# Supplementary material for: The divergence and positive selection of the plant‐specific BURP‐containing protein family
Source: Ecol Evol. 2015 Nov 2;5(22):5394–412. doi: 10.1002/ece3.1792 (PMC6102523; doi:10.1002/ece3.1792)
Supplement: Supplementary file 3 — Data S1. Protein sequence data for the BURP domain‐containing gene family. [file ECE3-5-5394-s003.txt]

>Phpat.003G077900
MAEYSTSILTCLLGVLVVAVATSQALHVPALSHWEKTFPNVAIPSSLLSSVSPIDGTAEANRIVDEIIKHAIQHGPQFCEILGSLCDENVEIAPYNSAFT
SSFIAAHIAPEGPSRTLGINTINDFQFDFFLEENLVKGAKMNLTENLHDPIPKRAFLPKVVADLLSPLSTSNLPKLRQTFNIGENTKMATIMGTATYLCE
NPPLPGEERACPTSVETMAEFVASQLGKNVKLLETRGAPANAPVEKKPVTVEDFTKLSLEEGKKIVICHNLMFPSQVYYCHHVKGTKVVQASLAAADGST
ISGVAVCHLDTTMWSSEHPAFAALKIPRGAEACHWTAQNDYIWVPSQL
>Phpat.013G054800
MAGYWTSFLVYYLGVLVLTEAAIKASNPPAFRHWEENSPTVNIPNHFRGSVSPLRRSVEEKRFISTVTRGAIFPPSTASFCRAAGFICVEDVNITPYNSE
PVGTLNVVPLARGSPGRTMGIKTINDFQFDFFLEENLAKGASMNLAENLHDPIPKRSFLPKAVADTLTPVTTSNLPKLRQTFNIGENTKMATIMGTAAYL
CENPPLPGEERACPASVESMAKFVSSQLGRNATMLKTRGAPGNAPAQKKPLIVKDFTKHSVEEGKKIVVCHNLMFPSQLYYCHHVTGTKVVEASLAAADG
YIIRGVAVCHLNTTMWGSEHPAFAALKIPRGAEACHWTSQNDLIWVPVQQ
>Phpat.004G083900
MCRRVWCLIWGTSSCVAQVSVWTLGSAANSSVTLWNSVLPIAVLPDTLRQLVSPLEDSPIATRFANAVSRGAVFPEVSAEFCNAASLVCDSHVQIASYGL
ERVEAAPRASAIKTINDFQFDFFLEKNLFVGGEMQLSENLHDPIPARPFLPRVVADSLPSLTTANLPKLRQMFNIADKASMSTMMGTAAYLCENPALPGE
DKECPITLAAMAQFVSSQLGSEVEALSTSGSPTEAPHLKAPVKIETVTKRSLTEGDHIIICHTIMFPSALYYCHHVSGTKVVQASLRAQDNSVIHAVGIC
HLDTSMWASEHPAFTALNIPRGAEACHWSTQNDMVWVSTATQ
>Phpat.012G021200
MAKHAAAVLVLFSLVSVWPVTLAGDSAALWSSVLPNVILPDALRQSISPVEDSPIATRFANAVSRGALFPEVSASFCDAACLVCDNNVQVSSYGIENVEE
APRSLSIKTINDFQFDFFLEENLVAGGEMQLSENLHDPIPNRPFLPHVVAQSLPPLAAANLPKLRQTFNIADMTTMATMMGTAAYLCENPALPGEAKDCP
ISLAAMGQFVLSQLGSEVESLYTTGAPNKAPTEKSPVKIEAVTKRSLAEGEHIIICHTIMFPSALYYCHHVTGTKVVEASLRAQDNSIINAVGICHLDTS
LWASEHPAFTALRIHRGAEACHWITQNDVVWVSTSTQ
>Phpat.016G060800
MEGVPVFMFLIALLIGCTSVQIDAVLATRPLESQQEVTHFQKPISEILTQLCKETGVACEADLDYFVHVMGTVETVGSISRQEGIKTINDFQHFFVEPAL
VVGEKMNLDSNLRDSIPLRPFLNDEDARLIPALTVPNLPAIFDIFSVDRRSKQAAMIATSAYLCESPALPGEARACLTSLEAMSDFVAKQMGSNVQLLAT
IGAPKAPPTHKAPVTIVDFHTSSIEQAAHIVVCHNIMFPAQAYYCHAVRRTKVIEASLKVDAPSDYTIHAVGICHLDTSLWASSHPAFAALNVPNGAEAC
HWTVEGDLVWVPATKPTSKV
>229071
MRRGVFTADAKLCHRAGLFCHPYGRHGGNAHFGDAAEKTALAASKLGGNAHFGDFHDRVRSLEARDLGGNAHFGDFKDHGALGGNAHFGDFRKDHGLGGN
AHFGDTGLGGNTHFGDFKDHGSLGGDAHFGDFKDHDLGGNAHFGDFKDHGSLGGNAHFGDFKDHGLGGNAHFGDFKDHGLGGNAHFGDFKDQSLGGNAHF
GSLGGNAHFGDFKDHGLGGNAHFGDFKDHGLGGNAHFGDFKDQSLGGNAHFGDFKDHGLGVNAHFGDASLGGNAHFGDHGLGGNAHFGDASVKPSTSCKK
NMPLYLIQIFTEYEEEGYGGRKSLHSMDWPTIKALIAKCSPGMLHHFFTLEELRQRNGTESVLPNIRDTYPPRALLPNAMAKHTNFGKRSLDSYLKEFNV
PKESPLARKMAFTLELCNDNAGGKMKCVASMEEMAEFVTSTLGPVEITMVTGSKAFAAEVGKTIKLGEVKPITKGDTLMVVCHTTMFPYKVYFCHKVSST
SASKVNVKTSSGMELTPNVLCHKMGKTYVCHWFVETVIMFVPTATVYA
>229182
MRRGVFTADAKLCHRAGFFCHPYGRHGGNAHFGDAAEKTALAASKLGGNAHFGDFHDRVRSLEARDLGGNAHFGDFKDHGALGGNAHFGDFHKDHGLGGN
AHFGDTGLGGNAHFGDFKDHGSLGGNAHFGDFKDHDLGGNAHFGDFKSLGGNAHFGDFKDHGLGGNAHFGDFKDHGFGGNAHFGDFKDQSLGGNGYHGSL
GGNAHFGDFKDHGLGGNAHFGDFKDHGLGGNAHFGDFKDHGNGDFKGLGGNAHFGDFKDHGLGVNPHFGDASLGGNAHFGDHGLGGNAHFGDASVKPSTS
CKKNMPLYLIQIFTEYEEEGYGGRKSLHSMDWPTIKALITKCSPGMLHHFFTLEELRQRNGTESVLPNIRDTYPPRALLPSAMAKHTNFGKRSLDSYLKE
FNVPKESPLARKMAFTLELCNDNAGGKMKCVASTEEMAEFVTSTLGPVEITMVTGSKAFAAEVGKTIKLGEVKPITKGDTLMVVCHTTMFPYKVYFCHKV
SSTSASKVNVKTSSGMELTPNVLCHKMGKTYVCHWFVETVIMFVPTASVYA
>77483
MVQWQRSIFENFIASPVSLDLGSSGFCSAAGIRCNDTGLSPCSNKPYRRRLLDAELDGALVCDPVRSIQVVNTRRFFHLSEFTPGSLFTFPAFYNAPATR
FLAHPLAAKISLDPQELPVTMATLHIVNAPVMKLFMVSTLSACAHAPSSIETKRCTPSLRELSSFVSVALNTTSPVVRGSKGTSHMDQLLANKQVQVRKL
AEIVPVSKPHVACHRMAYPFMLHYCHMVQGTHVFSVTIATHHDDEVEYLLECHTITKYMKPGNAILNQLGLKPGEGEFCHLVESSALIFTN
>Bradi2g49000
MSSVCSLVPAMDRLLAGFLGFLLIASVGSHAARAPEQYWKSALPNTPMPSSLSQLLNTPAGGTSVNVGWGGVHVDAGHGKPGGTTVDVGKGGVGVNTKPG
GTTVGVGKGGVGVNVKPGGTTVGVGKGGVGVNVNPGHGKPGGTTVGVGKGGVGVNVNPSSGKPGGTTVDVGKGGVGVNVKPAYGKPGGSGTTVGVGKGGV
DVNVKPGSGKPGGTTVGVGKGGVGVNVKPAYGKPGGSGTTVGVGKGGVGVNVKPGYGKPGGTTVGVGKGGVGVHVRPRGKPVNVNVSPFIYNYAATETQV
HDDPSAALFFLEKDLHAGKKLAVHFMATTGAGEKFLPRSEADAIPFSSEKVPEILSRFSVKPDSTEAAQMTQTLHDCEEAAAKGEKKSCATSLESMVDFA
TSSLGTSHVRAVSTVVGKEGSPKQEYAMTSVKRTAGADRLVACHAEPYPYAVFACHLTQATRAYTVSMVGSTDGTAVEAVAVCHADTAGWNPRHVAFQVL
KVKPGTVPVCHFLPQDHVVWTRSG
>Bradi4g44496
MSSFSMDRLPVAGLLAFLLLPILSIEIGDATTGAPAEEYWKSALPNNTPMPASLSRLIRGRSSVNNGYDKSATKAQLRKACGIYNRYEKSATEEQMQQHH
AAGVALFFLESDIQPGKKLTLHFMPAYVAGEKFLPRGEADAIPFSSDKIPEILSRFSLSPGSAEAAEVAETLRDCERPAAKGERKACATSLESMVDFAVS
GLGTSHVRVTSTAVVAGGKEDSFQKQEYTVAGVKRASAAAGAQRLVVCHAEPYAYAVFSCHLARATRAYTVSVVGEDGTAAEAAAVCHTDTAGWNPKHLA
LQMLNVKPGTVPVCHFLPQNDVVWARS
>Bradi4g02110
MAQRLHSAIIATFVLLAVAQCSNAVLTEAEVFWRTVLPDSPVPDPILKLLHPETSFVNKPKDATVAEAYSLTWLMWGLRSPSGPTKHSSPRPSKDATVAE
AYSLTWLMWGLRSLSGTTKHSSPGPSHDRDHSTDEYLAQGLFFHEEAVQVGKTITLYFPVAASAPLGLLPRHDADSIPFSTSSLPSALARLGIARNSVQA
ANMEETLYMCDLPPKAGEAKFCATSLEALVEGTMAALGTHNIQPMSSDLPRSGAPKQPYTVRAVHPVDGSSFVSCHDHNYPYTVYMCHNTPSTRAYMVEM
EGAQTGLVVTVAAICHTDTSHWDAEHFSFKVLGSKPGDGPICHYLPYGHNVWVKKEANRPSS
>Bradi3g39300
MARFLVLAFLAATVVAAGWQLGQAAPATSTAEVFWRAALPDSPLPDAILRLLRPAPAAETGFVSRGAEEEEATNKPPFNYQDYKRPSGNGAASRARSDSP
FGYDYKKQAPSSSKRQASTGPPPSPFMYAYKTASAAGGGKPKPPKPAPSPFMYAYDKKKASTATGANGKAPTVFFHEEAVRVGERLRFHFPPASPAPLGL
LPRHVADSIPFATTSLPAAMATLGVAPDSAMARRMEATLSTCDDDAPTIAGESKFCAASLEALVEGAMASLGASDIRPLTSRVPRAGAPAQTYAVRAVRA
VEGGPVFVACHDEPYPYAVYRCHTTGPARAYVVDMDGDGGDKVTLATVCHTDTSLWNPEHVSFQLLGTEPGGAPVCHLMPYGHVLWAKDVKRSPA
>Bradi3g39490
MARFLVLAFLAASLVAAGWPLGQAAPAKSTAEVFWRAALPDSPLPDAILRLLRPAPAAESGFVSRGAEDEEATNKPPFNYQDYKRPSGNGAASLAGDSPF
GYKYQALSSSGKRAAAVGAARDFDYDDYSASEEEKRAGTGKQMAPSGYDYKKAAGERRRRAAAPPPSPFMYAYKTTSATAGNGKPKPPKPAPSPFMYAYV
KKKASTATGANGKTTTVFFHEEAVRVGERLRFHFPPASPAPLGLLPRHVADSIPFSPGSLPAALATLGVAPDSAMARRMEATLSTCDDEASPAITGESKF
CAASLEALVEGAMASLGTRDIRPLTSRVPRAGAPAQTYAVRAVRAVEGGPVFVACHDEPYPYAVYRCHTTGPARAYVVDMDGEDGGDKVTLAAVCHTDTS
LWNPDHVSFQLLATKPGGAPVCHLMPYGHVLWGKDVKRSPA
>Bradi1g42970
MQMHNMDVLVPLISLLLVVGAGGSRAKKSENAVGYWQSVLPDTPIPQAILDQLIPLAVRGSRDSTAIGSGNLKFFNEVRKIGHDYEGVKSEAGHVHVASP
VEEGLKEVSVSYGSQGKVDLKKGIIVPKQKFPNNLKKLSMTHRSQYRGELEKIVAALRQKVEENLKEVSVSYGSKDAEDLKEVSVSYGLKGEKSLKKVSL
NPKKIIAAHKPHIGENLKEVSVSHGSKDAKVLKEISVSYGLEGENDLKEVSVSYGVEGEKNLKEVSVSYGVEGKKDLKEVSVSYGVEGEKDLKEVSVSNG
VKGEGILKEISVSYGVEGGPYLYRAEQEKSLTKISVPYGIEQEGKLKEVSVSYVLDEGKDEHLLKQDEEDPNKVTMSYGAEHDEDDPNKATMSYGAENDE
DDPNKATMSYGAEQEEDPTMSYGAEQEEDPTMSYGAEQEEDPTMSYEAEHDEVDPNKATMSYGTEHKEDRKKVFMRYGTHIEGKNKRSIFGNLLHKLDGS
TSSKVTGGESHHHHHQVDAHTHRNRRQQQADVFFFHNMLRPGSMITPTIPPTTSLPMFLPRHVASSIPFSTSRLADIIAMFAPASLAMRREIRWTLDTCE
HPRTLPGQAARCATSLESLADVPASLLGTQDIRAFSAANLPVEAPGTSALRSRYNVTALRKVSGESEEIVTCHDLTYPYAVYYCHTANPTAAYMVTLQLE
PSEEGGAASQPAEMEALAVCHLDTSQWSPKNPFFELHSVKPGDVAVCHFLTKLSIIWVRAADQGSGTRASM
>Bradi3g34950
MASPVLTTLFLLLLLSNAGGSSPAVNPFTAKAAFIRYWNRKVPNNRPHPAFFLSKLSPLPAADAASFPSSPAAIRARLPTLCSRAALLCPSSDTASMGSR
RAPGPFKSYNGANFTNYGSGGGAGADGFTSYSPDVNIAADSFRRYSRGSTGRADTFASYEANGNVVTANFTSYAGGATGGSGSFAAYAEGTNVPDSKFTN
YDAGANGRARGFTAYSQEANHGENSFAGYGKSGNRLRETFTSYGNDTNTLSSGFANYGESANGATDTFAGYGVEGNVPENTFRSYGAGGNAGVDSFKGYR
DDSNVGDDSFASYAKGANGGAAEFRSYGGSANPGSVSFKGYGEGNNPNHHIGFKEYAGDNTTFKAYAKTGMDFKGYHNTSGNAAAEAMSAEAAAASGHHQ
HMKWSPEPGKFFREKELVAGNRMPMPDIRDKMPPRAFLPRDISRKIPFEPNAVSEVFGVPLDSAMGKAVASTVAECDRAPSQGETKRCATSAEDIVDFAV
EMLGNDIVVHSTASPAGSGGDIRLGSVTGVDGGKVTRSVSCHQSLFPYLVYYCHSVPKVRVYAAEIMAVDSDQKINHGVAICHLDTSDWSPAHGAFVALG
GKPGETEVCHWIFEGDMTWTVAD
>Bradi4g28200
MPRPSLPSSPNAAASPSPFPSPRLPMPGRLTPSSSLPAVNPFTAKAAFIRYWNRKVHSSRLLHPAFFFAKLSPLSAPDAATFSSLAAAGQLASRLPAFCA
AASILCPATSDAVWSGSSVAAGDASGNTSPASSGSGTAPFKNYDNGNFSSYGNNGGGGADAFAVYSRGQINPVDSFRRYGKGSLGRNDSFATYEALGNVG
TASFNSYTTGATGGAGDFAAYDGETNTAAVTFANYDVTGNGRSREFTDYTRDANSGVESFTGYGKTANSAGESFKDYGNHSNSIMSGFINYGEKANSAND
TFASYGLNGNAPENTFRSYASGSNAGADDFKGYRDNANVGDDSFMSYATDANGATADFESYGKSVNPGSVAFKGYGQGSNPNHHIGFTHYTGDNTTFKGY
SNDGVAFKEYQNMSKMEVSKVVADLSLSSGQHHRPQPKWSPEPGKFFREWDLMTGNRMPMPDISDKMPPRAFLPRDIAAKIPFEAGAVSALFGAPPGTAM
RQVVASTVAECERAPSRGETKRCATSAEDVLDFAVEMLGDNIAVRSTESPAGGGGDVRLGRVGGVAGGGVTRSVSCHQSLFPYLVYYCHSVPSVRVYEAE
IMAVDSGQRINRGVAICHLDTSDWSPDHGAFVALGGKPGEMEVCHWIFQGDMTWTVADVI
>Bradi1g50720
MSPMLSATIFSFLLVMAVGASGEGAIVSDSATATAYWQTMLPNTPMPPAILELLPHNSAEVGNDGESHGDVTVAFFLEEALTPGSTVTPNIPPMSTSGAL
LLRRRDAAASIPMSTENFTDVMKMLAPVSRTMANDIWSTLDICENLLPVKGEKKTCVTSLESMVEYVASILTTGGDTRNLRSFSSPDVPMEGVVSSGRNK
YKVSASRRATELSESATCHGMRFPYPVFMCHALNPTRVYTVTLEKKEVDVGGGPERMEVLAVCHLDTSGFEPEEMPAHVKPGDAPVCHFIARDGIIWAPA
TPSVPAA
>Bradi1g50390
MRSNMLSLLSGFLLVMTVQQGLHTISVCADETSTVLDSTTVYWQKMLPNSPMPPAIVELLASSSSGRKIQNQKSQLSLWGLVRKLISFYGNNEVEKLIPF
YGENNVEQIIPFYPGTKDEKNGLARIIPFYPGTKDEKNGLPKIIPFYPGTKDEKNGMPRIIPFYPGTKDDKNGLPKIIPFYPGTKDDKNGLPKIIPFYPE
TKDDKNGLQKIIPFYPGTKNEKNGLPKIIPFYPETKDEKNGLPKIIPFYPETKNEKNGMPKIIPFYPRSKDETNGLPRIIPFYPAGTQKDEINGLPKISM
KRRTSSVQAEEDEHVTATEATEIPNHLNHFFFENEVPPHQNDAHNHIHHNHFTISNLFFLEESLTPGTTINLYILPSTSTGAALLPRAVADSIAMTTTSY
PTILDTFSPVTRSMAEDIWTVLDVCEQSAMGGEDMKNQSCATSVESMAEFAASVLTGGDTHGLRAFSSPDVPAKGAMDGPRYKVTAARRATESMETMTCH
DLSFPFPVFLCHSVNPTKVFEVTLEREEADQLAGAGDDGAERMEVLAICHLDTSAFEPEKMPGGIKPGEATVCHFIGKDTILWATAA
>LOC_Os01g53240
MDRLLACLLGFLLIASVGSHAARTPEQYWKSALPNSPIPSSLSQLLSTAGGGTSVNVGGGGVHVDAGHGKPGGTTVDVGKGGVGVNVKPGYGKPGGTTVG
VGKGGVGVNVKPGYGKPGGTSVGVGKGGVGVNVQPGYGKPGGTTVGVGKGGVGVNVQPGYGKPGGTTVGVGKGGVGVNVKPRGKPVHVNVAPFIYNYAAT
ETQLHDDPNVALFFLEKDLHPGKTMAVHFTATTAGEKFLPRSEADAMPFSSEKVPEILSRFSVKPGSVEAAEMAQTLRDCEAPPAQGERKACATSLESMV
DFATSSLGTSHVRAASTVVGKEGSPEQEYTVTAVKRAAAGGDQDQLVACHAEPYAYAVFACHLTRATRAYAVSMAGRDGTGVEAVAVCHADTAGWNPKHV
AFQVLKVKPGTVPVCHFLPQDHVVWTRSG
>LOC_Os04g14990
MWHPKSALKLPRGGRRGDEDPQKKRNPLPQRPHVRMHVDAFLPCLAAGLPSNQGFTLIRFFFCYLDRLSGVNDLMCATLCTLLDEISILILMLLLIQLEI
RVSAAQGGGSHAAMSPEQYWRSILPDSTPMPISISQLLGDGYPYSPAVGLPKRGDRVQIRYGPNIYGLAASQQFFKDPTMGLFFLETNLQSSKSIKLHFA
NMMAGTKFLPRGEADAVPFSSKDLQEILARFGVRPGSVDASVVKNTLLECELPANKGEKKACATSLESMVDFVASSLGTRDIKAASTFLVGKDGDTPAQE
YTVTGARRMAETGQLIACHPESYPYAVFMCHLTEATRAYKASLVGKDGAAVEAVAVCHTDTAEWNPKHAAFQVLGVKPGTVPVCHFVQPDVVVWTRRG
>LOC_Os11g06980
MDRIFARFFCFLLIAAVSHAADLSPEQYWRSILPNTPMPSSISQLLNYPYLPAVRLPRRTDAGQRNYKSSVSHVAERSHRVDDGQRNYKLSALPATNELP
HRTDAGQRNYKSSVSPVAELPHRVDDGQRNYKLSALPATNELPHRTDAGQRNYKSSVSPXAELXHRVDDGQRNYKLSALPATNELPHXTDAGQRNYKSSV
SPMAELSHRVDDGQRNYKLSALPATNELPHXTDAGQRNYKSSVSPVAELPHRVDDGQRNYKLSALPATNELPHRTDAGQRNYKSSVSPVAELPHRVDDGQ
RNYKLSALPATNELPHRIDAGQRNYKSSVSPMAELPHRADDGQRNYKLSVSPAAELPHRVDDGQRNYKLSVLPATELVHYTDGQRNYKSSVLETPELLKD
PDMALFFLEKNLQQGKKINNALHFANLLATTNSKFLPRGKADSIPFSSKELPEILDRFGVRPGSDDAAEMSATLQDCELPANKGEKKACATSLESIVDFV
TSSFGASDVDAASTVVLSKAVESSSLAQDYTVSGVRRMAGTGQLIACHPESYPYAVFMCHLTEATTRAYKASLVGKDGTAVEAVAVCHTDTSDWNPEHAA
FHVLGVKPGTVPVCHFMQPDAVVWTRRG
>LOC_Os05g12410
MPGAIRDLINPVSSAASASKEDTVNNVFFLEKDLFPGSKMTLHFTRATAGAALLPRGRADSVPFASEKLPEILSQLSVPAGSPAADAMRSTLAECEAAPQ
AGEAKRCATSLESMVEFAASSLGTRDVHAVSTEVDRAGPTPRQAYRVEAVRPVPVSGGDMVACHGMAYAYAVFGCHTTTAAAYTVTLAGADGTKAEALAA
CHTDAAPRVAEAYKRLGVAPGSVPVCHFLPQDDMLWVRN
>LOC_Os05g13490
MHTYRSLYRLASTETEGVAAARASHAASPAELYWKIALPTSPMPGAIRDLINPARSASQEDTDMDEVSTDAVFFLEKDLFPGSKITLHFTRGGACAMVLL
RGRADAIPFASEKLPEILTQLSVPAGSRAAEDMRTTLAECEAALLGARDQAKHCVTSLESMVEFAAASLGTRDIRAVSTEVIGTGAAETPRQEYTVEAVK
PVVSVSGGNMVTCHGMPYAYAVFGCHTTTATAYAVTLAGADGTRAEALATCHGDAFPGVAEAYERVGVAAGSVPVCHIMPLGDMLWVRN
>LOC_Os08g38810
MARFLLLLVAVAAAAAVLSQLGDAAPSTAEVFWRAVLPESPLPDAFLRLLRPDTSFVVGKAEAAGGAARTGFPFDYTDYRGSDSPTTASGLDLAGDFGEP
APFGYDYSAQGEGGGGGAAAAAGEQVLAVDAGFNYDKYVGARKLRGGSSTAGGENDDEPFGYDYKAPSSGSGTAASTTARGVGTGATTTVFFHEEAVRVG
ERLPFYFPAATTSALGFLPRRVADSIPFTAAALPAVLALFGVAPDTAEAAGMRETLRTCEWPTLAGESKFCATSLEALVEGAMAALGTRDIAALASTLPR
GGAPLQAYAVRAVLPVEGAGFVACHDQAYPYTVYRCHTTGPARAYMVEMEGDGGGDGGEAVTVATVCHTNTSRWNPEHVSFKLLGTKPGGSPVCHLMPYG
HIVWAKNVKSSTA
>LOC_Os06g17000
MKLSNMTAFLSLLIFILLVAIEARNLVGVERVELPNPASMVTAYWQKMLPHSPMPTAILELLNPPTDVNQGVHGNGYDQVYGNGYDGGYINGYSHSYSNG
YSNGYFHKANLHFLEDALKPGSIITPYITGIATRAPFLRRDIADSIPVSTKNFADILAMFSPISLVMADGIQSALDTCEHHRPIKGEERACATSIESVVE
FAMSVLGTRDLRAFSPDVPPEGIMPGNMYKVVAVRTVAGLRGDTVTCHTMRFPFAVFYCHAINPTRVYAVVLESEEDGSGSGSGTPEKMEALAVCHLDTS
RFDPKTPLFVEHNLRPGDASVCHFVSRDSVIWAPVAAVITHGDEQVSIAE
>LOC_Os06g13240
MKATGGPLPLILFLLIIIVLITAQHTAIAKPFFSLNAFAQGQPNDKDDQNMGKFYVYNKAQTNNYADQRMRKFYLYNKDQANDWDDQKMEKFYLYHEGKT
NDRDDQKRKNIYLYNEGHANGDDQTMEKFYLFNKDQAKDGDDQKMGKFYLYNKDQANDWDDQKMERFYLYNKGHANEGDDQTMEKFYLYNKGHANEEDDQ
TMEKFYLYNKGQAKDGDDQKMEKNYLYNKDQANDWDDQKIEKFYLYHEGKANYRDDQNMEKFYLYKKGEEHKYIHSHGHGHVHFPEGAKDLYFFEDNLAP
GSVLITRILSARQSSIFLHRNNSKHIPFSMKNITDILTMFSPVSATMADGIAATLQACEHTGMVHGEKAKCATSIESLLDVVVSSLGTKLVRALTPGAPM
EGVPSLRYIVASATPVPNSQSMLACHDMLYPYKVFFCHTPKQTRLYQVSLVSGESGRPLIDGLLAVCHQNTSDWDTGHPFFHFMDVKPGETTACHFFGRG
SIIWVPVPSVKEATQ
>LOC_Os10g26940
MATSFLFSLILLLITALSLPFPLHASSVDPLSAGATTVRYWNRKIPNNAPHPDFFLSLLSPLPASVSSSLSSPLSISPSICRSARLLCPNSTYFQSLSST
VFIDGCTFSYSCTFTYEHTNITIKPGIFFREQELKEGNVVRMPDIANELTTARSSFLPRSIADRIPFKAEAVKSLFGLEPNTTLAKAVDETVAQCQSSPS
KGETKRCVTSAEDMIDFAVAMLGDDIVVRSTVLPNGPGESIMIGKVKGINGGKITSSVSCHEYLFPYMVYYCHSVPKIRVYEAEILSVQTKEKINSGVAI
CHIDTSAWNAGHPAFVALGGKPGQNKVCHWIFNGSMTWVIADKS
>LOC_Os08g29200
MASPPHLPLLLLLLVVVCNAAGGDGARVNPFTAKAAFIRYWNRRVPNNRPHPAFFVAKLSPLQAADAASFAAALPRLLPPLCARAALLCPSASDTETAAS
LAVGGGGGGGPFKGYSNANFTNYGSGGVGGADGFSAYSPDLNVVGDSFRRYGRDSTRRVDTFASYEAEGNVVTANFTSYAGAATGGSGSFSAYAADTNVP
DSTFTNYDAEANGRRREFTSYSQEANHGSNTFAGYGKNGNGLRETFTTYGNDSNVIASGFTNYGESGNGATDTFTAYGKEGNVPDNTFRSYGAGGNAGVD
TFKGYRSESNVGDDSFASYAKGANGNAAEFQNYGGSFNPGTVTFKGYGEGSNPNHHIGFKEYAGSNNSFKGYAKSGVDFKEYHNTSSADAATTMSLEAVS
SGHQHLKWSPEPGKFFRETELVSGNTMPMPDIKDKMPPRAFLPRDIAKKIPFKPNAVSEVFGVPLDTAMGKAVTSTVAECERAPSRGETKRCATSAEDIV
DFAVEMLGNDIVVRSTASTAGSGGQIRLGNVTGVDGGKVTRSVSCHQSLFPYLVYYCHSVPKVRVYEADIMAADSDQKINHGVAICHLDTSDWSPTHGAF
IALGGKPGEVEVCHWIFEGDMTWTVAD
>LOC_Os06g19800
MAEGAQLAAAGGAARAAGHGLVAAAPVRRGRSRAEEEFDPGVGTGHGRPRMARRCQRLGGACFWGARWLPSEEEEEASWRDEPLMVAPDRLDALGPYMTG
GTAGNDAPRIDPPAKDVSLLPRCSALVAVAEKEIGGSSGANMAVAVTKPSPTAMEYWQKKFPETPMPPAILDLLTPLPTVNMPINFLYQAEYKNNNAIEL
YYIDFIVCPLAVWNIVCKERMNWATLAAEGLKEVSVSYGSEGKEEPKKAFPMGRYMLDKEREMTSCIDKEDLREVSVSYDSNVKLSNLFPTAGLKEVSMT
YGSDGEEEPRKTFSQVGYMLDKERKKSSDVDEDGLKEVSVSYGSNGEEETSKTFAMGGFMADKECEMSLQGEKATEGLKEVSVSYGSEGKEEPRKAFPMG
QYMLDKEREMTSHTDKDGLREVSVSYGSKGEVVTRKAFPMERYVLDKEPKRNLHRNKDELREVSVLYGSKGKLKNLFPTGYGHKKHKHANEADLKEVSVS
YGSNDEEKPRKAFLRGGLFLGNEYEKSVHIDKEDLKEVSVSYGSNVKLSNLFPTGYAHQKYILTSGAGLKEVSVTYGSDGEEEPRKTFSKVGYMLDKECK
KSSDVDEGGLKEVSVSYGSNGEEETSKTTPMGGYMVDMKNEKSLQAEKDGLKEVSVSYGSNGEEDTSKTFAMGGYMVDNEREMSLQGQKVALGLKEVSVS
YGSNDEEETRKIIPMKGYMEDREHEKSLQAEKGMDHGRHVHAHGNKMQQLADVFFFRDALRPGSVITPTIPPTTSLPAFLPRHVADAIPFSADRFADVLA
MFAPASLAMAREIRWALDTCGQRAAALLPGEKAGCATSLESLADLAASLLGTRDVRAFSAADLPTDAATTPARRGRYNVTSVRELSAMAGSGSSSSSEPA
PAAVVACHDLTYPYAVFYCHSTKPTAAYAVTLVAATTGDGDGEGEAASPAKMEALAVCHLDTSRWRADNPFFVAHGVKPGEVSVCHFLTKLSIVWVPRHE
QGGPRAAA
>LOC_Os02g18690
MVGKGNECAAARRRFSLRAAAASSSSSSFLPCLLLAAALSAGCCRAHAATARAPRSLLARFPTTKMTSELEKEAGRYVDDSSQAARTNNKITNLQVSFVG
HGHDTPADGEGQFADAAYPAKWKPDQDPSTPSLVVAHHLPNGNAPFIDAAYPVKWSPRADGPPKQPATFPASPNGEKAEFTDSAYSVKWSPRSVAPPKAP
GIFAQHSNGNKAQFTDAAYPVDWNPRSVAPPTPPAALSSLAHPAAGIHIQRGMLFLMKKLHPGAVLPEGTKLALPHGDHGVAAAAPRFIYKDKGDAVPFD
LRAMDAILAMFGILPGSDKAAQVADTLRACSELTAAGGGGEEPRACCATSREAVLDFAASALGTSAPRAVTTLVHGREPRRYVVAADGVARIGGDAVVAC
HPMPYLYEVYYCHRPADAVALRVDLHAVADVGLGGATAVAVCHVNTTTWDSAYFELLKASRGDAICHYMPQGYVLWLAN
>Si001367m
MDRLLAGLLGFLLIASVGSHAARAPDQYWKTALPNTPAGGTTVNVGGGGVHVDAGHGKPGGTTVDVGKGGVGVNVNPGSGKPGGTTVGVGKGGVGVNVNP
GYGKPGGTTVGVGKGGVGVNVNPGKPSGTTVGVGKGGVGVNVNPGYGKPGGTTVGVGKGGVGVNVSPGKPGGTTVGVGKGGVGVGVNPGYGKPGGTTVGV
GKGGVGVNVKPRGKPVHVNVSPFRYNYAATETQLHDDPSVALFFQEKDLHAGKKVTVQFTGTAGAGTKFLPRSEAEAIPFSSEKVPEILSRFSVNPDSVE
AAEMAQTLRDCEAPAARGEKKACATSHESMVDFATSSLGTSHVRAVSTVVAKPGSPKQEYTVAGVKRAAGTGDDGRLVACHAEPYAYAVFMCHLTRQTRA
YSVSMVGRDGTAVDAVAVCHADTSGWNPKHVAFQVLDVKPGTVPVCHFLPQDHVVWTRSG
>Si032251m
MPSSLSQLLNGNSSGIIIKSSRQSSLHDGPSAALLFQEEDLRPGKKMTVQFTSTAAGARFLPRREAEATPFSSEKLPDILGRFSLSPGSVAAAEMARTLR
DCEAPAAEGERKACATSLESMVDFATSSLGTSDVRAVSTLVALEGSPRQEYTMTGVERAAGGGGRLVACHAEPYAAHAVFACHLARRARAYSVSMLGGDG
TAVAAVAVCHADTSGWNPRHVAFRVLGVKPGTAPVCHFLPQDHVVWIP
>Si013763m
MSWPLCYLSPSPLRLHGKHRWQTFAQEPSNKRRCFPASRSYISTRLPRRLVPTQARETRLPDSASGSMARFAAVLLAAAALLAAGRLSHAAPSTAEVFWR
AVLPGSAVPDAVLRFLRPDSFVSKAEAEDADRSNSPFDYQNYERSSAPYGYDYKAPDKGAAGGGGARDDTPFGYDYKAPSKAAADGGGSRADTPFGYDYK
APGGHRHAGGDAPASATTTVFFHEEAVRVGERLAFRFPAASPAPLGLLPRHIADAIPFAAPSLPAVLALLGVAPGSAQAAAMARTLRACETPPLAGDPKF
CATSLEALVKGAVAALGTRDVRAVTSTLPRAGAPLQPYTVRAVRRVGGAGFVACHDEAYPYTVYRCHGTGPARAYMVEMEGTRGGAVTVATVCHTDTSRW
NPEHVSFKLLGTKPGGAPICHLMPYGHIIWANNEKRSPA
>Si014256m
MARVPMLTALLVLFAVGQQSHAFYYTKYTLPASSVAARATEELVDTKMAVFFREEALRVRQSLPFRFPAAVTAPLGFLPRHVADAIPFSSSALPGILAQF
NVTEGSAQAAKMEETLGMCEDPGLEWEAKFCATSLEALVEGAQGVLGTRSITEMISRVPRVGSPLQPYTIRAVRPVRGSSFVGCHQKEYPYTVYMCHSTG
PARAYKVEMEGAGGDKVTLFSVCHTNTSEWDKDHVAFRFLGTKPGGPPVCHVLPYGHILWAKKYAGLLSA
>Si014261m
MARVPMLTALLVLFAVGQQSHAFYYKYSLPASSVAARATEELADTKMAVFFREEALRVRQSLPFRFPAAVTAPLGFLPRHIADAIPFSSSALPGVLAQFN
VAEGSAQAAKMEETLGMCEDPGLEWEAKFCATSLEALVEGAQGVLGTRSITEMISRVPRAGSPLQPYTIRAVQPVRGSSFVGCHQKEYPYTVYMCHSTGP
ARAYKVEMEGAGGDKVTLFSVCHTDTSEWDKDHVAFRFLDTKPGGPPVCHVLPYGHILWAKKYAGLSSA
>Si014260m
MARVPMLTALLVLFAVGQQSHAFYYKYSLPASSVAARATEELADTKMAVFFREEALRVRQSLPFRFPAAVTAPLGFLPRHIADAIPFSSSALPGVLAQFN
VAEGSAQAAKMEETLGMCEDPGLEWEAKFCTTSLEALVEGAQGVLGTRSITEMISRVPRAGSPLQPYTIRAVQPVRGSSFVGCHQKEYPYTVYMCHSTGP
ARAYKVEMEGAGGDKVTLFSVCHTDTSEWDKDHVAFRFLDTKPGGPPVCHVLPYGHILWAKKYAGLSSA
>Si014258m
MARVPMLTALLVLFAFGQQSHAFYYKYSLPASSVAARATEELADTKMAVFFREEALRVRQSLPFRFPAAVTAPLGFLPRHIADAIPFSSSALPGVLAQFN
VAEGSAQAAKMEETLGMCEDPGLEWEAKFCATSLEALVEGAQGVLGTRSITEMISRVPRAGSPLQPYTVRTVRPVRGSSFVGCHQKEYPYTVYMCHSTGP
ARAYMVEMEGAGGDKVTLFSVCHTDTSEWDKDHVAFRFLGTKPGGPPVCHVLPYGHILWAKKYAGLSSA
>Si022703m
MHPSTLLLIVVVSAGAAVVLGHPATTNTLAAQFWQKALPGTTMPDAIADLVKNGIDHSPLVEHYSAPPSISVCIMFNSACNPLTVAETGIFFHEAQLRPG
SAMTLSFPAEAETAILPHGVAEKVPFGNLGDVLATFNIPAGSAEATQVRDTLSRCQEPPVAGEVKSCTTSLESTVRSAMDMLGTVVNDGGQQGVWAATSE
LPRGGLPRQPYVVQGVAPLDGERYVSCHKVPFPYAVYQCHSAGTMGYRAYVVSLSGLRGGGRPAASMLAFCHVDTSSWNPAHPAFEILNTRPGGSPVCHF
MPYGDLAFVKKAGRAY
>Si026785m
MARSLSALLLLLVAAVAASAQYQDDSVGTAFFLDKDLYPGSKMTLHFTLAAAGAALPRALADAIPFASARIQEILSRLPVPAGSPAAAAVRSTLAACEAA
PVPGVEALRCVTSPDSMADLAASILGTRNIRAAATKLTSTEGATTRQEYTMVSVRPLPVAGGDMVACHRMPYPYAVFACHATTAAVYAVSLAGADGTTAK
GEALAACHADAFPGISQSAYEKLGVEPGSVPVCHFLPQDSMLWMRN
>Si006050m
MVNMDAIVSLAILLLVTGAGASKHADLPAGPAVKSPKTMAPMVYWQAVLPETPMPQAIHDLLTQSTGHVSQDNKGLAQGENSRKVTASYGSQGEEDTRKV
TTSHKSQGEDSRKVTASYGSQDDGDSMKIMMSYGSQCKDNSRKATTSYGSQGDEESRKVTTSYGSKGEEDSRKLTTSYGSQGDELSRKTTTSYGSQGDEL
SRKTTTSYGSQGDELSRKTTTSYGSQGDELSRKATTSYGSQGDELSRKTTTSYGSQGDELSRKTTTSYGSQGDELSRKTTTSYGSQGDELSRKATTSYGS
QGDELSRKATTSYGSQGDELSRKTTTSYGSQGDELSRKATTSYGSQGDELSRKTTTSYGSQGEKDSRKATTSYRSQGDRHDHIHSHNNGNKLADVFFFHD
VLRPGSIITPTIPPTTSLPPLLPRHEAETIPFSTKRFGDILTMFAPASHAMADEIRWTLDTCEHPQTLAGEKASCATSFESLAKLPAALLGIRNVHAFSG
DMPIDPAGTTARRGRYNVTAVRKLSDSPMVAACHDLTYPYAVYYCHTTNPAAAYLVTLAAEDGGAPAMEALAVCHLDTSQWTPRHPFLVAHNLKPGDAVV
CHFLSKLSIVWVPAGEQGGAREARKNAKYLRAFA
>Si033298m
MASPRCAHLLLTITILLQLCHLARAMPLPSPSPSSNAASPSAPPAPPVPALPRGLPRIIPAWSMPPVNPFTAKAAFIRYWNRKVRSNRPHPAFFFAKLSP
LSAPDAAAFSTLASAGKLASRIRDFCAAASLLCPSTPAASWSASSSSVEDGAAGTASSGGGAGSAAPFKNYENGNFSSYGNSGGGGADQFAAYSSGKSGP
VDSFKRYGKGSLGRNDSFTNYEAGGNVGTSSFSSYTTGATGGAGEFAGYAGQTNTVAATFATYDSGGNGRAHEFTAYAQDANSGVEGFTSYGKAANAAAE
SFKTYGNNSNTVASGFINYGEKANGLNDTFASYGLDGNAPENTFRSYASGSNAAVDDFKGYRDAANIGDDSFTSYASNANGAEAGFDSYGKSTNPGSVSF
KGYGQGSNPNHRIGFTHYSGDNTTFKAYSNEGVEFKEYQNMSKMEVSKTAAGVEATGHRLPKWSPGPGKFFRERDLMTGNRMPMPDIADKLPHRAFLPRD
IAAKIPFEEGAVSALFGAPPGTAMRQVVASTVAECARAPSRGETKRCATSAEDMVDFAVEMLGSSNIAVRSTESTAGSGRDVRLGKITGVAGGGVTRSVS
CHQSLFPYLVYYCHSVPRVRLYEADILDVDSNRRINHGVAICHLDTSDWSPNHGAFVALGGKPGEIEVCHWIFEGDMTWTLVD
>Si006838m
MGVLLFFVPLLVAMVSAALAMGAEGMTVPYYASASELNAYWQSVFPNRTIPSAILDHISTPSGNERNVKEQEHYWSVQSDQLNKEDAKIFHNWAHLIASE
KLLYPETTFTPGSKINLYIDRAAALHSAWLRPDSADSIPISRKNFNDIVTMSAPVSNSMAHGMWSTLSSCEHPREVAGEQKACVASVESMHGFAASALRT
NDLRALSTSLDVPEEGISSPSHMYRVAAVRVVTAGGAKPAAVDTVTCHSMSFPFALFYCHAVNPTRIYEVTLQKEETAAVPAPRRPAVVRALAVCHVNTS
GFDPTLKYWVKLGVKPGEAPVCHFLTRGDVLWAPASAA
>Si013394m
MASPNPPPPPRTVLLLLLLLLFPHNAAAAAASTAVNPFTAKAAFIRYWNRKVPNNRPHPAFFVAKLSPLPAADSASFPSALPDIRARLPALCSRAGLLCA
GPASSAGADADAASLAAAAGTRGGGPFKGYSNANFSNYGSGGDGGADSFRSYSPDLNIAADSFRRYARDSSDRADRFESYEADGNVVTANFTSYAGGSTG
GSGTFASYAAETNVPDSTFTNYDAAANGRGRGFASYAQEANHGENGFSGYGKNGNGVRETFTSYGNESNVMASAFANYGESGNGATDTFSSYGVEGNVPE
NTFRSYGAGGNAGVDTFKKYRDDANVGDDRFSSYAKGANGGGAEFQSYGNSANPGSTTFKGYGEGTNPNHHIGFKEYAGENNTFKGYAKTGVDFKGYHNT
SGSTAALTVSAEAAASMHHQHLKWSPEPGKFFRERELVAGNRMPMPDIRDKMPPRAFLPRDIAAKIPFDPNAVSEVFGVPLDTAMGKAVASTVAECQRAP
SKGETKRCATSAEDIVDFAVEMLGNDVVVRSTASTAGSGGDIRLGAVTGVDGGKVTQSVSCHQSLFPYLVYYCHSVPKVRVYEADIMSAAADGGSGEKIN
HGVAICHLDTSDWSPTHGAFVALGGKPGEVEVCHWIFEGDMTWTVAD
>GRMZM5G800586
MERLIAGLLGFLLVASVGSHAARAPDQYWKSALPNTPMPTSLSQLLDAAPAGGGTTVNVGWGGVHVDAGHGKPGGTTVDVGKGGVGVNVNPGRSGKPGGT
TVGVGKGGVGVNVNPGYGKPGGTTVGVGKGGVGVNVNPGKPGGTTVGVGKGGVGVNVNPGKPAGGAGTTVGVGKGGVGVGVNPGHGKPGGTTVGVGKGGV
GVHVNPGKKPVHVNVSPFIYTYAASETQLHDDPSVALFFQETDLRPGKKMTVQFASTGTTGTKFLPRSEAEAIPFSSQKVPEILARLSVDPDSVEAAEMA
QTLRDCEAPAAKGEKKACATSLESMVDFATASLGTRHVRAVSTVVAKEGSPKQEYTVTGVERAAGGTDDDGRVVACHAEPYAYAVFACHLTPQTRAYSVS
MLGRDGTAVDAVAVCHADTSGWNPKHVAFQVLNVKPGTVPVCHFLPQDHVVWTRSG
>GRMZM2G446170
MERLLAGLLLGFLLLIASVGSHATRAPDQYWKSALPDTPMPSSLSQLLNTPAGKGGVGGGSSGKKPGGTTVGVGKGGVGVNVNPTKPGGAGTTVGVGKGG
VGVGVNPGYGKPGGTTVGVGKGRVGVHVNPGKKPVHVPVGPFQYEYAASETQLHDDPSVALFFREEDLQPGKKTTVQFANTAMAGAKFLPRSDAEAIPFS
SEKVPEILGRFSVDPDSVEAAEMAQTLHDCEAPAARGERKACATSLESMVDFATASLGTSHVRAASTVVGREGSPRQEYTVTGVKRAGGGRLVACHAEPY
AYAVFACHLTQQTRAYSVSMLGRDGTAVDAVAVCHADTSGWNPKHVAFQVLRVKPGTVPICHFLPQDHVVWTRGG
>GRMZM2G113229
MRGRRRPRCFGGAQSCRAPPCRTPSSGSYAPVGSPLPLLILFSRYDFFKHQRMHSADSHFVSEANAEDTGRSNAPFNYQNYKRSSATATSPPGDRSEAGL
AGGSGARDDTPFSYSYRAPSQQGVPASGGARDDTPFSYSYRAPSQQEVPASGGARDDTPFSYSYRAPSQQEVPASGGARDDTPFSYSYRAPSQGVPASGV
SRDDTTFSYDDYKARSQAVAGSGPRDDQFSYDYSAYEAPIEHHHSEVRATARSGGVGTPTPHTAVFFHEEAVRVGERLPLHFQAAAPAALGFLPRRAADS
IPFTTAALPAVLALFGVAPSSSRAAAMAETLRTCERPPPAGEAGARFCATSLEALVERAVAALGTRDIRAVTSALPRAGLPPQAYAVRAVRRVGGGPSFV
ACHDEAYPYTVYRCHDTGPARAYLVEMEGARGGGAITVATVCHTDTSRWNPEHVSFKLLGTKPGGAPVCHLMPYGHIIWAKNVKPSPA
>GRMZM2G147756
MASSPPQPLTRTVLAATLLLLLHNAAARADGASPAVNPFTAKAAFIRYWNRKVPNNRPHPAFFVAKLSPLPAADSASFPSALPDIRASLPALCTKAALLC
PGPATTDAASLTSGRRGGGPFKGYNNANFSNYGTGGVAGTDSFQKYSPDLNIAADSFRRYGRDSSGRADSFTSYEADGNVVTANFTSYAGGATGGSGSFA
AYAAETNVPDSTFTNYDAAANGRGRSFASYSQEANHGENGFSGYGKNGNGVRETFKSYGNESNVLASGFANYGQSANGATDTFTGYGVEGNVPENRFRSY
GAGGNAGVDTFKNYRDDGNVGDDRFTSYAKGANGGAAEFQSYGNSANPGSTIFKGYGEGTNPNHHIGFKEYAGENNTFKGYAKSGVDFKGYHNTTVSSST
AAVLTVSAEAAASMHHEHLKWSPEPGKFFRERELVAGNRMPMPDIRDKMPPRAFLPRAIAARIPFEPNAVSEAFGLPLDTALGKAVASTVAECERAPSKG
ETKRCATSAEDVVDFAVEVLGDDIVVRSTASTAGGGGRVQLGAVAGVDGGRVTRSVSCHQSLFPYLVYYCHSVPKVRVYEADILAADGSGSGEKINRGVA
ICHLDTSDWSPAHGAFVALGGKPGEVEVCHWIFEGDMTWTVAD
>GRMZM2G108422
MYMHPSKLLILTVVVTGAAAAHDHPSASTPAAQFWQQALPGTPMPEAIADLVQKGIDHSPLVERYPSAPGLSACGAWSNLCTRSVAAGTGIFFHEAELRP
GSAMALSFPAEVDTPILPHAVAAAAPFANLTAVFATFGVAGGSAEAEHVRDTLRWCEAPPRPAGERVAACATSLESTVRSATRMLGAAGGDGVWAAATSA
RLRAGLPRGRYVVGAVAPLHGDQLVACHRVPFPYAVYQCHMTTRKTDRAYVVSLRGRGGPVLDDVLAFCHRDTSGWSPDHPAFRILRVRLGTPVCHFVPY
GNPVFGRKASTT
>GRMZM2G146665
MAFTGCAHLLLTMSILLLLCHRRTRAFPLPSPSASSSAASPSPPPVPALPRGLPRLIPVWTSLPVNPFTAKAAFIRYWNRKVSSNRPHPAFLFAKLSPLS
APDAATFSNLASAGKLASRIHDFCDAASLLCPSTPAASWSASSTSMDGAAGVASSGGGSGAASAAPFKDYENGNFSSYGNSGGGGSDQFAIYSSGKSGPV
DSFKRYGKGSLGRNDSFANYEEGANVGTSTFNSYTTGATGGAGEFAGYAGQTNTVAVAFATYDSVGNGRTHEFTAYSQDANSGVQSFTGYGKTANGAGES
FETYGNNSNTVASGFINYGEKSNGFNDTFTSYGLVGNAPENTFRSYASGSNAGVDQFKAYRDEANVGDDSFMSYANNANGAAADFDSYGKSTNPGSVAFK
GYGQGSNPNHRIGFKHYAGENTTFKAYSNEGVEFKEYQNMSKMEVSKAAAAAPGRRLPAWSPEPGKFFRERDLMMGNRMPMPDIADKMPRRAFLPRDIAT
KIPFEENAVSALFGAPPGTAMRQVVASTVAECARPPSPGETKRCTTSAEDMLDFAVEMLGSNIAVRSTESTAGSGRDVRLGKITGIAGGSVTRSVSCHQS
LFPYLVYYCHSVPRVRLYEADILDVDSNRKINHGVAICHLETSDWSPNHGAFVALGGKPGQIEVCHWIFEGDMAWTLVD
>GRMZM2G106980
MHTRATRYWRRGAMPGMDAFAAVSLLATLFLVRAAAAHPPAAAADAMTPTDYWRAVLPETPMPRAILDLLTTSTVGEGSRKVTTSNGYQGHDLRTVSTSY
ASQDGDNSWKATMSYGFQSGEGSRKVTTSYPYRGQDLRMVSTSYVSQDEDNSWKVSMPSRFQVGEGSRKVTTSNGYQGHDLRTVSTSYASQDGDNSWKAT
MSYGFQSGEGSRKVTTSYPYRGQDLRMVSTSYVSQDEDNSWKVSMPSRFQVGEGSRKVTTSNGYQGHDLRTVSTSYASQDGDNSWKATMSYGFQSGEGSR
KVTTSYPYRGQDLRMVSTSYVSQDEDNSWKVSMPSRFQVGEGSRKLTTPFESQREDSRKATASYGIQDDEDTRKATTSYGIHGEDPRKATTSYGSQDEKG
SRKVIMSYGSNGEDDPRKATTSYGIQDKEYPRKATTSYGVQGDIHHHDHAAVHIHSSGNKLVADVFFFHDVLRPGSVITPIIPPTITLPPLLPLREADAL
PFSTGRFADILAMFAPTTSDAMGEEIRSTLDTCENTRPLPGEKAACATSLESLARIPAVLLGTRNVRAFSGDMPTDPAGTSAKRGRYNVTAVQKLSESLT
AAACHDLTYPYVVFYCHTTNPAATYLVKLAAQDGGTPDMEALVVCHLDTSLWSPRHPFLVAHSLKPGDDAVVCHFLSKLSIVWVPAGEQGWRA
>GRMZM2G406170
MLFTRKSLLPGTALPEGTRFSGHGFPDPQRFALRADADAIPFSYSQLDAILRMFRIPRGSKKAEQVADTLRACEAESSDAHACATSEQAAADFAASSLGV
RASDLVSVVTAVHGGKDATRYVVAPDGVTRIGKAAGAATAVPCHPMPYPYMVHYCHRPTDVEALRVELTGLGDDGATIAIAMCHANTMSWDDRYFQMLNA
TRGEEICHFMPWNYVLWLPAADLLANN
>GRMZM2G032145
MARGIILLLLVTPLAISMALPSLSTRIEGSVIGERSNLFSQLHSDNSSPTENKLQPGEKSFASEAYAVNWNEPPDQQSQDSLEQLEPYRVIWKQPVQGEK
SFVSEAYPAKWNKPPSPSKQSQDSFEPEAYRVKWNKSPPPHQQSQDSFESEAYRVKWNKSPPPHQQSQDSFEPEAYRVKWNKSPPPHQQSQDSLEQEAYR
VKWNKSPPPQQQTQDSFEQEAYRVKWNKSPPPHQQSQDSFEPEAYRVKWNKSPPPHQQSQDSFEPKAYWVGWKKHAQGATDVADETTPARGHGLHVATGM
LFTRKSLLPGTALPEGTKFCGHGFLDPERFELRADADAIPFSYSQLDTILRMFRIPRGSKKAEQVAATLRTCEAESPEAHACATSEQAAADFAASSLGVR
ASKLVALVTTVHGGKDATRYVVAPNGITRIGKAAGAAAVVPCHPMPYPYMVHYCHQPADVEALRVELTGLGDGGVTTAIAMCHANTMNWDDRYFQMLNVT
RGEEICHFMPRNYVLWLPAAELLGN
>Sobic.003G287000
MERLIAGLLGFLLIASVGSHAARAPDQYWKSALPDTPMPTSLSQLLNTPAGGTTVNVGWGGVHVDAGHGKPGGTTVDVGKGGVGVNVNPGSSGRKPGGTT
VGVGGKGGVGVKVNPGYGKPGGTTVGVGKGGVGVNVNPGYGKPGGTTVGVGKGGVGVNVNPGKPGGTTVGVGKGGVGVDVNPGYGKPGGTTVGVGKGGVG
VNVNPAKPGGTGTTVGVGKGGVGVGVNPGYGKPGGTTVGVGKGGVGVHVNNPRKKPVNVNAGPFQYLYAASETQLHDDPSVALFFQEKDLQQPGKKVTVQ
FANTATAGAKFLPRSDAEAIPFSSEKVPEILSRFSVDPDSVEAAEMAQTLRDCEAPAAKGEKKACATSLESMVDFATTSLGTSHVRAVSTVVAKEGSPKQ
EYTVTGVKPAAGTGHDGRLVACHAEPYAYAVFACHLTQQTRAYSVSMLGRDGTAVDAVAVCHADTSGWNPKHIAFQVLKVKPGTVPVCHFLPQDHVVWTR
SG
>Sobic.007G219300
MAHFASAVLLAAALLMAGRLTHAEPSTTAEEVFWRAVLPGSAVPDAVLQLLRQASQGIAASAGKKKDDDDDKPLPFKGYSFSGYDDGPTTTARGGGAATV
TPTPTPTARAPTSVFFHEEAVRVGERLSIHFRAAAPAALGLLPRGVADSIPFTTAALPAVLALLGVPPGSSRAAAMAETLRTCERTLPAGDTEARFCATS
LEALVERAVAALGTRDVRAVTSALPRAGLPPQVYAVRAVRRVVVGGDGGGGASSFVACHDEAYPYTVYLCHGTGPARAYLVEMEGTRGGGAVTVAFICHT
DTSRWNPEHVSFKVLGTKPGGAPVCHLMPYGHIIWAKNVKPSPA
>Sobic.008G157700
MLALEMHRLAIILHLVVVVAGAIRVLGHPGDAGGVTPLVHFWEKALPGTPVPEVIADLVHKGIDHSPLAEHYPVTDYGARDVFFDTNYAVAGDDIKRKKG
WQRCRRCAEDAKAGFYFRETQLRVGSTMTFSFRPAMVAPILPHAVAEKVPFGDLPDLLATFDIAPSSAEAATVADTLSQCQALPIDGEHKACATSLESTV
QSAMRMLGTAGTDDDDSATTLWAAASALPSTGLPLQPYVIQAVTTLDGDRHVGCHIMPYPYAVYFCHMTPAMPTKVYLVSLRSSISGGGPAVTMAAICHL
DTSNWQKAHPAFEMVHTQPGGVPVCHFMSYGNLLFGEKAVAATR
>Sobic.009G197300
MSFRVSLLTFLLFAVFGGMRPNLATTDGRSATVPSAGSAIIAYWQKMLPDSTMPSAIRDLLTPNNNADANKDNPYPIPASAFYGKEANSLNPTIFYGKAT
NGDDNPYPIPATAFYEKEANNRNPTIFGKGTNGDDNPYPIPATAFYGKEANNLNPTIFYRKEINRDDNPYVPVLAFHGKEVNNLNPVNNLPLSAFCGKEV
NNLPVSAFSGKATIGPVHVSKMNIADDADHHVHEHRHIDGGHDHFDSRNIGFLFLEDALTPGSKVAPYIDPASSRGAPLLPRDVADSIPMSTKSFTDILR
MFSPVSRAMAESIWYSLELCEHPRPIKGEKRGCVTSIESMVDFAASMLGTSDLRAFSSPSVPVEGRNASKVYTVLAVRAITSPGDTMTCHGIPFPYKVFL
CHALVPTKVYSVTVESDDDDGVEEKERMEEALVVCHLNTAEFDPMKMPPRVKPGDAPVCHFLNNDDVLWAPAATTLGTQQGAAEDVVVAAQ
>Sobic.008G157800
MHQQSAFLLIVVAVSTMAMAHGQFAASTPAARFWEQALPGSPMPEVIADFVQKGIDQSPLVEPYSAQPSISMCTLFNTICDQRTVAETGIYFHAAKLHPG
STMTLSFPAEAETPILPHDVADKVPFENLSDVLSTFHISPGSAEAAQVEDTLSKCLQPPIAGEMKACTTSLESTVKAAMEMLGTAASGQLMQGGGGGGGD
YVWAATSALPRGGRLPRRQYVVQAVTPLDGDGYVSCHKVPFPYAVYQCHVTYTGYGGYKVSLRGGGRHDDDEEGPTVSLLAFCHFDTSCWNPMHPAFQIL
NTHPGSTPVCHFMSYGNLAFVKKAGTA
>Sobic.008G157500
MYPLALFLVILVTTGTASAVYGHPAAAGTPAARFWEEALPGTPMPEAIANLIQQGIDHSPLVEHFTSSSRRPAAVDLITYSYNGGSRVYAAVPPGFFFLE
SQVSVGSAMTVSFEPAAMWPPILPRDVAQKVPFSNLADVLATFHIAASSAEATTVGETVSLCGAPPPLTGGEQKACATSLEDTVESATHMLVGGGSVRHH
GVVLWAASSSASAVPPAAHHQQQPSFVVQAVASLDGDRHVGCHAMPFPYAVYYCHMTGRPSKAYAVSLRGLTAGGSPAVTTMAAICHLDTSNWDPAHPAF
EMLRTRPGGAPVCHFMSYASLLFGEKAANA
>Sobic.002G173300
MASTLCRCGCAHLLLTVSNLLLLLCHLTRAFPLPSPPPSNAASPSPPPPVPPPLPRGLPRLIPAWSLPPVNPFTAKAAFIRYWNRKVRGNRPHPAFLFAK
LSPLSAPDAATFSTLASAGKLASRIRDFCAAASLLCPSTPAASWSAASSSSSVDGGAAGGVAASSSGGGGAASSAPFKNYENGNFSSYGNSGGGGSDQFA
VYSSGKSGPVDSFKRYGKGSLGRNDSFTNYEEGGNVGTSSFNSYTTGATGGAGEFAGYAGQTNTVAVTFATYDNTGNGRTHEFTAYSQDANSGVQSFTGY
GKTANGAGESFKTYGNNSNTVASGFINYGDRANGFNDTFASYGLDGNAPQNTFRSYASGSNAAVDEFKAYRDQANVGDDSFASYASNANGAAADFDSYGK
STNPGSVAFKGYGQGSNPNHRIGFTHYSGENTTFKAYSNEGVEFKEYQNMSKMEVSKTAAPATTAGHRLPMWSPEPGKFFRERDLMMGNRMPMPDIADKM
PHRAFLPRDIAAKIPFEENAVSALFGAPPGTAMRQVVASTVAECARPPSLGETKRCTTSAEDMLDFAVEMLGSNIAVRSTESTAGGGGDVRLGKITGIAG
GSVTRSVSCHQSLFPYLVYYCHSVPRVRLYEADILDVDSNRKINHGVAICHLETSDWSPSHGAFVALGGKPGQIEVCHWIFEGDMAWTLVD
>Sobic.007G116800
MASSPPPPPIRTVLAATLLLLLVYLLPHNAAAAAAVADASSAVNPFTAKAAFIRYWNRKVPNNRPHPAFFVAKLSPLPAADSASFPTALPDIRARLPELC
TKAALLCPGPATTDAASLAASGPRGGGPFKGYSNANFSNYGTGGVAGADSFRNYSPDLNIAADSFRRYGRDSSGRADSFASYESDGNVVTANFTSYAGGA
TGGSGSFAAYAAETNVPDSTFTNYDAGANGRGRSFASYSQEANHGENGFSGYGKSGNGVRETFSSYGNESNVLGSGFANYGQSANGATDTFTGYGVEGNV
PENTFRNYGAGGNAGVDTFKKYRDDANVGDDRFTSYAKGANGGAAEFQSYGNSANPGSTTFKGYGEGSNPNHHIGFKEYAGENNTFKGYAKTGVSFKEYH
NTSSSTAALTVSAEAAASMQHHDHLKWSPEPGKFFREQELVSGNRMPMPDIRDKMPPRAFLPRAIAARIPFDPQAVSEAFGLPLDTALGKAVSSTVAECL
RAPSKGETKRCATSAEDVVDFAVETLGDDIVVRSTASTAGSGGDVRLGTVTGVDGGKVTRSVSCHQSLFPYLVYYCHSVPKVRVYEADIMAAAAAADDDG
GSDAGEKEIINHGVAICHLDTSDWSPTHGAFVALGGKPGEVEVCHWIFEGDMTWTVAD
>Sobic.008G157600
MHPLELFLVVLVTTGAASAVYSHPAAAGTPAARFWEEALPGTPMPEAIADLIQQGIDHSPLVEHFTSSGHTPVMNINYGYGAYAGSSLMNAAVPPGSFFL
QSQLRVGTAMTVSSESAATVPPILPRDVAQKVPFSNLADVLAAFHISPSSAEATTVSDTLSLCGAPPSLAGEQKACTTSLEDTVESATHMLVVGSSVRHG
VVYLWAASSAAAVPPAAHHHQQQYVVQAVTSLDGDRHVGCHAMPFPYAVYYCHMTGRPSKAYAVLLRSVTGGSSAPVTKAAICHLDTSNWDPAHPAFEML
HTRPGGEPVCHFMSYASLLFGEKAAN
>Sobic.002G040200
MLFTRKSLLPGTVLPDGTKFGGGDGFPGPQRFVLRADADAIPFSYSQLDTILRMFRIPRGSNKAEQVAATLRTCEGANESPSPDPHTCATSEQAATDFAA
ASLGVSASELVAVVTVVHGRKDAARYVVAPDGVARIGKAGAAAAVPCHPMAYPYMVHYCHRPADVEALRVELTGLGGDGGHAEAGGATAIAMCHANTTSW
DARYFEMLNATRGEEICHFMPRNYVLWLPAADL
>orange1.1g018131m
MEFHLLPILAFLSLALVASHADISPELYWKTVLPNSPMPKAVKDLLQPDVLEDKSTSVNVGKGGVNVDAGKGKPGGGTHVNVGGKGVGVNTGKPDKRTSV
GVGKGGVSVSTGHKGKPVYVGVSPFNYVYAANENQLHDDPNTALFFLEKDLHPGMKMNLHFTQTSNGATFLSRQAAKSTPFSSDKLPEIFNQFSVKPGSV
EAEIMQNTIKECEDPGIKGEQKYCATSLESMIDFSTSKLGKSVQAISTEVKKGTKMQTYTIAAGVKQMAADKSVVCHKQNYPYAVFYCHATQTTRAYMVP
LEGADGTKAKAAAVCHTDTSAWNPKHLAFQVLKVKPGTVPICHFLPEDHIVWVPNKKTGE
>orange1.1g023233m
MGSLLSSRSFTLCVLLVLMFAQKSTTRKVVTKDNQQALANTDGHSSSSHMMNNHMDPSEQIFFTISDLKIGKSLPIYFSYKDPSTSPHLLPRDEANSIPF
SSSELPYLLEFFSFSKDSHQAEAMKYTLTQCELQPLKGETKFCATSLESMLDFTRGVFGLETNFKILTTNFITNPLIGNPLQNYTILKLPEEIYAPKMVA
CHSMPYPYAVFYCHYQESENKLFQVSLTGENGVRVEAAAVCHMDTSQWNRDHASFRVLKIEPGTSPVCHFLPVDNLVWVPDQLPA
>orange1.1g036311m
MLHLLSSPLFFLLLLSLCFLNHVNYLGGTEISDSIDMKQNPFTPKAHLIRYWDKEIRSNLPKSPFLLSKASPLNAVDSASFAKLAAQNALSSVLPSFCSS
AKLFCFPDLSNSLEKHDTDSNFARYLNKNFTNYGTSRVGGADSFKNYSDGDNLPVDSFRRYSRDAVGHQDKFSNYAPGSNVADQSFNTYGASASGGAGSF
KNYNEEVNVPHLRFTSYASEGNGRAHSFTAYAEKTNSGSEEFANYGKNANGAPNAFTGYGKETNVIGSGFSNYGEGANGANDSFTSYGEDGNVPNNRFNN
YGAGGNAAVESFSNYRDQANVGDDSFQSYGKDSKSGKVNFANYGNSFNEGTDVFKGYGEAARGQTVGFKMYGVNNTFKDYAKNGVTFAKYNNDSSGVQNI
KKPSGSLLNRWVEPGKFFRESVLKKGSVMAMPDIQDKMPKRSFLPRTIVSKLPFSSSKIKDMKEIFHAVDNSSMESIIKEALGDCERAPSAGETKRCVGS
VEDMIDFATSILGRNVVVRTTENVNGSKKKIMIGSVKGINGGKVTKSVSCHQSLFPYLLYYCHSVPKVRVYEADVLDANTKAKINHGVAICHLDTSAWSP
THGAFLALGSGPGKIEVCHWIFENDMTWTTAD
>orange1.1g045773m
MKMEQCPSASYGTSMSARPHDFTRYGQNAKGHQNQIDFKTYGSAYTKFKDYAKSGVTFANYTEGTPVPKPSSGSSVNRWVEPGKFFRESMLKNGTLMPMP
DIRDRMPRRSLLPRSIVSNLPFTSSKLNQLKEIFHASDNSTMESIIKDALSDCERAPSKGETKRCVGSAEDMIDFATSVLGNNVALHTTENAKGSKQDIM
IGTVKGINGGEVTKSVSCHQSLYPYLLYYCHSVPEVRVYEADILEPKTMAKINHGVAICHLDTSSWSATHEAFLTLGSSPGRIEVCHWIFENDLTWTIAD
VRG
>orange1.1g044596m
MNAKPKPMESLLSLFSFFFVLLYSFLLLSVKVTLAGGANTSGDVLKGKENPFSPKAYLMRYWDKTVSKNSPKPQFLLSKASPLNAVETATYSKLAEQKTL
SSVLPSFCSSAKLFCFPDLSPSLEKHGADANFAVYENKNFTNYGTAGLGGVNSFKNYSEDGNVEVDSFRRYSRDSAGHNDKFSAYASHSNVVDDSFNTYG
TGATGGAGDFKSYNREVNVPNLRFTSYSDAGNGRAQTFSSYTENTNSGGESFSSYGKNGNGLPNEFMSYAKESNVIQSNFTSYGEAGNAANDTFKSYGSD
GNVPEQNFKSYGDGGNSGIESFTSYNPQSNVGANNFKSYAKSSNTEKVNFANYQEDFNSVSHRFSGYGENADGQKIGFKVYGPDRSFKDYAKTGVTFASY
SKNGSGSTSGSSVNKNNNKWVEPGKFFRESMLKTGTVMPMPDIRDKMPQRSFLPRAIVSKLPFSSSNVNVLKEIFHASENSSMESIIKDALSECERQPSK
GETKRCIGSAEDMIDFATSVLGNSVTLRTTQNVQGSKQNIMIGSVKGINGGKVTQSVSCHQSLFPYLLYYCHSVPKVRVYEADLLDPKTKAKINHGVAIC
HIDTSAWSQTHGAFLALGSGPGRIEVCHWIFENDLTWTIVDRMV
>orange1.1g037848m
MFKKLGRPRCLFSPQRGRVPNPLSLSVSLIDTQEVTMTMSTIFFFIFLFLSTSPLNVSCERVTNRVSSTSTGGNPYTAKASLIRYWNNHISNNLPKPEFI
LSKASPLNAIHLAKLTILAAQNTLSSHLPAFCSLANLICTLEFDDQSSSSIRDASFAVYSNKNFANYGDSKLGGIDSFKNYSQALNTPNDSFKKYSREST
GHTEDFTSYAKDGNVANENFTSYAANANAGSGGFTNYAERVNVPNLRFASYVSDGNNHKLSFTSYGSDTNSGAEGFMSYGKNGNAGPTDFTSYADSANTV
GSSFTGYAESGNAANDSFKAYGVSGNNPHNNFKSYGIGANSAVAGFTSYRNGANVGDDSFQSYAKNANSGKVNFANYGKTFNLGNDTFKEYGKGSVGRTS
IGFKSYDMGRSFKEYTKGVPVTFAGYTNLSSDANSVNRWVEPGKFFRESMLKQGNVMVMPDIRDKMPRRSFLPRSISSKLPFATSQLTQLKEIFRCERAP
SPGETKRCVGSVEDMIDFATSVLGRNVVARTTQNANGSKRRVTISSVSGINGGKVTKSVSCHQSLYPYLLYYCHSVPKVRVYEADVLDVVSNAKINHGVA
ICHIDTSSWSPGHGAFVALGSGPGQIEVCHWIFENDMTWTSAD
>Glyma.14G141000
MVFPLLSIFALLNLAVVATHAETLPPEVYWKSKLPTTPMPKAITDILHPDLAEDKSTSVAVGKGGVNVNAGKTKPGGTSVNVGKGGVNVNTGKGKPNKGT
SVNVGKGGVNVNTGPKKGKPVHVGVGPHSPFDYNYAASETQWHDDPNVALFFLEKDLHYGTKLNLHFTRYFTSSVDASFLPRSVADSIPFSSNKVNEVLN
KFSIKEGSDEAQTVKNTISECEVPGIKGEEKRCVTSLESMVDFATTKLGSNDVDAVSTEVTKKDNELQQYTMAPGVKRLGEDKASVVCHKENYPYAVFYC
HKSETTKAYSVPLEGADGSRVKAVAVCHTDTSKWNPKHLAFQVLKVHPGTVPICHFLPQDHVVFVPK
>Glyma.06G081100
MEYRLLPIFTLLNLALVAIHAALPPEVYWKSVLPTTPMPKAITDILYPDWVEEKSTSVNVGGKGVNVHAGKGGGGTNVNVGGKGSGGGVNVHAGHKGKPV
HVSVGSKSPFNYIYASTETQLHDDPNVALFFLEKDLHPGTKLNLHFTTSSNIQATFLPRQVADSIPFSSSKVEVVFNKFSVKPGSEEAQIMKNTLSECEE
GGIKGEEKYCATSLESMIDFSTSKLGKNVEVVSTEVVEDKETGLQKYTVAPGVNKLSGDKAVVCHKQNYPYAVFYCHKTETTRAYSVPLEGANGVRVKAV
AVCHTHTSEWNPKHLAFQVLKVKPGTVPVCHFLPEDHVVWVPK
>Glyma.14G140900
MEFHILPIITFLMLVVATNADAALPPAFYWKSKLPTTPMPKAITDLLQPDWKEEKDTSVDVGKGGVNVGVEKGNQGPGDGTDVNVGGGDGGVNVHTGPKG
KPVHVGVGPHSPFDYNYAASETQLHDDPNVALFFLEKDLHHGTKLNLHFTIYYTSNVDATFLPRSVSDSIPFSSNKVNDVLNKFSIKDGSDEAKTVKNTI
NECEGPSIKGEEKRCVTSLESMVDFATTKLGSNNVDAVSTEVTKKDNELQQYTMAPGVKRLGEDKASVVCHKENYPYAVFYCHKSETTKAYSVPLEGADG
SRVKAVAVCHTDTSKWNPKHLAFQVLKVQPGTVPVCHFLPQDHVVFVPK
>Glyma.04G079600
MEYRLLPIFTLLNIALVATHAALPPEVYWKSVLPTTPMPKAITDILYSDWVEEKSSSVHVGGGGVNVHTGKGGGSGTTVNVGGKGGGGVNVHAGHKGKPV
HVSVGSKSPFDYVYAATETQLHDDPNVALFFLEKDLHSGTKLDLHFTRSTSNQATFLSRQVADSIPFSSNKVDFIFNKFSVKPGSEEAQIMKNTISECEE
GGIKGEEKYCATSLESMVDFSTSKLGNNVEVVSTEVDKETGLQKYTVAPGVKKLSGDKAVVCHKQNYPYAVFYCHKTETTRAYSVPLEGTNGVRVKAVAV
CHTDTSEWNPKHLAFQVLKVKPGTIPVCHFLPEDHVVWVPK
>Glyma.04G180400
MPSHPSSKRSIYIFGFSVSQYHILISNHFASAMEFRCLPLVFSLNLILMTAHAAIPPEVYWERMLPNTPMPKAIIDFLNLDQLPLWYGAKETQSTDQIFL
YDAKKTQSTDQVPPIFYGDKKTQSTDEVPPIFYGAKKTQSIDGVPPIFYGAKKTQSTDEVPPYFYGAKKIQSTDEVPPIFYGAKKTQSTDQIPPFFSYGA
KKTQSTDQIPPFFSYGAKKTQSTDQVPPFFYGAKKTQSTDQVPIFYGAKKTQSTDQVPIFYGAKKIQSTDQTPLFLYGAKKTQSEDQVPIFWYGIKKTQS
EDQPPLWYGVKKTYVAKRSLSQEDETILVANGHQHDIPKADQVFFEEGLRPGTKLDAHFKKRENVTPLLPRQIAQHIPLSSAKIKEIVEMLFVNPEPENV
KILEETISMCEVPAITGEERYCATSLESMVDFVTSKLGKNARVISTEAEKESKSQKFSVKDGVKLLAEDKVIVCHPMDYPYVVFMCHEISNTTAHFMPLE
GEDGTRVKAAAVCHKDTSEWDPNHVFLQMLKTKPGAAPVCHIFPEGHLLWFAK
>Glyma.11G119100
MHASSKMGEKYKPWIIFLHLLVITCSCNRSCRARGLIETEDKFFKATSNDHHETEHAHAHSHVDHIDPSVMVFFTIEDLKVGKTMPIHFPKRDPATSPKL
WPREEADSLPFSLNKLPNLLKIFSVSQNSPKAKAMEDTLRECETKPIKGEVKFCATSLESMLDFTQSILGFTSDLKVLSTSHQTKSSVTFQNYTMLENII
EIPASKMVACHTMPYPYTVFYCHSQESENKIYRVPLAGENGDRVDAMVVCHMDTSQWGHGHVSFQVLKVKPGTTSVCHFFPADHLIWVPKLQPQGFATM
>Glyma.07G176700
MEFHCLPIFLYLNLMLMTANAALTPRHYWETMLPRTPLPKAITELLSLESRSIFEYAGNDDQSESRSILGYAGYNQDEDDVSKHNIQIFNRLFFLEEDLR
AGKIFNMKFVNNTKATVPLLPRQISKQIPFSEDKKKQVLAMLGVEANSSNAKIIAETIGLCQEPATEGERKHCATSLESMVDFVVSALGKNVGAFSTEKE
RETESGKFVVVKNGVRKLGDDKVIACHPMSYPYVVFGCHLVPRSSGYLVRLKGEDGVRVKAVVACHRDTSKWDHNHGAFKVLNLKPGNGTVCHVFTEGNL
LWLPN
>Glyma.06G013400
MRLGFASWRFIPCTLVAFLILQDSGARKIATTSGKEIQLKEEVSYDLQKLATEGLVLDSIIQLEGADIEKKKHVHKDDDEDEDDRVKKGMGFDKEEDEEE
DKDEHKKMVGKDVHGYKPSHKHMDLELNVFFTPNDLKVGKIMPVYFSKKNSSTSPKFLTREEADQIPFSCKHLPSLLKFFSIPQHSPQAKAMKYTLKQCE
FEPMEGETKFCATSLESLFDFAHYLFGSNAQFKVLTTVHLTNSTALLQNYTISEVKVISVPNVIGCHPMPYPYAVFYCHSQHSDTNLYEVMVEGENGGRV
QAAAICHMDTSKWDRDHVSFRVLKVQPGTSPVCHFFPPDNLVWVPLPLPP
>Glyma.12G044600
MAPTLALQFLSLFLLFIMNGYVIGARDMKVELRDQKQVEWYKATSVSNDESNGKGYITTSESAEPNYIASYTAAKHNQNHEKLHQPYIAGYTSDAANKAN
QYIAGYRTKTHDSNTPYIAGYTTTSASHKANQPNYLAGYRTKTDDSNTPYIAGYTTTNAHVANNQPNYIAGYRTSTTQESNTPSYIAGYRTSTTQESNTP
SYIAGYRTSTTQESNTPYIAGYRTSTTQESNTPYIAGYRTSTTQESNTPYIAGYRTRTTHDPNAPYIAGYTTTSAKKAPKGSSHDDTTGPYITQYGGPGP
KNDPKESSNLDHTEAFKTGFFALDDLYVGNVMTLQFPIQDVSQFLPRKEAESIPFSISQLPSVLQLFSISEDSPEANAMRDTLEQCEAEPITGETKICAT
SLESMLEFIGTIIGSETKHNILTTTLPTASGVPLQKFTILEVSEDINAAKWVACHPLPYPYAIYYCHFIATGSKVFKVSLGSENGDDKIEALGICHLDTS
DWSPNHIIFRQLGIKPGKDAVCHFFPIKHLMWVPKPLQATM
>Glyma.11G119900
MASTLGLQFLPLFLLFLMSGHVIGARDMKVELRDEKQDEWYKATSVSNDESYGQGYITTSESAEPNYLASYTATKRNHNHEKFHQPYIAGYTTSNAANKA
NQHIAGYRTKTYDSNTPYIAGYRTTSASHKAQESNTPYIAGYRTNTYDSNAPYIAGYTTSAHMANNQPNYIAGYRTRTTRDSNTPYIAGYRTRTTHDSNT
PYIAGYRTRTTHDPNAPYIAGYRTRTTHDPNAPYIAGYTTTTAKKAPKEPFHDDTTEPYIAQYGETKPKKDLKESSHDDTTKPYITQYGGTGTKNDPKES
SNIVDHTEAFKTGFFALDDLHVGNVMTLQFPIQEVSHFLPKKEAESIPFSISQLPSVLQLFSISEDSPQANAMRDTLDQCEAEPITGETKICATSLESML
EFVGKIIGLETKHNIITTTLPTASGVPLQKFTILEVSEDINASKWVACHPLPYPYAIYYCHFIATGSKVFKVSLGSENNGDDDKIEALGICHLDTSDWSP
NHIIFRQLGIKPGKDSVCHFFTIKHLMWVPQPLQATM
>Glyma.12G217400
MEFRCSVISFTILFSLALAGESHVHASLPEEDYWEAVWPNTPIPTALRELLKPLPAGVEIDELPKQIDDTQYPKTFFYKEDLHPGKTMKVQFTKRPYAQP
YGVYTWLTDIKDTSKEGYSFEEICIKKEAFEGEEKFCAKSLGTVIGFAISKLGKNIQVLSSSFVNKQEQYTVEGVQNLGDKAVMCHGLNFRTAVFYCHKV
RETTAFMVPLVAGDGTKTQALAVCHSDTSGMNHHMLHELMGVDPGTNPVCHFLGSKAILWVPNLSMDTAYQTNVVV
>Glyma.08G230600
MEIGHLIVLALLCVTLKGADASQSAKDYWHSVFPNTRLPKPLWDLVLPSPKTNMPIKVEEEKQYWTLFFEHDLHPRKIMHLGLHKHNDTKNSTISSWART
TSQPFGAWLHAKVEERYNLDEVCGKAAAKGEEKFCATSLQSMMGFAISKLGKNIKAISSSFAQDHDQYVVEEVNKIGEKAVMCHRLNFENVVFYCHQINA
TTTYMVPLVASDGTKAKALTICHHDTRGMDPIVVYEVLKVKTGTVPVCHFVGNKAIAWVPNLVTSESCVV
>Glyma.12G217300
MALRCLVMSLSVLFTLGLARESHARDEDFWHAVWPNTPIPSSLRDLLKPGPASVEIDDHPMQIEETQYPKTFFYKEDLHPGKTMKVQFSKPPFQQPWGVG
TWLKEIKDTTKEGYSFEELCIKKEAIEGEEKFCAKSLGTVIGFAISKLGKNIQVLSSSFVNKQDQYTVEGVQNLGDKAVMCHRLNFRTAVFYCHEVRETT
AFMVPLVAGDGTKTQALAICHSNTSGMNHQMLHQLMGVDPGTNPVCHFLGSKAILWVPNLSVDTAYQTNIVA
>Glyma.13G283900
MTSSSQEFGSQIFSYPSLIARMELRCLLFSISVLFALGLARESHAQSSIPDEDFWHAVWPNTSIPSALRELLKHGREGVEIDNLPMQIDDTQYPKTFFYE
QDLHPGKTMNVQFSKSPFTQPFTILTWLKGLKIKDIDKEGYTFDELCIKTKPNGAEHKFCAKSLETLIGFAISKLGKNIQVLSSSFVNKQELYKVEGVQN
LGDKAVMCHRLNFRTVAFYCHEVRGTTAFMVPLVAGDGTKTQALAVCHSDTSGMNRHILHQTMGVDPGTNTVCHFLGSKAILWVPNLAMDTAYQTNIVV
>Glyma.18G138000
MHNMSTLVFFILLSTLLSVCYGGRDLVDKNPFTEQAYVARYWDKHVGNNLPKPSFLLSKASPMSASDTASFANLAATNSLSTRLPEFCSAAHLLCFPEVR
PSLEKHTGDSDFQTYNDGQNFTNYGTDFAGGLDTFKNYSNDLFSTPVNDFRRYSRGAAGHEERFSAYAGDTNVADQSFSTYGTNAGGGSGEFKNYSRNSN
VPDLRFTTYSDSTGGRTQSFSSYSEDGNAGGQTFQSYGKNSAGAANDFAAYGTDSNVASSDFTNYGKGGAGPNDTFTNYGVNMNNPTETFQSYADGTVGG
TQSFSNYRDQANVGADSFQSYAKNTLGSEADFKNYGNSFNPGSDTFKGYAKGAEDNKVGFTTYSANTNATFKDYAKHGVSFASYNVSSESKTVSSSVVKR
WVEPGKFFRETMLKEGTVMPMPDIRDKMPKRSFLPRAILTKLPFSSAKVDELKRVFKVSENSSMDKMIMDSLGECERAPSVGETKRCVASVEDMIDFSTS
VLGRNVAVWTTENVKGSNKNVMVGRVKGMNGGKVTKSVSCHQSLFPYLLYYCHSVPKVRVYEADLLDPESKAKINHGVAICHLDTTAWSPTHGAFLALGS
GPGRIEVCHWIFENDLTWTIAD
>Glyma.08G287500
MHNNMSTLSFFILLSTLLTVGYGGRDLGDKNPFTPKAYVARYWDQHVRNNLPKPSFLLSKASPMSASDTASFAKLAAANKLSTRLPEFCSAAHLLCFPEV
RPSLEKHTEDAGFQTYNDGQNFTNYGTDFAGGIDTFKNYSNEISTTPVNDFRRYSRGAAGHEERFSAYASDSNVADQSFSTYGTNAAGGSGEFKNYSSNS
NVPDLRFTTYSDSTGGRTQSFSSYSENGNAGGQTFQSYGKNSAGAANDFSAYGTGSNVASSDFTNYGKGGAGPNNTFTNYGVNMNNPTETFQSYADGTVG
GTQSFSNYRDQANVGADSFKSYAKSTSGSEADFKSYGNSFNPGSDTFKGYAKGAEDSKVGFTTYSAYTNATFKDYAKQGVSFASYNVSFSPGRASKTVSG
SLVKRWVEPGKFFRESMLKDGTLMPMPDIRDKMPKRSFLPRSILTKLPFSSSKVHELKRLFKVSDNSSMEKMIMDSLGECERVPSMGETKRCVGSIEDMI
DFSTSVLGRNVAVWTTENVNGSNKNVMVGRVKGMNGGKVTQSVSCHQSLFPYMLYYCHSVPKVRVYQADLLDPESKAKINHGVAICHLDTTAWSPTHGAF
MALGSGPGRIEVCHWIFENDLTWTIAD
>Glyma.02G034700
MNKQLRLLCLFILFSLFLCVGFAGAGDTAEKNPFTPKAFAIRYWDKEIRSGLPKPPFLVSKASPLSAAEAAAFLKLVSGNSLSTRLPEFCAAAKLLCFPE
VGPRLEKHDKDANFAVYRDNNFTNYGTGRPGGLDSFKNYSEGENIPVNDFRRYSRDSAGHKDGFLSYGTNGNVVQQSFHTYAAGATGGTGEFKHYADETN
VPNLGFTSYSDNANGRTQSFSSYSENGNAGEQTFTSYGKNGNGPTNVFASYGTESNVVGSGFSNYAETANAANDTFKGYGIDMNNPTNTFSNYAAGGNGA
VERFSSYRDKANVGADSFTSYAKAANAADIGFSNYGKSFNEGTDTFTTYAKSSDGETKVGFTSYGVNNTFKDYEKKGTTVSFARYTNISTTLSVSASSVS
GSLVNKWVEPGKFFREKMMKEGTVMPMPDIKDKMPERSFLPRSILSKLPFSVSKIDELKQVFKASDNGSMEKMMKDSLEECERAPSSGETKRCVGSLEDM
IDFATSVLGRNVAVRTTQNVNGSKKSVVVGPVRGINGGKVTQSVSCHQSLFPYLLYYCHAVPKVRVYEADLLDPKTKAKINRGVAICHLDTSDWSPTHGA
FLSLGSVPGRIEVCHWIFENDMAWTIAD
>Glyma.04G182300
MSIHFFFCFLSLSSFHVSLAIKGMPVSQSQSQPQTTLELINPFSPKASLIRYWNTRVSNNLPIPHLLLSKASTLTPHHYAILSKLLNQKPKPNENLHHSL
CSSPNLLCSFDDTPFAQTHKNDDGNFAVYSNKRFANYGSSRVGGVDSFKNYSNGLNANNDAFRRYSAASTRRGEQFKNYADNGNVANTNFSSYGSTANQA
SAEFSNYDKTVNVPNLGFTTYDSGASNHKLSFSSYGNETNSGSQTFTSYGKRVRGGTSEFANYADDANILQSEFSSYGDLTTGASNDSFKFYSFNGNNPR
HVFKSYGDGSAAGVDSFISYRNRANVGDDSFQSYAVRSKSGAATFANYGMSFNVGNDSFTEYGKGAMGKTSFGFKSYGLGRAFKVYNKDGASFSEYRNFS
AARGKVVNKWVEPGKFFRESMVKEGNVIPMPDIKDKMPARSFLPLAIASKLPFSSSRINEMREVFHTREGSSTERVMVKALKECERAPSKGETKRCVSSA
EEMIGFAVSVLGPNVAVRSTENLNGSGSSVMIGKVHSIDGGKVTKSVSCHQSLYPYLLYYCHSVPKVRVYEAEILDVDTLEKINHGVAICHLDTSAWGPQ
HGAFLALGFGPGKIEVCHWIFENDLTWTTAS
>Glyma.01G030900
MNKQLTLLCLFILFSFLSVGFAGAGDAAEKNPFTPKAFAIRYWDKEIRSGLAKPQFLLSKASPLNAAEAAAFVKLASGNALSTRLPEFCAAAKLLCFPEV
GSSLEKHDKDANFAVYRDKNFTNYGTGRPGGLDSFKNYSEGENIPVNDFRRYSRDSAGHKDGFLSYGTSGNVVQQSFHTYAAGATGGAGEFKRYADETNV
PNLGFTSYSDNANGRTQSFTSYSENGNAGEQTFTSYGKNGNGPTNVFTSYGTESNVVGSGFSNYVETANAANDTFKGYGVDMNNPTNTFSNYAGGGNGAV
ERFSSYRDKANVGADSFTSYAKSANAADIGFSNYGKSFNEGTDTFTSYAKSSDGETKVGFTSYGVNNTFKDYEKKGTTVSFARYTNISTTLSASASASSL
SGSFVNKWVEPGKFFREKMLKEGTVMPMPDIKDKLPERSFLPRSILSKLPFSVSKIDELKQVFKASDNGSMEKMMRDSLAECERAPSRGETKRCVGSLED
MIDFATSVLGRNVAVRTTQNVNGSKKSVVVGPVRGINGGKVTQSVSCHQSLFPYLLYYCHAVPKVRVYEADLLDPKTKVKINRGVAICHLDTSDWSPTHG
AFISLGSGPGRIEVCHWIFENDVAWTIVK
>Glyma.06G183400
MSIHYFFCFFLSLSSFHVSLAIKGRILPQPQTTHELINPFSPKASLIRYWNTRVSNNNQIPHFLLSKASPLTPQNYAVLNKLLTNQKPRPNENLHHSLCS
SPNLLCSFDDTPNAQTRKNDDANFALYNNKRFANYGSSRVGGVDSFKNYSNGLNANNDAFRRYSAASTRRGEQFNNYADNGNVANTNFSSYGSAANQTSG
EFSNYDKTVNVPNLGFTTYDSGASNHKLSFSSYGNETNSGSQSFTSYGKRVRGGTSEFASYADDANILQSEFNSYGDLSTGASNDSFKFYSFNGNNPRHV
FKSYAAGSASGVDNFISYRNRANVGDDSFQSYAARSKSGAATFANYGMSFNVGNDSFTEYGKGATGKTSFGFKSYGLGRGFKVYNKDGASFSEYRNFSAA
SGKVVNKRVEPGKFFRESTVREGNVIPMPDIKDKMPARSFLPLAIASKLPFSSSRIDEMREIFHAREGSSTERVMVNALKECEREPSKDETKRCVSSGEE
MIGFAVSVLGPNVAVRSTENVNGSGSSVMIGKVYAIDGGKVTKSVSCHQSLYPYLLYYCHSVPKVRVYEAEILDVDTKEMINHGVAICHLDTSAWGPQHG
AFLALGFGPGKIEVCHWIFENDMTWTTAN
>Glyma.18G138200
MHNMSTLFFFILLSTLLGVCYGGRGLGDKNPFTPKTYVARYWNKHVRNNLPKPSFLLSKASPMSAAEAASFAKIAAANSLSTQLPEFCSAAHLLCFPEVQ
LSLEKHTEDVDFQTYDNSQNFSNYGTSRPGGTDSFRSYATTFSSRPDNSFRRYSRRSAGHVDSFVRYGGSIGDIYQTFNTYGTSSAGGAGEFKQYATESN
FPELDFTTYSDSSGGRRQSFSSYGENGNSGGQNFTSYGKNSAGAGNEFSSYGTSSNVEASNFTNYGARGTSPNDTFTNYGVLQNIPEVNFQSYAEGTVGG
TESFSNYRVQANVGDDSFQSYAKNTKEGTKVDFRNYAISANPSSDTFKGYAKGAEGDHKVGFTSYGNDTNTTFKDYVKQGVSFASYNVPSSSASKTVSDS
FVKTGKFFRESMIKEGTVMPMPDIRDKMPPRSFLPRYILSKLPFSSSKIYELKRVFKVSDNSSMDKMIMDSFGECERAPSVGETKRCVGSVEDMIDFATS
VLGRNVAVWTTENGGKVTKSVSCHQSLFPYLLYYCHSVPKVRVYEADLLNPESKAKINHGVAICHLDTTAWSPTHGAFVALGSGPGRIEVCHWIFENDMT
WTIAD
>Potri.006G243700
MEFHLTRILAFLSFALVGSHAALPPELYWNSVLPNTPMPKSVRDLLHPDLVEDKSTSVAVGKGGVNVDAGKGKPGGTAVNVGKGGVSVDAGKGKPGGTNV
NAGKGGVNVDAGKGKPGSGTHVSVGGKGVGVAAGKPGKRTDVGVGKGGVSVTKGHHGKPVIVGVRPGPGPFNYIYAATETQLHDDPNVALFFLEKDMHPG
KIMNLQFTENTNTATFLPRQVADSIPFSSDKLPEIYSEFSVKPGSMEAAEMENTIKECESPGIKGEEKYCATSLESMIDFSTSKLGKNVQAISTEVDNQT
KMQKYTIKTGVKKVAGDKSVVCHKQNYAYSVFYCHATQTTRAYTVPLEGDDGTKAKAVAVCHTDTSAWNPKHLAFQVLNVKPGTVPVCHFLPQDHVVWFS
N
>Potri.018G036700
MEFHVPRILAFLAFALVVSHAALPPELYWKNVLPNTPMPKSVRDLLHPDLVEDKSTSVAVGKGGVNVDAGKGKPGGTAVNVGKGGVDVDAGKGKPGGTAV
NVGKGGVNVNSGKGKPGGTAVNVGKGGVNVNSGKGKPGGGTHVSVGGKGVGVNTGKPGKGTQVGVGKGGVSVGTGHKGKPVIVGVHPGPSPFLYKYAATE
TQLHHDPTVALFFLEKDMHPGKMMNLQFTENTNTATFLPRQVADSIPFSSNNLPEIYSEFSVKPGSTEAEVMKETIKECENPGIEGEEKECATSLESMID
FSTSKLGKNVQAISTEVESTQMQKYTIKTGVKKMAGDKSVVCHKQNYAYAVFYCHATQTTRAYAVPLEGADGTNAKAVAVCHTDTSAWNPKHLAFQVLNV
KPGTVPVCHFLPQDHVVWLPN
>Potri.T012700
MSLANSCALLLPFFLTLSLYITFSTAANTIGVTHTTVAVAADNVPLPKKVATFLPSDISPPTEKYWYSRLPNTPLPKALRYLLQPGHYPSITREFANENV
SAAVILRRYRITYSKRGYKRGDKKSLNSALPDSTIFYQYDDLHPGKKMKVLFTDSGTKVSFLPRQVAESIPFSSDKIPEILKYFALEVNSKEAQVIREEI
GGCEEPKMEGEDKYCATSLESLIDFTVERLGQNVRVLSTEAGKKQEYTVSAEVRMIGDHKAAVCHKMRYPYAVHYCHVIADTEVDEVPLVGADGTKVKAV
TVCHLNTSAWSPDHMAFQVLKIKPGPAVCHFLDSDTLVWVPKKDKKMTP
>Potri.004G136000
MSPAISGAPFLIFFLTLSLHISFPTAVRLPTKVPSFLPSDNSPPTEKYWFSRLPNTPLPKALRDTLQPGYYPSVIRDFANGEKISVDAREKYGKHYGEDS
HKKTAKSALPDSTIFYLYNDLHPGKKMKLLFTNSGTKVSFLPRRVAESIPFSSDKFPEILKYFSLQVNSEEAEIISDEIGYCESPNMEGEEKYCATSLES
LIDFNVARLGQNVQVLSTEPGKKQEYTVSAKAEMRGEHKAAVCHKIRYPYAVHYCHVIEGTEVYVVPLIAADGAEVKAVTVCHLNTSAWSPDHMAFEVLK
IKPGPAVCHFLATDTLIWVPKKDQDMTP
>Potri.004G136700
MSPAISGAPFLIFFLTLSLHISFSTAVRLPTKVPSFLPGDNSPPTEKYWFSRLPNTPLPKALRDTLQPGYYPSVIRDFANGEKISVDAREKYGKHYGEDS
HKKTAKSALPDSTIFYLYNDLHPGKKMKLLFTNSGTKVSFLPRRVAESIPFSSDKFPEILKYFSLQVNSEEAEIISDEIGYCESPNMEGEEKYCATSLES
LIDFNVARLGQNVQVLSTEPGKKQEYTVSAKAEMRGEHKAAVCHKIRYPYAVHYCHVIEGTEVYVVPLIAADGAEVKAVTVCHLNTSAWSPDHMAFEVLK
IKPGPAVCHFLATDTLIWVPKKDQDMTP
>Potri.004G136900
MSPAISGAPFLIFFLTLSLHISFYTAVRLPTKVPSFLPGDNSPPTEKYWFSRLPNTPLPKALRDTLQPGYYPSVIRDFANGEKSSVDAREKYGKHYGEDS
HKKTAKSALPDSTIFYLYNDLHPGKKMKLLFTNSGTKVSFLPRRVAESIPFSSDKFPEILKYFSLQVNSEEAEIISDEIGYCESPNMEGEEKYCATSLES
LIDFNVARLGQNVQVLSTEPGKKQEYTVSAKAEMRGEHKAAVCHKIRYPYAVHYCHVIEGTEVYVVPLIAADGAEVKAVTVCHLNTSAWSPDHMAFEVLK
IKPGPAVCHFLATDTLIWVPKMDQDMTP
>Potri.T012500
MSIANSCALLLLFFLTLSLYITFSTAANTIGVSHTTVAVAADNVPLPKKVATFLPSDISPPTEKYWYSRLPNTPLPKALEYLLQPGHYPSITREFANENV
SATVIQRIYRRVYKRGYKRGDKKSLKSALPDSTIFYQYNDLHPGKKLKILFTDSGTKVSFLPRQIAESIPFSSDKIPEILKYFTLEVNSKEAQVIREEIG
GCEEPNMEGEDKYCATSLESLIDYSVERLGQNVRVLSTGAGKKQEYTVSAEVRMIGDHKAAVCHKMRYPYAVHYCHVIADTEVDEVPLVGADGTRVKAVT
VCHLNTSAWSPDHMAFEVLKIKPGPAVCHFIDSDTLVWVPNKDKEMTP
>Potri.004G136500
MAKKLALMIVKNMEKHYGVDSHKKPAKSAIPDSQIFYLYNDLHPGKKMKLLFTNSGTKVSFLPRRVAESIPFSSDEFPEILKYFSLQVNSKEAQIISDEI
GNCESPNMEGEEKYCATSLESLIDFNVARLGQNVQVLSTEPGKKQEYTVSAKAEMRGEHKAAVCHKIRYPYAVHYCHVIEGTEVYVVPLIAAGGAEVKAV
TVCHLNTSAWSPDHMAFEVLKIKPGPAVCHFLATDTLIWVPKKDQDMTP
>Potri.004G136600
MSPAISGAPLLIFFLTLSLHISFPTAVHLPTKVPSFLPGDNSPPTEKYWFSRLPNTPLPKALRDTLQPGYYPSVIRDFSNGEKISVDARQKYGKNYNGAD
NHKKAAKSALPDSTIFYLYNDLHPGKKMKLLFTNSGTKVGFLPRRVAESIPFSSDKFPEILKYFSLQVNSKEAEIINDEIGYCESPNMEGEEKYCATSLE
SLIDFNVARLGQNVQVLSTEPGKKQEYTVSAKAEMRGEHKAAVCHKIRYPYAVHYCHVIEGTEVYVVPLIASDGAEVKEVTVCHLNTSAWSPDHMAFEVL
KIKPGPAVCHFLATDSTLIWVPKKDQDMTP
>Potri.009G114600
MGAEFAFKFFLLYLVLVMCVDGKGGARDDSQSEGMHGEPVHVHDHPASHMDHMDHSLLVFFTLNDLKVGRTMPIYFPKKDPSKSPRLLPREDANSIPFSY
EKFPYLLQFFSFSNGSPQAIAMEDTLRACEIKPIKGEVKFCATSLESMLDFVQGILGLESRFKVVSTTYLTESSILLQNYTILEVPKEVPAPKMVACHTM
TYPYAVFYCHSQGTKNKVFMVSLIGENGDRVEALAVCHLDTSQWSRNHVSFKVLGIEPGSSDVCHFFPEDNLVYVPMPTMSNNLINVM
>Potri.004G153100
MGVDVLSWRLILCSLLVLLFAKDCSARKMTHTRWREVPDDDTNGLQHNREPDLQQLSKDDHLLTRHSRDGDHRNHEHAHLSSHMNHMDPSDKIFFTIEDL
QVGKTLPLYFYYRDPSTSPHLISREEANSIPFSLAKLPYLLEFFSLSKESPQAKAMEYTLTQCELELMEGETKFCATSLESMLDFAQATFGSETQVKALT
TNHLRKPVAPIQNYTIVEEPREILVPKVIGCHTMPYPYVVYYCHSQEGGNRLFEISLGGENGDRVQAIGVCHMDTSRWDPDNPSFRVLKIKPGTAPVCHI
FPADNIVWVPLLS
>Potri.009G114300
MTVDVSWRIILCALLVLLFAEDSSAREITRIRWKEVDDDTKGQQQNPEIPDLQQLSKDNHLPIKHNIDDDHQKHAHAHAHLSSHMDHMDPSDKIFFTIKD
LKVGNAIPIYFSHGDPSTSPHLISREEANSIPFSLAKLPYLLEFFSLSKESPQAKAMEYTLTQCEVEPMEGETKLCATSLESMLDFAQATFGIDTQVKAL
TTNHLRKSVAPLQNYTLLEEPKEILAPKMIGCHTMPYPYVVYYCHIQEGGNRLFEISLGGEHGDRVQATGVCHMDTSKWDPDNPSFRVLKIKPGTAPVCH
IFPADNIVWVPLIS
>Potri.008G190000
MHILHPITLLLSLSFVSLLNVNHAAVGSGDSPNGESPFTPKASLVRYWNKEIHTVLPKSGFFISKASPLSPVDLATFAKLASQNALSAQLPAFCSSAELF
CFPDLSPSLEKHDHDSHFAIYNNKNFSNYGTDRAGGADSFKNYSDGDNIPVDSFRRYGRDAAGHGELFSSYAPDSNVVDQSFNTYGAGATGGAGEFKGYN
VEVNNPNLRFVSYSDSANGKGQKFSTYTENANAGPGQAFTSYGKNGNGAPNEFSGYGTSSNVVGSDFTNYGETANGANDTFKSYGVDGNVPQNNFVNYGD
GGNAGVDSFATYREKSNVGDDSFQTYAKNSNAEKANFANYGKSFNEGTDKFSGYGNGAMGQQIGFKIYGVNTTFKDYANKKGVTFAGYTSASTADASMKV
NSDSVVKNNKWIEPGKFFRESMLKKGSVMPMPDIRDKMPKRSFLPRSIISKLPFSTSKIDQLKEIFHASDNSSMERIILDALEECERSPSPGETKRCAGS
AEDMIDFATSVLGRNVAVRTTDNVNGSKKNIMIGSIKGINGGRVTRSVSCHQTLYPYLLYYCHSVPKVRVYEADLLDPNSKATINHGVAICHLDTSSWSP
THGAFLALGSGPGRIEVCHWIFENDMTWTIAEA
>Potri.010G040800
MQNFHPITLLLSLCFLSLLNVNYAADGSSDSANGESPFTAKASLIRYWNKEIHTGLPKSAFLLSKASPLSPVDLATFSKLASQNALSTQFPAFCSSAKLF
CFPDLSPSLEKHDQDSHFAFYFNKNFTNYGTGRAGGADSFKNYSDGVNLPVDSFRRYGRDAAGHDETFSNYAPETNVADQSFNTYGAGATGGTGEFKGYN
VRINKPDLRFVSYSDGANGKGQKFSTYTEDANAGDEAFTSYGKNGNGVPNEFSGYGKSSNVIGSDFSNYGEAGNGASDTFKTYGVDGNVPENNYKNYGDG
GNGGVDSFANYREKSNVGDDSFQSYAKNSNAQKADFVNYGKSFNEGTDKFTGYGKGAVGQQIGFKIYGVNTTFKDYARKKDVTFSKYTNAGTADASMKVT
SDSSANKNKWVEPGKFFRESMLKEGSEMPMPDIRDKMPKRSFLPRSIISKIPFSTSKMGLIKEIFHASDNSSMERIILDAVEECERAPSPGETKRCVGSA
EDLIDFVISVLGRNVAVRTTDNVEGSKKNVTIGTIKGINGGRVTKSVSCHQSLYPYLLYYCHSVPKVRVYEADLLDPNSKTKINHGVAICHLDTSSWSPT
HGAFLALGSGPGRIEVCHWIFENDMTWTLAEAS
>Potri.010G040900
MQNFHPITLLLSLCFLSLLNVNYAADGSNDSANGESPFTAKASLIRYWNKEIHTGLPKSAFLLSKASPLSPVDLATFSKLASQNALSTQFPAFCSSAKLF
CFPDLSPSLEKHDQDSHFAFYFNKNFTNYGTGRAGGADSFKNYSDGVNLPVDSFRRYGRDAAGHDETFSNYAPETNVADQSFNTYGAGATGGTGEFKGYN
VRINKPDLRFVSYSDGANGKGQKFSTYTEDANAGDEAFTSYGKNGNGVPNEFSGYGKSSNVIGSDFSNYGEAGNGASDTFKTYGVDGNVPENNYKNYGDG
GNGGVDSFANYREKSNVGDDSFQSYAKNSNAQKADFVNYGKSFNEGTDKFTGYGKGAVGQQIGFKIYGVNTTFKDYARKKDVTFSKYTNAGTADASMKVT
SDSSANKNKWVEPGKFFRESMLKEGSEMPMPDIRDKMPKRSFLPRSIISKIPFSTSKMGLIKEIFHASDNSSMERIILDAVEECERAPSPGETKRCVGSA
EDLIDFVISVLGRNVAVRTTDNVEGSKKNVTIGTIKGINGGRVTKSVSCHQSLYPYLLYYCHSVPKVRVYEADLLDPNSKTKINHGVAICHLDTSSWSPT
HGAFLALGSGPGRIEVCHWIFENDMTWTLAEAS
>Potri.012G079200
MGREVMAGMSVLFLILFLSFSSCKVSFAATTTSSLHKQNLSTPLNPFSPRASLIRYWNKHISNSLPKPLFLLSKASPLSAIDSAILTKLATQNSLSLHLD
SFCSLANLFCFFDTKQSLRNHDQDSNFALYSNKRFANYGGSRLSGVDSFKNYSNGLNTVADSFIRYSRESTGHSETFTNYGNDGNVANATFGNYGSAATG
GSGTFKNYDNRVNVPGLRFTTYASDGNDHKLSFSSYSDETNVGAQGFNSYGKKGNGVPSEFVSYSRDSNGIESKFTGYGELGNAANDSFTSYGNSGNNPH
NNFKSYGSGANSASDRFSSYRNGANVGQDSFQSYAKDSNSGKVSFANYGKSFNPGNDSFIDYGKGSKGMTTIGFKSYSLDRSFMVYKDKGVTFAGYSNTS
SMPSDNGVSVNKRRVEPGKFFRESMLKPGNVMVMPDIRDKMPERSFLPRSIVSKLPFSTTKMAKLKDLFHASDNSTMTRVLINALAECERAPSHGETKRC
VGSVEDMIDFAVSVLGHNVTVRTTENVNGSKKRVMIGSVEGINGGQVTKSVSCHQSLYPYLLYYCHSVPRVRVYEADIVDVESKEKINVGVAICHVDTSA
WGPEHGAFVALGSSPGKIEVCHWIFENDMTWTIADRG
>Brara.I00536
MATRLPLICLLVSVTAVAADLSPDRYWNTALPNTPIPNSLRHLFTPDFTDEKSTNVQVGKGGVNVNAGKGKPGGGTAVNVGKGGVHVDTGKGKGTHVSVS
GGKGPGGGVGVHTGKPGKRTDVGVGKGGVIVHTRHKGKPVYVGVKPGPNPFVYNYAASKTQLHDDPKAALFFLEKDMVPGKEMNLRFNAEDGYHGKTSFL
PRGEAETVPFGSEKFSEILKTFSVKPGSGEAEMMKKTIEECEAKRVGGEEKYCATSLESMVDFSVSKLGKDHVRAVSTEVAQKNAPMQKYKIAGAGVKKL
SDDKSVVCHKQKYPFAVFYCHKAMMTSVYAVPLEGENGLRAKAVAVCHKNTSAWNPNHLAFKVLKVKPGTVPVCHFLPETHVVWFSY
>Brara.B03626
MLTRLPLICFLVSVTAIAADLTPERYWNTALPNTPMPNSLRHLFTPDFTDEKSTDVQVGKGGVNVNAGKGKPGGGTAVNVGKGGVYVDTGKGKGTHVSVS
GGKGPGGGVGVHTGQPGKRTDVGVGKGGVIVHTRHKGRPVYVGVTPGPNPFVYNYAASETQLHDDPKAALFFLEKDMVPGKAMNLRFNAEDGYDGKTAFL
PRGEAETVPFQSEKFSEILNTFSVKPGSEEAEMMKKTIEECEAKRVGGEEKYCATSLESMVDFSVSKLGKYHVRAVSTEVVEKNAPMQKYKIAAPGIKKL
SDDKSVVCHKQKYPFAVFYCHKAMMTSVYAVPLEGENGLRAKAVAVCHKNTSAWNPNHLAFKVLKVKPGTVPVCHFLPETHVVWFSY
>Brara.F02754
MAIRLSLICLLVSVTAIAADLTPERYWNSALPNTPIPNSLRHLFTSDFSDEKSTNVQVGKGGVNVYTGKGKPGGGTAVNVGKGGVHVNTGKGKGTHVSVS
GGKGHGGGVGVHTGKPGKRTDVGVGKGGVIVHTRHKGKPVYVGVKPGHNPFVYNYAASETQLHDDPKAALFFLEKDMVPGKAMNLRFNAEDGYDGKTAFL
PRGEAETVPFGSEKFSEILNTFSVKPGSGEAEMMKKTIEECEAKRVGGEEKYCATSLESMVDFSVSKLGKDHVRAVSTEVAEKNAPMQKYRIAAAGVKKL
SDDKSVVCHKQKYPFAVFYCHKAMMTSVYAVPLEGENGLRAKAVAVCHKNTSAWNPNHLAFKVLKVKPGSVPVCHFLPETHVVWFSY
>Brara.H00310
MASLRFSVTFPALLSLLLLSLWVVEAYTSRKLISNNEQEGQNISHLFKDGEFEDPTMYMFFKISDLKLGTKLPIYFNKNDLRKVPPLLTRQEADLIPFSE
SNLDFLLNHFSISKDSPQGKAMKETLKRCDFKAIEGEYKFCGTSLESMLDLAKKTIASNADLKVMTTKVMVPDQNRISYALHNYTFAEVPKELDGIKVLG
CHRMPYPYVVYYCHGHKSGTKVFEVNLMSDDGIQLVVGPAVCHMDTSMWNADHVAFKVLKIEPRSAPVCHFFPLDNIVWVSK
>Brara.F00395
MASLRFSVTFHTFLFFSLWVVEAHTSRKLISTKEQEVQNNSHLLKDGEFEDPTLYMFFKIDDLKKGTKLPIYFNKNDLRKVPPLLTRQEADLIPFTKSKL
DFLLNHFSISKESPQAKAMKETLVRCNYKAIEGEYKFCGTSLESMLDLAKKTIASNADLKVMTTKVMVPSQHTINYALHNYTFADTPKELVGIKMLGCHR
MPYPYVVYYCHGHKSGTKVFEVNLVTDDGKHRVVGPAVCHMNTSMWNVDHEAFKVLKIEPRSAPVCHFFPLDNIVWVAK
>Brara.G00052
MASLRFSVTSPTLLLLFSLLVVEAHTSRKLISNKEQEDQNTSHLLKDGEFEDPSMYMFLNFNDLKLGAKLLVYFNKNELRTLPPLLTRQEADLIPFTKSK
LDFLLNHFSISKDSPQGKAMKETLVRCNYKEIEGEYKFCGTSLESMLDLAKKTIASNADIKVMTTKVIAQNTTSYALHNYTFVETPKELIGIKMLGCHRM
PYPYVVYYCHGHKSGARVFEVSLVTDDGRQRVVGPAACHMNTSMWNADHVAFKVLKIEPRSAPVCHFFPLDNIVWLAN
>Brara.G02440
MLKPLLLLQSFLFCLFNVVFVGGRLVGGGFSAEENPFTPKASLVRYWNKEISADKSLRSEFLISKASPLNAVDSATFAKLAAQNSLPTRLPDFCSAANLF
CFPDLTPSLEKHDDNVKFSVYDQKNFTSYGNARAAGADSFKTYSKGNNGAFDSFRRYSRNAAGHEDKFTVYGERGNVNDPMSRFTAYSDGGTGRSQTFKT
YTHDANAGNGQSFTSYSKKGNTSPNEFTSYGDSSNVIGSDFKNYGDEENAAKDTFKSYASGGNVPLNNFKSYGVSGNGAVDTFANYRDKANVGDDSFSGY
AKDSNAGTVKFTNYGQSYNPGSESFTGYGKGSEGHKISFKTYTPNSTFKDYAKNGVAFAKYNVSSIADGKTVNKWIEPGKFFRESTLKEGTVIPMPDIKD
KMPKRSFLPRSIVSKLPFSTSKLAEVKTIFHAGDNSSMEKIISDAVTECERPPSAGETKRCVGSAEDMIDFATSVLGRSVVLRTTESVAGSKQKVVIGKV
NGINGGKLTKAVSCHQSLYPYLLYYCHSVPKVRVYEADLLELNSKTKINHGIAICHIDTSSWSPTHGAFLALGSKPGRIEVCHWIFENDMNWAIAD
>Brara.G02959
MGVGFFGFSLYIYYTICSKNQQAHQSLLCSISSSSLTKNQTMLKPLLLLQSFLFCLFNVAFVGGRLIGGGYSAQENPFTPKASLVRYWNKEIRSDKSSIR
SEFLISKASPLNAVESATFAKLAAQNSLPTRLPDFCSAANLFCFPDLSPSLEQHNADVKFSVYDQKNFTNYGNAAAGGTDSFKTYSKDGNVVTDSFRRYS
RNAAGHDDKFTVYGDSSNVVEENFNSYGTFGTGGTGEFTNYQNGVNNPTSRFTAYSDGGNGKAQSFKTYTHEANAGNGQSFTSYGKNGNGVPNEFASYGV
SANVIGSGFSNYGEKGNAANDSFTSYGSDGNVPQNNFKNYGASGNAASDTFANYRDKSNVGDDSFSSYAKDSNSGTAKFNNYGQSFNPGSETFTGYGKGA
EGHKISFKTYTPNSTFKDYAKNGVGFAKYNVSSTSATLGDGKTVNKWIEPGKFFREASLKEGTVIPMPDIKDKMPKRSFLPRSIISKLPFSTSKLAEINK
IFHAGENSTMEKIISDAVTECERSPSVGETKRCVGSAEDMIDFATSVLGRSVVLRTTENVAGSKQKVVIGKVNGINGGKVTKAVSCHQSLYPYLMYYCHS
VPKVRVYEADLLDLKSKTKINHGIAICHMDTSSWGPKHGAFLALGSKPGLIEVCHWIFENDMNWAFAD
>Brara.I01567
MNIIEAAFFLCFISSSNVHFAGATKQTAGNITPSENPFTPKASLIRYWNKRINGGSPPPSFFLSKASPLTTVDSTRFASLASRHALDTRLSDFCTAAKLF
CFPELAAHSVTEKHGDDVGFSVYSDKNFTNYGSDRLAGADTFKNYSGGDNIGVDSFRRYSRDSAGHDDGFTNYAGEVNVADQSFTTYATGSTGGSGDFTN
YHTNANQPNGRFTSYSDEANGRSQSFTAYSENANSGAQTFTSYSKNGNGAPNGFSGYGSGSNVVKSGFSGYGETSNGANDTFTSYGGDGNLPVNDFKKYG
EGGNGAVYGFKSYRDQSNIGADSFSSYAKDSHNEKVNFVNYGKSFNLGSDDFTGYGQGDDGGNVSFKTYGQGPSFKAYTKDGVVFARYFNNASSSGKRVN
KWTEPGKFFRESMLKEGTLTQMPDIKDKMPKRTFLPRTIVSKLSFSSSKTGEVWRIFGAGENSSMAGIISSAISECERPPSYGETKRCVGSAEDMIDFAT
SVLGHGVVVRTTENVVGSKKKIVIGKVKGINGGDLTRAVSCHQSLYPYLLYYCHSVPKVRVYEADLLDPESSEKINHGIAICHIDTSAWSASHGAFVALG
SGPGRIEVCHWIFENDMTWTTVD
>Cucsa.311300
MESRFSLLLLLLISLGIVCSYAVAAADDIHVSPQQYWDSALPNTPIPKAIESLLGSDFVEGKSTSVNVGKGGVNVNTGKGKPKGTSVNVGKGGVNVNAPK
PKQGGTSVNVGNGGVNVHTGRKGKPIYVGVKPGSSPFVYKYAATETQVHDDPNTVLFFLEKDLHPRSKFTLHFPKQTTTTTKFLPRRVAKSLPFSSQKLP
QILTHFSIPPTSLEAESIRNTIDQCEAPGIVSEDKFCATSLESMVDFSTSKMGKKVTLVSTEVEKDTNLQAFTVVNLTKKSSVTDSAVACHKLSYPYAVF
YCHYAQHTRVYKVSLLGADGTKADVAAVCHTDTSDWNPKHLAFQVLKVKPGTVPVCHFLPEDHVVWVSKY
>Cucsa.240440
MMEGNTVACFILLFLLFLHMFAEGRIESSMSEIVVKRKQIETNDSNEATSSIVQNPIIKMVTTVRDNIQTSQDDEFPMKNNNKHNDHSSSSSSHMNHNIN
PLLMVFFTINDLKVGKKLSIYFPKRDPSKSPPFLPKEKADQISFSFKQLPQILSSFHFPSNSPQAQAVKETLQQCELKPIKGETKFCATSMESMLDFVRT
SLIIPTKSSPLSSSFKLLKTSHLTKSNVHLQNYTIFDTPELISAPKLVACHTMPYPYAIYYCHYQEGDNNVLKIALEGENGDRVDALAICHMDTSQWSPT
HPSFQVLKLQPGDMPICHFFPADDFVWIPAP
>Cucsa.109710
MTETNKDPTLNVFFTPDDLKLGKTMPIFFPIKNFSEIPKQLPKEMAEKIPFSLANLSYLLQFFSISKDSPQAKAMKYTLTQCELEPMEGETKFCATSLES
LYFSTHDFFGFDGSMKAVATVYPKNFKTELQKYTILEEPIKILAQRILSCHMMPYPYLVLYCHSQVSDNILYKVIVEGENGDRVESLAICHVDTSEWDSD
HVVFRVLNVEPGESSVCHFYPEDNIVFVSDA
>Cucsa.394180
MHRLPTLYVVPLYLFIFSLSSLNVSTAGDEDDPFTPKAFLNRYWNKEVRNDFPKPSFLFSKASPLTAVQSAAFAKLAAENALSSRLPDFCSAANLLCFPD
LSPSLAKHDRDSNFAVYSNKNFTTYGTQRSGGIDSFKNYSNGDNVVVDSFRRYSHEALGHTDRFSVYGTDTNVPDQSFNTYASKAIGGDGKFTTYEQSVN
VPNLRFTTYSSDATGRSQSFKSYSENANAGDQSFVNYGKRGNGGPNEFTGYGTSANVIGSRFSSYGAEGNGANDTFTNYGNDQNNPQNNFRSYGEGGNGA
IESFSSYRDQANVGDDSFQSYSKNSNSAKVNFASYGKSFNEGTDKFSGYGQNGNGQSVGFKTYGVNTTFKDYAKQGINFAKYSNVSSGGAKMSVSGSLAK
RWVEPGKFFRESMLRKGSVMAMPDIRDKMPKRSFLPRSILSKLPFSSSKLGVMKQIFHAGDNSSMETMMTETVRECERLPSAGETKRCVGSVEDMIDFAT
SVLGRNVVVQTTENTKGSKGNIMIGKVKGMNGGKVTESVSCHQSLFPYLLYYCHSVPKVRVYEVDLLDPATKATVNHGVAICHLDTSAWSPAHGAFIALG
SAPGRVEVCHWIFENDMTWTVAD
>Cucsa.109700
MEHLDPLLYVFFTLSDLKVGKKMPIYFPYSRPSETPKLLPKEEADSIPFSSSQLEYLLTLFSFPKDSPQAKAVEYTLKQCELESIKGETKFCATSLKSMLD
FATKMLGGDTQLKVLTTTRLSNSTILLQNYTILEEPRETVSAKMVACHSMPYPYAIFYCHCQESNNRLFEILLGADNGDRVKASAICHMDTSQWDKDHASF
KVLKTKPGASHVCHFVSTDSLVWLAA
>Cucsa.196980
MVHIFSFLIFFLSQLSLSFFHLTTNKQISFKFLFLFLLPFIFFLSFFPQISSASSNPFTPKASLVRYWKTHVSTDLPTPDFFLSKASPLSAVDAAALATH
AAGASLSSRLESFCYSANLFCSFDSQSETSVPRSKDADFKLYGNKNFVNYGGNRLGGTDSFKNYSDGLNTAEHSFKRYGGNSSNHKEGFTSYAEDGNVAN
SNFVSYGAGSKSGSGEFTNYDKLVNVPNLRFTAYDLNSRSHKLSFTSYGNETNSGSQSFTSYGKNGNGVPQDFSSYSDGSNILTSTFTGYGESGKTANDS
FKEYGISGNNPHTNFKNYGKGGNSEIDTFSNYRNGANVGDDSFQSYAKNSNSGRVNFANYGKSFNHGNDSFTEYGKGSMGKTTVGFKSYSVDRNFTTYAK
NGVSFSVYNNFTTATGSGIHANSHVEPGKFFRESELKQGNVMVMPDIKDKMPPRSFLPRSILVNLPFSSSRISEAKEMFHARDGSTMESVITNALAECER
APSRGETKRCVGSAEDMIDFATTVLGQRVVVRTTANVNGSKEKIEIGRVKGINGGDLTRSVSCHQSLYPYLLYYCHSVPKVRIYEADILKMETKEKINRG
VAICHIDTSSWGPEHGAFVALGSGPGQIEVCHWIFENDMSWNVAD
>AT5G25610
MAIRLPLICLLGSFMVVAIAADLTPERYWSTALPNTPIPNSLHNLLTFDFTDEKSTNVQVGKGGVNVNTHKGKTGSGTAVNVGKGGVRVDTGKGKPGGGT
HVSVGSGKGHGGGVAVHTGKPGKRTDVGVGKGGVTVHTRHKGRPIYVGVKPGANPFVYNYAAKETQLHDDPNAALFFLEKDLVRGKEMNVRFNAEDGYGG
KTAFLPRGEAETVPFGSEKFSETLKRFSVEAGSEEAEMMKKTIEECEARKVSGEEKYCATSLESMVDFSVSKLGKYHVRAVSTEVAKKNAPMQKYKIAAA
GVKKLSDDKSVVCHKQKYPFAVFYCHKAMMTTVYAVPLEGENGMRAKAVAVCHKNTSAWNPNHLAFKVLKVKPGTVPVCHFLPETHVVWFSY
>AT1G49320
MASTFRLSISFLTLILFSLWVVEAHTSRKLISIKEKEGQDISHLLKDGEFDDPSLYMYFTLNDLKLGTKLLIYFYKNDLQKLPPLLTRQQADLIPFTKSK
LDFLLDHFSITKDSPQGKAIKETLGHCDAKAIEGEHKFCGTSLESLIDLVKKTMGYNVDLKVMTTKVMVPAQNSISYALHNYTFVEAPKELVGIKMLGCH
RMPYPYAVYYCHGHKGGSRVFEVNLVTDDGRQRVVGPAVCHMDTSTWDADHVAFKVLKMEPRSAPVCHFFPLDNIVWVTK
>AT1G70370
MLKQFLLLQSFSFFLFNVVIVGGRTFGGGFSAEENPFTPKASLVRYWNKEIRGQSPRSEFLISKASPLNAVDSATFSKLAAANSLPTRFPDFCSAANLFC
FPDLGASLEKHDDDVKFSVYDQKNFTNYGNARAGGADSFKNYSKDGNVVTDSFRRYSRNAAGHDDKFTVYGENSNVVEEGFNSYGTFGTGGAGDFTNYQN
NVNNPTSRFTAYSDGGNGRSQTFKTYTHEANAGNGQSFTSYGKNGNGVPNEFTSYGVSSNVIGSGFSNYGESGNAANDTFTSYGSDGNVPQNNFNNYGAS
GNAAVDTFANYRDKANVGDDSFSSYAKDSNSEKVNFVNYGQSFNPGSETFTGYGKGAEGSKLSFKTYTPNSTFKDYAKKGVAFAKYNVSTTTANTVGDGK
TVNKWIEPGKFFRESSLKEGTVIPMPDIKDKMPKRSFLPRSIITKLPFSTSKLGEIKRIFHAVENSTMGGIITDAVTECERPPSVGETKRCVGSAEDMID
FATSVLGRSVVLRTTENVAGSKEKVVIGKVNGINGGKLTKAVSCHQSLYPYLLYYCHSVPKVRVYEADLLELNSKKKINHGIAICHMDTSSWGPSHGAFL
ALGSKPGRIEVCHWIFENDMNWAIAD
>AT1G60390
MNNIEATLFLCFFCIFSSSNVHFAGAKQTAGNITPSENPFTPKASLIRYWNNHINGDSPKPSFFLSKASPLTAVDSTRFASLASNHALNTHHSDFCSAAK
LFCFPELAAHSLEKHGDDVNFAAYSGKNFTNYGSDRLSGADSFKNYSGGDNIAVDSFRRYSRNSAGHDDGFTNYAGEVNVADQSFTTYATGTTGGSGEFT
NYNTDANEPNGRFTSYSDKANGRSQTFTTYSENGNTGYQSFTSYSKNGNGAPNEFSGYGTGSNVVNTGFTKYGESANGANDSFTSYGENGNVPVNEFKGY
GDGGNGAVYGFKNYRDQSNIGVDSFSSYAKNSNNEKVNFVNYGKSFNLGSDNFTGYGQDNVGGNVSFKTYGQGQSFKVYTKDGVVFARYSNNVSSNGKTV
NKWVEEGKFFREAMLKEGTLMQMPDIKDKMPKRTFLPRNIVKNLPFSSSTIGEIWRVFGAGENSSMAGIISSAVSECERPASHGETKRCVGSAEDMIDFA
TSVLGRGVVVRTTENVVGSKKKVVIGKVNGINGGDVTRAVSCHQSLYPYLLYYCHSVPRVRVYETDLLDPKSLEKINHGVAICHIDTSAWSPSHGAFLAL
GSGPGQIEVCHWIFENDMTWNIID
>AT1G23760
MRKQFVFLLPFLSRLYHVVIAGGERLTNGGFSPEINPFTPKASLVRYWNKQIHHQSPGSAFLLSKASPLTAVASATFAKLASENALPDRLPDFCSAANLF
CFPDLGPTLEKHSNDVKFSVYDQRNFTNYGTIHPGGADSFKKYSQNGNAVTDSFRRYSRDAAGHEDKFTGYADNSNVVEEKFNSYGTSATGGSGDFKNYQ
SGVNNPTTRFKAYSDEGNGRAQTFKTYTHEANSGPGQSFTSYGKNGNGAPNEFSSYGVSSNVIGSDFSNYGENGNAANDTFKGYGGDGNVPQNNFKSYGA
SGNAAVDTFLNYRDNANVGDDSFSSYAKNSNFEKVDFVNYGKSINPGSESFSGYGKGAEGNKIDFKTYTQNSTFKDYTKTGVEFAKYNRSSLGGGKTVNK
WVEPGKFFRESMLKEGTLIWMPDIKDKMPKRSFLPRSIVSKLPFSTSKIAEIKRVFHANDNSTMEGIITDAVRECERPPTVSETKRCVGSAEDMIDFATS
VLGRSVVLRTTESVAGSKEKVMIGKVNGINGGRVTKSVSCHQSLYPYLLYYCHSVPKVRVYESDLLDPKSKAKINHGIAICHMDTSAWGANHGAFMLLGS
RPGQIEVCHWIFENDMNWAIAD
