# Supplementary material for: The divergence and positive selection of the plant‐specific BURP‐containing protein family
Source: Ecol Evol. 2015 Nov 2;5(22):5394–412. doi: 10.1002/ece3.1792 (PMC6102523; doi:10.1002/ece3.1792)
Supplement: Supplementary file 4 — Data S2. Coding sequence data for the BURP domain‐containing gene family. [file ECE3-5-5394-s004.txt]

>Phpat.003G077900
ATGGCAGAATACTCAACCTCCATTTTGACGTGTTTACTTGGGGTCTTGGTCGTGGCTGTGGCTACCAGCCAAGCTTTACATGTCCCTGCTTTAAGTCACT
GGGAGAAGACTTTTCCCAACGTTGCCATACCCAGTTCTCTTCTCAGTTCTGTTTCACCAATTGATGGGACCGCTGAGGCGAACAGGATTGTCGACGAAAT
CATAAAACACGCCATCCAACATGGGCCCCAGTTCTGTGAAATTCTAGGTTCATTGTGCGACGAGAATGTAGAAATAGCACCTTACAACAGCGCCTTCACC
AGCTCGTTTATTGCAGCTCACATAGCACCAGAGGGTCCGAGCCGCACATTGGGTATCAATACTATTAATGATTTTCAGTTTGATTTCTTTTTGGAAGAGA
ATCTTGTAAAGGGTGCGAAGATGAACCTCACCGAGAATCTTCACGATCCAATTCCCAAGAGAGCGTTTCTTCCCAAAGTGGTGGCGGACCTACTCTCCCC
TCTTTCCACATCCAACTTGCCAAAGCTAAGGCAGACTTTCAACATTGGCGAGAATACTAAGATGGCTACCATCATGGGCACAGCAACATATCTCTGCGAG
AACCCTCCTCTTCCAGGAGAAGAAAGAGCGTGCCCAACCTCAGTCGAAACCATGGCCGAATTCGTCGCATCTCAGTTAGGAAAGAATGTGAAGTTGCTTG
AAACTAGGGGAGCTCCAGCAAATGCACCAGTGGAGAAGAAACCAGTAACAGTGGAGGACTTCACCAAGCTTTCTCTCGAAGAAGGAAAGAAAATTGTCAT
TTGTCACAATTTGATGTTCCCTTCGCAGGTGTACTACTGCCACCACGTTAAAGGCACAAAGGTGGTCCAAGCGTCTCTAGCAGCTGCTGATGGTTCCACT
ATTTCTGGTGTGGCTGTGTGCCATTTGGATACCACCATGTGGAGCTCAGAGCATCCTGCATTTGCAGCTCTCAAAATTCCTCGCGGCGCTGAAGCTTGCC
ACTGGACTGCCCAGAACGATTATATATGGGTGCCATCGCAGCTGTAA
>Phpat.013G054800
ATGGCTGGATACTGGACCTCCTTCTTGGTGTATTATCTCGGAGTCTTGGTTTTAACTGAGGCTGCAATCAAAGCTTCAAACCCTCCTGCTTTCAGACACT
GGGAAGAGAATTCGCCTACGGTTAACATACCAAATCATTTTCGTGGTTCTGTATCTCCACTTCGCCGAAGCGTTGAAGAGAAACGCTTCATCTCAACTGT
TACTCGCGGTGCGATATTTCCACCTAGCACAGCATCTTTCTGTAGAGCCGCAGGATTCATTTGTGTGGAGGACGTAAACATTACACCCTACAATAGTGAA
CCAGTTGGCACTCTAAATGTTGTACCCTTGGCACGAGGAAGTCCAGGTCGCACCATGGGCATTAAAACTATCAACGACTTTCAGTTTGATTTCTTTTTGG
AAGAGAACCTTGCGAAGGGAGCGTCAATGAACCTCGCCGAAAATCTTCATGATCCTATTCCAAAAAGATCGTTTCTTCCGAAGGCGGTGGCAGACACACT
TACCCCTGTTACCACATCCAACTTGCCGAAGCTAAGGCAGACTTTCAATATTGGTGAGAACACCAAGATGGCTACCATCATGGGCACAGCCGCATACCTC
TGCGAGAATCCTCCTCTTCCGGGTGAAGAAAGAGCGTGCCCAGCCTCAGTAGAGAGCATGGCCAAGTTCGTTTCTTCTCAGTTGGGAAGGAATGCGACGA
TGCTTAAAACTAGGGGAGCTCCAGGGAATGCACCGGCGCAGAAGAAACCACTAATAGTGAAAGACTTCACGAAGCACTCAGTTGAAGAGGGAAAGAAAAT
AGTCGTGTGCCACAATTTGATGTTCCCTTCTCAATTGTACTACTGCCACCACGTCACAGGTACGAAAGTAGTGGAAGCATCTCTAGCAGCTGCTGATGGT
TACATCATTCGTGGTGTAGCTGTGTGCCATTTGAATACAACCATGTGGGGCTCGGAGCATCCTGCGTTTGCAGCTCTCAAAATACCCCGTGGCGCTGAAG
CTTGTCATTGGACTTCCCAGAACGACTTAATTTGGGTACCCGTTCAGCAGTAA
>Phpat.004G083900
ATGTGTCGACGAGTTTGGTGTCTAATTTGGGGAACGTCGTCATGTGTAGCACAGGTCAGTGTGTGGACATTGGGCTCGGCTGCGAACTCCTCGGTAACAC
TGTGGAATTCTGTGTTACCTATTGCTGTCCTTCCTGATACCTTGCGTCAACTTGTTTCCCCTTTGGAAGATTCTCCAATTGCTACAAGATTCGCTAATGC
AGTCTCCCGGGGTGCGGTGTTCCCAGAAGTGAGCGCTGAATTTTGCAATGCAGCAAGTCTGGTCTGTGATAGCCATGTCCAAATTGCTTCTTATGGTCTC
GAGAGGGTCGAAGCTGCTCCCCGAGCTTCCGCTATCAAGACCATCAACGATTTCCAGTTCGATTTCTTCCTTGAGAAAAACCTCTTCGTTGGCGGCGAGA
TGCAACTATCAGAAAATCTCCATGACCCAATCCCCGCACGCCCCTTCCTTCCCCGCGTTGTTGCCGACAGTCTACCTTCTCTAACAACGGCGAACTTGCC
AAAGCTCAGACAAATGTTTAACATTGCTGACAAGGCCTCTATGTCCACAATGATGGGAACCGCAGCGTATCTGTGCGAGAACCCGGCGCTCCCCGGAGAA
GACAAGGAATGCCCCATCACTCTTGCAGCAATGGCCCAGTTCGTCTCCTCGCAGCTGGGCTCCGAAGTGGAAGCTCTCTCAACCTCAGGCTCCCCTACCG
AAGCTCCCCATCTCAAAGCGCCTGTGAAGATTGAGACTGTGACAAAGCGAAGTTTGACAGAAGGTGATCACATCATCATTTGCCACACTATAATGTTCCC
TTCAGCATTGTATTACTGCCATCACGTTTCTGGAACCAAGGTAGTACAGGCATCCCTGCGCGCTCAAGACAACAGCGTTATCCACGCCGTCGGCATTTGC
CATCTCGACACCAGCATGTGGGCATCCGAACACCCAGCGTTCACCGCGTTGAACATCCCTCGTGGCGCCGAGGCGTGCCACTGGAGCACCCAGAACGACA
TGGTCTGGGTATCGACTGCAACTCAGTGA
>Phpat.012G021200
ATGGCCAAACATGCAGCGGCGGTTTTGGTTCTCTTCTCCCTGGTCAGTGTGTGGCCAGTGACCTTAGCGGGCGACTCGGCAGCACTCTGGAGTTCCGTGT
TGCCTAATGTTATCCTCCCAGATGCTCTTCGCCAGTCTATATCCCCTGTTGAGGATTCTCCAATTGCCACCCGATTCGCCAATGCGGTTTCCCGTGGAGC
CTTGTTCCCCGAAGTGAGCGCATCATTCTGCGATGCTGCATGTCTAGTCTGTGACAACAATGTCCAAGTTTCGTCCTACGGCATTGAAAACGTCGAAGAG
GCCCCCAGATCCCTCTCAATCAAGACTATCAATGATTTTCAGTTTGATTTCTTCCTGGAGGAAAATCTCGTCGCTGGAGGCGAAATGCAACTGTCCGAAA
ATCTCCACGACCCTATTCCCAACCGCCCCTTCCTTCCCCACGTCGTTGCTCAGAGTTTACCTCCTCTTGCTGCAGCCAACTTGCCGAAACTAAGGCAGAC
TTTCAACATTGCTGACATGACCACGATGGCCACCATGATGGGAACTGCGGCGTATCTGTGCGAAAACCCGGCACTTCCCGGAGAAGCTAAGGACTGCCCC
ATCTCTCTGGCAGCAATGGGGCAGTTCGTACTATCACAGCTGGGTTCTGAAGTGGAGAGTCTCTACACCACTGGCGCCCCAAATAAAGCTCCAACCGAAA
AGTCTCCTGTGAAGATCGAAGCAGTGACAAAGCGCAGCTTGGCAGAGGGTGAACATATCATCATTTGCCACACCATAATGTTCCCCTCGGCATTGTATTA
CTGCCATCACGTCACCGGTACGAAGGTGGTCGAAGCCTCGCTGCGCGCTCAGGACAATAGCATCATCAACGCCGTGGGCATTTGCCATCTCGACACCAGT
TTGTGGGCATCGGAGCACCCGGCGTTCACTGCGCTGAGGATCCATCGTGGAGCTGAGGCGTGCCACTGGATTACTCAGAACGACGTTGTGTGGGTGTCGA
CCTCAACTCAGTGA
>Phpat.016G060800
ATGGAGGGTGTACCAGTATTCATGTTTCTGATAGCCTTGCTGATCGGATGTACCAGCGTGCAGATCGATGCTGTCTTGGCAACGAGGCCCTTGGAATCAC
AGCAAGAAGTTACACATTTCCAGAAGCCCATCTCAGAGATTCTGACGCAGCTTTGTAAAGAAACTGGCGTGGCTTGCGAGGCAGACCTAGATTACTTCGT
CCACGTCATGGGCACTGTTGAGACCGTAGGATCAATCTCTCGACAGGAGGGTATTAAGACAATCAATGATTTCCAACATTTCTTTGTTGAACCCGCTCTC
GTGGTTGGAGAGAAGATGAATTTGGATTCCAATCTTCGAGACAGCATTCCTCTGCGCCCATTCCTCAATGACGAAGATGCGAGACTAATACCCGCCCTGA
CAGTGCCCAACCTTCCTGCTATTTTCGACATTTTTAGTGTTGATCGCAGGTCGAAGCAGGCAGCGATGATTGCAACCAGTGCTTATCTCTGTGAGAGTCC
AGCGCTTCCCGGAGAAGCACGCGCTTGCCTAACCTCCCTAGAAGCAATGAGCGATTTCGTTGCAAAGCAAATGGGATCAAACGTTCAGCTGCTGGCCACG
ATTGGCGCCCCCAAGGCGCCGCCAACTCACAAGGCCCCGGTGACGATCGTAGACTTCCACACCAGCTCTATCGAGCAAGCTGCACACATCGTTGTTTGTC
ACAACATAATGTTCCCGGCGCAAGCTTACTACTGTCATGCTGTGAGGAGGACGAAGGTGATCGAGGCGTCGCTCAAGGTTGATGCCCCTTCCGATTACAC
GATCCACGCCGTTGGCATATGTCATCTGGATACAAGTCTGTGGGCGTCGTCGCATCCTGCATTTGCGGCACTTAACGTCCCAAATGGCGCAGAAGCTTGC
CATTGGACCGTTGAGGGTGACCTTGTGTGGGTACCTGCCACGAAGCCTACATCAAAAGTTTGA
>229071 
ATGAGAAGAGGCGTTTTCACGGCCGATGCAAAGCTTTGCCACCGTGCAGGACTTTTTTGTCATCCTTACGGAAGGCATGGAGGCAATGCCCACTTTGGCG
ATGCTGCAGAGAAGACCGCCCTTGCAGCAAGCAAGCTCGGAGGGAATGCTCACTTTGGTGACTTCCATGACCGTGTACGCTCGCTGGAAGCCAGAGATCT
TGGCGGCAATGCACACTTTGGTGACTTCAAAGATCATGGAGCTCTGGGTGGAAACGCTCACTTTGGTGACTTTCGTAAGGATCACGGGCTTGGCGGAAAT
GCTCACTTTGGTGACACTGGATTGGGTGGAAATACGCACTTTGGTGACTTCAAAGACCACGGATCATTGGGTGGAGATGCACACTTCGGCGACTTCAAAG
ACCATGACTTGGGTGGCAATGCCCACTTTGGCGATTTCAAAGACCATGGGTCATTGGGTGGCAACGCCCATTTTGGCGATTTCAAAGACCATGGTTTGGG
TGGCAACGCGCACTTCGGCGATTTCAAAGATCATGGTTTGGGTGGTAATGCTCACTTTGGTGACTTCAAAGACCAAAGTTTGGGTGGCAATGCTCATTTT
GGAAGTTTGGGTGGCAATGCTCATTTTGGGGACTTCAAAGACCATGGTTTGGGTGGCAACGCGCACTTCGGCGATTTCAAAGATCATGGTTTGGGTGGTA
ATGCTCACTTTGGTGACTTCAAAGACCAAAGTTTGGGTGGCAATGCTCACTTTGGGGACTTCAAAGACCATGGTTTAGGCGTAAATGCTCACTTTGGTGA
TGCTTCTCTAGGTGGAAATGCTCACTTTGGTGACCACGGATTAGGAGGAAATGCTCACTTTGGCGATGCTTCTGTCAAACCAAGCACTAGTTGCAAGAAG
AACATGCCGCTGTATTTGATCCAGATTTTTACTGAGTACGAGGAAGAGGGTTATGGAGGAAGGAAGTCACTGCACTCTATGGACTGGCCAACCATCAAAG
CCTTAATAGCGAAATGCTCCCCTGGAATGCTCCATCACTTCTTCACACTGGAAGAACTCCGACAGAGAAACGGAACTGAAAGTGTCCTCCCAAACATCCG
TGACACTTATCCTCCACGGGCACTCCTGCCAAACGCAATGGCTAAGCACACAAACTTCGGTAAGCGGAGCCTTGACTCTTACTTGAAAGAGTTTAACGTC
CCAAAGGAGTCTCCACTGGCAAGAAAGATGGCCTTCACTCTGGAACTCTGCAATGACAATGCTGGGGGGAAGATGAAGTGTGTGGCTTCCATGGAAGAAA
TGGCCGAGTTCGTCACCTCCACCCTTGGCCCTGTAGAGATTACCATGGTGACAGGAAGCAAGGCTTTCGCGGCCGAGGTTGGAAAAACTATCAAGCTTGG
CGAGGTCAAGCCCATCACGAAAGGCGACACCCTTATGGTCGTCTGCCACACAACTATGTTTCCATACAAAGTCTACTTCTGTCACAAGGTGAGTAGCACC
AGCGCTTCCAAAGTAAATGTGAAGACCAGCAGTGGCATGGAGCTCACTCCAAACGTTCTGTGCCACAAGATGGGTAAGACTTATGTTTGTCACTGGTTTG
TGGAAACGGTCATTATGTTCGTTCCCACTGCCACTGTCTATGCTTGA
>229182
ATGAGAAGAGGCGTTTTCACGGCCGATGCAAAGCTTTGCCACCGTGCAGGATTTTTTTGTCATCCTTATGGAAGGCATGGAGGCAATGCCCACTTTGGCG
ATGCTGCAGAGAAGACCGCCCTTGCAGCAAGCAAGCTCGGAGGGAATGCTCACTTTGGTGACTTCCATGACCGTGTACGCTCGCTGGAAGCCAGAGATCT
TGGCGGCAATGCACACTTTGGTGACTTCAAAGATCATGGAGCTCTGGGTGGAAACGCTCACTTTGGTGACTTTCATAAGGATCACGGGCTTGGCGGAAAT
GCTCACTTTGGTGACACTGGATTGGGTGGAAACGCGCACTTTGGTGACTTCAAAGACCACGGATCATTGGGTGGAAATGCACACTTTGGCGACTTCAAAG
ACCATGACTTGGGTGGCAATGCCCACTTTGGCGATTTCAAATCATTGGGTGGCAACGCCCATTTTGGCGATTTCAAAGACCATGGTTTGGGTGGCAACGC
GCACTTTGGCGATTTCAAAGATCATGGTTTCGGTGGTAATGCTCACTTTGGTGACTTCAAAGACCAAAGTTTGGGTGGAAATGGTTACCATGGATCATTG
GGTGGTAACGCCCACTTTGGCGACTTCAAAGACCATGGTTTGGGTGGCAACGCGCACTTCGGCGATTTCAAAGATCATGGTTTGGGTGGTAATGCTCACT
TTGGTGACTTTAAGGACCATGGCAATGGAGACTTCAAAGGTTTAGGTGGCAATGCTCACTTTGGGGACTTCAAAGACCATGGTTTAGGCGTAAATCCTCA
CTTTGGTGATGCTTCTCTAGGTGGAAATGCTCACTTTGGTGACCACGGATTAGGAGGAAATGCTCACTTTGGCGATGCTTCTGTCAAACCAAGCACTAGT
TGCAAGAAGAACATGCCGCTGTATTTGATCCAGATTTTTACTGAGTACGAGGAAGAGGGTTATGGAGGAAGGAAGTCACTGCACTCTATGGACTGGCCAA
CCATCAAAGCCTTAATAACGAAGTGCTCCCCTGGAATGCTCCATCACTTCTTCACACTGGAAGAACTCCGACAAAGAAACGGAACTGAAAGTGTCCTCCC
AAACATCCGTGACACTTATCCTCCACGGGCACTCCTGCCAAGCGCAATGGCTAAGCACACAAACTTCGGTAAGCGGAGCCTTGACTCATACTTGAAAGAG
TTTAACGTCCCAAAGGAGTCTCCACTGGCAAGAAAAATGGCCTTCACTCTGGAACTCTGCAATGACAATGCTGGGGGGAAGATGAAGTGTGTGGCTTCCA
CGGAAGAAATGGCCGAGTTCGTCACCTCCACCCTTGGCCCTGTGGAGATTACCATGGTGACAGGAAGCAAGGCTTTTGCGGCCGAGGTTGGAAAAACTAT
CAAGCTTGGCGAGGTCAAGCCCATCACGAAAGGCGACACTCTTATGGTCGTCTGCCACACGACTATGTTTCCATACAAAGTTTACTTCTGTCACAAGGTG
AGTAGCACCAGCGCTTCCAAAGTAAATGTGAAGACCAGCAGTGGCATGGAGCTCACTCCAAACGTTCTGTGCCACAAGATGGGCAAGACTTATGTTTGTC
ACTGGTTTGTGGAAACGGTCATTATGTTCGTTCCCACTGCCAGTGTCTATGCTTGA
>77483
ATGGTTCAATGGCAAAGATCCATTTTCGAAAACTTCATCGCTTCTCCAGTTTCGCTGGATCTTGGTAGCAGCGGCTTCTGCAGTGCTGCTGGCATTCGGT
GCAACGACACTGGCCTTTCACCCTGTTCCAACAAGCCTTACCGCCGAAGACTCCTCGATGCCGAGCTCGATGGCGCCCTGGTCTGCGACCCTGTTCGATC
GATTCAGGTTGTCAACACTCGCCGCTTCTTCCATCTCAGTGAATTCACGCCGGGGTCTCTTTTCACGTTCCCAGCCTTCTACAATGCCCCAGCCACGCGA
TTCCTCGCTCATCCCCTCGCCGCGAAGATCTCATTGGACCCGCAGGAGCTTCCGGTCACCATGGCCACTCTCCACATTGTCAACGCCCCCGTCATGAAGC
TCTTCATGGTGTCGACGCTCTCTGCGTGCGCGCATGCTCCATCTTCCATCGAGACCAAGAGATGCACGCCGAGCTTGAGAGAGCTCTCTAGCTTCGTTTC
GGTAGCCCTGAACACCACGTCCCCGGTGGTTCGCGGCTCCAAAGGCACTTCCCACATGGATCAGCTGCTAGCCAACAAGCAAGTGCAAGTTCGCAAGCTG
GCAGAAATCGTCCCGGTTTCAAAGCCTCACGTCGCGTGTCACAGGATGGCGTATCCTTTCATGCTGCACTACTGCCACATGGTACAAGGTACCCACGTTT
TCTCTGTTACGATTGCCACCCACCACGATGATGAAGTCGAATACTTGCTCGAGTGTCACACCATCACCAAGTACATGAAGCCCGGCAATGCGATCCTCAA
CCAGCTGGGTCTCAAGCCAGGAGAAGGCGAGTTCTGCCACCTTGTTGAATCGTCCGCTCTCATCTTCACAAACTAA
>Bradi2g49000
ATGAGCTCAGTTTGCTCGTTGGTGCCCGCAATGGATAGGCTCCTCGCCGGCTTCCTTGGCTTTCTACTGATTGCGTCGGTAGGAAGCCATGCAGCTCGGG
CTCCGGAGCAATACTGGAAGTCTGCTCTTCCCAACACTCCCATGCCAAGCTCCCTCTCGCAGCTCCTGAACACTCCAGCGGGAGGCACGTCAGTGAACGT
CGGCTGGGGAGGTGTCCATGTCGACGCTGGTCATGGGAAGCCCGGGGGCACGACGGTTGATGTTGGCAAGGGTGGCGTCGGCGTCAACACCAAGCCCGGC
GGGACTACGGTCGGCGTCGGCAAGGGCGGCGTGGGCGTCAACGTCAAGCCCGGGGGCACCACGGTCGGCGTTGGCAAGGGCGGCGTCGGTGTCAACGTTA
ACCCAGGCCACGGCAAGCCCGGTGGAACCACCGTTGGTGTTGGGAAGGGCGGCGTGGGCGTCAACGTCAACCCCAGCAGCGGCAAGCCCGGAGGCACCAC
AGTCGACGTTGGCAAAGGTGGTGTAGGCGTTAACGTGAAACCCGCATATGGTAAGCCTGGTGGCAGTGGCACCACGGTTGGAGTTGGGAAAGGCGGCGTC
GACGTGAACGTCAAGCCCGGCAGCGGCAAGCCCGGCGGCACCACGGTCGGCGTCGGGAAAGGCGGCGTGGGCGTTAACGTGAAACCCGCATACGGTAAGC
CTGGTGGCAGCGGCACCACGGTTGGAGTCGGGAAGGGCGGCGTCGGCGTGAACGTCAAGCCTGGCTACGGCAAGCCAGGCGGCACCACGGTGGGCGTTGG
CAAGGGCGGAGTGGGCGTCCACGTGAGACCCCGCGGGAAGCCCGTCAACGTCAACGTCTCGCCTTTCATATACAACTACGCCGCGACAGAGACACAGGTG
CACGACGACCCCAGCGCCGCGCTCTTCTTCCTGGAGAAGGACCTCCACGCCGGGAAGAAGCTGGCCGTTCACTTCATGGCCACGACGGGCGCCGGAGAGA
AGTTCCTGCCGCGGAGCGAGGCCGACGCCATCCCCTTCTCCTCCGAGAAGGTCCCTGAGATCCTCAGCCGCTTCTCCGTGAAGCCAGACTCCACGGAGGC
GGCCCAGATGACGCAGACGCTGCACGACTGCGAGGAGGCGGCAGCGAAAGGGGAGAAGAAGTCGTGCGCCACGTCGCTGGAGTCCATGGTGGACTTCGCC
ACGTCCAGCCTCGGGACCAGCCACGTCAGGGCCGTCTCCACGGTGGTCGGGAAGGAGGGGTCGCCGAAGCAGGAGTACGCCATGACCAGCGTGAAGCGCA
CGGCCGGCGCCGACCGGCTCGTGGCCTGCCACGCGGAGCCGTACCCGTACGCCGTGTTCGCGTGCCACCTGACGCAGGCCACGAGGGCGTACACGGTGTC
GATGGTCGGCAGCACGGACGGCACGGCCGTGGAGGCCGTCGCGGTTTGCCATGCCGACACGGCCGGATGGAACCCGAGGCACGTGGCTTTCCAGGTGCTC
AAGGTGAAGCCCGGCACGGTGCCGGTCTGCCACTTCTTGCCGCAGGACCACGTCGTCTGGACCCGCAGCGGCTGA
>Bradi4g44496
ATGAGTTCCTTCTCAATGGATAGGCTCCCCGTCGCCGGCCTCCTTGCCTTCCTGCTGCTTCCGATTCTGTCAATAGAAATCGGAGATGCAACAACTGGAG
CTCCGGCCGAGGAATACTGGAAGTCCGCTCTTCCCAACAACACTCCCATGCCAGCCTCCCTTTCCCGCCTCATCAGGGGGAGGAGCTCCGTCAACAATGG
CTACGACAAATCCGCGACGAAGGCGCAGCTGCGCAAGGCATGCGGCATCTACAACCGCTACGAGAAATCCGCAACGGAGGAGCAGATGCAGCAGCACCAT
GCCGCCGGCGTCGCGCTCTTCTTCCTAGAGAGCGACATCCAGCCAGGGAAGAAGCTCACCCTCCATTTCATGCCTGCATATGTGGCCGGAGAGAAGTTCC
TCCCACGCGGCGAGGCCGACGCCATCCCCTTCTCGTCCGACAAGATCCCGGAGATCCTCAGCCGCTTCTCCTTGAGCCCGGGCTCCGCCGAGGCGGCGGA
GGTGGCGGAGACGCTGCGGGACTGCGAGAGGCCCGCGGCGAAGGGCGAGAGGAAGGCGTGCGCCACGTCGCTGGAGTCCATGGTCGACTTCGCCGTGTCG
GGCCTCGGGACCAGCCACGTCAGGGTCACCTCGACTGCCGTCGTGGCAGGAGGAAAGGAAGACTCCTTCCAGAAGCAGGAGTACACGGTGGCCGGCGTGA
AGCGCGCGTCGGCGGCCGCCGGCGCTCAACGGCTGGTGGTCTGCCACGCGGAGCCGTATGCCTACGCCGTGTTCTCCTGCCACCTGGCACGTGCCACGAG
GGCGTACACGGTGTCCGTCGTCGGCGAGGACGGCACGGCGGCGGAGGCCGCCGCGGTGTGCCACACGGACACGGCCGGCTGGAACCCGAAGCACCTCGCG
CTGCAGATGCTCAACGTGAAGCCCGGCACGGTGCCGGTCTGCCACTTTCTGCCGCAGAACGACGTTGTCTGGGCTCGCAGCTAG
>Bradi4g02110
ATGGCGCAACGCCTCCACTCTGCTATAATCGCCACCTTTGTTCTGCTTGCGGTTGCACAGTGTAGCAATGCAGTCCTGACGGAGGCTGAAGTGTTCTGGC
GCACCGTCCTGCCCGATTCTCCGGTCCCGGACCCCATCCTCAAGCTCCTCCATCCTGAGACCAGCTTTGTAAACAAACCAAAGGATGCTACGGTTGCTGA
AGCCTACTCCCTGACATGGTTAATGTGGGGGCTTCGCTCTCCCTCTGGACCGACCAAGCACTCGTCTCCCAGGCCATCAAAGGATGCTACGGTTGCTGAA
GCCTACTCCCTGACTTGGTTAATGTGGGGGCTTCGCTCACTCTCTGGAACGACGAAGCACTCGTCTCCCGGGCCATCCCATGACCGTGACCACAGCACCG
ACGAGTATCTGGCTCAAGGGCTCTTTTTCCATGAGGAGGCAGTGCAGGTAGGCAAGACCATAACCTTATACTTCCCTGTGGCAGCCAGTGCACCTCTCGG
GCTATTGCCGCGTCATGATGCGGACTCCATTCCATTCTCGACGTCCTCGCTGCCGAGCGCCCTCGCTCGGCTCGGCATCGCCAGGAACTCGGTGCAGGCA
GCCAACATGGAGGAGACGCTATACATGTGTGACCTGCCACCAAAAGCAGGCGAGGCCAAATTCTGCGCTACGTCGCTGGAAGCCCTGGTGGAGGGAACCA
TGGCGGCGCTTGGCACCCACAACATCCAGCCGATGAGCTCCGACCTGCCCCGCTCAGGGGCACCAAAGCAACCGTACACCGTCCGAGCAGTGCACCCGGT
GGACGGATCGAGCTTCGTGTCGTGCCATGACCATAACTATCCTTACACCGTCTACATGTGCCATAACACGCCCTCGACGAGGGCGTACATGGTGGAGATG
GAGGGTGCCCAGACTGGCCTTGTTGTCACCGTTGCCGCTATCTGTCACACCGACACGTCCCACTGGGACGCAGAGCATTTCTCCTTCAAGGTCCTCGGCA
GCAAGCCCGGCGACGGACCAATCTGCCACTATCTGCCGTATGGGCACAACGTGTGGGTCAAGAAGGAGGCAAATCGCCCGTCATCCTAA
>Bradi3g39300
ATGGCGCGCTTCCTCGTCCTCGCCTTCCTCGCAGCCACCGTGGTCGCGGCTGGATGGCAGCTGGGCCAGGCGGCGCCGGCGACGTCGACGGCCGAGGTGT
TCTGGCGCGCCGCTCTGCCGGACTCGCCCCTTCCGGACGCCATCCTCCGCCTCCTCCGCCCTGCACCGGCTGCTGAGACCGGCTTCGTGAGCAGAGGAGC
TGAGGAGGAGGAGGCGACCAACAAGCCCCCCTTCAACTACCAAGACTACAAGCGCCCCTCCGGCAATGGCGCCGCCTCCCGCGCAAGGAGTGACTCGCCG
TTCGGGTACGACTACAAGAAGCAGGCGCCGAGCAGCAGCAAACGCCAAGCCTCCACCGGCCCGCCGCCGTCGCCGTTCATGTACGCCTACAAGACGGCGA
GCGCTGCCGGCGGCGGTAAGCCTAAGCCGCCCAAGCCCGCGCCCTCGCCCTTCATGTACGCCTACGACAAGAAGAAGGCGTCAACCGCGACGGGCGCCAA
CGGCAAGGCGCCGACGGTCTTCTTCCACGAGGAGGCGGTGCGCGTTGGCGAGAGGCTCCGCTTCCACTTCCCGCCGGCTTCCCCGGCCCCACTCGGCCTC
CTCCCGCGCCACGTGGCCGACTCCATCCCCTTCGCGACCACGTCCCTCCCGGCCGCCATGGCCACGCTCGGCGTCGCCCCGGACTCCGCCATGGCGCGCC
GCATGGAGGCGACGCTCAGCACCTGCGACGACGACGCGCCAACCATAGCCGGCGAGTCCAAGTTCTGCGCGGCGTCCCTGGAAGCACTGGTGGAAGGCGC
CATGGCGTCGCTGGGCGCCAGCGACATCAGGCCGCTCACGTCCCGGGTACCGCGGGCCGGCGCGCCGGCCCAGACGTACGCGGTCCGGGCCGTGCGGGCC
GTGGAGGGCGGGCCGGTCTTCGTGGCCTGCCACGACGAGCCCTACCCGTACGCCGTGTACCGGTGCCACACCACGGGCCCGGCCAGGGCCTACGTCGTCG
ACATGGACGGCGACGGCGGGGACAAGGTGACGCTGGCCACCGTGTGCCACACCGACACGTCGCTGTGGAACCCGGAGCACGTGTCCTTCCAGCTCCTCGG
CACCGAGCCCGGCGGCGCGCCCGTGTGCCACCTCATGCCCTACGGCCACGTGCTCTGGGCCAAGGACGTGAAGCGCTCTCCGGCGTGA
>Bradi3g39490
ATGGCGCGCTTCCTCGTCCTCGCCTTCCTCGCAGCCAGCTTAGTCGCGGCTGGATGGCCGCTGGGCCAGGCGGCGCCGGCGAAGTCGACGGCCGAGGTGT
TCTGGCGCGCCGCGCTGCCGGACTCGCCCTTGCCGGACGCCATCCTTCGCCTCCTCCGCCCTGCACCTGCTGCTGAGAGCGGCTTCGTGAGCAGAGGAGC
CGAGGACGAGGAGGCGACCAACAAGCCCCCCTTCAACTACCAAGACTACAAGCGCCCCTCCGGCAATGGCGCCGCCTCCCTCGCAGGCGACTCGCCGTTC
GGCTACAAGTACCAAGCGTTATCGTCGTCGGGCAAACGCGCTGCCGCTGTCGGAGCAGCGCGGGATTTCGACTACGACGACTACAGCGCCTCGGAGGAGG
AGAAACGCGCCGGGACCGGCAAGCAAATGGCGCCTTCCGGGTACGACTACAAGAAGGCAGCCGGAGAGCGCCGCCGCAGGGCCGCCGCTCCGCCGCCGTC
GCCGTTCATGTACGCCTACAAAACGACGAGTGCCACCGCCGGCAATGGCAAGCCTAAGCCGCCTAAGCCCGCGCCCTCGCCCTTCATGTACGCCTACGTC
AAGAAGAAGGCGTCAACCGCGACGGGTGCCAACGGCAAGACGACGACGGTGTTCTTCCACGAGGAGGCGGTGCGCGTCGGCGAGAGGCTCCGCTTCCACT
TCCCGCCGGCTTCCCCGGCCCCACTCGGCCTCCTCCCGCGCCACGTGGCCGACTCCATCCCCTTCAGTCCCGGCTCCCTCCCGGCTGCCCTGGCCACGCT
CGGCGTCGCCCCGGACTCCGCCATGGCACGCCGCATGGAAGCGACCCTCAGCACCTGCGACGACGAAGCCTCGCCCGCCATCACGGGCGAGTCCAAGTTC
TGCGCGGCTTCCCTGGAAGCCCTTGTGGAAGGCGCCATGGCGTCGCTGGGCACCAGAGACATCAGGCCGCTCACGTCCCGGGTGCCGCGGGCCGGCGCGC
CGGCCCAGACGTACGCGGTCCGGGCCGTGCGGGCCGTGGAGGGCGGGCCGGTCTTCGTGGCCTGCCACGACGAGCCCTACCCGTACGCCGTGTACCGGTG
CCACACCACGGGTCCGGCCAGGGCCTACGTCGTCGACATGGACGGCGAGGACGGCGGGGACAAGGTGACGCTGGCCGCCGTGTGCCACACCGACACGTCG
CTGTGGAACCCGGACCACGTGTCCTTCCAGCTCCTCGCCACCAAGCCCGGCGGCGCGCCCGTGTGCCACCTCATGCCCTACGGCCACGTGCTCTGGGGCA
AGGACGTCAAGCGCTCGCCGGCGTGA
>Bradi1g42970
ATGCAAATGCATAACATGGATGTCCTTGTGCCACTCATCTCACTCCTTCTGGTTGTTGGAGCCGGAGGAAGCAGAGCTAAGAAATCCGAGAATGCAGTGG
GGTATTGGCAAAGCGTGCTTCCCGATACTCCCATACCCCAAGCCATACTCGACCAGCTAATACCTCTTGCAGTGCGTGGCTCCCGAGACAGCACGGCTAT
TGGTTCTGGTAACCTTAAGTTTTTCAATGAAGTGCGGAAAATTGGACATGATTATGAGGGGGTCAAGTCAGAAGCTGGCCATGTTCATGTTGCATCTCCA
GTTGAAGAGGGCTTAAAGGAGGTATCTGTGTCATATGGATCCCAAGGTAAAGTAGATCTAAAGAAGGGGATAATAGTGCCTAAGCAGAAATTCCCTAATA
ATTTGAAAAAACTATCAATGACACATCGGTCACAATATAGAGGGGAATTAGAAAAAATCGTTGCAGCACTTAGACAAAAAGTGGAGGAAAATTTAAAGGA
AGTGTCGGTATCATATGGATCAAAAGATGCCGAGGATCTGAAGGAAGTCTCAGTGTCATATGGGTTAAAAGGTGAAAAGAGTTTAAAGAAAGTTTCATTA
AACCCAAAGAAGATCATTGCAGCACATAAACCACACATAGGAGAAAATCTAAAGGAAGTGTCTGTGTCACATGGATCAAAAGATGCAAAGGTTCTAAAGG
AAATCTCGGTGTCATATGGGTTAGAAGGTGAAAATGATTTGAAAGAAGTTTCAGTGTCTTATGGTGTAGAAGGTGAAAAGAATTTAAAAGAAGTCTCAGT
GTCTTACGGAGTTGAAGGTAAAAAGGATTTAAAAGAAGTCTCTGTGTCTTATGGGGTAGAAGGTGAAAAGGATTTAAAAGAAGTCTCAGTGTCAAATGGG
GTCAAAGGCGAGGGTATTCTAAAGGAAATCTCTGTGTCATACGGAGTAGAAGGTGGGCCGTATTTATATAGGGCAGAACAAGAAAAGAGTCTAACTAAAA
TATCTGTGCCATATGGAATAGAACAAGAAGGAAAGCTAAAGGAAGTCTCTGTGTCATATGTGTTAGATGAAGGCAAAGATGAACATTTATTGAAGCAAGA
TGAAGAGGATCCAAATAAAGTTACAATGTCATATGGGGCAGAACATGATGAAGATGATCCAAATAAAGCAACAATGTCATATGGGGCAGAAAATGATGAA
GATGATCCAAATAAAGCTACAATGTCATATGGGGCAGAGCAAGAAGAAGATCCAACAATGTCATATGGGGCAGAGCAAGAAGAAGATCCAACAATGTCAT
ATGGGGCAGAGCAAGAAGAAGATCCAACAATGTCATATGAGGCAGAACATGATGAAGTGGATCCAAATAAAGCTACCATGTCATATGGGACCGAACATAA
AGAGGATCGGAAGAAAGTTTTCATGAGATATGGAACACATATAGAGGGTAAAAATAAGCGCTCCATCTTTGGCAACCTACTCCACAAACTAGATGGAAGT
ACATCAAGCAAAGTAACAGGAGGGGAAAGCCACCATCACCACCATCAGGTCGACGCCCACACGCACAGGAACAGAAGGCAGCAGCAGGCAGACGTGTTTT
TCTTCCACAACATGCTGCGGCCGGGTTCCATGATCACGCCGACCATCCCACCGACAACCTCTCTGCCGATGTTCCTTCCCCGCCACGTTGCGAGCTCCAT
CCCGTTCTCCACTTCACGCCTCGCCGACATCATTGCGATGTTCGCCCCGGCGTCACTCGCGATGAGAAGGGAGATCCGGTGGACACTGGACACATGCGAA
CACCCACGAACGCTCCCGGGCCAGGCCGCACGCTGCGCCACCTCCCTTGAGTCCCTCGCGGACGTCCCGGCGTCGCTTCTCGGGACCCAGGACATCCGCG
CGTTCTCAGCTGCCAATCTGCCAGTCGAAGCCCCAGGCACGTCAGCGCTGCGCAGCAGGTACAACGTCACCGCCTTGCGGAAAGTCTCCGGCGAGTCAGA
GGAGATCGTGACATGCCATGACCTGACGTACCCGTACGCCGTGTACTACTGCCACACAGCCAACCCGACGGCGGCCTACATGGTGACGCTGCAGCTGGAG
CCCAGCGAGGAGGGTGGAGCCGCCTCGCAGCCGGCAGAGATGGAAGCTCTCGCCGTGTGCCACCTCGACACGTCGCAGTGGAGCCCGAAGAACCCGTTCT
TCGAGCTGCACAGCGTCAAGCCAGGGGATGTGGCTGTGTGCCACTTCCTCACCAAGCTCAGCATCATTTGGGTCCGGGCCGCCGACCAGGGATCAGGCAC
ACGTGCATCCATGTAG
>Bradi3g34950
ATGGCTTCCCCCGTCCTCACCACCCTCTTCCTCCTGCTTCTTCTCAGCAATGCCGGCGGCTCCTCTCCGGCGGTGAACCCGTTCACGGCGAAGGCGGCCT
TCATCCGCTACTGGAACCGCAAGGTGCCCAACAACCGCCCCCACCCGGCCTTCTTCCTCTCCAAGCTCTCCCCTCTCCCCGCCGCCGACGCCGCCTCCTT
CCCCTCCTCCCCCGCCGCCATCCGCGCCCGCCTCCCCACGCTCTGCTCCAGGGCCGCCCTCCTCTGCCCCTCCTCTGATACCGCGTCCATGGGCTCTCGC
AGGGCCCCCGGCCCCTTCAAGAGCTACAACGGCGCCAACTTCACCAACTACGGCTCCGGCGGCGGCGCCGGCGCCGACGGGTTCACCAGCTACTCCCCCG
ACGTCAACATCGCGGCCGACTCGTTCCGCCGCTACAGCCGGGGCTCGACGGGCCGGGCCGACACGTTCGCCAGCTACGAGGCCAACGGCAACGTGGTGAC
CGCCAACTTCACCTCCTACGCGGGCGGCGCCACGGGCGGCTCGGGCTCCTTCGCCGCCTACGCCGAGGGCACCAACGTGCCGGACTCCAAGTTCACCAAC
TACGACGCGGGCGCCAATGGCCGGGCCCGCGGCTTCACGGCATACTCCCAGGAGGCCAACCACGGGGAGAACAGCTTCGCGGGCTACGGCAAGAGCGGCA
ACCGCCTGCGGGAGACATTCACATCCTACGGCAACGACACCAACACCCTCAGCTCCGGCTTCGCCAACTACGGCGAGTCCGCCAACGGCGCCACCGACAC
CTTCGCCGGGTACGGCGTCGAGGGGAACGTCCCCGAGAACACGTTCCGGAGCTACGGCGCCGGCGGCAATGCCGGGGTGGATTCGTTCAAGGGGTACCGC
GACGACTCCAATGTTGGCGACGACAGCTTCGCCTCCTACGCCAAGGGCGCCAACGGCGGGGCTGCCGAGTTCCGGAGCTATGGCGGTTCCGCCAACCCGG
GCAGCGTCAGCTTCAAAGGCTACGGCGAAGGCAATAACCCCAACCACCACATTGGCTTCAAGGAGTATGCCGGAGACAACACCACCTTCAAGGCGTACGC
CAAGACCGGCATGGACTTCAAGGGGTACCACAACACGTCAGGCAACGCCGCGGCGGAGGCAATGTCGGCGGAGGCAGCAGCAGCATCAGGGCATCATCAG
CACATGAAGTGGTCCCCTGAGCCGGGCAAGTTCTTCAGGGAGAAGGAGCTCGTGGCTGGAAACCGAATGCCAATGCCGGACATCAGGGACAAGATGCCAC
CAAGGGCATTCCTGCCGAGGGACATCTCCAGGAAGATACCATTCGAGCCGAACGCAGTGTCGGAGGTGTTCGGGGTGCCGCTGGACTCCGCGATGGGGAA
GGCGGTGGCGTCCACGGTGGCGGAGTGCGATCGGGCTCCCAGCCAGGGAGAGACCAAGAGGTGCGCGACCTCAGCGGAGGACATTGTGGACTTTGCCGTC
GAGATGCTCGGCAATGACATTGTTGTGCACAGCACAGCCTCCCCAGCAGGCAGTGGCGGGGACATCAGGCTCGGCAGCGTCACCGGAGTCGACGGTGGCA
AGGTGACACGGTCCGTGTCATGCCACCAGAGTCTGTTCCCATACCTGGTATACTACTGCCACTCTGTGCCCAAAGTGCGGGTGTACGCGGCTGAGATCAT
GGCCGTCGACTCCGATCAGAAGATCAATCATGGGGTGGCGATCTGTCACCTTGACACTTCTGATTGGAGCCCGGCTCATGGGGCGTTCGTCGCGCTCGGT
GGGAAACCCGGTGAGACTGAGGTTTGCCACTGGATCTTTGAAGGCGATATGACATGGACAGTTGCAGATTGA
>Bradi4g28200
ATGCCACGGCCTTCATTACCTTCTTCCCCCAATGCGGCGGCCTCACCTTCCCCTTTTCCGTCACCGCGTTTGCCCATGCCAGGACGCTTGACGCCGTCGT
CCTCGCTGCCTGCCGTGAACCCGTTCACGGCGAAGGCGGCCTTCATCCGGTACTGGAACCGCAAGGTGCACAGCAGCCGCCTCCTCCACCCGGCCTTCTT
CTTCGCCAAGCTGTCCCCGCTCTCCGCGCCCGACGCCGCGACTTTCTCCTCTCTCGCCGCCGCCGGCCAGCTCGCCTCCCGCCTCCCCGCCTTCTGCGCC
GCCGCCTCCATCCTCTGCCCCGCGACCTCCGACGCCGTCTGGTCCGGATCCTCCGTGGCCGCCGGGGACGCGTCCGGTAACACTTCGCCAGCTTCCTCCG
GCTCCGGTACCGCGCCGTTCAAGAACTACGACAACGGCAACTTCAGCAGCTACGGCAACAACGGCGGCGGCGGCGCCGACGCGTTCGCGGTCTACTCCAG
AGGCCAGATCAACCCGGTCGACTCGTTCCGCCGCTACGGCAAGGGCTCGCTGGGCCGGAACGACTCCTTCGCGACGTACGAGGCGCTGGGCAACGTCGGC
ACGGCCAGCTTCAACTCCTACACCACGGGGGCCACGGGCGGCGCCGGGGACTTCGCCGCGTACGACGGCGAGACCAACACGGCCGCCGTGACCTTCGCCA
ACTACGACGTCACCGGGAACGGCCGTTCCCGCGAGTTCACGGACTACACGCGGGACGCCAACTCGGGCGTCGAGAGCTTCACCGGGTACGGCAAGACCGC
GAACAGCGCCGGCGAGAGCTTCAAGGACTACGGCAACCACTCCAACTCCATCATGTCCGGCTTCATCAACTACGGCGAGAAGGCCAACAGCGCCAACGAC
ACGTTCGCGTCCTACGGCCTCAACGGGAACGCGCCCGAGAACACGTTCCGGAGCTACGCGTCCGGAAGCAACGCCGGCGCCGACGATTTCAAGGGCTACA
GGGACAACGCCAACGTCGGTGACGACAGCTTCATGTCCTACGCGACCGACGCCAACGGCGCCACCGCCGACTTCGAGAGCTACGGGAAATCCGTGAACCC
GGGGAGCGTGGCGTTCAAGGGGTACGGCCAGGGGTCCAACCCCAACCACCACATCGGCTTCACGCACTACACCGGCGACAACACCACGTTCAAGGGCTAC
TCCAACGACGGCGTCGCGTTCAAGGAGTACCAGAACATGTCCAAGATGGAGGTGTCAAAAGTGGTGGCTGATTTGTCTTTGTCCTCCGGGCAGCATCATC
GGCCGCAGCCCAAGTGGTCGCCGGAGCCAGGGAAGTTCTTCCGGGAGTGGGATCTCATGACCGGGAACCGAATGCCGATGCCGGACATCAGCGACAAGAT
GCCTCCGCGGGCGTTCTTGCCGAGGGACATCGCCGCGAAGATACCTTTCGAGGCCGGCGCCGTGTCGGCGTTGTTCGGGGCGCCGCCGGGCACGGCGATG
AGGCAGGTCGTGGCGTCCACGGTGGCAGAGTGCGAGCGCGCGCCAAGCCGGGGCGAGACCAAGCGGTGCGCCACGTCGGCCGAGGACGTCCTGGACTTCG
CCGTGGAGATGCTGGGCGACAACATCGCCGTGCGCAGCACCGAGTCCCCCGCGGGCGGCGGCGGCGACGTGAGGCTCGGCAGGGTCGGCGGCGTCGCCGG
CGGAGGGGTGACGCGGTCCGTGTCGTGCCACCAGAGCCTGTTCCCGTACCTGGTGTACTACTGCCACTCCGTGCCGAGCGTCCGGGTGTACGAGGCCGAG
ATCATGGCCGTCGATTCCGGGCAGAGGATCAACCGTGGCGTGGCCATCTGCCATCTTGACACGTCGGATTGGAGCCCCGACCACGGTGCCTTCGTCGCTC
TTGGTGGGAAACCGGGTGAGATGGAGGTGTGCCATTGGATCTTTCAAGGAGACATGACTTGGACGGTGGCTGATGTGATCTGA
>Bradi1g50720
ATGAGTCCCATGTTGTCAGCCACCATCTTCTCCTTCCTCCTGGTTATGGCTGTTGGGGCAAGCGGCGAAGGGGCAATAGTCTCAGACTCGGCAACTGCTA
CTGCTTATTGGCAGACAATGCTTCCCAACACTCCCATGCCACCAGCCATACTCGAGCTTCTGCCACACAATTCTGCCGAAGTTGGGAATGACGGAGAGAG
CCATGGTGACGTTACCGTGGCATTCTTTCTGGAGGAAGCCCTTACACCAGGATCCACCGTCACTCCCAACATCCCACCGATGTCTACCTCGGGTGCTCTC
TTGCTACGACGACGCGACGCTGCCGCCTCCATCCCTATGTCCACAGAAAACTTCACGGACGTCATGAAAATGTTGGCACCGGTGTCCCGCACCATGGCCA
ACGACATATGGTCGACGCTCGACATTTGCGAGAACTTACTCCCTGTCAAGGGCGAGAAGAAGACATGTGTCACCTCATTGGAATCGATGGTGGAATACGT
CGCGTCCATTCTCACCACCGGGGGTGACACGCGAAACCTCCGGTCCTTCTCCTCCCCCGACGTGCCCATGGAGGGTGTCGTGTCGTCGGGGAGAAATAAG
TACAAGGTGTCGGCATCTCGGAGGGCCACGGAGCTTAGCGAGAGCGCGACGTGCCACGGCATGAGGTTCCCGTACCCGGTGTTCATGTGCCACGCACTGA
ACCCCACCAGGGTTTACACGGTGACGCTGGAGAAGAAGGAGGTCGACGTCGGTGGAGGACCGGAGAGGATGGAGGTTCTCGCCGTGTGCCACCTCGACAC
GTCGGGCTTCGAGCCCGAGGAGATGCCGGCGCATGTCAAGCCCGGCGACGCCCCGGTCTGCCATTTCATCGCCAGGGACGGCATCATCTGGGCTCCTGCG
ACGCCTTCCGTTCCTGCAGCTTGA
>Bradi1g50390
ATGAGATCAAATATGTTGTCACTCCTCTCCGGGTTCCTCCTCGTGATGACCGTCCAACAAGGTTTGCACACAATTTCGGTGTGCGCCGATGAGACCAGCA
CAGTCTTAGACTCGACCACAGTCTACTGGCAAAAAATGCTTCCCAACTCCCCCATGCCACCAGCTATAGTCGAGCTCCTGGCCTCGTCATCATCCGGTAG
GAAAATCCAAAATCAAAAGTCTCAACTTTCATTGTGGGGCCTAGTCCGGAAGCTTATTTCATTTTATGGTAATAACGAAGTTGAGAAGCTTATTCCATTC
TATGGCGAAAACAATGTGGAGCAGATTATTCCATTTTATCCGGGCACCAAAGATGAGAAGAACGGTCTAGCAAGGATTATTCCATTTTACCCGGGAACCA
AAGATGAGAAGAATGGTCTGCCAAAAATTATTCCCTTTTATCCGGGAACCAAAGATGAGAAGAACGGTATGCCAAGGATTATCCCATTTTACCCGGGAAC
CAAAGATGACAAGAACGGCTTGCCAAAGATTATTCCATTTTATCCGGGAACCAAAGATGACAAGAACGGCTTGCCAAAGATTATTCCATTTTACCCGGAA
ACCAAAGATGACAAGAACGGCTTGCAAAAGATTATCCCATTTTACCCGGGAACCAAAAATGAGAAGAACGGCTTGCCAAAGATTATCCCATTTTACCCGG
AAACCAAAGATGAGAAGAACGGCTTGCCAAAGATTATCCCATTTTACCCTGAAACCAAAAATGAAAAGAACGGCATGCCAAAGATTATTCCGTTCTATCC
AAGAAGCAAAGACGAGACCAACGGTTTGCCAAGAATTATTCCATTTTACCCAGCTGGAACCCAAAAAGATGAGATCAACGGTTTGCCAAAAATTAGCATG
AAAAGAAGGACGTCGAGTGTGCAAGCAGAAGAAGACGAGCACGTCACCGCCACGGAGGCCACAGAGATCCCCAACCATCTCAACCATTTTTTCTTCGAAA
ACGAGGTTCCTCCGCATCAAAATGATGCACACAACCATATCCATCACAACCATTTCACCATCTCCAACCTCTTCTTCCTCGAAGAATCCCTGACACCAGG
AACCACAATCAACCTCTACATCCTGCCATCCACCAGCACCGGCGCCGCCTTGCTCCCCCGCGCCGTCGCCGACTCCATCGCCATGACCACAACCAGCTAC
CCCACCATCCTGGACACATTCTCTCCGGTGACCAGATCCATGGCGGAGGACATCTGGACTGTTCTCGACGTGTGCGAGCAGTCCGCCATGGGAGGCGAAG
ACATGAAGAACCAGTCCTGCGCCACCTCGGTGGAGTCCATGGCGGAGTTCGCGGCCTCCGTGCTCACCGGCGGCGACACGCACGGCCTCCGGGCTTTCTC
TTCTCCTGACGTGCCGGCGAAGGGCGCCATGGACGGGCCGAGGTATAAGGTGACTGCGGCGAGGCGGGCGACGGAGTCGATGGAGACGATGACTTGCCAT
GATCTGAGCTTCCCTTTTCCGGTGTTTTTGTGCCACTCGGTGAACCCGACCAAGGTGTTCGAGGTGACGCTGGAGAGGGAAGAAGCTGATCAGCTGGCCG
GAGCTGGAGACGATGGCGCGGAGAGGATGGAGGTGCTCGCCATTTGCCACCTGGACACGTCGGCGTTCGAGCCGGAGAAGATGCCGGGGGGGATCAAGCC
GGGGGAAGCCACGGTGTGCCACTTCATCGGCAAGGACACCATCCTCTGGGCAACTGCTGCTTAA
>LOC_Os01g53240
ATGGATAGGCTCCTCGCCTGCCTCCTTGGCTTCCTGTTGATCGCTTCAGTAGGAAGCCATGCCGCTCGGACTCCGGAGCAATACTGGAAATCAGCTCTTC
CCAACTCTCCCATCCCGAGCTCGCTCTCTCAGCTTCTCAGCACTGCAGGCGGAGGCACGTCGGTGAACGTCGGCGGGGGCGGCGTCCATGTCGACGCGGG
GCACGGCAAGCCCGGCGGCACAACCGTTGATGTAGGCAAGGGTGGCGTCGGCGTGAACGTGAAGCCTGGTTACGGCAAGCCCGGCGGCACCACGGTCGGC
GTCGGGAAGGGCGGCGTGGGAGTCAACGTCAAGCCTGGCTATGGCAAGCCCGGAGGCACCAGCGTCGGCGTCGGGAAAGGAGGCGTGGGCGTGAACGTGC
AGCCTGGGTACGGCAAGCCCGGCGGCACCACCGTCGGCGTCGGTAAGGGCGGCGTCGGCGTGAACGTGCAGCCAGGCTACGGCAAGCCCGGGGGCACCAC
CGTCGGCGTCGGGAAGGGCGGCGTCGGCGTCAACGTGAAGCCCCGGGGCAAGCCTGTCCACGTCAACGTCGCACCTTTCATCTACAACTACGCCGCAACG
GAGACGCAGCTGCACGACGACCCCAACGTGGCGCTCTTCTTCTTGGAGAAGGACCTCCACCCCGGGAAGACGATGGCCGTACATTTCACGGCCACCACCG
CCGGAGAGAAGTTCCTCCCCAGGAGCGAGGCCGACGCCATGCCGTTCTCCTCCGAGAAGGTCCCGGAGATCCTCAGCCGCTTCTCCGTGAAGCCGGGCTC
CGTCGAGGCGGCGGAGATGGCGCAGACGCTGCGCGACTGCGAGGCGCCGCCGGCGCAGGGCGAGAGGAAGGCGTGCGCCACGTCGCTCGAGTCCATGGTC
GACTTCGCCACGTCGAGCCTCGGGACCAGCCACGTGAGGGCCGCGTCGACCGTGGTCGGGAAGGAAGGGTCGCCGGAGCAGGAGTACACCGTGACGGCGG
TGAAGCGCGCGGCGGCCGGCGGCGACCAGGACCAGCTCGTCGCCTGCCACGCGGAGCCGTACGCGTACGCCGTGTTCGCGTGCCACCTGACGCGGGCGAC
GCGGGCGTACGCGGTGTCGATGGCCGGCAGGGACGGCACGGGCGTGGAGGCCGTCGCGGTGTGCCACGCCGACACGGCCGGGTGGAACCCGAAGCACGTC
GCGTTCCAGGTGCTCAAGGTGAAGCCAGGCACGGTGCCGGTCTGCCACTTCCTGCCGCAGGACCACGTCGTCTGGACACGCAGCGGCTAG
>LOC_Os04g14990
ATGTGGCATCCTAAAAGCGCTCTCAAGCTGCCACGTGGTGGGAGGAGAGGAGATGAGGACCCACAAAAAAAACGAAATCCTCTCCCACAACGTCCGCATG
TACGCATGCATGTGGATGCTTTCCTCCCATGCTTAGCGGCAGGATTACCAAGTAATCAGGGTTTTACATTAATAAGGTTTTTTTTCTGTTATTTGGATCG
TCTATCTGGAGTAAACGATCTTATGTGTGCGACCCTATGTACTTTGCTGGATGAGATCTCTATCTTAATATTGATGCTGCTCTTGATTCAACTGGAGATT
AGGGTTTCGGCGGCACAGGGGGGAGGAAGCCATGCAGCTATGTCCCCCGAGCAATACTGGCGATCCATCCTCCCCGACAGTACCCCTATGCCGATCTCCA
TTTCCCAACTCCTTGGCGATGGTTACCCTTACTCACCAGCTGTTGGATTACCGAAGCGTGGAGACCGTGTTCAGATTAGGTACGGTCCGAATATTTACGG
GCTTGCAGCGTCGCAGCAGTTCTTCAAAGACCCAACCATGGGACTCTTCTTCCTTGAGACAAACCTCCAAAGCAGCAAAAGTATTAAACTGCACTTCGCC
AACATGATGGCTGGCACCAAGTTTCTGCCCCGAGGCGAGGCCGACGCCGTCCCATTCTCCTCCAAGGATCTCCAGGAGATCCTCGCGCGATTCGGGGTGC
GGCCGGGCTCCGTGGACGCGTCGGTGGTGAAGAACACACTGCTGGAGTGCGAGCTACCGGCGAACAAAGGCGAGAAGAAGGCTTGCGCCACATCACTGGA
GTCGATGGTCGACTTCGTAGCATCCAGCCTGGGGACCAGAGACATCAAGGCCGCCTCCACCTTCCTGGTCGGCAAGGACGGGGACACTCCGGCTCAGGAG
TACACGGTCACCGGCGCGCGGCGCATGGCTGAAACTGGGCAACTCATCGCTTGCCATCCCGAGTCGTACCCATATGCTGTGTTCATGTGCCACCTCACAG
AGGCGACGAGGGCGTACAAGGCGTCGTTGGTCGGCAAAGACGGTGCGGCGGTGGAGGCGGTCGCCGTATGCCACACCGACACGGCAGAGTGGAACCCAAA
GCACGCTGCCTTCCAGGTGCTCGGCGTCAAGCCTGGGACGGTGCCGGTCTGCCACTTCGTGCAGCCTGACGTTGTCGTCTGGACCCGCCGTGGCTGA
>LOC_Os11g06980
ATGGATAGGATCTTCGCCCGTTTCTTTTGCTTCCTACTGATTGCGGCAGTAAGCCATGCAGCTGATCTGTCCCCCGAGCAATACTGGCGATCCATCCTCC
CTAACACCCCAATGCCAAGCTCCATCTCCCAACTTCTTAACTACCCTTACTTGCCTGCTGTTAGATTACCTCGCCGTACGGATGCTGGTCAGCGCAACTA
CAAATCATCAGTTTCACATGTGGCTGAACGATCTCACCGTGTAGATGATGGCCAACGCAACTACAAGTTATCAGCTTTACCTGCCACTAATGAACTACCT
CACCGTACGGATGCTGGTCAACGCAACTACAAGTCATCAGTTTCACCTGTGGCTGAACTACCTCACCGTGTAGATGATGGCCAACGCAACTACAAGTTAT
CAGCTTTACCTGCCACTAATGAACTACCTCACCGTACGGATGCTGGTCAACGCAACTACAAGTCATCAGTTTCACCTNTGGCTGAACTANCTCACCGTGT
AGATGATGGNCAACGCAACTACAAGTTATCAGCTTTACCTGCCACTAATGAACTACCTCACCNTACGGATGCTGGTCAACGCAACTACAAGTCATCAGTT
TCACCTATGGCTGAACTATCTCACCGTGTAGATGATGGTCAACGCAACTACAAGTTATCAGCTTTACCTGCCACTAATGAACTACCTCACCNTACGGATG
CTGGTCAACGCAACTACAAGTCATCAGTTTCACCTGTGGCTGAACTACCTCACCGTGTAGATGATGGTCAACGCAACTACAAGTTATCAGCTTTACCTGC
CACTAATGAACTACCTCACCGTACGGATGCTGGTCAACGCAACTACAAGTCATCAGTTTCACCTGTGGCTGAACTACCTCACCGTGTAGATGATGGCCAA
CGCAACTACAAGTTATCAGCTTTACCTGCCACTAATGAACTACCTCACCGTATAGATGCTGGTCAACGCAACTACAAGTCATCAGTTTCACCTATGGCTG
AACTACCTCACCGTGCAGATGATGGTCAACGCAACTACAAGTTATCAGTTTCACCTGCTGCTGAACTACCTCACCGTGTAGATGATGGTCAACGCAATTA
CAAGTTATCAGTTTTACCTGCCACTGAACTAGTTCACTATACAGATGGTCAACGCAATTACAAGTCATCAGTTTTGGAGACGCCAGAACTTCTCAAAGAC
CCCGACATGGCGCTCTTCTTCCTTGAGAAGAATCTTCAACAAGGTAAAAAAATTAATAACGCCCTCCACTTCGCCAACTTGTTGGCCACTACGAACTCCA
AGTTCCTGCCACGAGGCAAGGCGGACTCCATCCCGTTCTCCTCTAAAGAACTACCCGAGATCCTGGACCGGTTCGGGGTGCGGCCGGGCTCCGACGACGC
GGCTGAGATGAGTGCTACGCTGCAGGACTGCGAGCTGCCGGCGAATAAGGGAGAGAAGAAGGCCTGCGCCACGTCGCTGGAGTCTATAGTCGACTTCGTC
ACATCCAGCTTTGGGGCCAGTGACGTCGACGCCGCCTCCACCGTTGTGCTCAGTAAGGCGGTGGAGTCTTCTTCGCTGGCGCAGGACTACACGGTGAGCG
GCGTGAGGCGAATGGCCGGAACCGGCCAGCTCATCGCTTGCCATCCGGAGTCGTACCCGTACGCTGTGTTCATGTGCCACCTCACAGAGGCGACGACGAG
GGCGTACAAGGCCTCATTGGTCGGCAAAGATGGTACTGCGGTGGAGGCGGTCGCCGTGTGCCACACCGACACGTCGGACTGGAACCCAGAGCACGCTGCC
TTCCATGTGCTCGGCGTCAAGCCTGGGACTGTGCCTGTCTGCCACTTCATGCAGCCTGACGCTGTCGTCTGGACCCGCAGGGGCTGA
>LOC_Os05g12410
ATGCCCGGCGCCATTCGCGACCTCATCAACCCAGTGAGCTCAGCGGCCTCAGCTTCGAAGGAGGACACGGTGAACAACGTGTTCTTCCTCGAGAAGGACC
TCTTCCCGGGCTCCAAGATGACGCTCCACTTCACCCGCGCCACCGCCGGCGCCGCGCTGTTGCCCCGCGGCCGCGCCGACTCCGTCCCGTTCGCCTCCGA
AAAGCTCCCGGAGATCCTCTCCCAGCTCTCCGTCCCCGCCGGCTCCCCGGCCGCCGACGCCATGAGGTCCACCCTCGCCGAGTGCGAGGCCGCGCCGCAG
GCCGGTGAGGCCAAGCGCTGCGCGACGTCGCTCGAGTCCATGGTGGAGTTCGCCGCGTCCAGCCTCGGCACCCGCGACGTGCACGCCGTGTCCACGGAGG
TCGACAGGGCAGGGCCGACGCCGAGGCAGGCGTACAGGGTGGAGGCCGTGAGGCCCGTGCCGGTGTCCGGCGGCGACATGGTGGCGTGCCACGGCATGGC
CTACGCGTACGCCGTGTTCGGGTGCCACACGACCACGGCGGCGGCGTACACGGTGACGCTGGCCGGCGCCGACGGGACCAAGGCGGAGGCGCTCGCGGCG
TGCCACACCGACGCGGCGCCCAGGGTGGCGGAGGCGTACAAGAGGCTCGGCGTGGCGCCCGGGAGCGTGCCGGTGTGCCACTTCCTGCCACAGGACGACA
TGCTCTGGGTGCGCAACTGA
>LOC_Os05g13490
ATGCACACATATCGCTCTTTATATCGGTTAGCTAGCACAGAAACGGAGGGAGTCGCCGCCGCGAGAGCCAGCCATGCCGCGTCGCCGGCGGAGCTGTACT
GGAAGATCGCGCTCCCGACCTCGCCGATGCCCGGCGCCATTCGCGACCTCATCAACCCTGCGAGGTCAGCTTCGCAGGAGGACACGGACATGGACGAGGT
GAGCACGGACGCGGTGTTCTTCCTCGAGAAGGACCTGTTCCCGGGCTCCAAGATCACGCTCCACTTCACCCGCGGCGGCGCCTGCGCCATGGTGCTCCTC
CGTGGCCGCGCCGACGCCATCCCGTTCGCCTCCGAGAAGCTCCCGGAGATCCTCACCCAGCTCTCCGTCCCCGCCGGCTCACGCGCCGCCGAGGACATGC
GGACCACCCTCGCCGAGTGCGAGGCCGCGCTGCTCGGCGCCCGCGACCAGGCCAAGCACTGCGTGACGTCGCTCGAGTCCATGGTCGAGTTCGCCGCCGC
CAGCCTCGGCACCCGCGACATCCGCGCCGTCTCCACGGAGGTGATCGGCACGGGGGCGGCGGAGACGCCGAGGCAGGAGTACACGGTGGAGGCCGTGAAG
CCCGTCGTGTCTGTCTCCGGCGGCAACATGGTGACGTGCCACGGGATGCCCTACGCGTACGCCGTGTTCGGGTGCCACACGACCACGGCCACCGCGTACG
CGGTGACGCTCGCCGGTGCCGATGGGACCCGGGCGGAGGCGCTCGCGACGTGCCACGGCGACGCGTTCCCCGGCGTGGCGGAGGCGTACGAGAGGGTCGG
CGTGGCGGCCGGGAGCGTGCCGGTGTGCCACATCATGCCGCTGGGCGACATGCTGTGGGTGCGCAACTGA
>LOC_Os08g38810
ATGGCGCGCTTCCTCCTCCTCCTCGTCGCCGTCGCCGCTGCCGCCGCCGTGCTTTCGCAGCTGGGCGACGCGGCGCCGTCGACGGCCGAGGTGTTCTGGC
GCGCCGTGCTGCCGGAATCCCCGTTGCCGGACGCCTTCCTCCGCCTCCTCCGCCCTGACACCAGCTTCGTCGTCGGCAAAGCGGAGGCGGCCGGTGGCGC
GGCGCGGACCGGATTCCCCTTCGATTACACTGACTACAGGGGATCTGATTCTCCGACGACGGCGAGTGGTTTGGACCTCGCCGGTGACTTCGGCGAGCCG
GCGCCTTTCGGCTACGACTACAGTGCACAGGGCGAAGGCGGCGGCGGCGGCGCCGCCGCCGCCGCGGGAGAGCAGGTTCTTGCCGTCGACGCGGGCTTCA
ACTACGACAAATACGTCGGCGCGAGGAAGCTCCGCGGCGGCAGCAGCACCGCCGGCGGAGAGAATGATGACGAGCCTTTCGGGTACGACTACAAGGCGCC
GAGCAGCGGCAGCGGCACCGCGGCGTCGACGACGGCGCGAGGCGTCGGCACGGGCGCCACGACGACGGTGTTCTTCCACGAGGAGGCGGTGCGCGTCGGC
GAGAGGCTCCCGTTCTACTTCCCGGCGGCGACGACGTCGGCGCTGGGCTTCCTGCCGCGCCGCGTCGCGGACTCCATCCCGTTCACGGCGGCCGCGCTGC
CGGCCGTCCTCGCGCTGTTCGGCGTCGCGCCGGACACCGCCGAGGCGGCCGGCATGAGGGAGACGCTGCGCACGTGCGAGTGGCCGACCCTCGCCGGCGA
GTCCAAGTTCTGCGCCACGTCGCTGGAGGCCCTGGTGGAGGGCGCCATGGCGGCGCTCGGGACACGCGACATCGCCGCGCTGGCGTCGACGCTGCCCCGC
GGCGGCGCGCCGCTGCAGGCGTACGCCGTCCGCGCCGTGCTCCCCGTCGAGGGCGCCGGCTTCGTGGCGTGCCACGACCAGGCGTACCCGTACACCGTGT
ACCGCTGCCACACCACCGGCCCGGCCAGAGCTTACATGGTGGAGATGGAAGGCGACGGCGGCGGCGATGGCGGCGAGGCGGTGACCGTGGCCACCGTGTG
CCACACCAACACGTCGCGGTGGAACCCGGAGCACGTCTCGTTCAAGCTCCTCGGCACCAAGCCCGGCGGCTCGCCGGTGTGCCACCTCATGCCGTACGGG
CACATCGTCTGGGCCAAGAACGTGAAGAGCTCGACGGCGTAG
>LOC_Os06g17000
ATGAAGCTAAGCAACATGACAGCCTTTTTGTCACTTTTGATCTTCATCCTTCTGGTTGCGATAGAGGCTAGAAATTTGGTGGGAGTGGAACGGGTAGAGC
TGCCAAATCCTGCATCTATGGTAACAGCATACTGGCAGAAGATGCTTCCCCACTCTCCAATGCCAACAGCTATACTCGAGCTTTTGAACCCTCCTACTGA
TGTTAATCAAGGTGTTCATGGCAATGGCTATGATCAAGTTTATGGCAACGGATATGACGGCGGCTACATTAATGGATATAGTCATTCCTACAGTAATGGC
TATTCCAATGGCTATTTTCACAAGGCAAACCTCCATTTCCTAGAGGATGCCTTGAAACCGGGATCCATAATCACTCCCTACATCACGGGGATAGCCACGC
GTGCTCCCTTTCTTCGCCGGGACATTGCGGATTCAATCCCAGTGAGTACAAAGAACTTTGCCGACATTCTGGCAATGTTTTCGCCTATATCCCTCGTCAT
GGCCGACGGTATACAATCGGCGTTGGACACTTGTGAGCACCACCGCCCGATCAAGGGAGAAGAACGTGCGTGTGCCACGTCTATCGAGTCGGTGGTTGAG
TTCGCTATGTCTGTGCTCGGAACACGTGACCTCCGTGCCTTCTCCCCCGATGTCCCCCCAGAGGGGATCATGCCAGGAAACATGTACAAGGTGGTAGCGG
TAAGAACAGTCGCGGGCTTAAGGGGGGACACCGTGACGTGCCACACCATGAGGTTCCCATTCGCTGTGTTCTACTGCCACGCGATCAACCCTACCCGAGT
GTACGCAGTGGTGCTGGAGAGCGAGGAGGATGGCAGCGGCAGCGGCAGCGGCACACCGGAGAAGATGGAGGCGCTCGCCGTGTGCCACCTGGACACGTCA
CGATTTGACCCCAAGACTCCATTGTTCGTCGAGCACAATCTCAGGCCGGGAGATGCGTCGGTGTGCCACTTCGTTAGCAGGGACAGCGTGATCTGGGCAC
CTGTAGCTGCTGTGATAACACATGGAGATGAACAAGTCTCAATTGCCGAGTAG
>LOC_Os06g13240
ATGAAAGCAACCGGTGGCCCCCTGCCACTAATCTTGTTCCTTCTGATAATCATAGTCTTAATAACAGCACAACACACCGCTATTGCGAAACCTTTTTTTT
CTTTGAATGCATTTGCTCAAGGCCAACCCAACGACAAGGATGACCAAAATATGGGAAAGTTTTACGTGTACAACAAAGCCCAGACCAACAACTATGCTGA
CCAAAGGATGAGGAAGTTTTACTTGTACAACAAAGACCAGGCCAATGATTGGGATGACCAAAAGATGGAAAAGTTTTACTTGTACCATGAAGGCAAGACC
AACGATAGAGATGACCAAAAGAGGAAAAACATTTACTTGTATAACGAAGGCCATGCCAATGGAGATGATCAAACGATGGAAAAGTTTTACTTGTTTAACA
AAGACCAGGCTAAAGACGGGGATGACCAAAAGATGGGAAAATTTTACTTGTACAATAAAGACCAGGCCAATGATTGGGATGACCAAAAGATGGAGAGGTT
TTACTTGTATAACAAAGGCCATGCCAATGAAGGAGATGATCAAACAATGGAAAAGTTTTACTTGTATAACAAAGGCCATGCCAATGAAGAGGATGATCAA
ACAATGGAAAAGTTTTACTTGTATAACAAAGGCCAAGCTAAAGACGGGGATGACCAAAAGATGGAAAAAAATTACTTATACAATAAAGACCAAGCCAATG
ATTGGGATGACCAAAAGATAGAGAAGTTTTACTTGTATCATGAAGGCAAGGCCAATTATAGGGATGACCAAAATATGGAAAAATTTTATTTATACAAGAA
AGGAGAGGAGCATAAGTATATTCACAGCCACGGACATGGTCATGTTCATTTTCCGGAAGGAGCAAAAGATTTGTACTTCTTCGAGGACAATCTAGCACCT
GGATCAGTTCTCATCACTCGTATTCTGTCCGCGAGACAAAGCTCCATTTTTCTACACCGGAACAATTCAAAGCACATCCCATTCTCCATGAAGAACATCA
CTGACATCCTCACCATGTTTTCGCCTGTGTCAGCCACCATGGCCGATGGCATTGCAGCGACATTGCAGGCCTGTGAGCACACAGGAATGGTCCATGGCGA
GAAGGCTAAATGCGCTACGTCGATCGAGTCATTGCTTGATGTCGTTGTGTCCTCGCTAGGCACAAAGCTTGTCCGGGCCTTGACCCCTGGAGCTCCAATG
GAAGGTGTGCCGTCGCTAAGGTACATCGTGGCCTCTGCTACACCGGTGCCCAACTCCCAGAGTATGCTAGCTTGCCATGACATGCTATACCCCTACAAGG
TGTTCTTCTGTCACACGCCCAAGCAAACCAGGTTATATCAGGTGTCACTGGTCAGCGGTGAATCTGGTCGACCGCTCATTGATGGATTATTGGCTGTGTG
CCACCAAAACACGTCGGACTGGGACACTGGCCACCCATTCTTCCATTTTATGGATGTGAAGCCAGGAGAGACCACTGCCTGCCACTTCTTCGGTAGAGGA
AGCATTATATGGGTGCCAGTGCCATCCGTGAAAGAAGCAACCCAGTAA
>LOC_Os10g26940
ATGGCAACATCCTTTCTCTTCTCTCTCATTCTCCTCCTCATCACTGCCCTTTCTCTTCCCTTTCCTCTCCATGCGTCATCTGTAGACCCCTTGAGCGCCG
GTGCGACCACCGTCCGCTACTGGAATCGCAAGATTCCTAACAATGCTCCTCACCCCGACTTCTTCCTTTCACTCCTCTCCCCTCTTCCCGCATCTGTCTC
CTCTTCCCTCTCCTCTCCGCTCTCCATATCCCCATCCATCTGCCGCTCTGCTCGCCTCCTCTGCCCTAACTCTACCTATTTTCAGTCCCTCTCAAGCACT
GTCTTCATAGATGGATGCACCTTTAGTTACTCATGCACCTTCACATACGAACATACCAACATCACTATAAAGCCTGGTATATTTTTTCGGGAGCAAGAAT
TGAAAGAGGGGAATGTGGTCAGAATGCCAGATATAGCGAATGAGTTGACGACGGCTCGTTCGTCGTTCCTTCCCCGATCGATCGCGGATAGGATCCCATT
CAAGGCTGAGGCTGTCAAGTCCCTGTTCGGGCTAGAGCCAAACACAACCTTGGCAAAGGCTGTGGATGAAACGGTGGCGCAATGCCAGAGCTCGCCAAGC
AAGGGCGAGACGAAGCGGTGCGTCACATCAGCAGAGGACATGATCGACTTTGCCGTGGCGATGTTAGGTGATGACATTGTGGTTCGGAGTACCGTACTGC
CAAATGGGCCCGGCGAGTCGATCATGATTGGTAAGGTCAAGGGAATAAATGGTGGCAAGATTACCAGCTCGGTATCATGCCACGAATACTTATTTCCATA
CATGGTATACTACTGCCACTCGGTGCCTAAAATCAGAGTTTATGAGGCCGAGATCCTGTCCGTCCAGACGAAGGAGAAGATCAACAGCGGTGTCGCCATC
TGTCACATTGACACGTCTGCCTGGAATGCTGGGCATCCTGCTTTTGTGGCACTAGGTGGGAAGCCAGGTCAGAACAAGGTCTGCCACTGGATATTTAATG
GCTCTATGACCTGGGTCATCGCCGACAAATCCTAA
>LOC_Os08g29200
ATGGCGTCTCCTCCCCACCTCCCCCTCCTCCTCCTCCTCCTCGTCGTCGTCTGCAATGCCGCCGGCGGCGACGGTGCCAGGGTGAACCCGTTCACGGCGA
AGGCGGCGTTCATCCGGTACTGGAACCGGCGGGTGCCCAACAACCGCCCCCACCCGGCCTTCTTCGTCGCCAAGCTCTCCCCGCTCCAGGCCGCCGACGC
CGCCTCCTTCGCAGCCGCGCTCCCGCGGCTTCTCCCGCCGCTCTGCGCCAGGGCCGCCCTGCTCTGCCCCTCCGCCTCCGACACCGAGACGGCCGCCTCC
CTCGCCGTCGGCGGCGGCGGAGGTGGTGGGCCGTTTAAGGGGTATAGTAATGCCAACTTCACCAACTACGGCAGCGGCGGCGTGGGCGGCGCCGACGGGT
TCAGCGCCTACTCCCCCGACCTCAACGTCGTCGGCGACTCGTTCCGGCGGTACGGCCGCGACTCGACGCGGAGGGTGGACACGTTCGCCAGCTACGAGGC
GGAGGGGAACGTGGTCACCGCCAACTTCACCTCCTACGCCGGCGCCGCCACGGGCGGGTCGGGCTCATTCTCCGCCTACGCCGCCGACACCAACGTGCCG
GACTCCACCTTCACCAACTACGACGCCGAGGCCAACGGCCGCCGCCGCGAGTTCACCTCCTACTCCCAGGAGGCCAACCACGGGTCGAACACCTTCGCCG
GCTACGGCAAGAACGGCAACGGCCTCAGGGAGACCTTCACCACCTACGGCAACGACTCCAACGTCATCGCCTCCGGCTTCACCAACTACGGCGAGTCCGG
CAACGGCGCCACCGACACCTTCACCGCCTACGGCAAAGAGGGGAACGTCCCCGACAACACCTTCCGGAGCTACGGCGCCGGCGGCAATGCCGGCGTCGAC
ACCTTCAAGGGCTACCGCTCCGAGTCCAATGTCGGCGACGACAGCTTCGCCTCCTACGCCAAGGGCGCCAACGGCAACGCCGCCGAGTTCCAGAACTATG
GCGGCTCATTCAACCCCGGCACCGTCACCTTCAAAGGCTACGGCGAAGGGAGCAACCCCAATCACCACATTGGCTTCAAGGAGTATGCCGGGAGCAACAA
TTCATTCAAGGGGTATGCCAAGTCCGGCGTCGATTTCAAGGAGTACCACAACACGTCGTCGGCAGACGCGGCGACGACGATGTCATTGGAGGCGGTGTCG
TCCGGCCACCAGCATTTGAAGTGGTCGCCGGAGCCAGGGAAGTTCTTTAGGGAGACGGAGCTGGTGTCCGGGAACACAATGCCGATGCCTGACATCAAGG
ACAAGATGCCACCCAGGGCATTCCTACCAAGGGACATTGCCAAGAAGATACCATTCAAGCCGAATGCGGTGTCGGAGGTGTTCGGGGTGCCGTTGGACAC
TGCAATGGGGAAGGCGGTCACGTCCACGGTGGCTGAGTGCGAGCGAGCGCCGAGCCGGGGTGAGACCAAGCGGTGTGCAACCTCAGCTGAGGACATTGTG
GACTTTGCCGTGGAGATGCTAGGCAATGACATTGTTGTGCGCAGCACGGCCTCCACGGCTGGAAGTGGCGGGCAAATCAGGCTCGGCAATGTTACCGGTG
TTGATGGTGGCAAGGTGACCCGGTCCGTATCGTGTCACCAGAGCTTGTTCCCGTATCTGGTGTACTACTGCCACTCGGTGCCGAAGGTGCGGGTGTATGA
GGCCGATATCATGGCTGCCGACTCCGATCAGAAGATCAATCATGGGGTGGCAATTTGTCACCTCGATACTTCTGATTGGAGCCCAACCCATGGAGCGTTC
ATCGCGCTTGGTGGAAAACCCGGTGAGGTTGAGGTTTGTCACTGGATCTTCGAGGGTGACATGACATGGACAGTCGCGGATTAA
>LOC_Os06g19800
ATGGCCGAAGGGGCGCAGCTAGCTGCGGCCGGAGGGGCGGCGCGAGCGGCGGGGCACGGCCTGGTGGCGGCAGCGCCGGTGCGACGGGGGCGCAGCCGAG
CGGAGGAAGAGTTCGACCCTGGCGTTGGCACTGGGCACGGCAGACCGAGGATGGCACGACGATGCCAGCGGCTGGGCGGAGCCTGCTTCTGGGGCGCGCG
GTGGCTGCCGTCGGAGGAGGAGGAGGAGGCCAGCTGGCGCGACGAGCCGCTGATGGTCGCGCCGGACAGGCTGGACGCGCTCGGGCCGTACATGACGGGC
GGCACCGCTGGCAACGACGCCCCGCGGATCGACCCTCCCGCCAAGGACGTGTCGTTGCTTCCACGCTGCAGTGCGCTGGTTGCCGTCGCCGAGAAGGAAA
TCGGAGGAAGCAGCGGTGCAAACATGGCGGTTGCTGTGACCAAACCGTCCCCAACAGCGATGGAGTATTGGCAGAAAAAATTCCCTGAGACACCCATGCC
CCCAGCCATACTAGACCTGCTGACACCACTGCCTACAGTTAACATGCCAATCAATTTCCTATATCAAGCAGAATACAAGAACAATAATGCTATTGAGTTA
TATTACATTGATTTTATCGTCTGCCCATTAGCAGTTTGGAACATTGTTTGCAAGGAACGAATGAATTGGGCCACATTAGCTGCAGAAGGACTCAAGGAAG
TTTCTGTGTCATATGGAAGTGAAGGTAAAGAGGAGCCTAAGAAAGCATTCCCCATGGGACGATATATGTTAGACAAGGAACGAGAAATGACTTCATGTAT
AGATAAAGAGGACCTCAGAGAAGTCTCAGTGTCATATGACTCAAACGTGAAACTAAGCAATTTGTTCCCAACAGCGGGACTAAAGGAAGTCTCCATGACA
TATGGAAGTGATGGTGAAGAGGAGCCAAGGAAAACATTCTCTCAAGTAGGGTATATGTTAGATAAGGAACGCAAGAAGTCTTCAGATGTAGATGAAGATG
GACTAAAGGAAGTCTCGGTGTCATATGGAAGTAATGGCGAAGAGGAGACAAGCAAAACCTTTGCTATGGGAGGATTCATGGCAGATAAGGAATGCGAAAT
GTCCCTACAAGGAGAGAAAGCTACAGAGGGATTGAAGGAAGTCTCTGTGTCATACGGAAGTGAAGGTAAAGAGGAGCCGAGGAAAGCATTCCCCATGGGA
CAATATATGTTAGACAAGGAACGAGAAATGACTTCACACACAGATAAAGATGGTCTAAGGGAAGTTTCGGTGTCATATGGAAGTAAAGGTGAAGTGGTGA
CTCGGAAAGCATTTCCCATGGAACGATACGTGCTAGACAAAGAACCTAAAAGGAATCTGCACAGAAACAAAGATGAACTTAGAGAAGTCTCGGTGTTGTA
TGGCTCAAAAGGGAAGCTAAAAAATTTGTTCCCCACTGGGTATGGACATAAGAAACATAAGCATGCAAATGAAGCAGATCTAAAGGAGGTCTCAGTGTCG
TATGGAAGTAACGATGAAGAGAAGCCAAGGAAAGCATTCCTTAGAGGAGGGCTTTTTTTAGGCAATGAATATGAAAAGTCTGTACACATAGACAAAGAGG
ACCTCAAAGAAGTCTCAGTGTCATATGGCTCAAATGTGAAACTAAGCAATTTGTTCCCAACAGGGTATGCACATCAGAAATATATATTAACAAGCGGAGC
TGGACTAAAGGAAGTCTCCGTGACATATGGAAGTGATGGTGAAGAGGAGCCAAGGAAAACATTCTCTAAAGTAGGGTATATGTTAGATAAGGAATGCAAG
AAGTCTTCAGATGTAGACGAAGGGGGACTAAAGGAAGTCTCGGTGTCATATGGAAGTAATGGTGAAGAGGAGACCAGCAAAACCACTCCTATGGGAGGAT
ACATGGTAGATATGAAAAACGAAAAGTCTCTGCAAGCAGAGAAAGATGGACTAAAGGAAGTCTCGGTGTCATATGGAAGTAATGGTGAAGAGGATACAAG
CAAAACCTTTGCTATGGGAGGATACATGGTTGATAACGAACGTGAAATGTCTCTACAAGGACAGAAAGTTGCATTGGGACTAAAAGAAGTCTCGGTGTCA
TATGGAAGTAATGATGAAGAGGAGACAAGAAAAATCATTCCTATGAAAGGATACATGGAAGACAGGGAACACGAAAAGTCCCTACAAGCGGAGAAAGGAA
TGGATCATGGACGCCATGTTCACGCACACGGCAACAAGATGCAGCAACTGGCCGACGTCTTCTTCTTCCGCGACGCCCTCCGGCCGGGCTCCGTCATCAC
GCCGACCATCCCGCCGACGACCTCGCTGCCGGCCTTCCTCCCTCGCCACGTCGCCGACGCCATCCCGTTCTCCGCCGACCGCTTTGCCGACGTCCTCGCC
ATGTTCGCGCCGGCGTCCCTCGCCATGGCGCGCGAGATACGGTGGGCGCTCGACACCTGCGGCCAGCGGGCGGCGGCGCTGCTCCCGGGCGAGAAGGCCG
GCTGCGCCACCTCCCTCGAGTCGCTCGCCGACCTCGCCGCGTCGCTCCTCGGGACGCGCGACGTCCGCGCGTTCTCCGCCGCCGACCTTCCCACCGACGC
CGCGACCACGCCGGCGCGGCGCGGGAGGTACAACGTGACGTCCGTGCGGGAGCTCTCGGCGATGGCTGGTTCCGGTTCGTCGTCGTCGTCGGAGCCGGCG
CCGGCTGCCGTCGTGGCGTGCCACGACCTGACGTACCCGTACGCCGTGTTCTACTGCCACAGTACCAAGCCGACCGCCGCGTACGCGGTGACGCTGGTGG
CGGCGACCACCGGGGACGGCGACGGCGAAGGCGAGGCGGCCTCGCCGGCGAAGATGGAGGCGCTCGCCGTGTGCCACCTGGACACGTCGCGGTGGAGGGC
GGACAACCCGTTCTTCGTGGCGCACGGCGTCAAGCCGGGGGAGGTGTCCGTGTGCCACTTCCTCACCAAGCTCAGCATCGTCTGGGTCCCACGCCACGAG
CAGGGGGGCCCACGCGCAGCAGCTTAA
>LOC_Os02g18690
ATGGTGGGCAAGGGCAACGAGTGCGCCGCAGCTCGCCGCCGCTTCAGCCTCCGGGCGGCGGCGGCGTCGTCGTCGTCGTCGTCCTTCCTCCCCTGTCTCT
TGCTGGCGGCGGCGCTCTCCGCCGGCTGCTGCCGCGCGCACGCGGCGACGGCCCGGGCCCCGCGCAGTCTCTTGGCCCGCTTCCCGACGACGAAGATGAC
ATCGGAGTTGGAGAAGGAGGCCGGCCGGTACGTCGACGACAGCTCGCAGGCGGCGAGGACGAACAACAAGATCACCAACCTGCAGGTGTCGTTCGTCGGC
CACGGACATGATACTCCAGCAGATGGAGAAGGGCAATTCGCTGATGCTGCATACCCGGCGAAGTGGAAACCAGATCAGGATCCGTCCACGCCATCGCTGG
TCGTTGCTCATCATCTACCGAATGGCAATGCTCCCTTCATTGATGCTGCTTACCCAGTCAAGTGGAGTCCACGTGCTGATGGGCCTCCTAAACAACCAGC
CACCTTCCCTGCTTCTCCAAATGGTGAGAAGGCCGAATTCACTGATTCTGCTTACTCGGTAAAATGGAGTCCACGTAGTGTTGCACCTCCTAAAGCACCG
GGCATCTTTGCTCAACATTCTAATGGTAACAAGGCCCAATTCACTGATGCTGCTTACCCAGTCGACTGGAATCCACGTAGTGTTGCGCCTCCTACTCCAC
CGGCTGCCTTGTCTTCTCTGGCTCATCCAGCTGCAGGCATACATATCCAGCGCGGGATGCTCTTCTTAATGAAGAAGTTGCATCCTGGCGCCGTCTTGCC
GGAAGGCACGAAGCTGGCGCTGCCGCACGGCGACCACGGCGTGGCCGCGGCGGCGCCAAGGTTCATCTACAAGGACAAGGGCGACGCCGTGCCGTTCGAC
CTCCGCGCCATGGACGCCATCCTCGCCATGTTCGGCATCCTCCCTGGATCCGACAAGGCGGCGCAGGTCGCCGACACCCTCCGCGCCTGCAGCGAGCTGA
CGGCCGCCGGCGGCGGCGGCGAGGAGCCACGCGCCTGCTGCGCCACCTCCCGCGAGGCGGTGCTCGACTTCGCCGCCTCGGCGCTGGGCACCAGCGCGCC
GCGCGCGGTCACCACGCTCGTGCACGGGAGGGAGCCCCGCAGGTACGTGGTAGCGGCCGACGGCGTCGCCCGGATCGGCGGCGACGCCGTGGTGGCGTGC
CACCCTATGCCATATCTATACGAGGTGTACTACTGCCACCGGCCAGCCGACGCGGTGGCGCTGAGGGTCGACCTCCACGCCGTCGCCGACGTGGGCCTGG
GCGGCGCCACTGCCGTCGCCGTGTGCCACGTCAACACCACCACCTGGGACAGTGCGTACTTCGAGCTCCTCAAGGCAAGCCGTGGCGACGCCATCTGCCA
CTACATGCCGCAGGGCTATGTTCTGTGGCTAGCCAATTGA
>Si001367m
ATGGACAGGCTCCTCGCCGGCCTGCTTGGCTTCCTATTGATTGCGTCAGTAGGAAGCCATGCAGCTCGTGCTCCGGATCAGTACTGGAAGACTGCGCTTC
CGAACACTCCAGCCGGCGGCACGACCGTGAACGTCGGCGGGGGCGGTGTCCATGTCGACGCTGGGCATGGCAAGCCCGGGGGCACGACCGTCGACGTAGG
CAAGGGCGGCGTCGGCGTCAACGTTAATCCTGGCAGCGGCAAGCCCGGTGGCACCACGGTCGGCGTTGGGAAGGGCGGTGTTGGCGTTAACGTCAACCCT
GGCTACGGCAAACCCGGCGGGACCACGGTTGGCGTCGGGAAGGGTGGCGTCGGCGTTAATGTCAATCCCGGCAAGCCCAGTGGCACCACGGTCGGCGTTG
GCAAGGGCGGAGTAGGCGTCAACGTCAATCCTGGCTACGGCAAGCCCGGTGGCACCACCGTCGGCGTCGGCAAGGGCGGAGTGGGCGTCAACGTCAGTCC
TGGCAAGCCGGGTGGCACCACCGTTGGTGTTGGCAAAGGCGGCGTCGGTGTCGGCGTGAACCCCGGCTACGGCAAGCCGGGCGGCACCACGGTCGGCGTC
GGGAAGGGCGGGGTTGGCGTCAACGTGAAGCCCCGCGGGAAGCCCGTCCACGTCAACGTCTCTCCTTTCCGGTACAACTACGCCGCAACGGAGACGCAGC
TGCACGACGACCCCAGCGTCGCGCTCTTCTTCCAGGAGAAGGACCTCCACGCCGGCAAGAAGGTGACCGTCCAGTTCACCGGCACCGCGGGCGCCGGCAC
GAAGTTCCTCCCACGAAGCGAGGCCGAGGCCATCCCGTTCTCCTCCGAGAAGGTGCCCGAGATCCTGAGCCGCTTCTCGGTGAACCCGGACTCCGTCGAG
GCGGCGGAGATGGCGCAGACGCTGCGCGACTGCGAGGCGCCCGCGGCCAGGGGCGAGAAGAAGGCCTGCGCCACGTCGCACGAGTCCATGGTCGACTTCG
CCACGTCCAGCCTCGGGACCAGCCACGTGAGGGCCGTCTCGACCGTCGTGGCGAAGCCGGGGTCGCCGAAGCAGGAGTACACCGTGGCCGGCGTGAAGCG
CGCCGCCGGCACCGGCGACGACGGCCGGCTCGTCGCCTGCCACGCGGAGCCCTACGCGTACGCCGTGTTCATGTGCCACCTGACGCGGCAGACGCGGGCG
TACTCGGTGTCGATGGTCGGCAGGGACGGCACGGCCGTGGACGCCGTCGCGGTGTGCCACGCCGACACCTCCGGGTGGAACCCCAAGCACGTCGCGTTCC
AGGTGCTCGACGTGAAGCCCGGCACCGTTCCGGTCTGTCACTTCCTGCCGCAGGACCACGTCGTCTGGACCCGCAGCGGCTGA
>Si032251m
ATGCCAAGCTCCCTCTCCCAGCTCCTCAACGGCAACTCTTCAGGTATAATAATAAAAAGCTCCAGACAGTCGTCGCTGCACGACGGCCCCAGTGCCGCGC
TCCTCTTCCAGGAGGAGGACCTCCGCCCCGGCAAGAAGATGACCGTCCAGTTCACCAGCACCGCGGCCGGCGCCAGGTTCCTCCCGCGGCGCGAGGCCGA
GGCCACTCCCTTCTCCTCCGAGAAGCTGCCCGACATCCTCGGCCGCTTCTCGCTGAGCCCGGGCTCCGTCGCGGCGGCGGAGATGGCGCGGACGCTGCGC
GACTGCGAGGCGCCCGCGGCCGAGGGCGAGAGGAAGGCCTGCGCCACGTCGCTCGAGTCCATGGTCGACTTCGCCACGTCCAGCCTCGGGACCAGCGACG
TGAGGGCCGTCTCCACCCTTGTGGCGCTGGAGGGTTCGCCGAGGCAGGAGTACACCATGACTGGCGTGGAGCGCGCGGCCGGCGGCGGCGGCCGGCTCGT
CGCCTGCCACGCGGAGCCGTACGCCGCGCACGCCGTGTTCGCGTGCCACCTGGCGCGGCGGGCACGGGCGTACTCGGTGTCGATGCTCGGCGGGGACGGC
ACGGCCGTGGCCGCCGTCGCGGTGTGCCACGCCGACACGTCCGGGTGGAACCCCAGGCACGTCGCCTTCCGGGTGCTCGGCGTGAAGCCCGGCACCGCGC
CGGTCTGCCACTTCCTGCCGCAGGACCACGTCGTCTGGATCCCATGA
>Si013763m
ATGTCGTGGCCGCTCTGTTATCTGTCACCGTCACCCCTCCGGCTCCATGGCAAACACCGCTGGCAAACCTTCGCGCAGGAGCCGAGCAACAAGCGCAGGT
GCTTCCCGGCCTCGCGATCGTATATAAGTACCCGCCTGCCGCGCCGCCTTGTTCCCACGCAAGCACGGGAGACGCGGCTGCCTGACTCTGCTTCCGGTTC
CATGGCGCGCTTCGCTGCCGTTCTCCTCGCCGCCGCCGCCCTGCTAGCGGCTGGACGGCTGAGCCATGCGGCGCCGTCGACGGCCGAGGTGTTCTGGCGC
GCCGTCCTGCCGGGCTCCGCCGTGCCGGACGCCGTTCTCCGGTTCCTCCGCCCCGACAGCTTCGTAAGCAAAGCCGAGGCGGAGGACGCGGATCGGTCAA
ACTCTCCGTTTGATTACCAGAACTACGAGCGCTCATCTGCACCGTACGGCTACGACTACAAGGCGCCGGACAAGGGCGCCGCGGGCGGCGGCGGCGCCAG
AGACGACACGCCGTTCGGCTACGACTACAAGGCACCGAGCAAGGCCGCCGCGGACGGCGGTGGCTCCAGAGCCGACACGCCGTTCGGCTACGACTACAAG
GCGCCCGGCGGGCACCGCCACGCAGGCGGCGACGCGCCGGCGTCGGCGACGACGACGGTGTTCTTCCACGAGGAGGCGGTGCGCGTGGGCGAGCGCCTGG
CGTTCCGCTTCCCTGCCGCGTCGCCCGCGCCGCTCGGGCTCCTGCCGCGCCACATCGCGGACGCCATACCGTTCGCGGCGCCGTCGCTGCCGGCCGTCCT
CGCGCTGCTCGGCGTCGCCCCGGGCTCCGCGCAGGCCGCCGCCATGGCGAGGACGCTGCGCGCGTGCGAGACGCCGCCGCTCGCCGGGGATCCCAAGTTC
TGCGCCACGTCGCTGGAGGCGCTGGTCAAGGGCGCCGTGGCGGCGCTGGGCACGCGCGACGTCCGGGCGGTGACCTCCACTCTGCCCCGCGCCGGCGCGC
CTCTGCAGCCGTACACCGTCCGCGCCGTGCGCCGCGTCGGCGGCGCCGGCTTCGTGGCGTGCCACGACGAGGCGTACCCGTACACCGTGTACCGGTGCCA
CGGCACCGGCCCGGCCAGGGCGTACATGGTGGAGATGGAGGGCACCCGCGGGGGCGCGGTCACCGTGGCCACCGTCTGCCACACCGACACGTCCCGGTGG
AACCCGGAGCACGTCTCCTTCAAGCTCCTCGGCACCAAGCCCGGCGGCGCGCCGATCTGCCACCTCATGCCGTACGGGCACATCATCTGGGCCAATAACG
AGAAGCGCTCGCCGGCTTAA
>Si014256m
ATGGCGCGCGTACCGATGCTCACTGCTCTCCTCGTCCTGTTCGCGGTTGGACAGCAGAGCCATGCTTTCTACTACACCAAGTACACCCTTCCAGCTTCCT
CCGTCGCTGCACGCGCCACCGAGGAGCTCGTCGACACCAAGATGGCCGTCTTCTTCCGCGAGGAGGCCCTGCGCGTCCGCCAGAGCCTGCCCTTCCGATT
CCCCGCGGCAGTGACCGCCCCGCTCGGCTTCCTCCCCCGCCACGTCGCCGACGCCATCCCCTTCTCCTCCTCCGCCCTCCCGGGCATCCTCGCCCAGTTC
AACGTCACCGAGGGCTCCGCCCAGGCGGCCAAGATGGAGGAGACCTTGGGCATGTGCGAGGACCCGGGCCTCGAGTGGGAGGCCAAGTTCTGCGCCACCT
CACTAGAGGCCCTGGTCGAGGGTGCCCAGGGGGTGCTCGGCACCAGGAGCATCACCGAGATGATCTCCAGGGTGCCCCGCGTCGGGTCGCCGCTGCAGCC
GTACACCATCCGTGCCGTGCGACCCGTCCGGGGCTCCAGCTTCGTGGGGTGCCACCAGAAGGAGTACCCGTACACCGTGTACATGTGCCACAGCACCGGC
CCGGCCCGGGCGTACAAGGTGGAGATGGAGGGCGCCGGTGGTGACAAGGTCACCTTGTTCTCCGTCTGCCACACCAACACGTCGGAGTGGGACAAGGATC
ACGTCGCCTTCAGGTTCCTCGGCACCAAGCCCGGCGGCCCGCCGGTGTGCCACGTCCTGCCGTACGGGCACATCTTGTGGGCCAAGAAATATGCTGGCCT
CTTGTCGGCATAA
>Si014261m
ATGGCGCGCGTACCGATGCTCACTGCTCTCCTCGTCCTGTTCGCGGTTGGACAGCAGAGCCATGCTTTCTACTACAAGTACAGCCTTCCAGCTTCCTCCG
TCGCTGCACGCGCCACCGAGGAGCTCGCCGACACCAAGATGGCCGTCTTCTTCCGCGAGGAGGCCCTGCGCGTCCGCCAGAGCCTGCCCTTCCGGTTCCC
CGCGGCGGTGACCGCCCCGCTCGGCTTCCTCCCCCGCCACATCGCCGACGCCATCCCCTTCTCCTCCTCCGCCCTCCCGGGTGTCCTCGCCCAGTTCAAC
GTCGCCGAGGGCTCCGCCCAGGCAGCCAAGATGGAGGAGACGCTGGGCATGTGCGAGGACCCGGGCCTCGAGTGGGAGGCCAAGTTCTGCGCCACCTCAC
TGGAGGCCCTGGTCGAGGGTGCCCAGGGGGTGCTCGGCACCAGGAGCATCACCGAGATGATCTCCAGGGTGCCCCGCGCCGGGTCGCCGCTGCAGCCGTA
CACCATCCGTGCCGTGCAACCCGTCCGGGGCTCCAGCTTCGTGGGGTGCCACCAGAAGGAGTACCCGTACACCGTGTACATGTGCCACAGCACCGGCCCA
GCCCGGGCGTACAAGGTGGAGATGGAGGGCGCCGGTGGTGACAAGGTCACCTTGTTCTCCGTCTGCCACACCGACACGTCGGAGTGGGACAAGGATCACG
TCGCCTTCAGGTTCCTCGACACCAAGCCCGGCGGCCCGCCGGTGTGCCACGTCCTGCCGTACGGGCACATCTTGTGGGCCAAGAAATATGCTGGCCTCTC
GTCGGCGTAA
>Si014260m
ATGGCGCGCGTACCGATGCTCACTGCTCTCCTCGTCCTGTTCGCGGTTGGACAGCAGAGCCATGCTTTCTACTACAAGTACAGCCTTCCAGCTTCCTCCG
TCGCTGCACGCGCCACCGAGGAGCTCGCCGACACCAAGATGGCCGTCTTCTTCCGCGAGGAGGCCCTGCGCGTCCGCCAGAGCCTGCCCTTCCGGTTCCC
CGCGGCGGTGACCGCCCCGCTCGGCTTCCTCCCCCGCCACATCGCCGACGCCATCCCCTTCTCCTCCTCCGCCCTCCCGGGTGTCCTCGCCCAGTTCAAC
GTCGCCGAGGGCTCCGCCCAGGCAGCCAAGATGGAGGAGACGCTGGGCATGTGCGAGGACCCGGGCCTCGAGTGGGAGGCCAAGTTCTGCACCACCTCAC
TGGAGGCCCTGGTCGAGGGTGCCCAGGGGGTGCTCGGCACCAGGAGCATCACCGAGATGATCTCCAGGGTGCCCCGCGCCGGGTCGCCGCTGCAGCCGTA
CACCATCCGTGCCGTGCAACCCGTCCGGGGCTCCAGCTTCGTGGGGTGCCACCAGAAGGAGTACCCGTACACCGTGTACATGTGCCACAGCACCGGCCCA
GCCCGGGCGTACAAGGTGGAGATGGAGGGCGCCGGTGGTGACAAGGTCACCTTGTTCTCCGTCTGCCACACCGACACGTCGGAGTGGGACAAGGATCACG
TCGCCTTCAGGTTCCTCGACACCAAGCCCGGCGGCCCGCCGGTGTGCCACGTCCTGCCGTACGGGCACATCTTGTGGGCCAAGAAATATGCTGGCCTCTC
GTCGGCGTAA
>Si014258m
ATGGCGCGCGTACCGATGCTCACTGCTCTCCTCGTCCTGTTCGCGTTTGGACAGCAGAGCCATGCTTTCTACTACAAGTACAGCCTTCCAGCTTCCTCCG
TCGCTGCACGTGCCACCGAGGAGCTCGCCGACACCAAGATGGCCGTCTTCTTCCGCGAGGAGGCCCTGCGCGTCCGCCAGAGCCTGCCCTTCCGGTTCCC
CGCGGCAGTGACCGCCCCGCTCGGCTTCCTCCCCCGCCACATCGCCGACGCCATCCCCTTCTCCTCCTCCGCCCTCCCAGGTGTCCTCGCCCAGTTCAAC
GTCGCCGAGGGCTCCGCCCAGGCAGCCAAGATGGAGGAGACGCTGGGCATGTGCGAGGACCCGGGCCTCGAGTGGGAGGCCAAGTTCTGCGCCACCTCAC
TGGAGGCCCTGGTGGAGGGTGCCCAGGGGGTGCTCGGCACCAGGAGCATTACCGAGATGATCTCCAGGGTGCCCCGCGCCGGGTCGCCGCTGCAACCGTA
CACCGTCCGTACCGTGCGCCCCGTTCGGGGCTCCAGCTTCGTGGGGTGCCACCAGAAGGAGTACCCGTACACCGTGTACATGTGCCACAGCACCGGCCCG
GCTCGAGCGTACATGGTGGAGATGGAGGGCGCCGGTGGTGACAAGGTCACCTTGTTCTCCGTCTGCCACACCGACACGTCGGAGTGGGACAAGGATCACG
TCGCCTTCAGGTTCCTCGGCACCAAGCCCGGCGGCCCACCGGTGTGCCACGTCCTGCCGTACGGGCACATCTTGTGGGCCAAGAAATATGCTGGCCTCTC
GTCGGCGTAA
>Si022703m
ATGCATCCATCAACACTCCTCCTGATTGTGGTGGTTTCCGCCGGCGCCGCCGTGGTGCTCGGTCACCCTGCCACCACTAACACTCTGGCGGCACAGTTCT
GGCAGAAGGCCCTCCCGGGCACGACGATGCCAGACGCCATTGCAGATCTTGTCAAGAATGGCATTGACCACTCGCCACTTGTGGAGCACTACTCTGCACC
GCCCAGTATCAGTGTATGCATAATGTTCAACTCCGCTTGCAATCCACTGACCGTCGCGGAGACCGGCATCTTCTTCCACGAGGCGCAGCTGCGTCCTGGC
AGCGCCATGACGCTCTCCTTCCCGGCGGAGGCAGAGACAGCTATCCTCCCCCACGGCGTCGCCGAGAAGGTCCCCTTCGGAAACCTAGGCGACGTCCTCG
CCACCTTCAACATCCCGGCGGGCTCCGCCGAGGCAACCCAGGTGAGGGACACCCTGAGCAGGTGCCAGGAGCCGCCTGTCGCGGGCGAGGTCAAGTCCTG
CACCACGTCCCTGGAGAGCACCGTGCGTAGCGCCATGGACATGCTTGGCACCGTTGTCAACGACGGCGGCCAGCAGGGCGTGTGGGCGGCCACGTCGGAG
CTCCCCCGCGGGGGGCTGCCACGTCAGCCCTACGTGGTCCAGGGTGTCGCCCCGCTGGACGGCGAACGCTACGTGTCCTGCCACAAGGTGCCGTTCCCGT
ACGCCGTCTACCAGTGCCACAGTGCAGGGACGATGGGGTACAGAGCCTACGTGGTCTCGCTTAGCGGCCTCCGCGGCGGCGGCCGGCCGGCGGCTTCCAT
GCTGGCGTTCTGCCACGTCGACACCTCCAGCTGGAACCCGGCGCACCCGGCTTTCGAGATACTGAACACCCGCCCCGGTGGCTCGCCGGTGTGCCACTTC
ATGCCGTACGGTGATCTGGCCTTCGTTAAGAAGGCTGGACGAGCCTATTAA
>Si026785m
ATGGCTAGGTCCCTCTCAGCTCTCCTCCTCCTCCTGGTCGCCGCCGTGGCAGCTTCAGCTCAGTACCAGGACGACTCGGTGGGCACGGCGTTCTTCCTCG
ACAAGGACCTGTACCCGGGCTCCAAGATGACGCTCCACTTCACCCTCGCCGCCGCCGGCGCCGCCCTCCCACGCGCCCTCGCCGACGCCATCCCGTTCGC
CTCCGCCAGGATCCAGGAGATCCTCTCCCGCCTCCCCGTCCCGGCCGGCTCCCCCGCCGCCGCGGCCGTGCGCTCCACCCTCGCCGCATGCGAGGCCGCG
CCGGTCCCCGGTGTGGAGGCCCTGCGCTGCGTCACCTCCCCAGACTCCATGGCCGACCTCGCCGCCTCCATCCTCGGCACCCGGAACATCCGCGCGGCGG
CGACCAAGCTCACCAGCACGGAAGGCGCGACGACGAGGCAGGAGTACACGATGGTGTCCGTCAGGCCCCTGCCGGTGGCCGGCGGCGACATGGTTGCCTG
CCACCGTATGCCCTATCCGTACGCCGTGTTCGCGTGCCACGCAACCACCGCCGCCGTGTACGCGGTGAGCCTCGCCGGCGCCGACGGGACGACGGCCAAG
GGGGAGGCCCTGGCGGCGTGCCACGCGGACGCGTTCCCGGGTATCTCGCAGTCGGCGTACGAGAAGCTCGGCGTGGAGCCGGGGAGCGTGCCCGTGTGCC
ACTTCCTGCCCCAGGACAGCATGCTCTGGATGCGCAACTGA
>Si006050m
ATGGTCAATATGGATGCCATTGTGTCGCTCGCCATACTCCTCCTGGTTACTGGAGCAGGAGCAAGCAAACATGCAGATCTGCCAGCTGGGCCTGCCGTGA
AGTCGCCTAAGACCATGGCGCCAATGGTGTATTGGCAAGCAGTTCTTCCTGAGACTCCGATGCCCCAAGCCATACACGACTTGTTGACCCAATCTACAGG
ACATGTCTCTCAGGATAATAAAGGTTTGGCACAAGGGGAGAACTCAAGAAAAGTCACCGCATCATATGGGTCCCAAGGTGAGGAGGACACAAGGAAGGTC
ACTACTTCACATAAGTCCCAAGGTGAGGACTCAAGGAAGGTCACCGCCTCATATGGGTCCCAAGATGATGGAGACTCAATGAAAATAATGATGTCATATG
GATCTCAATGTAAGGACAACTCAAGGAAGGCCACCACATCATATGGGTCTCAAGGTGATGAGGAATCTAGAAAGGTCACAACTTCATATGGGTCCAAAGG
TGAGGAGGACTCAAGGAAGCTCACCACATCATATGGGTCTCAAGGTGATGAGTTATCAAGAAAGACCACCACATCATATGGGTCCCAAGGTGATGAGTTA
TCAAGAAAGACCACCACATCATATGGGTCCCAAGGTGATGAGTTATCAAGAAAGACCACCACATCATATGGGTCCCAAGGTGATGAGTTATCAAGAAAGG
CCACCACATCATATGGGTCCCAAGGTGATGAGTTATCAAGAAAGACCACCACATCATATGGGTCCCAAGGTGATGAGTTATCAAGAAAGACCACCACATC
ATATGGGTCCCAAGGTGATGAGTTATCAAGAAAGACCACCACATCATATGGGTCCCAAGGTGATGAGTTATCAAGAAAGGCCACCACATCATATGGGTCC
CAAGGTGATGAGTTATCAAGAAAGGCCACCACATCATATGGGTCCCAAGGTGATGAGTTATCAAGAAAGACCACCACATCATATGGGTCCCAAGGTGATG
AGTTATCAAGAAAGGCTACCACATCATATGGGTCCCAAGGTGATGAGTTATCAAGAAAGACCACCACATCATATGGGTCCCAAGGTGAGAAGGACTCAAG
GAAGGCCACTACTTCATATAGGTCCCAAGGGGACAGGCATGACCATATTCACAGCCACAACAACGGCAACAAGCTAGCAGACGTGTTCTTCTTCCATGAC
GTGCTACGGCCAGGGTCCATTATCACACCGACCATCCCACCGACCACATCCTTGCCACCCCTGCTACCGCGCCACGAGGCTGAAACCATTCCATTCTCCA
CCAAGCGCTTCGGCGACATCCTTACCATGTTCGCGCCAGCGTCCCATGCCATGGCAGATGAGATACGGTGGACTCTGGACACTTGCGAGCACCCGCAGAC
ACTCGCAGGAGAGAAGGCCAGCTGCGCCACGTCCTTCGAGTCCCTCGCAAAGCTCCCTGCTGCCCTCCTTGGGATACGCAATGTCCATGCTTTCTCGGGT
GACATGCCCATCGACCCTGCGGGCACGACGGCGCGACGGGGGAGGTATAACGTGACGGCTGTGCGGAAGCTCTCCGACTCTCCGATGGTCGCGGCGTGCC
ATGACCTGACGTACCCCTACGCGGTGTACTACTGCCACACGACGAACCCAGCGGCGGCGTACCTGGTGACGCTGGCGGCCGAGGATGGCGGGGCGCCGGC
GATGGAGGCCCTAGCCGTGTGCCACCTGGACACGTCGCAGTGGACCCCCAGACACCCGTTCCTAGTGGCGCACAATCTCAAGCCAGGTGATGCGGTGGTG
TGCCATTTCCTCTCTAAGCTCAGCATAGTCTGGGTCCCGGCCGGCGAGCAAGGAGGCGCACGTGAAGCCCGGAAGAACGCAAAGTACCTGAGGGCATTTG
CATGA
>Si033298m
ATGGCGTCCCCTCGCTGCGCTCACCTCCTCCTGACCATCACCATTCTGCTGCAACTCTGCCATCTGGCTCGGGCAATGCCACTACCTTCACCTTCACCGT
CGTCAAACGCCGCCTCCCCGTCCGCTCCTCCGGCACCGCCCGTGCCGGCGCTACCACGAGGCTTGCCACGGATCATACCGGCGTGGTCGATGCCGCCGGT
GAATCCGTTCACGGCGAAGGCGGCGTTCATCCGGTACTGGAACCGGAAGGTGCGCAGCAACCGCCCGCACCCGGCCTTCTTCTTCGCCAAGCTCTCCCCG
CTCTCGGCCCCCGACGCCGCCGCGTTCTCCACCCTCGCCTCCGCGGGGAAGCTGGCCTCCCGCATCCGCGACTTCTGCGCGGCGGCGTCGCTGCTCTGCC
CCTCGACCCCCGCGGCGTCCTGGTCGGCGTCGTCCTCGTCCGTGGAGGACGGCGCAGCGGGCACCGCCTCCTCCGGCGGTGGCGCCGGCTCCGCGGCGCC
GTTCAAGAACTACGAGAACGGCAACTTCAGCAGCTACGGAAACAGCGGCGGAGGCGGCGCAGACCAGTTCGCGGCGTACTCGAGCGGGAAGAGCGGCCCA
GTCGACTCGTTCAAGCGCTACGGCAAGGGCTCGCTGGGGCGGAACGACTCCTTCACCAACTACGAGGCGGGGGGCAACGTCGGGACGTCCAGCTTCAGCT
CGTACACCACCGGCGCCACCGGTGGTGCCGGGGAGTTCGCCGGGTACGCCGGGCAGACCAACACGGTGGCGGCGACCTTCGCCACCTACGACTCCGGCGG
CAACGGGCGAGCGCACGAGTTCACGGCGTACGCGCAGGACGCCAACTCCGGCGTGGAGGGCTTCACAAGCTACGGCAAGGCCGCGAACGCCGCCGCCGAG
TCCTTCAAGACCTACGGCAACAACTCCAACACGGTCGCCTCCGGCTTCATCAACTACGGCGAGAAGGCGAACGGCCTCAACGACACGTTCGCGTCCTACG
GCCTCGACGGGAACGCCCCCGAGAACACGTTCCGTAGCTACGCCTCCGGCAGCAACGCCGCCGTCGACGACTTCAAGGGGTACAGGGACGCGGCCAACAT
TGGCGACGATAGCTTCACGTCCTACGCGAGCAACGCCAACGGCGCGGAGGCCGGCTTCGACAGCTACGGCAAGTCGACTAACCCCGGGAGCGTGTCGTTC
AAGGGCTACGGCCAGGGCTCCAACCCCAACCACCGCATCGGGTTCACGCATTACTCCGGCGACAACACGACGTTCAAAGCGTACTCCAACGAAGGCGTCG
AGTTCAAGGAGTACCAGAACATGTCCAAGATGGAGGTGTCCAAGACAGCTGCGGGGGTAGAGGCTACCGGACATCGGCTGCCGAAGTGGTCGCCGGGGCC
AGGGAAGTTCTTCCGGGAGCGCGACCTCATGACGGGCAACCGAATGCCAATGCCGGACATCGCCGACAAGTTGCCGCACCGCGCGTTCCTGCCGAGGGAC
ATCGCCGCGAAGATACCGTTCGAGGAGGGCGCCGTGTCGGCGCTGTTCGGCGCGCCGCCGGGCACGGCGATGCGGCAGGTGGTGGCGTCGACGGTGGCCG
AGTGCGCGCGCGCGCCGAGCCGTGGCGAGACGAAGCGGTGCGCGACGTCGGCGGAGGACATGGTGGACTTCGCGGTGGAGATGCTGGGCAGCAGCAACAT
CGCGGTGCGCAGCACGGAGTCGACGGCGGGCAGCGGCCGGGACGTCCGGCTGGGCAAGATCACGGGCGTCGCCGGCGGCGGCGTGACCCGGTCCGTGTCG
TGCCACCAGAGCCTGTTCCCGTACCTGGTGTACTACTGCCACTCGGTGCCGCGCGTCAGGCTGTACGAGGCCGACATCCTGGACGTGGACTCCAACCGGA
GGATCAACCACGGCGTGGCCATCTGCCACCTCGACACGTCCGACTGGAGCCCCAACCATGGCGCGTTCGTCGCGCTCGGTGGGAAGCCCGGCGAGATCGA
GGTGTGCCACTGGATCTTCGAGGGGGACATGACCTGGACCCTTGTTGATTGA
>Si006838m
ATGGGTGTTCTTCTGTTCTTCGTGCCACTTCTGGTCGCCATGGTCTCTGCAGCTCTGGCGATGGGAGCGGAGGGGATGACAGTGCCATACTATGCCTCTG
CGTCAGAGCTCAACGCATACTGGCAGTCAGTGTTTCCCAACAGGACCATACCATCAGCCATACTGGACCACATCAGTACACCATCTGGAAATGAGAGGAA
CGTTAAGGAACAGGAGCACTATTGGTCTGTACAGTCAGACCAGCTTAACAAAGAAGATGCAAAGATATTCCATAACTGGGCACACTTGATAGCTTCAGAG
AAGCTACTGTACCCAGAGACCACCTTCACCCCAGGGTCCAAGATCAACCTCTACATCGACCGGGCGGCCGCCTTGCACAGCGCTTGGCTTCGCCCCGACT
CTGCCGATTCAATCCCGATATCCAGAAAGAACTTCAATGACATTGTCACCATGTCCGCGCCGGTATCCAACTCTATGGCCCACGGCATGTGGTCCACGCT
GAGCTCGTGCGAGCACCCCCGCGAGGTGGCGGGCGAGCAGAAGGCCTGCGTCGCTTCCGTCGAGTCCATGCACGGTTTCGCGGCTTCAGCTCTGAGAACA
AACGACCTCCGCGCCTTGTCCACATCCCTCGACGTGCCTGAGGAGGGCATCAGCTCGCCGTCGCACATGTACAGGGTGGCGGCGGTGCGTGTAGTCACCG
CCGGAGGAGCCAAGCCGGCGGCGGTGGACACCGTGACGTGCCACAGCATGAGCTTCCCGTTCGCGTTGTTCTACTGCCACGCCGTCAACCCAACAAGGAT
CTATGAGGTTACGTTGCAGAAGGAGGAGACTGCTGCCGTCCCTGCGCCGAGAAGGCCGGCGGTGGTGCGGGCACTTGCGGTGTGCCACGTGAACACCTCA
GGGTTTGACCCCACACTGAAGTACTGGGTGAAGCTTGGTGTCAAGCCAGGGGAAGCCCCGGTGTGTCACTTCCTTACAAGGGGCGACGTCCTCTGGGCAC
CCGCCTCTGCTGCCTGA
>Si013394m
ATGGCTTCTCCCAATCCGCCTCCGCCGCCTCGCACCGTCCTCCTCCTCCTGCTGCTGCTCCTCTTCCCGCACAATGCCGCCGCCGCCGCCGCGTCCACGG
CGGTGAACCCGTTCACGGCGAAGGCGGCCTTCATCCGGTACTGGAACCGCAAGGTGCCCAACAACCGCCCGCATCCGGCCTTCTTCGTCGCCAAGCTCTC
TCCCCTCCCGGCCGCCGACTCCGCCTCCTTCCCCTCCGCGCTGCCCGACATCCGCGCCCGCCTCCCCGCGCTCTGCTCCCGAGCCGGGCTCCTCTGCGCC
GGGCCGGCCTCCTCCGCCGGCGCCGACGCCGACGCGGCGTCGCTCGCCGCGGCGGCGGGGACCCGAGGCGGGGGCCCGTTCAAGGGCTACAGCAACGCCA
ACTTCTCCAACTACGGCAGCGGCGGCGACGGCGGGGCCGACTCGTTCCGGAGCTACTCCCCGGACCTCAACATCGCCGCCGACTCCTTCCGCCGCTACGC
GCGCGACTCGTCGGACCGCGCCGACCGCTTCGAGTCCTACGAGGCCGACGGCAACGTCGTCACCGCTAACTTTACCTCCTACGCCGGCGGCTCTACGGGC
GGGTCGGGCACCTTCGCCTCCTACGCCGCCGAGACAAACGTCCCGGACTCCACCTTCACCAACTACGACGCCGCCGCCAACGGCCGCGGCCGCGGCTTCG
CGTCCTACGCCCAGGAGGCCAACCACGGGGAGAACGGCTTCTCCGGCTACGGCAAGAACGGCAACGGCGTGCGCGAGACCTTCACCTCCTACGGCAACGA
GTCCAACGTCATGGCGTCCGCCTTCGCCAACTACGGCGAGTCCGGCAACGGCGCCACCGACACCTTCTCCAGCTACGGCGTCGAGGGGAACGTCCCCGAG
AACACGTTCCGGAGCTACGGCGCCGGCGGGAACGCCGGCGTCGACACCTTCAAGAAGTACCGCGACGACGCCAACGTCGGCGACGACAGGTTCTCCTCCT
ACGCCAAGGGTGCCAACGGCGGCGGCGCCGAGTTCCAGAGCTACGGCAACTCGGCCAACCCGGGGAGCACCACATTCAAGGGCTACGGCGAGGGCACCAA
CCCCAACCACCACATCGGCTTCAAGGAGTACGCCGGCGAGAACAACACCTTCAAGGGCTACGCCAAGACCGGCGTCGACTTCAAGGGGTACCACAACACC
TCCGGCTCCACCGCCGCGCTCACGGTGTCGGCGGAGGCGGCGGCGTCCATGCATCACCAGCACCTCAAGTGGTCGCCGGAGCCCGGCAAGTTCTTCAGGG
AGCGGGAGCTCGTCGCCGGCAACCGCATGCCAATGCCGGACATCAGGGACAAAATGCCGCCCCGGGCGTTCCTGCCCCGGGACATCGCCGCCAAGATACC
ATTCGATCCCAACGCCGTGTCCGAGGTGTTCGGGGTGCCCCTCGACACGGCGATGGGGAAAGCCGTGGCGTCCACGGTGGCTGAGTGCCAGCGCGCGCCC
AGCAAGGGCGAAACGAAGCGGTGCGCCACCTCGGCGGAGGACATCGTGGACTTCGCTGTCGAGATGCTCGGCAACGACGTCGTGGTGCGGAGCACGGCGT
CCACGGCCGGCAGCGGCGGGGACATCCGGCTCGGCGCCGTCACGGGCGTGGACGGCGGCAAGGTGACCCAGTCCGTGTCGTGCCACCAGAGCCTGTTCCC
GTACCTGGTGTACTACTGCCACTCGGTGCCCAAGGTGCGGGTGTACGAGGCCGACATAATGTCCGCCGCGGCCGACGGTGGCTCCGGCGAGAAGATCAAC
CACGGCGTGGCCATCTGCCACCTCGACACGTCGGACTGGAGCCCGACGCACGGCGCGTTCGTCGCGCTCGGCGGGAAGCCCGGCGAGGTCGAGGTGTGCC
ACTGGATCTTCGAGGGCGACATGACGTGGACGGTTGCAGACTGA
>GRMZM5G800586
ATGGAGAGGCTCATTGCCGGCCTACTTGGCTTCCTATTGGTTGCATCGGTAGGAAGCCATGCAGCTCGTGCTCCGGATCAGTACTGGAAGTCTGCTCTTC
CCAACACTCCCATGCCGACCTCCCTCTCCCAACTCCTCGACGCCGCTCCAGCCGGCGGCGGCACGACCGTCAACGTCGGCTGGGGCGGTGTTCACGTCGA
TGCTGGGCACGGTAAGCCCGGGGGTACGACGGTTGACGTAGGCAAGGGCGGCGTCGGCGTCAACGTTAACCCTGGCAGGAGCGGCAAGCCCGGCGGCACG
ACGGTTGGCGTCGGGAAGGGCGGAGTCGGCGTTAACGTCAACCCGGGATACGGAAAGCCCGGCGGCACCACCGTTGGCGTCGGAAAGGGTGGCGTTGGCG
TTAACGTCAACCCCGGCAAGCCCGGTGGCACAACGGTCGGCGTCGGCAAGGGCGGAGTGGGCGTCAACGTCAATCCCGGCAAACCGGCCGGTGGTGCCGG
TACAACCGTTGGCGTTGGCAAAGGCGGCGTGGGCGTGGGCGTCAATCCCGGGCACGGCAAGCCGGGCGGCACCACGGTCGGCGTTGGCAAGGGCGGGGTT
GGCGTTCACGTGAACCCGGGAAAGAAGCCCGTCCACGTCAACGTCTCCCCTTTCATCTACACGTACGCCGCGTCGGAGACGCAGCTGCACGACGACCCCA
GCGTGGCGCTCTTCTTCCAGGAGACGGACCTCCGGCCCGGTAAGAAGATGACCGTCCAGTTCGCCAGCACCGGGACGACCGGCACCAAGTTCCTCCCGCG
GAGCGAGGCCGAGGCCATCCCGTTCTCCTCACAGAAGGTGCCCGAGATCCTCGCCCGCCTCTCGGTGGACCCGGACTCCGTCGAGGCGGCGGAGATGGCG
CAGACGCTGCGCGACTGCGAGGCGCCCGCGGCCAAGGGCGAGAAGAAGGCGTGCGCCACGTCGCTGGAGTCCATGGTGGACTTCGCCACCGCCAGCCTCG
GGACCAGGCACGTGAGGGCCGTGTCGACCGTCGTGGCGAAGGAGGGATCGCCGAAGCAGGAGTACACGGTGACCGGCGTGGAGCGCGCTGCCGGCGGCAC
CGACGACGACGGCCGGGTCGTGGCCTGCCACGCGGAGCCGTACGCGTACGCCGTGTTCGCGTGCCACCTGACGCCGCAGACGCGGGCGTACTCTGTGTCG
ATGCTCGGCAGGGACGGCACGGCCGTGGACGCTGTCGCGGTGTGCCACGCCGACACGTCCGGCTGGAACCCCAAGCACGTCGCCTTCCAGGTGCTCAACG
TGAAGCCCGGCACCGTGCCGGTCTGCCACTTCCTGCCGCAGGACCACGTCGTCTGGACCCGCAGCGGCTGA
>GRMZM2G446170
ATGGAGAGGCTCCTTGCCGGCCTACTACTCGGCTTCCTATTATTGATCGCGTCAGTAGGAAGCCATGCAACTCGTGCTCCAGATCAGTACTGGAAGTCTG
CTCTTCCCGACACTCCCATGCCGAGCTCCCTCTCCCAACTCCTCAACACCCCAGCTGGCAAGGGCGGCGTCGGTGGAGGCAGCAGCGGCAAGAAGCCCGG
CGGCACCACGGTGGGAGTTGGGAAAGGGGGAGTGGGCGTTAACGTTAACCCTACCAAACCCGGCGGCGCCGGTACAACCGTTGGCGTTGGCAAAGGTGGC
GTCGGCGTCGGCGTCAATCCCGGGTACGGCAAGCCGGGTGGCACCACGGTGGGCGTTGGCAAGGGCAGGGTTGGCGTCCACGTGAACCCGGGCAAGAAGC
CCGTCCACGTCCCCGTCGGCCCTTTCCAGTACGAGTACGCCGCATCGGAGACGCAGTTGCACGACGACCCCAGCGTGGCGCTCTTCTTCCGAGAGGAGGA
CCTGCAGCCCGGTAAGAAGACGACCGTCCAGTTCGCCAACACCGCGATGGCCGGCGCCAAGTTCCTCCCGCGAAGCGATGCCGAGGCCATCCCGTTCTCC
TCCGAGAAGGTCCCCGAGATCCTCGGCCGCTTCTCGGTGGACCCGGACTCCGTGGAGGCGGCGGAGATGGCGCAGACGCTGCACGACTGCGAGGCGCCCG
CGGCCAGGGGCGAGAGGAAGGCGTGCGCCACGTCGCTGGAATCCATGGTGGACTTTGCCACCGCCAGCCTCGGGACCAGCCACGTGAGGGCCGCGTCGAC
GGTCGTGGGGAGGGAGGGCTCGCCGAGGCAGGAGTACACCGTGACAGGCGTGAAGCGGGCGGGCGGCGGGCGCCTGGTGGCCTGCCACGCGGAGCCGTAC
GCGTACGCCGTGTTCGCGTGCCACTTGACGCAGCAGACGCGGGCGTACTCGGTGTCGATGCTGGGCAGGGACGGCACGGCCGTGGACGCTGTCGCGGTGT
GCCACGCCGACACGTCCGGCTGGAACCCCAAGCACGTCGCGTTCCAGGTGCTCAGGGTGAAGCCCGGCACGGTGCCGATCTGCCACTTCCTGCCGCAGGA
CCACGTCGTCTGGACCCGCGGCGGCTGA
>GRMZM2G113229
ATGCGGGGCCGTCGACGGCCGAGGTGCTTTGGCGGCGCGCAGTCCTGCCGGGCTCCGCCGTGCCGAACGCCGTCCTCCGGCTCCTACGCCCCTGTCGGTT
CTCCTCTCCCTTTGTTGATTCTATTTTCTAGGTACGATTTTTTCAAGCACCAACGAATGCATAGTGCAGATAGCCACTTCGTAAGCGAAGCCAATGCCGA
GGACACCGGGCGATCCAACGCTCCGTTCAACTACCAAAACTACAAGCGCTCCTCTGCGACTGCGACCTCACCTCCAGGTGACCGCAGTGAAGCAGGGCTC
GCTGGTGGCAGCGGCGCGAGAGATGACACGCCGTTCAGCTACAGCTACAGGGCGCCGAGCCAACAAGGGGTACCGGCCAGCGGCGGCGCGAGAGACGACA
CGCCGTTCAGCTACAGTTACAGGGCGCCGAGCCAACAAGAGGTACCGGCCAGCGGCGGCGCGAGAGACGACACGCCGTTCAGCTACAGTTACAGGGCGCC
GAGCCAACAAGAGGTACCGGCCAGCGGCGGCGCGAGAGACGACACGCCGTTCAGCTACAGCTACAGAGCGCCGAGCCAAGGGGTACCGGCCAGCGGCGTC
TCGAGAGACGACACGACATTCAGCTACGACGACTACAAGGCGCGGAGCCAAGCGGTCGCCGGCAGCGGCCCCAGAGACGATCAGTTCAGCTACGATTACT
CCGCCTACGAAGCACCCATCGAGCACCACCACTCGGAGGTCCGCGCGACGGCGCGAAGCGGCGGTGTGGGCACGCCAACGCCTCACACGGCGGTGTTCTT
TCACGAGGAAGCGGTGCGCGTGGGCGAGCGCCTGCCGCTCCACTTCCAGGCCGCGGCGCCGGCCGCGCTGGGATTCCTGCCGCGCCGCGCCGCCGACTCC
ATCCCGTTCACGACGGCGGCGCTGCCGGCCGTCCTCGCGCTCTTCGGCGTCGCCCCAAGTTCGTCCAGGGCCGCCGCCATGGCGGAGACGCTGCGCACCT
GCGAGCGGCCGCCGCCCGCCGGGGAGGCCGGGGCCAGGTTCTGCGCCACGTCGCTGGAGGCCCTGGTGGAGCGCGCCGTGGCGGCGCTGGGAACGCGCGA
CATCCGGGCGGTGACCTCTGCGCTTCCCCGCGCGGGGCTGCCGCCGCAGGCGTACGCCGTCCGCGCCGTGCGGCGCGTCGGCGGCGGCCCCAGCTTCGTG
GCGTGCCACGACGAGGCGTACCCTTACACCGTGTACCGGTGCCACGACACGGGGCCCGCCAGGGCGTACCTGGTGGAGATGGAGGGCGCCCGCGGCGGCG
GCGCGATCACCGTGGCCACCGTGTGCCACACCGACACGTCCCGGTGGAACCCGGAGCACGTCTCGTTCAAGCTCCTCGGCACCAAGCCCGGCGGCGCGCC
CGTCTGCCACCTGATGCCGTACGGGCATATCATCTGGGCCAAGAACGTGAAACCCTCGCCGGCGTGA
>GRMZM2G147756
ATGGCTTCTTCCCCTCCCCAGCCACTCACCCGCACCGTCCTCGCCGCTACCCTGCTCCTCCTCTTGCACAATGCCGCCGCCAGAGCCGACGGCGCGTCGC
CGGCGGTGAACCCATTCACGGCGAAGGCGGCATTCATCCGATACTGGAACCGCAAGGTGCCCAACAACCGCCCGCACCCGGCCTTCTTCGTCGCCAAACT
CTCCCCGCTCCCGGCCGCTGACTCCGCCTCCTTCCCATCCGCGCTGCCCGACATCCGCGCCAGCCTACCCGCGCTCTGCACCAAAGCCGCGCTCCTCTGC
CCCGGGCCGGCTACTACTGATGCGGCGTCGCTGACATCGGGCCGCAGGGGCGGGGGACCTTTCAAGGGCTACAACAACGCCAACTTCTCCAACTACGGCA
CCGGCGGCGTAGCGGGGACCGACTCGTTCCAGAAGTACTCCCCGGACCTCAACATCGCCGCCGACAGCTTCCGCCGCTACGGCCGGGACTCGTCGGGACG
CGCCGACAGCTTCACCTCTTACGAGGCCGACGGCAACGTCGTGACCGCCAACTTCACCTCCTACGCCGGCGGCGCCACGGGTGGTTCGGGCTCCTTCGCC
GCCTACGCCGCCGAGACCAACGTCCCGGACTCCACCTTCACCAACTACGACGCCGCCGCCAACGGCCGCGGCCGGAGCTTCGCGTCCTACTCCCAGGAGG
CGAACCATGGGGAGAACGGCTTCTCCGGCTACGGCAAGAACGGCAACGGCGTGCGCGAGACGTTCAAGTCCTACGGCAATGAGTCCAACGTGCTGGCCTC
CGGCTTCGCCAACTACGGGCAGTCCGCCAACGGCGCCACGGACACCTTCACGGGCTACGGCGTGGAGGGGAACGTCCCTGAGAACAGGTTCCGGAGCTAC
GGCGCCGGCGGCAACGCTGGCGTCGACACCTTCAAGAATTACCGCGACGACGGCAACGTCGGCGACGACAGGTTCACCTCCTACGCCAAGGGCGCAAACG
GCGGCGCGGCGGAGTTCCAGAGCTACGGCAACTCGGCCAACCCGGGCAGCACCATCTTCAAGGGCTACGGCGAGGGCACCAACCCCAACCACCACATTGG
GTTCAAGGAGTACGCCGGCGAGAACAACACCTTCAAGGGCTATGCCAAGAGCGGTGTGGACTTCAAGGGGTACCACAACACCACCGTCTCCAGCTCCACC
GCCGCGGTGCTGACGGTGTCGGCGGAGGCAGCGGCATCGATGCATCACGAGCACCTGAAGTGGTCGCCGGAGCCCGGGAAGTTCTTCAGGGAGCGGGAGC
TCGTGGCCGGGAACCGAATGCCGATGCCGGACATCAGGGACAAGATGCCGCCCAGGGCGTTCCTGCCCAGGGCCATCGCCGCGAGGATACCGTTCGAGCC
CAACGCCGTGTCGGAGGCCTTCGGGCTGCCCCTCGACACGGCGCTGGGGAAGGCCGTGGCGTCCACGGTGGCGGAGTGCGAGCGCGCGCCGAGCAAGGGC
GAGACGAAGCGGTGCGCGACGTCGGCCGAGGACGTGGTGGACTTCGCGGTGGAGGTGCTGGGCGACGACATCGTGGTGCGCAGCACGGCGTCCACGGCGG
GCGGCGGCGGGCGCGTCCAGCTGGGCGCCGTGGCCGGCGTGGACGGCGGCAGGGTGACGCGGTCCGTGTCGTGCCACCAGAGCCTGTTCCCGTACCTGGT
GTACTACTGCCACTCCGTGCCCAAGGTGCGGGTGTACGAGGCCGACATCCTGGCCGCCGATGGCTCCGGCTCCGGCGAGAAGATCAACCGCGGGGTGGCC
ATCTGCCACCTGGACACGTCCGACTGGAGCCCGGCGCACGGCGCGTTCGTGGCGCTCGGCGGCAAGCCCGGCGAGGTGGAGGTGTGCCACTGGATCTTCG
AGGGCGACATGACGTGGACAGTCGCGGACTGA
>GRMZM2G108422
ATGTATATGCATCCATCTAAACTGCTCATTTTGACGGTGGTGGTCACCGGCGCCGCTGCGGCGCATGACCACCCTTCCGCTAGCACTCCGGCGGCGCAGT
TCTGGCAGCAGGCCCTCCCGGGCACGCCGATGCCGGAGGCCATCGCTGACCTCGTCCAGAAAGGCATCGACCACTCGCCGCTGGTGGAGCGATACCCTTC
GGCGCCCGGCCTCAGCGCGTGCGGCGCATGGAGCAACCTGTGCACGCGCAGCGTGGCGGCGGGGACGGGCATCTTCTTCCACGAGGCGGAACTGCGTCCG
GGCAGCGCCATGGCGCTCTCCTTCCCGGCGGAAGTGGACACACCCATCCTCCCGCACGCCGTCGCCGCCGCCGCTCCATTCGCGAACCTGACGGCCGTCT
TCGCCACGTTCGGCGTCGCCGGGGGCTCCGCCGAGGCCGAGCACGTGCGGGACACGCTCAGGTGGTGCGAGGCGCCGCCGCGGCCGGCCGGCGAGCGCGT
GGCCGCCTGCGCCACGTCGCTGGAAAGCACGGTGCGGAGCGCCACGCGCATGCTCGGCGCCGCCGGCGGTGACGGTGTGTGGGCGGCGGCCACGTCGGCG
CGCCTCCGCGCTGGCCTGCCGCGCGGGCGGTACGTGGTCGGGGCGGTCGCCCCGCTCCACGGAGACCAACTCGTGGCCTGCCACCGCGTGCCGTTCCCGT
ACGCCGTGTACCAGTGCCACATGACGACGAGGAAGACGGACAGGGCCTACGTGGTCTCGCTTCGCGGCCGCGGGGGGCCGGTGCTCGACGACGTGCTGGC
GTTCTGCCACCGCGACACCTCCGGCTGGAGCCCGGACCATCCGGCGTTCCGGATACTGCGCGTCCGCCTAGGCACGCCGGTGTGCCACTTCGTACCGTAC
GGGAATCCAGTCTTCGGTAGGAAGGCCAGCACAACATAG
>GRMZM2G146665
ATGGCGTTCACTGGCTGCGCTCATCTCCTCCTCACCATGTCCATTCTGCTGCTACTCTGTCATCGGAGGACACGTGCATTCCCACTACCATCACCTTCTG
CATCGTCAAGCGCCGCCTCCCCGTCGCCTCCTCCGGTGCCGGCGCTACCGCGAGGCCTACCACGGCTCATACCGGTGTGGACGTCGCTGCCCGTGAATCC
GTTCACGGCGAAGGCGGCATTTATCCGGTACTGGAACCGGAAGGTGAGCAGCAACCGCCCGCACCCGGCCTTCCTCTTCGCCAAGCTGTCGCCGCTCTCG
GCCCCGGACGCGGCCACGTTCTCCAACCTGGCCTCCGCAGGCAAGCTCGCCTCCCGCATCCACGACTTCTGCGACGCGGCGTCCCTGCTCTGTCCATCGA
CCCCCGCGGCGTCCTGGTCGGCGTCGTCCACGTCCATGGACGGCGCCGCGGGCGTGGCCTCCTCCGGCGGTGGCAGTGGCGCTGCCTCCGCCGCGCCGTT
CAAGGACTACGAGAACGGAAACTTCAGCAGCTACGGCAACAGCGGCGGCGGCGGCTCTGACCAGTTCGCGATCTACTCGAGCGGGAAGAGCGGACCCGTT
GACTCGTTCAAGCGGTACGGCAAGGGCTCGCTCGGCCGGAACGACTCCTTTGCGAACTACGAGGAGGGGGCAAACGTCGGCACGTCCACCTTCAACTCGT
ACACCACCGGAGCCACCGGCGGCGCCGGGGAGTTCGCCGGGTACGCTGGACAGACGAACACGGTGGCAGTGGCCTTCGCCACCTACGACAGCGTCGGCAA
TGGCCGGACGCACGAGTTCACGGCGTACTCGCAGGACGCCAACTCCGGCGTTCAGAGCTTCACCGGCTACGGCAAGACCGCGAACGGCGCAGGTGAGTCC
TTCGAAACCTACGGGAACAACTCCAACACCGTTGCGTCCGGCTTCATCAACTACGGCGAGAAGTCCAACGGCTTCAACGACACGTTCACCTCCTATGGCC
TTGTCGGGAACGCGCCCGAGAACACGTTCCGGAGCTACGCCTCCGGCAGCAACGCCGGCGTCGACCAGTTCAAGGCGTACAGGGACGAAGCCAACGTCGG
CGACGACAGCTTCATGTCCTACGCGAACAACGCCAATGGCGCCGCCGCCGACTTCGACAGCTACGGCAAGTCGACCAACCCCGGGAGCGTGGCGTTCAAG
GGGTACGGCCAGGGCTCCAACCCCAACCACCGCATCGGCTTCAAGCACTACGCCGGCGAAAACACGACGTTCAAGGCGTACTCAAACGAAGGCGTCGAGT
TCAAGGAGTACCAGAACATGTCAAAGATGGAGGTGTCAAAGGCGGCCGCAGCGGCGCCTGGGCGCCGGCTGCCCGCGTGGTCGCCGGAGCCGGGGAAGTT
CTTCCGTGAGCGAGATCTCATGATGGGCAACCGAATGCCGATGCCGGACATCGCCGACAAGATGCCGCGCCGCGCGTTCCTGCCGAGGGACATTGCCACC
AAGATACCGTTCGAGGAGAACGCCGTGTCGGCACTGTTCGGAGCGCCACCGGGCACGGCAATGAGGCAGGTGGTGGCGTCGACGGTGGCCGAGTGCGCGC
GACCGCCCAGCCCGGGGGAGACGAAGCGGTGCACGACGTCGGCCGAGGACATGCTGGACTTCGCGGTGGAGATGCTGGGCAGCAACATCGCGGTTCGCAG
CACGGAGTCCACGGCAGGCAGCGGTAGGGACGTCCGGCTCGGGAAGATCACGGGCATCGCCGGCGGCAGCGTGACGCGGTCCGTGTCGTGCCATCAGAGC
CTGTTCCCGTACCTGGTGTACTACTGCCACTCGGTGCCACGGGTCCGGCTGTACGAGGCGGACATCCTGGACGTGGACTCCAACCGTAAGATCAATCATG
GCGTGGCCATCTGCCATCTCGAGACGTCGGACTGGAGCCCCAATCACGGGGCATTCGTAGCGCTCGGAGGAAAACCTGGTCAGATTGAGGTCTGCCACTG
GATCTTCGAGGGAGACATGGCTTGGACCCTTGTTGATTGA
>GRMZM2G106980
ATGCATACAAGAGCAACAAGATACTGGCGCAGAGGAGCAATGCCCGGCATGGATGCCTTCGCTGCTGTGTCACTACTCGCCACACTCTTTCTGGTTCGTG
CGGCAGCTGCCCATCCTCCGGCGGCGGCTGCGGACGCCATGACGCCGACGGACTATTGGCGAGCGGTGCTTCCTGAGACCCCGATGCCCCGAGCCATACT
CGACCTATTGACCACATCTACAGTTGGTGAGGGCTCAAGGAAGGTCACCACGTCAAATGGGTACCAAGGCCATGACTTAAGAACGGTCAGCACATCATAT
GCATCTCAAGATGGGGACAACTCATGGAAGGCCACCATGTCATATGGGTTCCAAAGTGGTGAGGGCTCGAGGAAGGTCACCACATCATATCCGTACCGAG
GGCAGGACTTAAGGATGGTCAGCACATCATATGTATCTCAAGATGAGGACAACTCATGGAAGGTCTCAATGCCATCTAGGTTCCAAGTTGGTGAGGGCTC
AAGGAAGGTCACCACGTCAAATGGGTACCAAGGCCATGACTTAAGGACGGTCAGCACATCATATGCATCTCAAGATGGGGACAACTCATGGAAGGCCACC
ATGTCATATGGGTTCCAAAGTGGTGAGGGCTCGAGGAAGGTCACCACATCATATCCGTACCGAGGCCAGGACTTAAGGATGGTCAGCACATCATATGTAT
CTCAAGATGAGGACAACTCATGGAAGGTCTCAATGCCATCTAGGTTCCAAGTTGGTGAGGGCTCAAGGAAGGTCACCACGTCAAATGGGTACCAAGGCCA
TGACTTAAGGACGGTCAGCACATCATATGCATCTCAAGATGGGGACAACTCATGGAAGGCCACCATGTCATATGGGTTCCAAAGTGGTGAGGGCTCGAGG
AAGGTCACCACATCATATCCGTACCGAGGCCAGGACTTAAGGATGGTCAGCACATCATATGTATCTCAAGATGAGGACAACTCATGGAAGGTCTCGATGC
CATCTAGGTTCCAAGTTGGTGAGGGCTCAAGGAAGCTCACCACACCATTCGAATCACAAAGGGAGGACTCAAGGAAGGCCACCGCATCATATGGAATCCA
AGATGATGAGGACACAAGGAAGGCCACTACATCATATGGAATCCATGGGGAGGACCCAAGAAAGGCCACCACGTCATATGGTTCCCAGGATGAGAAGGGA
TCAAGGAAGGTCATAATGTCATATGGGTCTAATGGTGAGGATGATCCAAGAAAGGCCACCACATCATATGGAATACAAGATAAAGAGTATCCCAGGAAGG
CCACCACATCTTATGGAGTTCAAGGGGACATCCATCACCATGACCATGCTGCCGTTCACATCCACAGCAGCGGCAACAAGCTAGTAGCAGATGTTTTCTT
CTTCCACGACGTCCTACGCCCAGGGTCCGTAATCACGCCGATCATCCCACCGACCATCACCCTACCACCTCTGCTGCCTCTCCGCGAGGCCGACGCGCTC
CCGTTCTCCACCGGGCGCTTCGCCGACATCCTCGCCATGTTCGCGCCGACGACATCCGACGCCATGGGCGAAGAGATACGGTCGACGCTCGACACCTGCG
AGAACACGCGCCCGCTCCCTGGCGAGAAGGCCGCCTGCGCCACCTCCCTCGAGTCTCTCGCCAGGATACCCGCCGTCCTCCTCGGGACACGCAACGTCCG
CGCTTTCTCCGGCGACATGCCCACCGATCCTGCCGGCACGTCGGCGAAGCGGGGGCGGTATAACGTAACGGCCGTGCAGAAGCTCTCCGAGTCACTGACG
GCGGCGGCGTGCCATGACCTGACGTACCCCTACGTTGTGTTCTACTGCCACACGACCAACCCAGCGGCCACGTACCTGGTGAAGCTGGCAGCCCAGGATG
GCGGGACGCCGGACATGGAGGCGTTGGTCGTGTGCCACCTCGACACGTCGTTGTGGAGTCCCAGACACCCATTCTTGGTGGCGCACAGTCTCAAGCCAGG
GGACGACGCAGTCGTGTGCCATTTTCTCTCTAAGCTCAGCATCGTCTGGGTCCCCGCTGGCGAGCAGGGGTGGCGTGCGTGA
>GRMZM2G406170
ATGCTTTTCACGAGGAAGAGCTTGCTTCCAGGGACAGCCCTACCGGAAGGCACCAGGTTCAGCGGCCACGGCTTCCCCGATCCGCAGAGGTTCGCGCTAC
GGGCAGACGCGGACGCCATCCCCTTCAGCTACAGCCAGCTCGACGCGATCCTAAGGATGTTCCGGATCCCTCGAGGGTCCAAGAAGGCGGAGCAAGTCGC
TGACACACTCCGGGCATGCGAGGCCGAGTCCTCGGACGCTCATGCCTGCGCCACCTCCGAGCAGGCGGCGGCGGACTTTGCTGCCTCCTCGCTCGGGGTC
AGGGCCAGCGACCTGGTATCGGTCGTCACCGCCGTCCACGGGGGGAAGGACGCCACTAGGTACGTGGTGGCGCCCGACGGCGTCACACGCATCGGCAAGG
CGGCGGGGGCCGCGACCGCGGTGCCGTGCCACCCGATGCCGTACCCGTACATGGTCCATTACTGCCACCGGCCGACGGACGTGGAGGCGCTCCGCGTTGA
GCTGACTGGGCTCGGAGACGACGGCGCGACCATCGCGATCGCCATGTGCCACGCCAACACCATGAGCTGGGACGACCGCTACTTCCAGATGTTGAACGCG
ACGCGCGGCGAGGAGATCTGCCACTTCATGCCGTGGAACTATGTGCTATGGCTGCCGGCTGCCGACCTTCTAGCGAATAACTAG
>GRMZM2G032145
ATGGCCCGAGGTATCATACTGCTCCTGCTTGTGACCCCCCTCGCCATCTCCATGGCACTGCCATCACTATCAACGAGAATCGAAGGGAGTGTCATAGGGG
AGAGATCCAACTTGTTCTCACAGCTGCACTCCGATAATTCTAGCCCTACAGAAAACAAACTCCAACCAGGTGAAAAGTCCTTTGCATCGGAGGCATATGC
GGTGAACTGGAACGAACCACCAGACCAACAATCGCAAGACTCCCTCGAGCAGCTAGAGCCGTATCGAGTGATATGGAAGCAACCAGTGCAAGGTGAAAAG
TCCTTCGTATCCGAGGCATATCCGGCGAAATGGAACAAACCACCATCACCAAGCAAGCAATCGCAAGACTCCTTCGAGCCAGAGGCATATCGGGTGAAAT
GGAACAAATCACCACCACCACACCAACAATCGCAAGACTCCTTCGAGTCGGAGGCATATCGAGTGAAATGGAACAAATCACCACCACCACACCAGCAATC
GCAAGACTCCTTTGAGCCGGAGGCATATCGGGTGAAATGGAACAAATCACCACCACCACACCAACAATCGCAAGACTCCTTGGAGCAGGAGGCATATCGG
GTGAAATGGAACAAATCACCACCACCACAACAACAAACGCAAGACTCTTTCGAGCAGGAGGCATATCGGGTGAAATGGAACAAATCACCACCACCACACC
AGCAATCGCAAGACTCCTTCGAGCCGGAGGCATATCGGGTGAAATGGAACAAATCACCACCACCACACCAGCAATCGCAAGACTCCTTTGAGCCGAAGGC
ATATTGGGTGGGATGGAAGAAACATGCGCAAGGAGCAACGGACGTTGCTGATGAGACAACGCCAGCACGTGGTCATGGTCTGCATGTCGCGACCGGGATG
CTCTTCACGAGGAAGAGCTTGCTTCCAGGGACAGCCCTACCGGAAGGTACCAAGTTCTGCGGCCACGGCTTCCTCGATCCCGAGAGGTTTGAACTACGAG
CGGATGCGGATGCCATCCCGTTCAGCTACAGCCAGCTCGACACCATCCTGAGGATGTTTCGGATCCCTCGGGGGTCCAAGAAGGCAGAGCAAGTCGCCGC
CACGCTCCGGACATGCGAGGCTGAGTCCCCAGAGGCTCATGCCTGCGCCACCTCCGAGCAGGCGGCGGCCGACTTCGCTGCCTCCTCGCTCGGGGTCAGG
GCCAGCAAGCTGGTCGCGCTCGTCACCACCGTCCATGGGGGGAAGGACGCCACTAGATACGTGGTGGCGCCCAACGGCATCACACGCATCGGCAAGGCGG
CAGGGGCCGCGGCCGTAGTGCCGTGCCACCCGATGCCGTACCCGTACATGGTCCACTACTGCCACCAGCCGGCGGACGTGGAGGCGCTCCGTGTTGAGCT
GACCGGGCTCGGAGACGGTGGCGTGACAACCGCGATCGCCATGTGCCACGCCAACACCATGAACTGGGACGATCGCTACTTCCAAATGCTGAACGTGACG
CGCGGCGAGGAGATCTGCCACTTCATGCCGCGCAACTATGTGCTCTGGCTACCAGCTGCCGAGCTTCTAGGGAACTAG
>Sobic.003G287000
ATGGAGAGGCTCATTGCCGGCCTACTTGGCTTCCTATTGATTGCGTCAGTAGGAAGCCATGCAGCTCGTGCTCCGGATCAATACTGGAAGTCTGCTCTTC
CCGACACTCCCATGCCGACCTCCCTCTCCCAACTCCTCAACACCCCAGCCGGAGGCACGACCGTCAACGTCGGCTGGGGCGGTGTCCACGTCGATGCTGG
GCACGGTAAGCCCGGGGGTACGACGGTTGACGTAGGCAAGGGCGGCGTCGGCGTCAATGTTAACCCTGGCAGCAGCGGCAGGAAGCCCGGCGGCACCACG
GTCGGCGTTGGTGGGAAAGGGGGAGTCGGCGTTAAGGTCAACCCTGGCTATGGGAAGCCCGGCGGCACGACGGTTGGTGTCGGGAAGGGCGGAGTTGGTG
TTAACGTCAACCCTGGCTACGGGAAGCCCGGTGGCACCACTGTTGGCGTCGGGAAGGGCGGCGTCGGCGTGAACGTCAACCCTGGCAAGCCCGGCGGCAC
TACGGTCGGCGTCGGCAAGGGCGGCGTTGGCGTCGACGTCAATCCTGGCTATGGCAAGCCCGGTGGCACCACGGTCGGCGTCGGCAAGGGCGGAGTGGGC
GTCAACGTTAATCCTGCCAAGCCGGGCGGTACCGGCACAACCGTTGGCGTTGGCAAAGGCGGCGTGGGCGTCGGCGTCAATCCCGGGTACGGCAAGCCCG
GCGGCACCACGGTCGGCGTTGGCAAGGGCGGGGTCGGCGTCCACGTGAACAACCCGCGCAAGAAGCCCGTCAACGTCAACGCCGGGCCTTTCCAGTACCT
GTACGCCGCATCAGAGACGCAGCTGCACGACGACCCCAGCGTAGCGCTCTTCTTCCAGGAGAAGGACCTCCAGCAGCCCGGTAAGAAGGTGACCGTCCAG
TTCGCCAACACCGCGACCGCCGGCGCCAAGTTCCTCCCGCGAAGCGATGCCGAGGCCATCCCGTTCTCCTCCGAGAAGGTCCCCGAGATCCTGAGCCGCT
TCTCGGTCGACCCGGACTCCGTCGAGGCGGCGGAGATGGCGCAGACGCTGCGCGACTGCGAGGCGCCCGCGGCCAAGGGCGAGAAGAAGGCGTGCGCCAC
GTCGCTGGAGTCCATGGTGGACTTCGCCACCACCAGCCTCGGGACCAGCCACGTGAGGGCCGTCTCGACCGTCGTGGCCAAGGAGGGCTCGCCGAAGCAG
GAGTACACCGTGACCGGCGTCAAGCCCGCGGCCGGCACCGGCCACGACGGCCGCCTCGTGGCCTGCCACGCGGAGCCGTACGCGTACGCCGTGTTCGCGT
GCCACCTGACGCAGCAGACGCGGGCGTACTCGGTGTCGATGCTCGGCAGGGACGGCACGGCCGTGGACGCTGTCGCGGTGTGCCACGCCGACACGTCCGG
CTGGAACCCCAAGCACATCGCCTTCCAGGTGCTCAAAGTGAAGCCCGGCACGGTGCCGGTCTGCCACTTCCTGCCGCAGGACCACGTCGTCTGGACCCGC
AGCGGCTGA
>Sobic.007G219300
ATGGCGCACTTCGCCTCCGCCGTCCTCCTCGCCGCTGCCCTGCTCATGGCAGGACGGCTGACGCATGCGGAGCCATCGACGACGGCCGAGGAGGTGTTCT
GGCGCGCAGTCCTGCCGGGCTCCGCCGTGCCGGACGCCGTCCTCCAGCTCCTACGCCAAGCGAGCCAAGGGATAGCGGCCAGCGCCGGCAAGAAAAAAGA
CGACGACGACGACAAGCCGCTCCCGTTCAAAGGCTACTCCTTCAGCGGATACGACGACGGGCCGACGACGACGGCGCGAGGCGGTGGGGCGGCCACGGTC
ACGCCAACGCCGACGCCGACGGCGAGGGCCCCGACGTCGGTGTTCTTCCACGAGGAGGCGGTGCGCGTGGGCGAGCGGCTGTCGATCCACTTCCGGGCCG
CGGCGCCAGCCGCGCTGGGTCTCCTGCCGCGCGGCGTCGCGGACTCCATCCCGTTCACGACGGCGGCGCTTCCGGCCGTCCTCGCGCTCCTGGGCGTCCC
ACCGGGCTCGTCCAGGGCCGCCGCCATGGCGGAGACGCTGCGCACCTGCGAGCGGACCCTGCCCGCCGGGGACACCGAGGCCAGGTTCTGCGCCACGTCG
CTGGAGGCCCTGGTGGAGCGCGCGGTGGCGGCGCTGGGCACGCGCGACGTCCGGGCGGTCACCTCAGCGCTGCCCCGCGCGGGTCTGCCGCCGCAGGTGT
ACGCCGTCCGCGCCGTGCGGCGCGTCGTCGTCGGTGGCGACGGCGGCGGCGGCGCCAGCAGCTTCGTGGCGTGCCACGACGAGGCGTACCCGTACACCGT
GTACCTATGCCACGGCACGGGGCCGGCCAGGGCGTACCTCGTGGAGATGGAGGGCACCCGCGGCGGCGGCGCCGTCACCGTGGCCTTCATCTGCCACACC
GACACGTCCCGGTGGAACCCGGAGCACGTGTCGTTCAAGGTCCTCGGCACCAAGCCCGGCGGCGCGCCCGTCTGCCACCTGATGCCGTACGGCCACATCA
TCTGGGCCAAGAACGTGAAGCCCTCGCCGGCGTGA
>Sobic.008G157700
ATGCTAGCTCTAGAGATGCATCGATTGGCAATAATCCTCCACCTTGTTGTGGTTGTAGCCGGCGCCATCAGGGTGCTTGGCCACCCCGGCGATGCAGGCG
GCGTTACACCCTTGGTGCATTTTTGGGAGAAGGCCCTCCCGGGTACACCTGTGCCAGAGGTCATCGCCGACCTCGTCCATAAAGGCATTGATCATTCGCC
GCTTGCCGAGCACTACCCTGTAACTGACTACGGCGCAAGAGATGTATTTTTTGACACAAACTACGCCGTCGCAGGAGATGATATTAAGCGTAAGAAAGGT
TGGCAGCGATGCCGCCGCTGTGCAGAAGACGCAAAAGCAGGCTTCTACTTCCGCGAGACACAACTGCGTGTGGGCAGCACCATGACCTTCTCCTTCCGTC
CGGCAATGGTTGCTCCCATCCTCCCACACGCCGTCGCTGAGAAAGTCCCGTTCGGTGACCTGCCGGACTTGCTCGCGACGTTCGACATTGCGCCCAGCTC
TGCCGAGGCGGCGACGGTGGCGGACACCCTGAGCCAATGCCAGGCGTTACCAATCGACGGCGAGCACAAGGCCTGCGCCACGTCCCTGGAGAGTACCGTG
CAGAGCGCCATGCGCATGCTTGGCACCGCCGGCACAGACGACGACGACAGCGCGACGACGCTGTGGGCCGCCGCGTCGGCGCTCCCGAGCACCGGCTTGC
CACTCCAGCCCTACGTGATCCAGGCGGTCACCACGCTGGACGGCGACCGCCATGTGGGCTGCCATATCATGCCGTATCCGTACGCCGTCTACTTCTGCCA
CATGACGCCGGCGATGCCAACAAAGGTGTATCTGGTCTCGCTCCGCAGCAGCATCAGCGGCGGCGGTCCGGCGGTCACCATGGCGGCGATCTGCCACCTC
GACACCTCCAACTGGCAGAAGGCTCACCCAGCCTTCGAGATGGTGCACACCCAGCCCGGTGGCGTGCCGGTGTGCCACTTCATGTCTTATGGTAATCTGC
TGTTTGGGGAGAAGGCAGTGGCGGCCACTCGCTAA
>Sobic.009G197300
ATGAGTTTCCGTGTGTCGCTACTCACTTTCCTCCTGTTCGCTGTGTTTGGAGGTATGCGCCCAAATTTGGCAACAACGGACGGCCGCAGTGCTACAGTGC
CCAGTGCTGGTTCTGCTATCATTGCATACTGGCAAAAAATGCTACCTGACTCTACCATGCCATCAGCTATACGTGACCTTTTGACCCCCAATAATAATGC
TGATGCAAACAAAGACAACCCTTACCCGATACCGGCGTCAGCCTTTTATGGGAAAGAAGCAAACAGCCTAAACCCAACAATCTTCTATGGGAAAGCAACA
AATGGGGACGACAACCCTTACCCGATACCGGCCACAGCCTTTTATGAGAAAGAAGCGAACAACCGAAACCCAACAATCTTTGGGAAAGGAACAAATGGGG
ACGACAACCCTTACCCGATACCAGCCACAGCCTTTTATGGGAAAGAAGCGAATAACCTAAACCCAACAATCTTCTACAGGAAAGAAATAAATCGGGACGA
CAACCCTTACGTGCCGGTCTTGGCTTTTCATGGAAAAGAAGTGAATAACCTGAACCCAGTGAACAACCTGCCGCTCTCGGCCTTTTGTGGGAAAGAAGTG
AACAATCTTCCGGTCTCAGCCTTTTCCGGAAAAGCAACAATTGGGCCCGTCCATGTGTCCAAAATGAACATTGCAGATGATGCTGACCATCATGTTCACG
AACATCGCCATATCGATGGTGGCCATGACCATTTCGATTCGAGGAACATCGGCTTCCTCTTCCTAGAGGACGCCTTGACACCTGGATCCAAGGTTGCCCC
TTATATCGACCCGGCTAGCAGCCGAGGTGCTCCTTTGCTGCCTCGTGATGTGGCCGATTCCATCCCGATGTCCACAAAGAGCTTCACGGACATCCTCAGA
ATGTTTTCACCGGTATCACGCGCCATGGCGGAGAGCATATGGTACTCGCTAGAGCTGTGTGAGCACCCTCGCCCTATCAAGGGCGAGAAGAGGGGGTGTG
TGACATCCATCGAGTCCATGGTCGATTTCGCAGCGTCCATGCTCGGGACAAGCGACCTCCGGGCCTTTTCATCCCCAAGCGTCCCCGTCGAAGGCCGTAA
TGCTTCCAAGGTTTACACCGTGCTGGCGGTGAGGGCGATCACCAGCCCGGGAGACACCATGACATGCCATGGCATCCCGTTCCCATACAAGGTTTTCCTG
TGCCATGCCCTGGTGCCAACCAAGGTGTACTCTGTGACGGTAGAGAGCGACGACGACGACGGCGTGGAGGAGAAAGAGAGGATGGAAGAAGCGCTGGTCG
TGTGCCACCTCAATACGGCGGAGTTCGACCCCATGAAGATGCCGCCGCGTGTGAAACCTGGAGACGCCCCAGTCTGCCACTTCCTCAACAACGACGACGT
CCTCTGGGCGCCCGCTGCAACTACACTTGGGACACAGCAAGGAGCAGCCGAGGACGTCGTCGTAGCTGCCCAGTAG
>Sobic.008G157800
ATGCATCAACAATCCGCTTTCCTTCTGATCGTGGTGGCAGTTAGCACCATGGCCATGGCGCATGGCCAATTTGCAGCCAGCACTCCGGCAGCACGGTTCT
GGGAGCAGGCACTCCCCGGCTCGCCGATGCCGGAGGTCATAGCAGATTTTGTTCAGAAAGGAATCGATCAGTCACCGCTTGTGGAGCCCTACTCTGCACA
GCCCAGTATTAGCATGTGCACACTCTTCAACACCATATGCGACCAGCGGACGGTGGCGGAGACCGGCATCTACTTCCACGCGGCCAAGCTACATCCGGGC
AGCACCATGACCCTCTCCTTCCCGGCGGAGGCGGAGACACCCATCCTCCCGCACGACGTCGCCGACAAGGTCCCCTTCGAGAACCTAAGCGACGTCCTAT
CCACGTTCCACATCTCGCCGGGCTCCGCCGAGGCGGCGCAAGTGGAGGACACCCTAAGCAAGTGCCTGCAGCCGCCAATCGCCGGCGAGATGAAAGCCTG
CACCACGTCGCTAGAGAGCACCGTGAAGGCCGCCATGGAGATGCTCGGCACCGCCGCCTCCGGCCAGCTGATGCAGGGTGGTGGTGGTGGTGGTGGTGAC
TACGTGTGGGCGGCAACGTCGGCGCTCCCCCGCGGTGGCCGGCTGCCACGCCGGCAGTACGTGGTCCAGGCAGTCACCCCGCTCGACGGCGACGGCTACG
TGTCTTGCCACAAGGTGCCGTTCCCGTACGCCGTCTACCAGTGCCACGTTACGTATACGGGGTACGGAGGCTACAAGGTCTCGCTCCGCGGCGGCGGCCG
CCATGACGACGACGAGGAGGGCCCGACGGTCTCCTTGCTGGCGTTCTGCCATTTCGACACCTCCTGCTGGAACCCGATGCACCCGGCGTTCCAGATACTC
AACACCCACCCTGGCAGTACGCCGGTGTGCCATTTCATGTCGTACGGCAACCTCGCGTTCGTCAAGAAGGCAGGCACAGCCTAG
>Sobic.008G157500
ATGTATCCATTGGCACTCTTCCTGGTGATCTTGGTCACCACCGGCACCGCCTCTGCAGTGTACGGCCATCCTGCCGCCGCTGGCACTCCGGCGGCGCGGT
TCTGGGAGGAGGCCCTCCCCGGCACGCCCATGCCGGAGGCCATAGCCAACCTTATCCAACAAGGCATTGACCATTCGCCGCTTGTGGAGCATTTCACTTC
TAGCAGCCGCCGCCCTGCTGCCGTCGATTTGATAACATACAGTTACAATGGCGGCTCTCGGGTTTACGCAGCGGTGCCACCAGGCTTCTTCTTCCTCGAG
TCTCAGGTAAGCGTGGGAAGCGCCATGACAGTCTCCTTCGAGCCGGCAGCGATGTGGCCTCCCATCCTCCCCCGCGACGTCGCCCAGAAGGTCCCATTCA
GCAACCTAGCGGACGTGCTCGCCACGTTCCACATCGCGGCGAGCTCCGCCGAGGCGACGACGGTAGGCGAGACCGTGAGCCTGTGCGGAGCCCCGCCGCC
ACTCACCGGCGGTGAGCAGAAGGCCTGCGCGACGTCGCTGGAGGACACCGTGGAGAGCGCCACCCACATGCTCGTCGGCGGCGGCAGCGTTCGTCATCAT
GGCGTGGTGTTGTGGGCGGCTAGCTCGTCGGCGTCGGCGGTGCCGCCGGCGGCACACCACCAGCAGCAGCCGTCGTTCGTTGTCCAGGCGGTCGCCTCGC
TCGACGGCGACCGCCACGTCGGCTGCCACGCCATGCCGTTCCCGTACGCCGTCTACTACTGTCACATGACGGGGCGGCCGTCCAAGGCGTACGCGGTCTC
GCTCCGCGGCCTCACCGCCGGTGGCAGTCCGGCGGTCACCACCATGGCGGCGATCTGCCACCTCGACACCTCCAACTGGGACCCGGCGCACCCGGCCTTC
GAGATGCTGCGCACACGGCCGGGCGGCGCGCCGGTTTGCCACTTCATGTCGTACGCCAGTCTGCTCTTCGGCGAGAAGGCAGCCAACGCCTAA
>Sobic.002G173300
ATGGCGTCCACTCTCTGTCGCTGTGGCTGCGCTCACCTCCTCCTCACCGTCTCCAACCTGCTGCTCCTACTCTGTCATCTAACACGTGCATTCCCACTAC
CATCACCACCACCTTCAAACGCCGCCTCCCCGTCGCCTCCTCCTCCGGTGCCGCCGCCGCTACCGCGAGGCCTCCCACGGCTGATACCGGCGTGGTCGCT
GCCGCCCGTGAACCCGTTCACGGCGAAGGCGGCGTTCATCCGGTACTGGAACCGCAAGGTGCGCGGCAACCGCCCGCACCCAGCCTTCCTCTTCGCCAAG
CTGTCGCCGCTCTCGGCCCCCGACGCGGCCACCTTCTCCACCCTGGCCTCCGCGGGCAAGCTCGCCTCCCGCATCCGCGACTTCTGCGCCGCGGCGTCCC
TGCTCTGCCCGTCCACCCCCGCGGCGTCCTGGTCGGCGGCGTCGTCGTCCTCGTCCGTGGACGGTGGCGCGGCCGGCGGCGTGGCGGCCTCCTCCTCCGG
CGGCGGCGGCGCTGCCTCCTCCGCGCCGTTCAAGAACTACGAGAACGGCAACTTCAGCAGCTACGGCAACAGCGGCGGCGGCGGCTCCGACCAGTTCGCG
GTCTACTCGAGCGGGAAGAGCGGCCCCGTTGACTCGTTCAAGCGGTACGGCAAGGGCTCGCTGGGCCGGAACGACTCCTTCACCAACTACGAGGAGGGGG
GCAACGTCGGCACGTCCAGCTTCAACTCCTACACCACCGGAGCCACCGGCGGCGCCGGGGAGTTCGCCGGGTACGCTGGACAGACCAACACGGTGGCGGT
GACGTTCGCCACCTACGACAACACGGGCAACGGCCGCACGCACGAGTTCACGGCCTACTCGCAGGACGCCAACTCCGGCGTGCAGAGCTTCACCGGCTAC
GGCAAGACCGCGAACGGCGCAGGCGAGTCCTTCAAGACCTACGGCAACAACTCCAACACCGTCGCGTCCGGCTTCATCAACTACGGCGACAGGGCCAACG
GCTTCAACGACACGTTCGCCTCCTACGGCCTCGACGGGAACGCGCCCCAGAACACGTTCCGGAGCTACGCCTCCGGCAGCAACGCCGCCGTCGACGAGTT
CAAGGCGTACAGGGACCAAGCCAACGTCGGCGACGACAGCTTCGCGTCCTACGCGAGCAACGCCAATGGCGCGGCCGCCGACTTCGACAGCTACGGCAAG
TCGACCAACCCCGGGAGCGTCGCGTTCAAGGGGTACGGCCAGGGATCCAACCCTAACCACCGCATCGGCTTCACGCACTACTCCGGCGAAAACACGACGT
TCAAGGCCTACTCCAACGAAGGCGTCGAGTTCAAGGAGTACCAGAACATGTCAAAGATGGAGGTGTCCAAAACGGCCGCACCGGCGACAACGGCTGGGCA
CCGGCTGCCCATGTGGTCGCCGGAGCCAGGGAAGTTCTTCCGGGAGCGGGACCTCATGATGGGCAACCGAATGCCCATGCCGGACATCGCCGACAAGATG
CCGCACCGCGCGTTCCTGCCGAGGGACATCGCCGCCAAGATCCCGTTCGAGGAGAACGCGGTGTCGGCGCTGTTCGGAGCGCCGCCGGGCACGGCGATGA
GGCAGGTGGTGGCGTCGACGGTGGCCGAGTGCGCGCGACCGCCCAGCCTGGGCGAGACGAAGCGGTGCACGACGTCGGCGGAGGACATGCTGGACTTCGC
GGTGGAGATGCTGGGCAGCAACATCGCGGTTCGCAGCACGGAGTCCACGGCGGGCGGCGGCGGGGACGTCCGGCTCGGCAAGATCACGGGCATCGCCGGC
GGCAGCGTGACGAGGTCCGTGTCGTGCCACCAGAGCCTGTTCCCGTACCTGGTGTACTACTGCCACTCGGTGCCACGGGTGCGGCTGTACGAGGCGGACA
TCCTGGACGTGGACTCCAACCGGAAGATCAACCATGGCGTGGCCATCTGCCATCTCGAGACGTCGGATTGGAGCCCCAGCCACGGGGCGTTCGTCGCGCT
CGGTGGGAAACCTGGTCAGATCGAGGTCTGCCACTGGATCTTCGAGGGAGACATGGCTTGGACCCTTGTTGATTGA
>Sobic.007G116800
ATGGCTTCTTCCCCTCCCCCACCGCCCATCCGCACCGTCCTCGCCGCCACCCTGCTCCTCCTCCTCGTGTACCTCCTCCCGCACAATGCCGCCGCCGCCG
CCGCCGTAGCCGACGCGTCGTCTGCGGTGAACCCGTTCACGGCGAAGGCGGCATTCATCCGGTACTGGAACCGCAAGGTGCCCAACAACCGCCCGCACCC
GGCCTTCTTCGTCGCCAAGCTCTCCCCGCTCCCGGCCGCCGACTCCGCCTCCTTCCCCACCGCGCTGCCCGACATCCGCGCCCGCCTCCCCGAGCTCTGC
ACCAAGGCCGCGCTCCTCTGCCCCGGCCCGGCTACCACCGACGCGGCATCGCTGGCGGCATCGGGCCCCAGAGGCGGGGGCCCGTTCAAGGGCTACAGCA
ACGCCAACTTCTCCAACTACGGCACCGGCGGCGTAGCGGGGGCCGACTCGTTCCGGAACTACTCCCCGGACCTCAACATCGCCGCCGACAGCTTCCGCCG
CTACGGCCGGGACTCGTCGGGACGCGCCGACAGCTTCGCCTCCTACGAGTCCGACGGCAACGTCGTGACCGCCAACTTCACCTCGTACGCCGGCGGCGCC
ACGGGCGGGTCGGGCTCCTTCGCCGCGTACGCCGCGGAGACCAACGTCCCGGACTCCACCTTCACCAACTACGACGCCGGCGCCAACGGCCGCGGCCGGA
GCTTCGCGTCCTACTCCCAGGAGGCCAACCACGGGGAGAACGGCTTCTCCGGCTACGGCAAGAGCGGCAACGGCGTGCGGGAGACGTTCTCGTCCTACGG
CAACGAGTCCAACGTGCTGGGCTCCGGCTTCGCCAACTACGGGCAGTCCGCCAACGGCGCCACGGACACGTTCACGGGGTACGGCGTGGAGGGGAACGTC
CCCGAGAACACGTTCCGGAACTACGGCGCCGGCGGGAACGCCGGCGTGGACACCTTCAAGAAGTACCGCGACGACGCCAATGTCGGCGACGACAGGTTCA
CCTCCTACGCCAAGGGCGCCAACGGCGGCGCGGCGGAGTTCCAGAGCTACGGCAACTCGGCGAACCCGGGCAGCACCACCTTCAAGGGCTACGGCGAGGG
CAGCAACCCCAACCACCACATTGGGTTCAAGGAGTACGCCGGCGAGAACAACACCTTCAAGGGGTACGCCAAGACCGGCGTCAGCTTCAAGGAGTACCAC
AACACCTCCAGCTCTACTGCGGCGCTGACGGTGTCGGCGGAGGCGGCGGCATCGATGCAGCACCACGACCACCTGAAGTGGTCGCCGGAGCCAGGGAAGT
TCTTCAGGGAGCAGGAGCTGGTGTCCGGGAACCGAATGCCGATGCCGGACATCAGGGACAAGATGCCGCCCAGGGCGTTCCTGCCCCGCGCCATCGCGGC
GAGGATCCCCTTCGATCCCCAGGCCGTGTCGGAGGCGTTCGGTCTCCCCCTGGACACGGCGCTGGGGAAAGCCGTGTCGTCGACGGTGGCGGAGTGCTTG
CGCGCGCCGAGCAAGGGCGAGACGAAGCGGTGCGCGACGTCGGCCGAGGACGTGGTGGACTTTGCGGTGGAGACGCTGGGCGACGACATCGTGGTGCGCA
GCACGGCGTCGACGGCGGGCAGCGGCGGCGACGTCCGGCTCGGGACGGTGACGGGCGTGGACGGCGGGAAGGTGACGCGGTCCGTGTCGTGCCACCAGAG
CCTGTTCCCGTACCTGGTGTACTACTGCCACTCGGTGCCCAAGGTGCGGGTGTACGAGGCCGACATCATGGCCGCCGCCGCCGCCGCCGATGATGATGGT
GGCTCGGACGCCGGCGAGAAGGAGATCATCAACCACGGGGTGGCCATCTGCCACCTGGACACGTCGGACTGGAGCCCGACCCACGGCGCGTTCGTGGCGC
TGGGCGGGAAGCCCGGCGAGGTGGAGGTGTGCCACTGGATCTTCGAGGGCGACATGACGTGGACAGTCGCGGATTGA
>Sobic.008G157600
ATGCATCCATTGGAGCTCTTCCTGGTGGTCTTGGTTACCACCGGTGCCGCCTCTGCGGTGTACAGCCATCCTGCCGCCGCTGGTACTCCAGCGGCACGGT
TTTGGGAGGAGGCCCTCCCTGGCACACCCATGCCGGAGGCCATCGCCGACCTCATCCAACAAGGCATTGACCATTCCCCTCTCGTGGAGCATTTCACTTC
TAGCGGCCACACCCCTGTCATGAACATAAACTACGGCTACGGGGCCTACGCCGGCAGCTCTCTAATGAACGCAGCAGTGCCCCCAGGCTCCTTCTTCCTC
CAGTCTCAGCTGCGCGTGGGAACCGCCATGACCGTCTCCTCCGAGTCGGCAGCTACCGTGCCACCCATCCTCCCACGCGACGTCGCCCAGAAGGTCCCAT
TCAGCAACCTAGCGGACGTGCTCGCCGCGTTCCACATCTCGCCAAGCTCCGCCGAGGCGACGACGGTGAGCGACACCCTGAGCCTGTGCGGAGCCCCGCC
GTCACTCGCCGGTGAGCAGAAGGCCTGCACCACGTCGCTGGAGGACACCGTGGAGAGCGCCACGCACATGCTCGTCGTCGGCAGCAGCGTTCGTCATGGG
GTGGTGTATTTGTGGGCGGCCTCGTCGGCGGCGGCGGTGCCGCCGGCGGCACACCACCACCAGCAGCAGTACGTTGTCCAGGCGGTCACCTCGCTCGACG
GCGATCGCCACGTCGGCTGCCACGCCATGCCGTTCCCGTACGCCGTCTACTACTGTCACATGACGGGGCGGCCGTCCAAGGCGTACGCGGTCTTGCTCCG
CAGCGTCACCGGCGGCAGCAGTGCGCCGGTCACCAAGGCGGCGATCTGCCACCTCGACACCTCCAACTGGGACCCGGCGCACCCGGCCTTCGAGATGCTG
CACACACGGCCGGGCGGCGAGCCGGTTTGCCACTTCATGTCCTATGCCAGTTTGCTCTTTGGTGAGAAGGCAGCCAATTAA
>Sobic.002G040200
ATGCTCTTCACGAGGAAGAGCTTGCTTCCGGGGACAGTCCTGCCGGACGGCACCAAGTTCGGCGGCGGCGACGGCTTCCCCGGTCCCCAGAGGTTCGTCC
TACGGGCGGACGCGGACGCCATCCCTTTCAGCTACAGCCAGCTCGACACCATCCTGCGGATGTTCCGGATCCCTCGCGGATCCAACAAGGCGGAGCAAGT
CGCCGCCACGCTCCGGACATGCGAGGGCGCCAACGAGTCCCCGTCCCCGGACCCTCACACCTGCGCCACCTCCGAGCAGGCGGCGACCGACTTCGCTGCC
GCCTCGCTGGGGGTCAGTGCCAGCGAGCTGGTCGCCGTCGTCACCGTCGTCCACGGGAGGAAGGACGCCGCCAGGTACGTGGTGGCGCCAGACGGCGTCG
CGCGCATCGGCAAGGCGGGAGCCGCCGCCGCGGTGCCGTGCCACCCTATGGCGTACCCGTACATGGTCCACTACTGCCACCGGCCGGCGGACGTGGAGGC
GCTCCGCGTCGAGCTGACGGGGCTCGGAGGAGACGGCGGCCACGCGGAGGCCGGCGGCGCGACCGCGATCGCCATGTGCCACGCCAACACCACGAGCTGG
GACGCCCGATACTTCGAGATGCTGAACGCGACGCGCGGGGAGGAGATCTGCCACTTCATGCCGCGGAACTACGTGCTGTGGCTGCCGGCTGCCGACCTGT
AG
>orange1.1g018131m
ATGGAGTTTCACTTGTTGCCCATCCTTGCTTTCCTCAGTCTAGCACTGGTAGCAAGTCATGCTGACATTTCTCCTGAGCTTTACTGGAAAACTGTACTGC
CAAATTCCCCGATGCCAAAAGCTGTCAAAGATCTTCTACAGCCAGATGTGCTGGAAGACAAAAGCACCTCTGTCAACGTAGGGAAGGGTGGTGTCAATGT
GGATGCAGGGAAAGGAAAGCCCGGTGGTGGCACCCATGTGAATGTTGGGGGTAAGGGCGTTGGTGTAAACACTGGAAAGCCTGACAAAAGAACCAGTGTT
GGTGTTGGCAAAGGAGGAGTATCCGTAAGTACAGGACACAAGGGAAAGCCAGTTTATGTTGGAGTAAGCCCATTCAACTATGTATATGCTGCAAATGAGA
ACCAACTCCATGATGACCCGAATACAGCTCTTTTCTTCTTGGAAAAGGACTTGCATCCTGGCATGAAGATGAACTTGCACTTCACTCAAACTTCAAATGG
AGCAACTTTCTTATCTCGCCAAGCTGCCAAATCAACTCCTTTCTCGTCTGACAAATTGCCTGAGATCTTTAACCAGTTTTCCGTGAAACCTGGATCAGTT
GAAGCTGAAATAATGCAGAACACAATCAAAGAGTGTGAAGACCCTGGCATTAAAGGAGAGCAGAAATATTGTGCAACTTCACTGGAGTCAATGATTGACT
TCAGCACTTCTAAGCTTGGAAAGAGTGTTCAGGCAATTTCTACGGAGGTAAAAAAAGGAACCAAGATGCAGACATATACAATCGCAGCTGGAGTGAAGCA
GATGGCAGCTGACAAATCAGTAGTGTGCCATAAGCAGAACTATCCATATGCTGTATTCTACTGCCATGCAACACAAACCACAAGGGCTTACATGGTTCCC
TTGGAAGGTGCTGATGGGACAAAAGCCAAAGCAGCAGCAGTCTGCCACACAGATACATCAGCATGGAACCCCAAGCATTTAGCTTTTCAAGTGCTCAAAG
TTAAGCCAGGAACTGTTCCTATATGTCACTTCCTTCCTGAGGATCACATTGTCTGGGTTCCCAATAAGAAGACTGGAGAATAG
>orange1.1g023233m
ATGGGTTCTCTTTTATCTTCCCGGAGCTTCACCCTCTGCGTCCTTCTTGTTTTAATGTTTGCTCAAAAGAGTACAACCAGGAAGGTAGTAACTAAAGACA
ATCAGCAAGCTTTAGCTAATACTGATGGTCATTCGTCATCATCACACATGATGAATAATCATATGGACCCTTCAGAGCAAATTTTCTTTACCATTAGTGA
TCTTAAAATTGGAAAATCTTTGCCCATTTATTTCTCTTACAAAGATCCTTCAACTTCACCTCATTTGTTACCTAGAGATGAAGCCAATTCAATTCCTTTC
TCTTCATCTGAATTACCTTATCTTCTTGAATTCTTCTCCTTCTCAAAAGACTCTCACCAAGCCGAGGCCATGAAATACACACTTACTCAATGCGAACTTC
AACCCCTCAAAGGAGAGACCAAGTTTTGTGCTACCTCCTTAGAATCCATGCTTGATTTCACACGCGGCGTCTTCGGATTGGAAACCAACTTCAAAATTTT
AACCACTAATTTCATCACAAACCCGTTAATTGGTAATCCTTTGCAAAACTATACCATCTTGAAATTGCCTGAAGAAATTTATGCTCCAAAAATGGTAGCA
TGTCATTCTATGCCTTACCCATATGCAGTCTTTTATTGCCATTATCAAGAGAGTGAGAACAAGTTGTTTCAAGTTTCTCTGACCGGTGAAAATGGAGTAA
GAGTTGAAGCTGCTGCTGTTTGTCACATGGACACCTCTCAATGGAATCGTGATCATGCTTCATTTCGAGTGCTCAAAATTGAGCCTGGAACTTCCCCTGT
GTGCCACTTTTTGCCTGTTGATAATTTAGTTTGGGTGCCTGATCAATTGCCCGCTTAA
>orange1.1g036311m
ATGCTTCACCTCCTGTCTTCTCCTCTCTTCTTCCTCCTGCTCTTATCCCTCTGTTTTCTTAATCATGTTAATTATTTGGGCGGCACCGAGATTTCAGACA
GCATTGATATGAAACAGAATCCATTCACTCCAAAAGCTCACCTGATTCGATACTGGGACAAAGAGATCCGCAGCAATTTACCAAAATCTCCTTTTCTCCT
CTCAAAGGCCTCTCCCTTAAACGCGGTGGACTCGGCGAGTTTCGCCAAACTCGCCGCCCAAAATGCTCTCTCTTCGGTCCTCCCATCCTTTTGCTCCTCC
GCCAAACTCTTTTGTTTCCCCGATTTATCCAACAGTCTTGAAAAACACGACACCGACTCCAACTTTGCCCGTTACCTCAACAAGAACTTCACCAATTACG
GCACCAGTCGAGTCGGCGGCGCGGACTCCTTCAAGAATTACTCCGACGGCGATAATCTCCCCGTCGATTCCTTCCGTCGTTACAGCCGTGACGCCGTCGG
CCACCAGGATAAATTTTCCAACTATGCCCCTGGCTCCAACGTCGCCGACCAGAGCTTCAATACCTACGGCGCCAGCGCATCGGGTGGCGCCGGCAGCTTC
AAGAACTACAACGAGGAAGTCAATGTTCCGCATCTCCGATTCACCAGTTACGCGTCGGAAGGCAACGGTCGGGCCCACTCGTTCACTGCCTACGCCGAGA
AGACTAACTCCGGCAGCGAAGAGTTCGCGAACTACGGGAAGAACGCAAACGGAGCCCCGAATGCGTTTACTGGTTACGGAAAAGAAACGAATGTGATTGG
TTCGGGTTTTTCGAATTACGGCGAGGGGGCCAATGGGGCTAATGATAGTTTCACTTCCTACGGAGAAGATGGAAACGTTCCGAACAATAGGTTTAATAAC
TACGGCGCCGGTGGCAATGCCGCCGTTGAAAGCTTCTCTAATTACAGAGACCAAGCCAATGTTGGTGATGATTCGTTTCAGTCATACGGCAAGGATTCAA
AATCTGGTAAGGTCAATTTCGCAAATTACGGGAATTCTTTCAACGAAGGTACGGACGTGTTCAAAGGATATGGTGAGGCAGCCCGCGGGCAGACCGTAGG
TTTCAAGATGTACGGAGTTAACAACACCTTCAAAGATTATGCAAAAAACGGCGTCACTTTTGCGAAGTATAACAATGACAGTTCTGGTGTTCAAAATATA
AAGAAACCGAGTGGCAGTTTGCTCAATAGGTGGGTGGAGCCGGGCAAATTCTTTAGAGAGTCCGTGCTGAAGAAAGGGAGCGTGATGGCAATGCCTGACA
TTCAAGATAAAATGCCCAAAAGGTCGTTTCTGCCCCGCACTATTGTTTCGAAATTGCCGTTTTCCAGTTCTAAAATTAAGGACATGAAGGAAATATTCCA
CGCTGTTGATAATTCGTCGATGGAGAGTATAATTAAAGAGGCGTTGGGCGACTGCGAGAGGGCACCGAGCGCGGGCGAGACCAAACGGTGCGTGGGCTCA
GTGGAAGACATGATCGACTTTGCCACTTCCATTTTGGGCCGCAATGTGGTGGTCCGTACAACCGAGAATGTGAATGGGTCAAAGAAGAAGATCATGATCG
GATCCGTCAAAGGAATCAACGGTGGTAAAGTCACTAAATCAGTTTCTTGTCATCAAAGCTTGTTTCCTTATCTGCTTTATTACTGCCACTCTGTTCCTAA
AGTTCGCGTGTATGAAGCCGATGTCTTGGATGCTAACACGAAAGCCAAGATCAATCACGGGGTTGCCATCTGTCACTTGGATACCTCAGCTTGGAGCCCG
ACCCACGGAGCCTTCTTGGCTTTGGGTTCGGGTCCTGGGAAGATCGAGGTTTGCCACTGGATTTTTGAGAATGATATGACTTGGACCACGGCTGATTAG
>orange1.1g045773m
ATGAAGATGGAACAGTGCCCCTCAGCATCTTACGGAACATCTATGTCTGCACGTCCCCACGATTTCACACGTTACGGACAGAATGCGAAAGGACATCAAA
ATCAAATTGATTTCAAGACTTACGGATCAGCTTATACCAAGTTCAAAGATTATGCCAAATCCGGCGTAACTTTTGCCAACTACACTGAGGGAACCCCCGT
TCCCAAGCCTAGTAGTGGCAGTTCGGTAAATAGGTGGGTGGAGCCGGGCAAGTTCTTCCGCGAGTCCATGCTCAAGAACGGAACTTTGATGCCCATGCCT
GACATTAGAGATAGAATGCCTCGAAGGTCGCTTCTGCCCCGCTCTATTGTTTCCAACTTGCCTTTTACGAGCTCCAAACTGAACCAACTGAAGGAAATAT
TTCATGCGAGTGATAATTCCACAATGGAGAGTATAATTAAGGATGCCTTGAGCGATTGCGAGCGGGCACCAAGCAAGGGCGAGACCAAACGGTGCGTTGG
CTCAGCAGAGGACATGATTGACTTTGCCACGTCGGTACTTGGAAACAACGTGGCACTCCATACAACTGAGAACGCTAAGGGGTCAAAGCAAGATATCATG
ATCGGAACGGTCAAGGGGATCAACGGCGGTGAAGTCACCAAATCTGTCTCATGCCATCAAAGCCTGTACCCATATTTGCTTTACTACTGCCACTCTGTGC
CAGAAGTCCGGGTTTATGAAGCTGATATTTTGGAACCTAAAACCATGGCCAAAATCAATCACGGCGTCGCCATCTGTCACTTGGATACTTCTTCTTGGAG
CGCAACTCATGAAGCTTTCTTGACTTTAGGTTCAAGTCCAGGACGGATCGAAGTTTGTCATTGGATTTTTGAGAATGATTTGACCTGGACAATCGCTGAT
GTACGTGGTTAG
>orange1.1g044596m
ATGAACGCAAAACCTAAGCCCATGGAGTCTCTCCTCTCTCTCTTCTCCTTCTTCTTCGTGTTGCTTTATTCATTTCTCCTCTTAAGTGTTAAGGTTACGT
TGGCAGGTGGGGCCAATACTTCCGGCGACGTCTTAAAAGGCAAAGAAAACCCTTTCTCACCAAAAGCTTATCTGATGCGATACTGGGACAAAACCGTGAG
CAAAAATTCACCAAAACCACAATTTCTTCTCTCAAAAGCCTCCCCATTAAACGCCGTCGAAACGGCGACTTATTCCAAACTCGCGGAGCAGAAAACCCTC
TCCTCAGTCCTCCCGTCCTTTTGCTCTTCCGCTAAACTCTTCTGCTTCCCCGACTTGTCCCCGAGTCTCGAAAAACACGGCGCCGACGCCAACTTCGCTG
TTTATGAAAACAAGAACTTCACCAATTACGGAACCGCTGGACTCGGTGGAGTCAACTCCTTCAAGAACTACTCGGAGGACGGAAACGTCGAAGTGGACTC
GTTCCGCCGATACAGCCGCGACTCAGCGGGTCACAATGACAAATTCTCCGCTTACGCCTCTCATAGCAACGTTGTCGACGACAGCTTCAACACATACGGA
ACCGGCGCCACTGGTGGCGCTGGTGATTTCAAGAGTTACAACAGAGAAGTCAACGTCCCGAACCTCAGATTCACATCGTATTCGGATGCCGGTAACGGCA
GGGCCCAGACGTTCTCGAGCTACACCGAAAACACCAACTCAGGTGGGGAGTCGTTCTCGAGTTACGGGAAGAACGGGAACGGGTTGCCCAACGAGTTTAT
GTCTTACGCGAAAGAGTCGAATGTGATACAGAGCAACTTCACATCGTATGGGGAGGCGGGTAACGCGGCAAACGACACGTTCAAGTCGTACGGGAGTGAT
GGGAACGTGCCGGAGCAGAATTTCAAGAGCTATGGAGATGGTGGCAATTCTGGGATCGAGAGTTTTACCAGTTACAACCCGCAGTCCAATGTGGGTGCAA
ATAACTTCAAATCATACGCCAAGAGTTCCAACACTGAGAAAGTCAATTTCGCTAATTACCAGGAGGATTTCAACAGTGTCTCGCATCGGTTCTCTGGATA
CGGGGAGAATGCGGACGGACAAAAGATCGGGTTCAAAGTTTATGGACCAGATCGCAGTTTTAAAGACTATGCCAAAACCGGTGTAACTTTTGCCAGCTAC
AGTAAAAACGGCTCTGGATCAACCAGTGGCAGTTCGGTGAATAAAAATAATAATAAATGGGTGGAGCCGGGGAAGTTCTTCCGCGAGTCTATGCTGAAGA
CGGGAACTGTGATGCCAATGCCTGACATTCGAGATAAAATGCCTCAAAGGTCGTTTCTGCCCCGGGCTATCGTTTCCAAGTTACCATTTTCGAGTTCCAA
TGTAAACGTACTCAAGGAAATATTCCATGCAAGTGAAAATTCTAGCATGGAGAGCATAATCAAGGATGCGTTGAGTGAGTGTGAGCGGCAACCAAGCAAG
GGCGAGACCAAACGGTGCATTGGCTCAGCCGAGGATATGATTGACTTCGCCACCTCAGTACTCGGAAACAGCGTGACTCTTCGTACAACTCAGAACGTGC
AAGGGTCAAAGCAGAACATTATGATTGGTTCAGTGAAGGGAATCAACGGTGGCAAAGTCACCCAATCTGTCTCTTGTCACCAAAGCTTGTTTCCATATTT
GCTATACTACTGCCACTCCGTTCCAAAAGTGAGGGTGTATGAAGCTGATTTATTGGATCCCAAAACCAAGGCTAAAATCAATCACGGTGTTGCCATCTGT
CACATCGATACGTCTGCTTGGAGCCAGACTCATGGAGCATTCTTGGCTTTGGGTTCGGGTCCAGGGCGGATCGAAGTTTGTCACTGGATTTTCGAGAATG
ATTTGACTTGGACCATTGTTGATCGTATGGTTTAG
>orange1.1g037848m
ATGTTCAAAAAGCTAGGTCGGCCCCGCTGCTTATTTAGTCCTCAAAGAGGCCGCGTACCGAATCCCCTCTCTCTCTCCGTTTCTCTGATAGACACTCAAG
AAGTTACCATGACCATGAGTACTATTTTCTTCTTCATCTTCTTGTTCTTATCGACCTCACCTTTGAATGTTTCTTGTGAAAGAGTTACTAATCGCGTTTC
AAGTACTAGTACTGGAGGGAACCCATATACGGCGAAAGCTTCATTAATTCGATACTGGAACAACCACATCTCCAACAATCTCCCAAAGCCCGAATTTATT
CTCTCCAAAGCGTCCCCGCTAAACGCCATTCACCTGGCAAAACTCACCATACTCGCCGCCCAAAACACCCTGTCTTCACACCTCCCCGCCTTCTGTTCCT
TGGCCAACTTGATATGCACATTAGAGTTCGACGACCAGTCCTCCTCATCAATCCGAGACGCCAGCTTTGCTGTTTATTCTAACAAAAACTTCGCAAACTA
CGGCGACTCGAAACTCGGCGGGATCGACTCCTTCAAGAACTACTCACAAGCCCTCAACACCCCCAATGACTCCTTCAAGAAATACAGCAGAGAATCTACC
GGCCACACAGAAGACTTCACCAGCTATGCCAAAGATGGCAATGTTGCTAATGAAAACTTCACCAGCTACGCAGCCAATGCTAATGCAGGCTCGGGTGGCT
TCACCAACTACGCTGAACGAGTCAACGTGCCGAATCTCCGCTTCGCCAGCTACGTCTCCGACGGTAACAATCACAAACTCAGTTTCACAAGCTACGGCAG
TGACACAAATTCGGGCGCTGAAGGGTTTATGAGCTATGGCAAGAATGGCAATGCCGGCCCCACTGATTTCACTAGCTATGCTGATAGTGCCAATACTGTT
GGCTCCAGTTTTACGGGCTATGCGGAGTCCGGGAATGCTGCAAACGACTCGTTCAAAGCTTATGGGGTGTCTGGCAACAACCCACATAACAACTTCAAAA
GCTACGGCATCGGTGCTAACTCGGCTGTGGCTGGGTTTACAAGTTACAGAAATGGAGCCAATGTAGGTGATGATTCGTTTCAATCTTATGCCAAGAACGC
AAATTCGGGTAAAGTTAACTTTGCTAATTATGGCAAAACATTTAATTTAGGAAATGACACGTTCAAAGAATATGGGAAAGGATCTGTGGGTCGGACCTCC
ATTGGGTTTAAGAGTTATGATATGGGTCGTTCGTTCAAAGAATATACCAAGGGTGTCCCTGTCACATTTGCTGGTTACACAAACTTAAGTAGTGATGCTA
ATTCTGTAAATAGGTGGGTGGAACCGGGTAAATTCTTCAGGGAGTCCATGTTAAAGCAAGGGAACGTTATGGTTATGCCCGACATTAGGGATAAGATGCC
CAGAAGGTCATTCTTGCCCCGGTCAATTTCGTCTAAATTACCGTTTGCAACCTCACAGTTAACCCAGCTGAAGGAAATTTTTCGTTGCGAGAGGGCACCG
AGCCCGGGAGAGACCAAGCGTTGCGTGGGTTCGGTCGAGGACATGATCGACTTTGCAACCTCAGTGTTGGGTCGTAATGTGGTGGCAAGGACGACACAAA
ATGCGAATGGGTCAAAGCGAAGAGTGACGATCAGTTCAGTCAGCGGAATCAACGGTGGAAAAGTGACTAAATCAGTGTCGTGTCATCAGAGTTTGTATCC
TTATCTTTTATACTATTGTCACTCTGTGCCAAAAGTGAGGGTTTACGAGGCTGATGTTCTTGATGTGGTGAGCAATGCCAAGATCAATCATGGGGTTGCC
ATCTGTCATATTGACACGTCATCGTGGAGCCCAGGACATGGAGCATTCGTGGCACTTGGATCAGGGCCCGGACAAATTGAAGTCTGCCACTGGATCTTCG
AGAATGACATGACTTGGACCTCTGCGGATTGA
>Glyma.14G141000
ATGGTGTTTCCTCTCCTATCTATCTTTGCTTTACTCAATCTTGCAGTGGTGGCAACCCATGCAGAAACCTTGCCCCCTGAAGTTTACTGGAAGTCGAAGC
TTCCCACCACTCCAATGCCGAAAGCCATTACAGATATCCTTCACCCAGATTTGGCAGAAGACAAAAGCACCTCTGTGGCCGTAGGAAAGGGGGGCGTAAA
CGTTAACGCAGGGAAAACAAAGCCAGGAGGCACATCAGTGAACGTAGGAAAAGGAGGAGTGAACGTGAACACAGGGAAAGGAAAGCCCAACAAAGGCACA
TCAGTGAACGTAGGCAAAGGTGGAGTGAACGTAAACACAGGACCAAAGAAGGGTAAGCCAGTGCACGTTGGAGTGGGCCCACATTCTCCATTTGATTACA
ATTACGCAGCCAGCGAAACCCAGTGGCACGATGACCCCAACGTGGCACTCTTCTTCTTGGAAAAGGACTTGCACTACGGAACAAAGTTGAACCTTCACTT
CACTCGCTACTTCACCTCAAGTGTTGATGCCTCGTTCTTGCCTCGATCAGTTGCTGATTCCATACCCTTTTCATCAAACAAGGTGAATGAAGTGTTAAAC
AAGTTCTCCATCAAGGAAGGGTCAGATGAGGCTCAAACTGTGAAGAACACCATCAGTGAGTGTGAAGTGCCTGGCATTAAGGGAGAGGAAAAGCGTTGCG
TGACTTCACTTGAGTCCATGGTTGATTTCGCCACTACCAAGCTCGGGAGCAACGATGTTGATGCTGTTTCCACAGAAGTGACAAAAAAAGATAATGAGTT
ACAACAGTATACAATGGCACCAGGGGTTAAGAGGTTGGGTGAGGACAAGGCTAGTGTTGTGTGTCACAAGGAGAATTACCCTTATGCAGTGTTTTATTGC
CACAAATCAGAAACCACAAAAGCCTATTCTGTCCCATTGGAGGGTGCTGATGGAAGCAGGGTCAAAGCAGTTGCAGTGTGCCATACTGACACATCAAAGT
GGAATCCCAAGCATTTGGCGTTTCAAGTGCTTAAGGTTCATCCAGGAACTGTTCCTATCTGCCACTTCCTGCCTCAGGATCATGTTGTCTTTGTTCCCAA
GTAG
>Glyma.06G081100
ATGGAGTATCGTCTCCTACCCATTTTTACTTTACTCAATCTTGCACTGGTGGCAATCCATGCTGCTTTACCTCCTGAAGTTTACTGGAAGTCGGTGCTTC
CTACTACGCCAATGCCAAAAGCCATCACTGATATCCTTTACCCCGATTGGGTGGAAGAGAAAAGTACCTCAGTGAATGTTGGAGGCAAGGGCGTAAACGT
GCATGCAGGAAAAGGAGGAGGTGGCACCAATGTCAACGTTGGTGGAAAAGGATCAGGCGGAGGCGTGAACGTGCATGCAGGTCACAAGGGAAAGCCAGTG
CATGTTTCTGTTGGCTCAAAGTCTCCATTCAATTACATCTACGCTTCAACGGAGACTCAATTACACGATGACCCCAACGTCGCACTCTTCTTCTTGGAAA
AGGACTTGCATCCCGGAACAAAGTTGAACTTGCACTTCACCACCAGTTCCAATATTCAAGCCACATTCTTGCCACGCCAAGTTGCGGATTCTATACCCTT
TTCATCCAGCAAGGTGGAGGTTGTATTCAACAAGTTTTCCGTAAAACCCGGGTCAGAGGAGGCCCAGATCATGAAGAATACTCTCAGTGAGTGTGAAGAG
GGTGGCATCAAAGGAGAGGAAAAGTACTGTGCCACTTCGCTTGAATCCATGATTGATTTCAGCACTTCCAAGCTTGGAAAAAATGTTGAGGTTGTGTCCA
CGGAAGTAGTGGAGGACAAGGAAACGGGATTGCAGAAATACACCGTAGCACCGGGAGTGAACAAGTTATCAGGGGACAAGGCTGTTGTGTGCCACAAGCA
GAACTACCCTTATGCTGTTTTTTACTGTCACAAAACTGAGACCACAAGAGCTTACTCTGTGCCTTTGGAGGGTGCTAATGGGGTTAGGGTTAAAGCGGTA
GCAGTGTGCCACACTCACACGTCGGAATGGAACCCTAAACATTTGGCCTTTCAAGTGCTCAAAGTTAAGCCAGGAACCGTTCCTGTCTGCCACTTCCTAC
CTGAGGATCATGTTGTTTGGGTTCCCAAGTAG
>Glyma.14G140900
ATGGAGTTTCACATTCTTCCCATCATTACTTTTCTCATGCTTGTTGTGGCAACTAATGCTGATGCTGCATTACCTCCTGCATTTTACTGGAAGTCCAAGC
TTCCTACCACACCAATGCCGAAAGCCATCACTGATTTGCTACAACCTGATTGGAAGGAAGAGAAAGACACCTCTGTGGATGTAGGGAAAGGTGGAGTAAA
TGTTGGTGTAGAAAAGGGAAACCAAGGACCAGGAGATGGCACTGATGTTAATGTTGGTGGTGGAGACGGTGGAGTGAATGTGCACACAGGACCAAAGGGT
AAGCCAGTTCACGTTGGAGTGGGCCCACATTCTCCATTTGATTACAACTATGCAGCCAGCGAGACCCAATTACATGATGACCCCAATGTGGCACTCTTCT
TCTTGGAAAAGGACTTGCACCACGGAACAAAATTGAACCTTCACTTCACTATCTACTACACCTCAAATGTTGATGCCACGTTCTTGCCTCGATCAGTTTC
TGATTCCATACCCTTTTCGTCAAACAAGGTGAATGATGTATTAAACAAGTTTTCAATCAAGGACGGGTCAGATGAGGCTAAAACTGTGAAGAACACTATT
AATGAGTGTGAAGGACCTAGCATTAAGGGAGAGGAAAAGCGTTGCGTGACTTCACTTGAGTCCATGGTTGATTTCGCCACTACCAAGCTCGGGAGCAACA
ATGTTGATGCTGTTTCCACAGAAGTGACAAAAAAAGATAATGAGTTACAACAGTATACAATGGCACCAGGGGTTAAGAGGTTGGGTGAGGACAAGGCTAG
TGTTGTGTGTCACAAGGAGAATTACCCTTATGCAGTGTTTTATTGCCACAAATCAGAAACCACAAAAGCCTATTCTGTCCCATTGGAGGGTGCTGATGGA
AGCAGGGTCAAAGCAGTTGCAGTGTGCCATACTGACACATCAAAGTGGAATCCCAAGCATTTGGCGTTTCAAGTGCTTAAGGTTCAGCCAGGAACTGTTC
CTGTCTGCCACTTCCTGCCTCAGGATCATGTTGTCTTTGTTCCCAAGTAG
>Glyma.04G079600
ATGGAGTATCGTCTCCTACCCATTTTTACTTTACTCAATATTGCACTGGTGGCAACCCATGCTGCTTTACCCCCTGAAGTTTACTGGAAGTCGGTGCTTC
CTACTACGCCAATGCCAAAAGCCATCACTGATATCCTTTACTCTGATTGGGTGGAAGAGAAAAGCAGCTCAGTGCATGTTGGAGGTGGAGGCGTGAACGT
GCATACAGGAAAAGGAGGTGGCAGTGGCACCACTGTCAACGTTGGTGGAAAAGGAGGCGGAGGCGTAAACGTGCATGCAGGCCACAAGGGAAAGCCAGTG
CATGTTTCAGTTGGCTCAAAGTCTCCATTTGATTACGTCTACGCCGCCACGGAAACTCAATTACACGATGACCCCAACGTGGCACTCTTCTTCTTGGAAA
AGGACTTGCATTCTGGAACAAAGTTGGACTTGCACTTCACCAGGAGTACATCTAATCAAGCCACGTTCTTGTCACGCCAAGTTGCGGATTCGATACCCTT
TTCATCCAACAAGGTGGACTTTATATTCAACAAGTTTTCTGTCAAACCCGGGTCAGAGGAGGCTCAGATCATGAAGAATACTATTAGTGAGTGTGAAGAG
GGTGGAATCAAAGGAGAGGAAAAGTACTGTGCCACTTCGCTTGAATCCATGGTTGATTTCAGCACTTCCAAGCTTGGAAATAATGTTGAGGTTGTGTCCA
CAGAAGTGGACAAGGAAACGGGATTGCAGAAATACACCGTAGCACCGGGAGTGAAGAAGTTATCAGGGGACAAGGCTGTTGTGTGCCATAAGCAGAACTA
CCCTTATGCTGTTTTTTACTGTCACAAAACCGAGACCACCAGAGCTTACTCTGTGCCTTTGGAGGGTACTAATGGGGTTAGGGTTAAAGCGGTAGCAGTG
TGCCACACTGACACATCAGAATGGAACCCTAAACATTTGGCCTTTCAGGTGCTCAAAGTTAAGCCAGGAACTATTCCTGTCTGCCACTTCCTTCCTGAGG
ATCATGTTGTTTGGGTTCCCAAGTAG
>Glyma.04G180400
ATGCCATCTCACCCTTCCTCCAAAAGGTCTATATATATCTTTGGTTTCTCTGTGTCTCAATATCACATTCTCATCTCTAACCACTTTGCTTCAGCTATGG
AGTTTCGTTGCCTTCCATTGGTTTTCTCTCTCAATCTGATCCTGATGACAGCTCATGCTGCCATACCTCCAGAAGTTTACTGGGAAAGGATGCTTCCAAA
TACCCCAATGCCCAAAGCAATCATAGACTTTCTAAACCTTGATCAACTTCCTCTTTGGTATGGTGCTAAGGAAACCCAATCTACAGATCAAATATTCCTG
TATGATGCTAAGAAAACCCAATCAACAGATCAAGTTCCTCCTATCTTTTATGGTGATAAGAAAACCCAATCAACAGATGAAGTTCCTCCTATCTTTTATG
GTGCTAAGAAAACTCAATCAATAGATGGAGTTCCTCCTATCTTTTATGGTGCTAAGAAAACCCAATCAACAGATGAAGTTCCTCCATACTTTTATGGTGC
TAAGAAAATCCAATCAACAGATGAAGTTCCTCCTATCTTTTATGGTGCTAAGAAAACCCAATCAACAGATCAAATTCCTCCTTTTTTTTCTTATGGTGCT
AAGAAAACCCAATCAACAGATCAAATTCCTCCTTTTTTTTCTTATGGTGCTAAGAAAACCCAATCAACAGATCAAGTTCCTCCTTTTTTTTATGGTGCTA
AGAAAACCCAATCAACAGATCAAGTTCCTATCTTTTATGGTGCTAAGAAAACTCAATCAACAGATCAAGTTCCTATCTTTTATGGTGCTAAGAAAATCCA
ATCAACAGATCAAACTCCTCTTTTTTTATATGGTGCTAAGAAAACCCAATCCGAAGATCAAGTTCCTATTTTTTGGTACGGTATTAAGAAAACTCAATCC
GAAGATCAACCTCCTCTTTGGTACGGTGTTAAGAAAACCTATGTTGCAAAAAGAAGTCTTTCACAAGAAGATGAAACGATCCTTGTTGCTAATGGTCATC
AACATGACATCCCAAAAGCAGACCAAGTTTTCTTTGAAGAAGGATTAAGGCCTGGCACAAAATTGGATGCTCACTTCAAGAAAAGAGAAAATGTAACCCC
ATTGTTGCCTCGCCAAATTGCACAACATATACCGTTGTCATCAGCAAAGATAAAAGAAATAGTTGAGATGCTTTTTGTGAACCCAGAGCCAGAGAATGTT
AAGATTCTAGAGGAAACCATTAGTATGTGTGAAGTGCCTGCAATAACTGGAGAAGAAAGATATTGTGCAACTTCATTAGAGTCCATGGTAGATTTTGTCA
CTTCTAAGCTTGGGAAGAATGCTCGAGTTATTTCTACAGAAGCAGAAAAGGAAAGTAAGTCCCAAAAATTCTCGGTGAAAGATGGAGTGAAGTTGTTAGC
AGAAGATAAGGTCATTGTTTGTCATCCTATGGATTACCCATATGTTGTGTTTATGTGTCATGAGATATCAAATACTACTGCGCATTTTATGCCTTTGGAG
GGAGAAGATGGAACCAGAGTTAAAGCTGCAGCTGTATGCCACAAAGACACATCAGAATGGGATCCAAACCATGTGTTTTTACAAATGCTTAAAACCAAGC
CTGGAGCTGCTCCAGTGTGTCACATCTTCCCTGAGGGCCACCTTCTCTGGTTTGCCAAATAG
>Glyma.11G119100
ATGCATGCAAGCAGCAAAATGGGTGAAAAATATAAACCTTGGATCATCTTTCTTCATCTACTAGTAATCACGTGTTCCTGCAATAGAAGCTGCAGAGCCA
GGGGATTGATTGAAACAGAAGACAAATTCTTCAAAGCAACCTCAAATGATCATCATGAAACAGAACATGCACATGCTCACTCTCACGTGGATCACATAGA
TCCTTCTGTGATGGTGTTTTTCACCATCGAAGATTTGAAGGTTGGGAAAACAATGCCTATTCATTTTCCCAAGAGGGACCCTGCAACATCCCCTAAGTTG
TGGCCAAGAGAAGAAGCAGATTCACTTCCTTTCTCACTGAACAAACTCCCAAACCTTCTCAAAATCTTCTCTGTATCTCAAAACTCTCCCAAAGCCAAGG
CCATGGAAGATACCCTTAGGGAATGTGAGACCAAACCCATCAAAGGAGAGGTAAAATTCTGTGCCACCTCTTTAGAATCCATGCTTGACTTCACTCAAAG
CATTCTTGGCTTCACATCTGATCTAAAAGTTTTGTCCACCTCTCACCAAACCAAATCAAGTGTCACTTTCCAAAACTACACTATGTTAGAAAATATCATA
GAAATCCCAGCTTCCAAGATGGTGGCTTGCCATACCATGCCTTACCCTTATACAGTTTTTTACTGCCACAGCCAAGAAAGTGAGAACAAGATTTATAGGG
TCCCACTTGCTGGTGAAAATGGGGATAGGGTGGATGCTATGGTTGTTTGTCACATGGATACATCACAATGGGGGCATGGTCATGTTTCATTTCAAGTTCT
GAAGGTCAAACCGGGAACCACTTCTGTGTGCCACTTTTTCCCAGCAGATCATCTCATCTGGGTTCCCAAACTGCAACCACAAGGTTTTGCAACCATGTGA
>Glyma.07G176700
ATGGAGTTTCATTGCCTTCCAATATTTCTTTATCTCAATTTGATGTTGATGACAGCCAATGCTGCGTTAACTCCTAGACATTACTGGGAAACGATGCTTC
CAAGAACTCCCTTGCCGAAAGCAATCACAGAGCTACTAAGCCTTGAAAGTAGGTCCATATTTGAATATGCCGGGAATGATGACCAGTCAGAAAGTAGGTC
CATATTAGGATACGCTGGCTATAATCAAGACGAGGATGATGTGAGCAAACACAATATACAAATCTTCAACAGGTTGTTTTTCTTGGAAGAGGACCTGCGT
GCTGGCAAAATATTCAACATGAAGTTCGTCAACAACACAAAAGCCACAGTCCCGTTGCTACCGCGCCAAATTTCGAAACAAATACCGTTCTCAGAAGATA
AAAAGAAGCAAGTGTTGGCGATGCTTGGCGTGGAAGCGAACTCAAGCAACGCCAAGATCATAGCGGAGACCATTGGTCTTTGCCAAGAGCCTGCAACGGA
GGGAGAAAGGAAACACTGCGCGACTTCGTTGGAGTCCATGGTTGATTTCGTCGTTTCCGCGCTCGGGAAGAACGTTGGTGCTTTCTCAACAGAGAAAGAA
AGGGAAACTGAGTCTGGAAAGTTTGTAGTGGTGAAAAATGGGGTGAGGAAGTTGGGAGATGATAAGGTTATTGCCTGTCATCCAATGAGTTACCCTTATG
TTGTGTTTGGGTGTCATCTAGTGCCAAGGAGTAGCGGGTATTTGGTGCGCTTGAAGGGAGAAGATGGGGTTCGAGTGAAAGCAGTTGTTGCGTGCCACAG
AGACACGTCAAAGTGGGACCATAATCATGGGGCATTCAAAGTGCTCAATCTTAAGCCTGGGAATGGTACAGTATGCCATGTCTTCACTGAGGGGAATCTT
CTTTGGCTTCCAAATTAG
>Glyma.06G013400
ATGAGACTTGGATTTGCTTCTTGGAGATTCATCCCATGCACCCTGGTTGCCTTTTTGATTCTACAAGACAGTGGAGCTAGAAAGATAGCTACAACATCTG
GGAAAGAAATTCAACTGAAGGAAGAAGTATCCTATGATTTGCAAAAGCTTGCAACAGAGGGTCTTGTACTTGACAGTATTATTCAGCTCGAAGGCGCTGA
TATAGAAAAGAAGAAGCATGTCCATAAAGATGATGATGAGGACGAGGACGATAGAGTGAAGAAAGGAATGGGATTTGACAAAGAAGAAGATGAGGAGGAG
GATAAAGATGAACACAAAAAGATGGTTGGAAAGGATGTGCATGGTTATAAGCCATCTCACAAACACATGGACCTTGAACTGAATGTGTTCTTCACCCCAA
ATGATTTAAAGGTTGGGAAAATAATGCCCGTCTATTTTTCCAAGAAAAACTCCTCAACATCTCCAAAATTTCTGACCAGAGAAGAAGCTGACCAGATTCC
TTTCTCATGCAAACACCTACCATCCCTTCTCAAATTCTTCTCCATCCCACAACACTCTCCCCAAGCCAAGGCAATGAAATATACCCTCAAACAATGTGAA
TTTGAACCCATGGAAGGAGAGACCAAGTTCTGTGCCACTTCGTTGGAGTCCTTGTTTGATTTTGCGCACTATCTGTTTGGGTCCAATGCACAATTCAAAG
TTCTGACCACTGTCCATCTCACAAATTCAACAGCCCTGCTACAGAACTACACAATCTCAGAAGTGAAAGTGATTTCAGTTCCAAATGTTATAGGGTGTCA
CCCCATGCCTTACCCTTATGCAGTTTTTTACTGCCACAGTCAGCATAGTGACACCAATCTCTATGAGGTGATGGTAGAAGGTGAGAATGGAGGGAGAGTT
CAAGCTGCAGCTATTTGCCACATGGACACCTCTAAGTGGGACCGGGACCACGTGTCCTTTCGTGTGCTCAAAGTTCAGCCGGGAACCTCACCTGTGTGTC
ACTTCTTCCCTCCTGATAATCTAGTCTGGGTGCCTTTGCCTCTGCCTCCATAA
>Glyma.12G044600
ATGGCTCCTACTCTTGCCCTTCAGTTTCTTTCTCTTTTCCTTTTGTTCATTATGAATGGCTATGTCATTGGAGCTAGAGATATGAAGGTAGAACTGCGAG
ATCAGAAGCAAGTGGAATGGTACAAAGCCACATCAGTGTCCAATGACGAGTCTAATGGCAAAGGGTACATAACCACTTCAGAATCCGCTGAACCTAATTA
CATAGCTTCATATACTGCTGCTAAACACAACCAAAACCATGAAAAACTCCATCAACCTTACATAGCTGGGTACACAAGTGATGCTGCCAACAAAGCCAAT
CAATACATAGCAGGGTATAGGACCAAAACTCATGATTCCAATACACCTTACATAGCTGGGTACACAACAACCAGTGCTTCCCACAAAGCCAATCAACCTA
ATTACCTTGCAGGGTATAGGACCAAAACCGATGATTCCAATACACCCTACATAGCTGGGTATACAACAACTAATGCCCATGTGGCAAATAATCAACCTAA
TTACATTGCAGGGTATAGGACTAGCACCACCCAAGAATCCAATACACCTTCTTACATTGCAGGGTATAGGACTAGCACCACCCAAGAATCCAATACACCT
TCTTACATTGCAGGGTATAGGACTAGCACCACCCAAGAATCCAATACACCTTACATTGCAGGGTATAGGACTAGCACCACCCAAGAATCCAATACACCTT
ACATTGCAGGGTATAGGACTAGCACCACCCAAGAATCCAATACACCTTACATTGCAGGGTATAGGACTAGAACCACCCATGATCCTAATGCACCTTACAT
AGCTGGGTACACAACAACTAGTGCCAAGAAAGCTCCAAAAGGGTCATCTCATGATGATACCACTGGACCTTACATAACCCAATATGGTGGACCCGGTCCC
AAAAATGACCCAAAAGAATCTTCCAACTTGGACCATACAGAGGCTTTCAAGACAGGATTTTTCGCCTTGGATGATCTATATGTTGGGAATGTGATGACCC
TCCAATTTCCAATTCAAGATGTTTCTCAATTCTTACCAAGAAAAGAGGCTGAGTCCATTCCTTTCTCAATCTCACAACTCCCCAGTGTTCTTCAACTCTT
CTCAATCTCTGAAGATTCTCCTGAGGCCAATGCCATGAGAGACACACTTGAACAATGTGAAGCAGAACCCATCACAGGGGAGACCAAGATTTGTGCCACC
TCTTTAGAGTCCATGCTTGAATTCATTGGCACAATCATTGGTTCAGAGACCAAGCATAATATTCTCACAACCACACTTCCCACAGCCTCAGGTGTCCCTC
TACAAAAGTTCACCATTTTGGAAGTGTCTGAAGATATCAACGCTGCTAAATGGGTAGCTTGTCATCCCCTACCATATCCCTATGCCATTTACTATTGCCA
CTTCATAGCAACAGGGAGCAAGGTGTTCAAGGTCTCACTAGGTAGCGAGAATGGAGATGACAAAATTGAAGCTCTTGGCATTTGCCATTTGGACACATCT
GATTGGAGCCCAAATCATATTATATTTAGGCAGCTTGGAATCAAGCCTGGGAAGGATGCAGTGTGCCACTTCTTCCCTATAAAACATCTTATGTGGGTTC
CCAAGCCTTTACAAGCCACCATGTGA
>Glyma.11G119900
ATGGCTTCTACTCTTGGGCTTCAGTTTCTTCCTCTTTTCCTTTTGTTCCTTATGAGTGGCCACGTCATTGGTGCTAGAGATATGAAGGTAGAACTGCGAG
ATGAGAAACAAGATGAATGGTACAAAGCCACATCAGTGTCTAATGACGAGTCATATGGCCAAGGGTACATAACCACTTCAGAATCCGCTGAACCTAATTA
CCTAGCTTCATATACTGCTACTAAGCGCAACCATAACCATGAAAAGTTCCATCAACCTTACATAGCTGGGTACACAACAAGCAATGCTGCAAACAAAGCC
AATCAACACATAGCAGGGTATAGAACCAAAACCTATGATTCCAATACACCATACATAGCTGGTTACAGAACAACTAGTGCTTCCCATAAAGCCCAAGAAT
CCAATACACCTTACATTGCAGGGTATAGGACCAACACTTATGATTCTAATGCACCTTACATAGCTGGGTACACAACTAGTGCACATATGGCTAACAATCA
ACCAAATTACATTGCAGGGTATAGAACTAGGACAACCCGTGATTCCAATACACCTTACATTGCAGGGTATAGGACTAGAACCACACATGATTCCAATACA
CCTTACATTGCAGGGTATAGGACTAGAACCACCCATGATCCCAATGCACCTTACATTGCAGGGTATAGGACTAGAACCACCCATGATCCCAATGCACCTT
ACATAGCTGGGTACACAACAACTACTGCCAAGAAAGCTCCAAAAGAGCCATTCCATGATGATACCACTGAACCTTATATAGCCCAATATGGAGAAACCAA
ACCCAAAAAGGACCTAAAAGAGTCATCCCATGATGATACCACTAAACCTTACATAACCCAATATGGTGGAACCGGTACCAAAAATGACCCAAAAGAATCT
TCCAATATTGTGGACCACACAGAGGCTTTCAAGACAGGATTTTTCGCCTTAGATGATCTTCATGTTGGGAATGTGATGACTCTCCAATTTCCCATCCAAG
AGGTTTCTCACTTCCTACCAAAAAAAGAGGCTGAGTCCATTCCTTTCTCAATCTCACAACTCCCCAGTGTTCTTCAACTCTTCTCAATCTCTGAAGATTC
TCCCCAAGCCAATGCCATGAGAGACACACTTGACCAATGTGAAGCAGAACCCATCACAGGGGAGACCAAGATTTGTGCTACCTCTTTAGAGTCCATGCTT
GAATTTGTTGGCAAAATCATTGGTTTAGAGACCAAGCATAATATTATCACAACCACACTTCCCACGGCCTCAGGTGTCCCTCTACAAAAGTTCACCATTT
TGGAAGTATCAGAAGATATCAATGCTTCTAAATGGGTAGCTTGCCATCCCTTACCATACCCTTATGCCATTTACTATTGCCACTTCATAGCAACAGGGAG
CAAGGTGTTCAAGGTCTCACTAGGTAGTGAGAATAATGGAGATGACGACAAAATTGAAGCTCTTGGCATTTGTCATTTGGACACATCTGATTGGAGCCCA
AATCACATCATATTTAGGCAACTTGGAATCAAGCCTGGGAAGGATTCAGTGTGTCACTTTTTCACTATAAAACATCTTATGTGGGTTCCCCAGCCTTTAC
AGGCCACCATGTGA
>Glyma.12G217400
ATGGAATTTCGATGCTCAGTCATCTCTTTTACCATTCTCTTCTCTCTTGCTCTTGCAGGAGAGAGCCATGTCCATGCATCGCTACCTGAGGAAGATTATT
GGGAAGCTGTTTGGCCAAACACTCCCATTCCCACTGCACTGCGAGAGCTTCTAAAGCCTCTCCCTGCAGGTGTTGAAATCGATGAACTCCCTAAGCAAAT
TGATGATACACAGTACCCAAAAACATTCTTCTATAAAGAAGACCTTCATCCAGGCAAAACAATGAAAGTACAATTCACCAAGCGTCCCTATGCACAACCT
TATGGTGTATATACATGGTTAACGGATATTAAAGACACCTCTAAAGAAGGATATAGTTTTGAAGAGATATGCATCAAGAAAGAAGCGTTTGAGGGAGAAG
AGAAGTTTTGTGCAAAATCCTTGGGAACAGTAATTGGTTTTGCCATTTCAAAGCTGGGAAAGAACATTCAAGTACTTTCAAGTTCCTTTGTCAATAAGCA
AGAGCAATACACTGTGGAAGGAGTGCAGAATCTTGGAGACAAAGCAGTGATGTGTCATGGGCTAAATTTCAGAACTGCAGTATTTTACTGCCATAAAGTC
CGTGAAACAACAGCTTTCATGGTTCCATTGGTGGCTGGTGATGGAACCAAAACTCAGGCACTTGCTGTTTGCCACTCAGATACTTCTGGAATGAATCATC
ACATGCTTCATGAACTCATGGGAGTTGATCCTGGAACTAACCCTGTTTGCCATTTCCTTGGAAGCAAGGCCATTTTATGGGTACCCAATTTATCTATGGA
CACTGCCTATCAGACTAACGTTGTTGTTTAA
>Glyma.08G230600
ATGGAGATTGGACATCTAATCGTTTTAGCTTTATTATGTGTAACTCTCAAGGGAGCTGATGCGTCGCAATCCGCGAAAGATTATTGGCACTCCGTTTTTC
CAAACACTCGTCTGCCCAAGCCTCTCTGGGATCTAGTGTTGCCTTCCCCTAAAACAAATATGCCTATTAAAGTCGAAGAAGAGAAGCAGTATTGGACTCT
CTTTTTTGAGCATGACCTTCATCCTCGCAAGATAATGCACTTGGGCCTCCACAAGCACAATGATACAAAAAATTCCACAATAAGCTCATGGGCTAGAACA
ACAAGTCAACCTTTTGGAGCATGGTTACACGCAAAAGTAGAAGAGAGATATAATCTTGACGAGGTTTGTGGGAAAGCAGCTGCTAAAGGAGAAGAAAAGT
TTTGTGCAACATCCTTGCAATCAATGATGGGTTTCGCCATTTCGAAACTTGGGAAGAATATTAAGGCGATTTCAAGTTCCTTTGCCCAAGATCACGATCA
ATATGTTGTTGAGGAAGTGAACAAAATTGGAGAAAAAGCTGTTATGTGTCATAGACTCAACTTTGAAAATGTTGTGTTTTATTGCCACCAAATCAATGCA
ACAACAACTTATATGGTTCCTTTGGTAGCATCTGATGGAACTAAAGCTAAGGCACTAACTATTTGCCACCATGATACAAGAGGCATGGATCCTATTGTGG
TTTATGAAGTTCTCAAAGTTAAGACTGGAACCGTGCCTGTTTGTCATTTTGTTGGCAACAAGGCTATTGCTTGGGTACCCAATCTAGTCACTAGTGAATC
TTGTGTGGTCTAG
>Glyma.12G217300
ATGGCACTTCGTTGCTTGGTGATGTCCCTTTCTGTTCTCTTCACTCTTGGTCTTGCGAGAGAAAGCCATGCCAGAGACGAAGATTTTTGGCATGCTGTTT
GGCCAAACACTCCCATTCCAAGTTCATTGCGAGATCTTCTAAAGCCTGGCCCTGCAAGTGTTGAAATCGATGATCACCCTATGCAAATTGAAGAAACACA
GTACCCGAAAACCTTCTTCTATAAAGAAGACCTTCATCCAGGCAAAACAATGAAAGTACAATTCAGCAAGCCTCCCTTTCAACAACCATGGGGTGTTGGT
ACATGGTTAAAGGAAATTAAAGACACTACTAAAGAAGGATATAGTTTTGAAGAGCTATGCATCAAGAAAGAAGCCATTGAGGGAGAAGAGAAGTTTTGTG
CAAAATCCTTGGGAACAGTAATTGGTTTTGCCATTTCAAAGCTGGGAAAGAACATTCAAGTACTTTCAAGTTCCTTTGTCAATAAGCAAGACCAATACAC
TGTGGAAGGAGTGCAGAATCTTGGAGACAAAGCAGTGATGTGTCATAGGCTAAATTTCAGAACTGCAGTATTTTACTGCCATGAAGTCCGTGAAACAACA
GCTTTCATGGTTCCATTGGTGGCTGGTGATGGAACCAAAACTCAGGCACTTGCTATTTGCCACTCAAATACTTCTGGAATGAATCATCAAATGCTTCATC
AACTTATGGGAGTTGATCCTGGAACTAACCCTGTTTGCCATTTCCTTGGAAGCAAGGCCATTTTATGGGTACCCAATTTATCTGTGGACACTGCCTATCA
GACCAACATTGTTGCTTAA
>Glyma.13G283900
ATGACATCATCCTCGCAGGAGTTCGGATCACAAATTTTCAGCTATCCCTCATTGATTGCAAGAATGGAACTCCGTTGCTTACTGTTCTCCATTTCTGTTC
TTTTCGCTCTTGGTCTTGCAAGAGAAAGCCATGCCCAATCATCAATACCAGACGAAGATTTTTGGCATGCTGTTTGGCCAAACACTTCCATTCCCAGTGC
ATTGCGAGAGCTTCTAAAGCATGGCCGTGAAGGTGTTGAAATTGATAATCTCCCCATGCAAATTGATGATACGCAGTACCCAAAAACCTTCTTCTATGAA
CAAGACCTTCATCCTGGCAAAACAATGAATGTACAATTCAGCAAAAGTCCCTTTACACAACCTTTTACAATATTGACATGGTTAAAGGGCTTGAAAATTA
AAGACATTGATAAAGAAGGATATACTTTTGATGAGCTATGCATCAAGACAAAACCTAATGGAGCAGAGCACAAGTTTTGTGCAAAATCCTTGGAAACATT
AATCGGTTTTGCAATTTCAAAGCTGGGAAAGAACATTCAAGTACTTTCAAGTTCCTTTGTGAATAAGCAAGAGCTATACAAAGTGGAAGGAGTGCAAAAT
CTTGGAGACAAAGCAGTGATGTGTCATAGGCTCAATTTCAGAACGGTGGCATTTTATTGCCATGAAGTTCGTGGAACAACAGCTTTCATGGTTCCATTGG
TTGCTGGCGATGGAACCAAAACTCAGGCACTTGCTGTTTGTCACTCAGATACTTCTGGCATGAATCGTCACATTCTTCATCAAACTATGGGAGTTGATCC
TGGAACTAACACTGTTTGTCATTTCCTTGGAAGCAAGGCCATTTTATGGGTACCAAATTTAGCTATGGACACTGCCTATCAGACTAACATTGTTGTTTAG
>Glyma.18G138000
ATGCACAACATGAGCACTCTCGTTTTCTTTATCCTTCTTTCAACGCTACTAAGTGTTTGTTACGGTGGTCGCGACTTAGTAGATAAAAACCCGTTCACCG
AGCAGGCTTACGTGGCACGCTACTGGGACAAACATGTTGGCAACAACTTGCCAAAGCCATCGTTTCTTCTCTCCAAAGCCTCTCCAATGAGCGCTTCCGA
CACGGCGTCGTTCGCGAACCTCGCCGCCACCAACTCCCTCTCCACGCGGCTGCCGGAGTTCTGCTCCGCGGCGCACCTCCTCTGCTTCCCGGAGGTCCGG
CCCAGCCTCGAGAAACACACCGGAGACTCCGATTTCCAGACCTACAACGACGGCCAGAACTTCACCAACTACGGCACCGACTTCGCCGGCGGCCTCGACA
CCTTCAAGAACTACTCCAACGACCTCTTCAGCACTCCGGTGAACGACTTCCGCCGCTACAGCCGCGGCGCCGCCGGCCACGAGGAAAGATTTTCCGCCTA
CGCCGGCGACACCAACGTCGCCGACCAGAGCTTCAGCACCTACGGCACCAACGCCGGCGGCGGCTCCGGCGAGTTCAAAAACTACTCCCGCAACTCCAAC
GTCCCCGACCTACGCTTCACCACCTACTCCGACAGCACCGGCGGGAGAACGCAATCGTTCTCCAGCTACAGCGAAGACGGCAACGCCGGCGGCCAGACCT
TCCAATCCTACGGAAAGAACTCCGCCGGCGCGGCGAACGACTTCGCCGCCTACGGCACAGACTCCAACGTCGCCTCTTCAGATTTCACGAACTACGGAAA
GGGAGGTGCGGGCCCCAACGACACGTTCACGAATTACGGCGTTAACATGAACAACCCTACGGAGACGTTTCAGAGCTACGCAGACGGAACCGTTGGTGGA
ACGCAGAGTTTTTCCAACTACAGAGACCAAGCTAACGTAGGTGCTGACTCGTTCCAATCCTACGCTAAGAACACGTTAGGGTCCGAAGCGGATTTTAAAA
ACTACGGGAATTCGTTCAACCCTGGTTCGGACACTTTCAAAGGCTACGCTAAAGGCGCAGAAGATAACAAGGTTGGCTTCACAACCTACAGCGCTAACAC
AAACGCTACCTTTAAAGATTACGCCAAACACGGCGTTTCCTTTGCTAGTTACAACGTCTCTTCGGAATCTAAAACAGTCAGTAGCAGTGTGGTAAAAAGG
TGGGTTGAACCGGGTAAGTTTTTTCGCGAGACCATGCTTAAGGAAGGCACTGTTATGCCCATGCCCGATATAAGGGATAAGATGCCGAAAAGGTCGTTTT
TGCCCCGCGCTATTTTAACCAAATTGCCCTTCTCGTCTGCGAAGGTTGACGAGTTGAAGCGTGTGTTTAAGGTGTCTGAGAACTCATCAATGGACAAAAT
GATCATGGACTCGTTGGGAGAGTGCGAGAGGGCACCCAGCGTGGGTGAGACCAAACGCTGTGTGGCTTCCGTGGAGGACATGATTGACTTTTCAACCTCC
GTTTTGGGCCGGAATGTGGCAGTTTGGACCACAGAGAATGTAAAAGGGTCCAATAAGAATGTGATGGTGGGTCGGGTTAAAGGGATGAATGGTGGGAAGG
TGACAAAATCGGTGTCGTGCCACCAGAGCTTGTTCCCTTATTTGCTTTACTACTGCCACTCCGTTCCTAAGGTTCGGGTCTACGAAGCGGATCTTTTGGA
CCCCGAATCTAAGGCCAAGATTAACCACGGTGTTGCTATCTGCCACTTGGACACAACTGCGTGGAGCCCCACCCACGGTGCATTCTTGGCACTCGGGTCG
GGTCCGGGTAGGATTGAAGTGTGTCACTGGATCTTCGAGAATGACTTGACATGGACTATTGCTGACTGA
>Glyma.08G287500
ATGCACAACAACATGAGCACTCTCTCTTTCTTCATCCTTCTTTCAACACTACTAACTGTTGGTTACGGTGGTCGCGACTTAGGAGATAAAAACCCGTTCA
CCCCGAAGGCTTACGTGGCACGTTACTGGGACCAACACGTCCGCAACAACTTGCCAAAGCCATCGTTTCTTCTCTCAAAAGCATCCCCAATGAGCGCTTC
CGACACGGCGTCGTTCGCCAAGCTCGCCGCCGCGAACAAACTCTCCACCCGCCTGCCGGAGTTCTGCTCCGCCGCGCACCTCCTCTGCTTCCCGGAGGTC
CGTCCCAGCCTCGAGAAACACACCGAAGATGCCGGTTTCCAAACCTACAACGACGGCCAGAACTTCACCAACTACGGCACCGACTTCGCCGGCGGAATCG
ACACCTTCAAAAACTACTCCAACGAAATCTCCACCACCCCGGTGAACGACTTCCGCCGCTACAGCCGCGGCGCCGCCGGCCACGAAGAGCGATTCTCGGC
CTACGCCAGCGATTCCAACGTCGCCGACCAGAGCTTCAGCACCTACGGCACCAACGCCGCCGGTGGCTCCGGCGAGTTCAAAAACTATTCCAGCAACTCC
AACGTACCCGACTTGCGATTCACCACCTACTCCGACAGCACCGGCGGGAGAACGCAGTCGTTCTCCAGCTACAGCGAGAACGGCAACGCCGGCGGCCAGA
CCTTCCAATCCTACGGCAAGAACTCCGCCGGCGCGGCGAACGACTTCAGCGCCTACGGCACAGGCTCAAACGTCGCCTCTTCGGATTTCACGAACTATGG
AAAAGGAGGTGCGGGCCCCAACAACACGTTCACGAATTACGGCGTTAACATGAACAACCCTACGGAAACGTTTCAGAGCTACGCAGACGGAACGGTTGGG
GGAACGCAGAGTTTTTCCAACTACAGAGACCAAGCTAACGTAGGCGCTGACTCGTTCAAATCCTACGCTAAAAGCACGTCAGGCTCCGAAGCGGATTTCA
AAAGCTACGGGAATTCCTTCAACCCTGGTTCGGACACTTTCAAAGGCTACGCCAAAGGCGCAGAAGATAGCAAGGTTGGTTTCACAACCTACAGCGCTTA
CACTAATGCTACGTTTAAGGATTACGCCAAACAGGGCGTATCCTTTGCTAGTTACAACGTATCTTTCTCTCCTGGGAGAGCATCCAAAACTGTTAGTGGC
AGTTTGGTAAAAAGGTGGGTTGAACCGGGTAAGTTCTTTCGGGAGAGCATGCTTAAGGATGGGACTCTTATGCCCATGCCCGATATAAGAGATAAAATGC
CCAAAAGGTCGTTTTTGCCCCGCTCCATTCTGACCAAATTGCCCTTCTCGTCTTCCAAGGTTCACGAGTTGAAGCGCCTCTTCAAGGTTTCTGATAACTC
CTCCATGGAGAAGATGATAATGGACTCTTTGGGGGAGTGCGAGAGGGTGCCAAGCATGGGTGAGACCAAGCGCTGCGTGGGTTCTATTGAGGATATGATT
GACTTTTCCACCTCCGTATTGGGCCGTAATGTCGCGGTTTGGACCACTGAGAATGTAAATGGGTCCAATAAGAATGTGATGGTGGGCCGGGTCAAAGGGA
TGAACGGTGGAAAGGTGACCCAATCGGTGTCGTGCCACCAAAGCTTGTTCCCTTACATGCTTTACTATTGTCACTCCGTTCCCAAGGTTCGGGTCTACCA
AGCGGATCTTTTAGACCCGGAATCTAAGGCCAAGATTAACCACGGTGTTGCTATTTGTCACTTGGATACCACTGCGTGGAGCCCCACCCACGGTGCATTC
ATGGCGCTCGGGTCGGGTCCGGGTCGGATCGAAGTGTGCCATTGGATCTTTGAGAATGACTTGACCTGGACTATTGCTGATTGA
>Glyma.02G034700
ATGAACAAACAACTCAGGCTGCTCTGTCTCTTTATCCTCTTCTCCTTATTTCTCTGTGTGGGTTTCGCCGGCGCCGGAGACACGGCGGAGAAAAACCCGT
TCACCCCAAAAGCCTTCGCGATTCGGTATTGGGACAAAGAGATCCGCAGCGGGTTACCGAAGCCACCGTTTCTTGTATCAAAGGCGTCGCCGCTGAGCGC
GGCGGAGGCGGCGGCGTTCTTAAAGCTCGTCTCCGGGAACTCGCTCTCCACGCGGCTGCCGGAATTCTGCGCCGCCGCGAAGCTCCTCTGCTTCCCGGAG
GTGGGGCCCCGCCTCGAGAAACACGACAAAGACGCGAACTTTGCTGTTTACAGAGACAATAACTTCACCAACTACGGAACGGGTCGACCTGGTGGACTCG
ACTCGTTTAAAAACTACTCCGAGGGAGAGAATATTCCGGTGAACGATTTCCGGCGATATAGCCGCGACTCCGCCGGGCATAAAGATGGTTTTCTGAGCTA
CGGCACGAACGGCAACGTGGTGCAGCAGAGCTTCCATACCTACGCCGCCGGAGCCACCGGCGGCACCGGCGAGTTCAAGCACTACGCCGACGAAACCAAC
GTCCCGAACCTCGGCTTCACCTCCTATTCCGACAACGCCAACGGCAGAACCCAATCTTTCTCTTCCTACTCCGAAAACGGCAATGCCGGCGAGCAGACAT
TCACCTCGTACGGCAAAAATGGCAACGGCCCGACCAACGTGTTCGCCTCGTACGGAACAGAGTCCAACGTTGTCGGGTCCGGGTTCTCCAACTACGCTGA
GACCGCCAACGCCGCCAACGACACCTTCAAAGGCTACGGCATAGACATGAACAACCCCACCAACACGTTCTCCAACTACGCTGCCGGCGGCAACGGCGCC
GTCGAGAGATTCTCCAGCTACCGCGACAAGGCCAACGTCGGCGCCGACTCCTTCACCTCGTACGCCAAAGCCGCCAACGCCGCAGACATCGGATTCTCGA
ACTACGGCAAGTCCTTCAACGAGGGAACCGACACGTTCACCACGTACGCTAAATCCTCGGATGGCGAAACAAAAGTAGGGTTCACTTCCTACGGCGTAAA
CAACACTTTCAAGGATTACGAGAAAAAGGGTACCACTGTCTCATTCGCCAGGTACACCAACATTAGCACGACCCTCTCAGTTTCAGCTTCATCAGTCAGT
GGCAGTTTGGTAAATAAGTGGGTGGAGCCGGGTAAGTTTTTTCGTGAGAAGATGATGAAGGAAGGAACCGTGATGCCGATGCCTGACATAAAAGATAAAA
TGCCGGAAAGGTCGTTTTTGCCCCGGAGCATTTTATCGAAATTACCGTTTTCGGTTTCGAAGATTGATGAGTTGAAGCAAGTCTTCAAGGCTTCTGATAA
CGGCTCCATGGAGAAGATGATGAAGGACTCGTTGGAGGAGTGCGAGCGTGCACCGAGTAGCGGCGAGACAAAACGCTGCGTTGGGTCGCTCGAGGACATG
ATCGATTTTGCAACCTCTGTTTTGGGTCGAAACGTCGCCGTTCGGACTACCCAGAACGTGAACGGGTCCAAGAAGAGTGTGGTGGTGGGGCCCGTCAGGG
GAATCAACGGTGGTAAAGTCACCCAATCAGTGTCGTGCCACCAGAGCCTGTTCCCTTACCTGCTCTACTACTGCCACGCGGTTCCTAAGGTTCGGGTCTA
CGAAGCGGATCTTCTCGACCCGAAAACAAAAGCTAAGATTAACCGCGGAGTTGCCATCTGCCACTTGGATACATCGGATTGGAGCCCCACACACGGAGCG
TTTCTCTCGCTCGGGTCGGTCCCGGGTCGGATCGAGGTGTGCCACTGGATCTTTGAGAACGACATGGCGTGGACCATTGCGGATTGA
>Glyma.04G182300
ATGAGCATTCACTTCTTCTTCTGCTTCTTGTCGCTCTCATCTTTCCATGTTTCTCTAGCAATTAAGGGAATGCCTGTGTCTCAGTCTCAGTCTCAACCTC
AAACAACACTTGAACTCATAAACCCATTCAGCCCCAAAGCCTCACTCATTCGCTATTGGAACACTCGCGTTTCCAATAACCTTCCAATCCCTCACCTTCT
TCTCTCAAAAGCTTCAACTCTCACACCACACCATTACGCTATTCTCAGCAAACTTCTGAACCAAAAACCTAAACCTAATGAAAACCTTCACCACTCTCTC
TGCTCCTCACCGAACTTACTTTGTTCCTTCGACGACACACCGTTCGCTCAAACACACAAAAACGACGACGGGAACTTCGCCGTTTACAGCAACAAGCGCT
TCGCCAACTACGGATCCTCCCGAGTCGGCGGAGTCGACTCGTTCAAGAACTACTCCAACGGCCTAAACGCGAACAACGACGCGTTCCGGCGGTACAGCGC
CGCCTCCACACGCCGCGGCGAGCAGTTCAAGAACTACGCCGACAACGGCAACGTCGCCAACACGAACTTCTCCAGCTACGGCTCCACCGCGAATCAAGCC
TCCGCCGAGTTCAGCAACTACGACAAAACGGTGAACGTTCCGAATCTCGGATTCACCACCTACGACTCCGGCGCAAGTAATCACAAACTCTCATTCTCTA
GCTACGGGAACGAAACGAACTCTGGATCGCAAACTTTCACGAGCTACGGAAAACGCGTTCGCGGCGGAACGAGCGAGTTCGCGAACTACGCCGACGACGC
GAACATTCTGCAGTCGGAGTTCAGCAGCTACGGAGACTTGACCACCGGAGCGAGCAACGACTCCTTCAAGTTCTACAGCTTCAACGGCAACAATCCGCGA
CACGTTTTCAAAAGCTACGGCGACGGATCCGCCGCCGGAGTTGACAGTTTCATCAGCTACCGGAATCGCGCCAACGTCGGCGACGACTCGTTCCAGAGCT
ACGCGGTGAGGTCGAAGTCCGGCGCCGCCACGTTCGCGAACTACGGCATGTCGTTTAACGTCGGAAACGACAGTTTCACTGAGTACGGAAAGGGAGCAAT
GGGGAAAACGTCTTTCGGTTTTAAATCATATGGGTTAGGCCGCGCGTTTAAGGTTTACAACAAAGACGGCGCGTCGTTTTCGGAGTATCGAAATTTCAGC
GCAGCCAGGGGCAAAGTTGTAAATAAGTGGGTGGAGCCGGGTAAGTTTTTTAGAGAATCTATGGTAAAAGAAGGAAACGTGATTCCAATGCCTGATATTA
AAGATAAAATGCCTGCAAGGTCGTTTTTACCCCTGGCGATCGCGTCGAAATTACCGTTCTCGTCTTCAAGGATTAATGAAATGAGGGAAGTGTTCCACAC
GCGGGAGGGGTCTTCTACAGAGCGCGTGATGGTAAAAGCGCTGAAAGAGTGCGAGAGGGCGCCGAGTAAAGGCGAGACAAAACGGTGCGTTTCATCCGCG
GAAGAAATGATAGGGTTTGCGGTTTCGGTTCTGGGTCCCAATGTTGCGGTTCGGAGCACCGAGAATTTGAACGGGTCTGGATCGAGTGTGATGATTGGGA
AGGTTCACTCAATCGACGGTGGAAAAGTGACCAAGTCAGTGTCGTGTCATCAGAGCTTGTACCCTTACTTACTGTATTATTGCCACAGTGTACCCAAAGT
GAGAGTTTACGAAGCTGAAATTCTTGACGTGGACACTCTGGAGAAGATCAATCATGGGGTTGCCATCTGTCACCTTGACACGTCAGCATGGGGCCCACAA
CATGGGGCGTTCTTGGCGTTGGGGTTTGGCCCTGGGAAAATTGAAGTGTGCCATTGGATATTCGAGAACGACTTGACGTGGACCACTGCCAGTTGA
>Glyma.01G030900
ATGAACAAACAACTCACGCTGCTCTGTCTCTTTATCCTCTTCTCATTTCTCAGTGTGGGTTTCGCCGGCGCCGGAGACGCGGCGGAGAAAAACCCTTTCA
CCCCAAAAGCCTTCGCCATTCGTTATTGGGACAAAGAGATCCGCAGCGGGTTGGCGAAGCCACAGTTTCTTCTGTCTAAGGCGTCGCCGCTAAACGCGGC
GGAGGCGGCGGCGTTTGTGAAGCTTGCCTCCGGCAACGCGCTCTCCACGCGGCTGCCGGAATTCTGCGCCGCCGCGAAGCTCCTCTGCTTCCCGGAGGTG
GGGTCCAGCCTCGAGAAGCACGACAAAGACGCAAACTTTGCAGTGTACAGAGACAAGAACTTCACCAACTATGGAACGGGTCGACCCGGTGGGCTCGACT
CGTTCAAAAACTACTCCGAGGGAGAGAATATTCCAGTGAACGATTTCCGGCGATACAGCCGTGACTCCGCCGGCCACAAGGACGGGTTTTTAAGCTACGG
CACGAGCGGCAACGTCGTGCAGCAGAGCTTCCACACCTACGCCGCCGGAGCCACCGGCGGTGCCGGCGAGTTCAAGCGCTACGCCGACGAAACCAACGTT
CCCAACCTTGGTTTCACCTCCTACTCCGACAACGCCAACGGCAGAACCCAATCCTTCACTTCCTACTCCGAAAACGGCAATGCCGGCGAGCAGACATTCA
CCTCGTACGGCAAAAACGGCAACGGCCCGACCAACGTGTTCACCTCGTATGGAACAGAGTCCAACGTTGTCGGGTCAGGGTTCTCCAACTACGTCGAGAC
CGCCAACGCCGCCAACGACACCTTCAAGGGATACGGCGTCGACATGAACAACCCCACCAACACGTTCTCCAACTACGCCGGCGGCGGCAACGGCGCCGTC
GAGAGATTCTCCAGCTACCGCGATAAGGCCAACGTCGGAGCCGACTCCTTCACCTCGTACGCCAAGTCCGCCAACGCCGCCGACATCGGATTCTCCAACT
ACGGCAAGTCCTTCAACGAGGGAACCGACACGTTCACCTCGTACGCCAAATCCTCGGACGGCGAAACAAAAGTAGGTTTCACTTCCTACGGCGTAAACAA
CACCTTCAAGGATTACGAGAAAAAGGGTACCACTGTTTCCTTCGCCAGATACACCAACATTAGCACAACTCTCTCAGCTTCAGCTTCAGCTTCATCACTC
AGTGGCAGCTTCGTAAATAAATGGGTGGAGCCGGGTAAATTTTTTCGTGAAAAGATGTTGAAGGAAGGGACGGTGATGCCGATGCCTGACATAAAAGATA
AATTGCCAGAAAGGTCGTTTTTGCCCCGGAGTATTCTATCGAAATTACCGTTTTCGGTTTCGAAAATTGATGAGTTGAAGCAAGTTTTCAAGGCTTCGGA
TAACGGTTCCATGGAGAAGATGATGCGTGATTCCTTGGCGGAGTGCGAGCGTGCACCGAGCCGCGGCGAGACAAAACGCTGCGTTGGGTCGCTCGAGGAC
ATGATCGACTTTGCCACCTCTGTTTTGGGCCGAAACGTCGCCGTTCGGACTACCCAGAACGTGAACGGGTCCAAGAAGAGTGTGGTGGTGGGGCCCGTTA
GGGGAATCAACGGTGGTAAAGTCACCCAATCCGTGTCGTGCCACCAGAGCCTGTTCCCTTATCTGCTTTACTACTGCCACGCGGTTCCTAAGGTTCGGGT
CTACGAAGCGGATCTTCTCGACCCGAAAACAAAGGTCAAGATTAACCGTGGTGTTGCCATCTGTCACTTGGACACCTCCGATTGGAGCCCGACCCATGGA
GCATTCATCTCGTTAGGGTCGGGTCCAGGTCGGATTGAGGTGTGCCACTGGATCTTCGAGAATGACGTGGCGTGGACCATTGTGAAGTGA
>Glyma.06G183400
ATGAGCATTCACTACTTCTTCTGCTTCTTCTTGTCGCTCTCATCTTTCCATGTTTCTCTAGCAATTAAGGGAAGAATATTGCCTCAGCCTCAAACAACAC
ATGAACTCATAAACCCATTCAGCCCCAAAGCCTCACTCATTCGTTATTGGAACACTCGCGTTTCGAATAACAATCAAATCCCTCATTTTCTTCTCTCAAA
AGCTTCACCTCTCACTCCACAAAACTACGCCGTTCTCAACAAACTCCTAACCAACCAAAAACCTAGACCTAATGAAAACCTTCACCACTCTCTCTGCTCC
TCACCGAACTTACTCTGTTCCTTCGACGACACACCAAACGCTCAAACACGTAAAAATGACGACGCTAACTTTGCCCTTTACAACAACAAACGCTTCGCCA
ACTACGGATCGTCCCGAGTCGGCGGAGTCGACTCGTTCAAGAACTACTCCAACGGCCTAAACGCCAACAACGACGCGTTCCGGCGGTACAGCGCCGCCTC
GACGCGCCGCGGCGAACAGTTCAATAACTACGCCGACAACGGCAACGTCGCCAACACGAACTTCTCAAGCTACGGCTCCGCCGCGAATCAAACCTCCGGC
GAGTTCAGCAACTACGACAAAACGGTGAACGTTCCGAATCTCGGATTCACCACCTACGACTCCGGCGCAAGCAATCACAAACTCTCGTTCTCGAGCTACG
GAAATGAGACTAACTCTGGATCGCAAAGTTTCACAAGCTACGGTAAACGCGTTCGCGGCGGAACGAGCGAGTTCGCGAGCTACGCCGACGACGCGAACAT
TCTTCAGTCGGAGTTCAACAGCTACGGCGACCTGAGCACCGGAGCGAGCAACGACTCCTTCAAGTTCTACAGCTTCAACGGCAACAATCCGCGGCACGTT
TTCAAAAGCTACGCCGCCGGATCGGCTTCCGGAGTTGACAATTTCATCAGTTACCGGAACCGCGCCAACGTCGGCGACGACTCGTTCCAGAGCTACGCCG
CGAGGTCGAAGTCCGGTGCCGCCACGTTCGCGAACTACGGCATGTCGTTTAACGTCGGAAACGACAGTTTCACTGAGTACGGAAAGGGAGCAACGGGGAA
AACCTCTTTCGGTTTTAAATCATACGGGTTAGGCCGTGGGTTTAAAGTTTACAACAAAGACGGCGCGTCGTTTTCTGAGTATCGAAATTTCAGCGCAGCC
AGTGGCAAAGTTGTAAATAAGAGGGTGGAGCCGGGTAAGTTTTTTAGAGAATCTACGGTAAGAGAAGGAAACGTGATTCCAATGCCTGATATTAAAGATA
AAATGCCTGCAAGGTCGTTTTTACCCCTCGCGATCGCGTCGAAATTACCGTTCTCGTCGTCGAGAATCGACGAAATGAGGGAAATATTCCACGCGCGGGA
GGGGTCTTCCACAGAGCGCGTGATGGTGAACGCGTTAAAAGAGTGCGAGAGGGAACCAAGCAAAGACGAGACGAAACGGTGCGTATCGTCCGGGGAAGAA
ATGATAGGGTTCGCGGTTTCGGTTTTGGGTCCCAATGTGGCGGTTCGGAGCACCGAGAACGTGAACGGGTCAGGGTCGAGTGTGATGATTGGGAAGGTCT
ACGCAATCGACGGTGGAAAAGTGACCAAGTCAGTGTCGTGTCATCAGAGTTTGTACCCTTACTTACTGTACTATTGCCACAGTGTACCCAAAGTGAGAGT
ATACGAAGCTGAAATTCTTGACGTGGACACCAAGGAGATGATCAATCATGGGGTTGCCATCTGTCACCTTGACACGTCAGCTTGGGGCCCGCAACATGGG
GCCTTCTTGGCTTTGGGGTTTGGCCCTGGGAAAATTGAAGTGTGCCATTGGATTTTCGAGAACGACATGACTTGGACCACTGCCAATTGA
>Glyma.18G138200
ATGCACAACATGAGCACCCTCTTTTTCTTTATCCTTCTATCAACACTACTCGGTGTTTGTTATGGTGGTCGCGGCTTAGGAGATAAAAACCCGTTCACAC
CAAAGACTTACGTGGCACGCTATTGGAATAAACACGTCCGCAACAACTTGCCAAAGCCATCGTTCCTTCTTTCCAAGGCCTCCCCAATGAGCGCCGCCGA
AGCGGCATCGTTCGCCAAGATTGCCGCCGCCAACTCCCTCTCCACGCAGCTGCCAGAGTTCTGCTCCGCCGCCCACCTCCTCTGCTTCCCGGAGGTCCAG
CTCAGCCTCGAGAAACACACCGAAGACGTCGATTTCCAAACCTACGATAACTCTCAGAACTTCTCCAACTACGGAACGAGTCGACCCGGCGGAACCGACT
CGTTCAGAAGCTACGCCACCACCTTCTCCAGCCGTCCCGACAACAGTTTCCGCCGCTACAGCCGCCGATCCGCCGGCCACGTGGACAGCTTCGTCCGCTA
CGGAGGCTCCATCGGCGACATCTACCAGACCTTCAACACCTATGGCACTTCCTCCGCCGGCGGCGCCGGCGAGTTCAAACAGTACGCCACCGAATCAAAC
TTCCCCGAGCTTGATTTCACCACCTACTCCGACAGCTCCGGCGGGAGGAGGCAGTCGTTCTCGAGCTACGGCGAGAACGGCAACTCCGGCGGCCAGAATT
TCACGAGCTACGGCAAGAACTCCGCCGGCGCCGGGAACGAGTTCTCCAGCTACGGGACTAGCTCCAACGTTGAGGCGTCTAATTTCACGAACTACGGCGC
GAGAGGGACAAGTCCCAACGACACGTTCACAAACTACGGCGTGCTGCAGAACATTCCTGAAGTGAACTTCCAGAGCTACGCAGAGGGAACCGTTGGTGGC
ACGGAAAGTTTTTCAAACTACAGAGTACAAGCTAACGTCGGTGACGACTCGTTTCAATCCTATGCCAAGAACACCAAAGAAGGGACCAAAGTGGATTTTA
GAAACTACGCTATTTCCGCAAACCCTAGTTCTGATACTTTCAAAGGCTACGCTAAAGGAGCAGAAGGAGATCACAAGGTTGGTTTCACAAGCTACGGCAA
CGACACTAATACTACGTTTAAAGATTACGTCAAACAGGGCGTTTCCTTTGCTAGTTACAACGTACCTTCCAGTTCCGCTTCTAAAACTGTCAGTGACAGT
TTTGTAAAAACGGGTAAGTTTTTTCGCGAGAGCATGATCAAGGAAGGGACTGTTATGCCAATGCCAGATATAAGAGATAAAATGCCTCCAAGGTCGTTTT
TGCCCCGCTATATTTTGTCGAAATTGCCTTTCTCGTCTTCCAAGATTTACGAGTTGAAGCGCGTGTTCAAGGTGTCTGATAACTCATCCATGGACAAGAT
GATCATGGACTCGTTCGGGGAGTGCGAGAGGGCACCCAGCGTGGGTGAGACCAAACGCTGCGTAGGTTCCGTTGAGGATATGATTGACTTTGCAACCTCC
GTTTTGGGTCGCAATGTCGCCGTTTGGACCACAGAGAATGGTGGGAAGGTGACCAAATCGGTGTCGTGCCATCAGAGCTTGTTCCCTTACTTGCTTTACT
ACTGCCACTCCGTTCCTAAGGTTCGGGTCTACGAAGCGGATCTATTGAACCCGGAATCTAAGGCCAAGATTAACCATGGAGTTGCTATTTGTCATTTGGA
CACCACTGCGTGGAGCCCCACCCACGGTGCATTTGTGGCGCTTGGGTCGGGTCCGGGTCGGATTGAAGTGTGCCATTGGATCTTTGAGAATGACATGACT
TGGACAATTGCTGATTGA
>Potri.006G243700
ATGGAGTTCCATCTTACACGCATTCTTGCTTTCCTTTCTTTTGCACTTGTGGGAAGCCACGCTGCCTTGCCACCTGAACTTTACTGGAACTCTGTGCTGC
CTAACACTCCTATGCCAAAATCTGTCAGAGATCTTCTACACCCAGACTTGGTGGAAGACAAAAGCACTTCTGTTGCTGTAGGGAAGGGTGGTGTAAATGT
TGATGCAGGAAAAGGGAAGCCAGGGGGCACTGCTGTTAATGTAGGAAAGGGTGGTGTGAGTGTTGATGCAGGGAAAGGAAAGCCCGGAGGAACCAATGTA
AATGCAGGAAAGGGTGGTGTGAATGTTGATGCTGGGAAAGGAAAGCCAGGCAGCGGCACCCATGTCAGCGTCGGGGGCAAAGGTGTTGGTGTTGCCGCTG
GAAAGCCAGGGAAGAGAACCGATGTTGGTGTTGGCAAAGGCGGAGTATCTGTGACCAAAGGGCACCATGGCAAGCCCGTAATTGTTGGGGTACGCCCAGG
GCCAGGCCCGTTCAACTACATTTATGCTGCAACTGAGACTCAACTCCATGATGACCCAAATGTAGCCCTTTTTTTCTTGGAGAAAGACATGCATCCAGGC
AAAATTATGAACTTGCAATTCACTGAAAACACTAACACAGCAACTTTCTTACCACGTCAAGTCGCCGATTCAATACCCTTTTCATCTGACAAATTGCCAG
AAATCTACAGTGAGTTTTCAGTGAAACCTGGATCAATGGAAGCTGCGGAGATGGAGAATACAATCAAGGAATGTGAAAGCCCTGGAATTAAAGGAGAGGA
GAAATACTGCGCGACATCACTAGAGTCAATGATTGACTTCAGCACTTCCAAATTAGGAAAGAATGTTCAGGCAATCTCCACAGAAGTGGACAACCAAACC
AAGATGCAGAAGTATACAATTAAGACCGGAGTAAAGAAGGTGGCAGGAGACAAATCTGTAGTGTGCCACAAGCAGAACTATGCATATTCCGTCTTTTACT
GCCATGCAACGCAAACCACTAGGGCTTACACGGTTCCCTTGGAGGGTGATGATGGAACAAAGGCTAAAGCTGTAGCAGTGTGCCACACAGATACGTCAGC
ATGGAACCCAAAGCATTTGGCTTTCCAGGTGCTCAACGTTAAGCCAGGAACCGTACCAGTCTGCCATTTCCTTCCTCAGGATCATGTTGTGTGGTTTTCC
AACTAG
>Potri.018G036700
ATGGAGTTCCATGTCCCACGCATTCTTGCTTTCCTCGCTTTTGCACTTGTGGTAAGCCATGCGGCCTTGCCACCTGAACTTTACTGGAAAAATGTGCTGC
CCAACACTCCTATGCCAAAATCTGTCAGAGATCTTCTACACCCAGACTTGGTGGAGGACAAGAGCACTTCTGTTGCTGTAGGGAAGGGTGGTGTAAATGT
CGATGCAGGAAAAGGAAAGCCAGGAGGAACTGCTGTAAATGTAGGGAAGGGTGGAGTGGATGTTGATGCAGGAAAAGGAAAGCCAGGAGGAACTGCTGTC
AATGTAGGAAAGGGTGGAGTGAATGTAAACTCTGGGAAAGGAAAGCCTGGAGGAACTGCTGTAAATGTTGGAAAGGGTGGAGTGAATGTAAACTCAGGGA
AAGGAAAGCCAGGCGGCGGGACCCATGTCAGCGTGGGAGGCAAAGGTGTTGGTGTTAACACCGGAAAGCCTGGGAAGGGAACCCAAGTTGGTGTTGGCAA
AGGCGGAGTGTCGGTGGGCACAGGACACAAGGGCAAGCCCGTAATTGTTGGGGTACACCCCGGGCCAAGCCCATTCCTATACAAGTATGCGGCCACCGAG
ACTCAACTACACCATGACCCTACTGTAGCCCTTTTTTTCTTGGAGAAAGACATGCATCCAGGAAAAATGATGAACTTGCAGTTCACTGAAAACACTAACA
CAGCAACTTTCTTACCTCGCCAGGTTGCTGATTCAATACCCTTTTCATCTAACAATTTGCCAGAAATCTACAGTGAGTTTTCAGTCAAACCTGGATCAAC
AGAAGCTGAGGTAATGAAGGAAACAATCAAGGAATGTGAAAACCCTGGAATTGAAGGAGAGGAAAAAGAATGCGCAACTTCACTGGAGTCAATGATCGAC
TTCAGCACTTCCAAACTAGGAAAGAATGTTCAGGCAATCTCCACAGAAGTGGAAAGCACCCAGATGCAAAAGTATACAATTAAGACCGGAGTAAAGAAGA
TGGCAGGAGACAAATCTGTAGTGTGCCACAAGCAGAACTATGCATACGCCGTCTTTTACTGCCATGCAACACAAACCACGAGGGCTTACGCGGTTCCATT
GGAGGGTGCTGATGGAACAAATGCTAAAGCTGTAGCAGTGTGCCACACAGATACATCTGCATGGAACCCAAAGCATTTGGCTTTCCAGGTGCTCAATGTT
AAGCCAGGAACCGTACCAGTCTGCCATTTCCTTCCTCAGGATCATGTTGTGTGGCTTCCCAACTAG
>Potri.T012700
ATGTCTCTCGCCAATTCTTGTGCACTGCTCCTCCCCTTCTTTCTTACTCTCTCCCTCTACATCACCTTCTCCACCGCTGCTAATACCATCGGTGTAACCC
ACACGACAGTGGCTGTGGCTGCTGACAATGTCCCCTTACCAAAGAAAGTTGCCACCTTCCTCCCTAGCGATATTTCTCCACCTACTGAGAAGTATTGGTA
CTCAAGGTTGCCCAACACTCCATTGCCAAAAGCCCTGAGATATCTTCTACAACCTGGTCATTATCCTTCAATCACCAGAGAATTCGCTAATGAAAACGTA
AGTGCTGCTGTTATCCTAAGAAGATATAGAATAACTTATAGCAAACGAGGCTACAAAAGAGGCGATAAAAAATCCCTAAACTCTGCCCTCCCTGACTCAA
CGATATTCTACCAGTACGACGATCTCCATCCAGGTAAAAAAATGAAAGTTCTTTTTACGGATAGTGGAACCAAGGTTAGTTTCTTGCCCCGTCAAGTCGC
AGAGTCTATACCATTTTCGAGTGACAAAATACCAGAGATTTTGAAGTACTTTGCACTAGAAGTCAACTCAAAAGAGGCTCAGGTTATCAGAGAAGAAATA
GGAGGATGCGAGGAGCCAAAGATGGAAGGAGAAGACAAATATTGTGCTACATCTCTAGAGTCATTAATTGATTTTACTGTTGAAAGGCTTGGCCAAAATG
TTCGGGTACTCTCGACTGAAGCAGGCAAGAAGCAAGAGTATACGGTTTCAGCCGAAGTGAGAATGATTGGAGATCATAAAGCAGCAGTGTGTCACAAGAT
GAGATATCCTTATGCAGTGCACTATTGCCATGTAATCGCAGACACAGAGGTTGATGAGGTTCCATTAGTGGGTGCTGATGGCACAAAAGTGAAAGCTGTA
ACGGTTTGCCACCTCAACACATCAGCTTGGAGTCCAGACCATATGGCGTTTCAAGTTCTCAAAATTAAACCAGGACCTGCTGTTTGTCACTTTCTAGATA
GTGATACTCTCGTTTGGGTGCCAAAGAAGGATAAAAAAATGACTCCATGA
>Potri.004G136000
ATGTCTCCAGCCATTTCTGGTGCACCATTCCTGATCTTCTTTCTAACTCTCTCCCTCCACATTTCCTTTCCCACTGCTGTCCGTTTACCAACCAAAGTGC
CCAGCTTCCTCCCGAGCGATAATTCTCCACCCACTGAGAAGTATTGGTTCTCAAGGTTGCCCAACACTCCATTGCCAAAAGCCCTTCGAGATACTCTACA
ACCTGGTTATTATCCTTCCGTGATCAGAGATTTCGCTAATGGCGAAAAAATTAGCGTTGATGCTCGTGAAAAATATGGAAAACACTATGGAGAAGATAGC
CATAAAAAAACCGCAAAATCTGCTCTCCCCGACTCAACAATATTCTACTTGTACAACGATCTCCATCCAGGTAAAAAGATGAAATTGCTTTTTACTAACA
GTGGAACCAAGGTTAGTTTCTTGCCTCGTCGAGTCGCAGAGTCTATACCATTTTCAAGTGACAAATTTCCGGAGATTTTGAAGTACTTTTCTCTACAAGT
CAACTCAGAAGAGGCTGAGATTATCAGTGATGAAATAGGATACTGCGAGAGCCCGAACATGGAAGGAGAAGAAAAATATTGTGCTACATCTCTAGAGTCA
TTAATTGATTTTAATGTTGCGAGGCTTGGCCAAAATGTTCAGGTGCTCTCAACTGAACCAGGCAAGAAGCAAGAGTATACTGTTTCGGCAAAAGCGGAAA
TGAGGGGAGAACATAAAGCAGCGGTGTGTCATAAGATCAGATATCCTTATGCAGTACATTATTGCCATGTAATCGAAGGCACAGAGGTTTATGTGGTTCC
ATTAATCGCTGCTGATGGCGCAGAAGTGAAAGCGGTAACCGTATGCCACCTGAACACATCAGCTTGGAGTCCTGACCATATGGCCTTTGAAGTTCTCAAA
ATTAAACCAGGACCGGCTGTTTGTCACTTTCTGGCTACTGATACTCTTATTTGGGTTCCAAAAAAGGATCAAGACATGACTCCATGA
>Potri.004G136700
ATGTCTCCAGCCATTTCTGGTGCACCATTCCTGATCTTCTTTCTAACTCTCTCCCTCCACATTTCCTTCTCCACTGCTGTCCGTTTACCAACCAAAGTGC
CCAGCTTCCTCCCGGGCGATAATTCTCCACCCACTGAGAAGTATTGGTTCTCAAGGTTGCCCAACACTCCATTGCCAAAAGCCCTTCGAGATACTCTACA
ACCTGGTTATTATCCTTCCGTGATCAGAGATTTCGCTAATGGCGAAAAAATTAGCGTTGATGCTCGTGAAAAATATGGAAAACACTATGGAGAAGATAGC
CATAAAAAAACCGCAAAATCTGCTCTCCCCGACTCAACAATATTCTACTTGTACAACGATCTCCATCCAGGTAAAAAGATGAAATTGCTTTTTACTAACA
GTGGAACCAAGGTTAGTTTCTTGCCTCGTCGAGTCGCAGAGTCTATACCATTTTCAAGTGACAAATTTCCGGAGATTTTGAAGTACTTTTCTCTACAAGT
CAACTCAGAAGAGGCTGAGATTATCAGTGATGAAATAGGATACTGCGAGAGCCCGAACATGGAAGGAGAAGAAAAATATTGTGCTACATCTCTAGAGTCA
TTAATTGATTTTAATGTTGCGAGGCTTGGCCAAAATGTTCAGGTACTCTCAACTGAACCAGGCAAGAAGCAAGAGTATACTGTTTCGGCAAAAGCGGAAA
TGAGGGGAGAACATAAAGCAGCGGTGTGTCATAAGATCAGATATCCTTATGCAGTACATTATTGCCATGTAATCGAAGGCACAGAGGTTTATGTGGTTCC
ATTAATCGCTGCTGATGGCGCAGAAGTGAAAGCGGTAACCGTATGCCACCTGAACACATCAGCTTGGAGTCCTGACCATATGGCCTTTGAAGTTCTCAAA
ATTAAACCAGGACCGGCTGTTTGTCACTTTCTGGCTACTGATACTCTTATTTGGGTTCCAAAAAAGGATCAAGACATGACTCCATGA
>Potri.004G136900
ATGTCTCCAGCCATTTCTGGTGCACCATTCCTGATCTTCTTTCTAACTCTCTCCCTCCACATTTCCTTCTACACTGCTGTCCGTTTACCAACCAAAGTGC
CCAGCTTCCTCCCGGGCGATAATTCTCCACCCACTGAGAAGTATTGGTTCTCAAGGTTGCCCAACACTCCATTGCCAAAAGCCCTTCGAGATACTCTACA
ACCTGGTTATTATCCTTCCGTGATCAGAGATTTCGCTAATGGCGAAAAAAGTAGCGTTGATGCTCGTGAAAAATATGGAAAACACTATGGAGAAGATAGC
CATAAAAAAACCGCAAAATCTGCTCTCCCCGACTCAACAATATTCTACTTGTACAACGATCTCCATCCAGGTAAAAAGATGAAATTGCTTTTTACTAACA
GTGGAACCAAGGTTAGTTTCTTGCCTCGTCGAGTCGCAGAGTCTATACCATTTTCAAGTGACAAATTTCCGGAGATTTTGAAGTACTTTTCTCTACAAGT
CAACTCAGAAGAGGCTGAGATTATCAGTGATGAAATAGGATACTGCGAGAGCCCGAACATGGAAGGAGAAGAAAAATATTGTGCTACATCTCTAGAGTCA
TTAATTGATTTTAATGTTGCGAGGCTTGGCCAAAATGTTCAGGTACTCTCAACTGAACCAGGCAAGAAGCAAGAGTATACTGTTTCGGCAAAAGCGGAAA
TGAGGGGAGAACATAAAGCAGCGGTGTGTCATAAGATCAGATATCCTTATGCAGTACATTATTGCCATGTAATCGAAGGCACAGAGGTTTATGTGGTTCC
ATTAATCGCTGCTGATGGCGCAGAAGTGAAAGCGGTAACCGTATGCCACCTGAACACATCAGCTTGGAGTCCTGACCATATGGCCTTTGAAGTTCTCAAA
ATTAAACCAGGACCGGCTGTTTGTCACTTTCTGGCTACTGATACTCTTATTTGGGTTCCAAAAATGGATCAAGACATGACTCCATGA
>Potri.T012500
ATGTCTATAGCCAATTCTTGTGCACTGCTCCTCCTCTTCTTTCTTACTCTCTCCCTCTACATTACCTTCTCCACCGCTGCCAATACCATCGGTGTATCCC
ACACGACAGTGGCTGTGGCTGCTGACAATGTCCCTTTACCAAAGAAAGTTGCCACCTTCCTCCCTAGCGATATTTCTCCACCTACTGAGAAGTATTGGTA
CTCAAGGTTGCCCAACACTCCATTGCCAAAAGCCCTGGAATATCTTCTACAACCTGGTCATTATCCTTCAATCACCAGAGAATTCGCTAATGAAAACGTA
AGTGCTACTGTTATCCAAAGAATCTATAGAAGAGTTTACAAACGAGGCTATAAAAGAGGCGATAAAAAATCCCTAAAGTCTGCCCTCCCTGACTCAACGA
TATTCTACCAGTACAACGATCTCCATCCAGGTAAAAAATTGAAAATTCTTTTTACGGATAGTGGAACCAAGGTTAGTTTCTTGCCTCGTCAAATCGCAGA
GTCTATACCATTTTCCAGTGACAAAATACCAGAGATTTTGAAGTACTTTACACTAGAAGTCAACTCAAAAGAGGCTCAGGTCATCAGAGAAGAAATAGGA
GGATGCGAGGAGCCAAACATGGAAGGAGAAGACAAATATTGTGCTACATCTCTAGAGTCATTAATTGATTATAGTGTTGAAAGGCTTGGCCAAAATGTTC
GGGTACTCTCGACTGGAGCAGGCAAGAAGCAAGAGTATACGGTTTCAGCCGAAGTGAGAATGATTGGAGATCATAAAGCAGCAGTGTGTCACAAGATGAG
ATATCCTTATGCAGTGCACTATTGCCATGTAATCGCAGACACAGAGGTTGATGAGGTTCCATTAGTGGGTGCTGATGGCACAAGAGTGAAGGCTGTAACG
GTTTGCCACCTGAACACGTCAGCTTGGAGTCCAGACCATATGGCGTTTGAAGTTCTCAAAATTAAGCCAGGACCTGCTGTTTGTCACTTTATAGATAGTG
ATACTCTCGTTTGGGTGCCAAATAAGGATAAAGAAATGACTCCATGA
>Potri.004G136500
ATGGCCAAAAAATTAGCGTTGATGATCGTGAAAAATATGGAAAAACACTATGGGGTAGATAGCCATAAAAAACCCGCAAAATCTGCTATCCCCGACTCAC
AAATATTCTACTTGTACAACGATCTCCATCCAGGTAAAAAGATGAAATTGCTTTTTACTAACAGTGGAACCAAGGTTAGTTTCTTGCCTCGTCGAGTCGC
AGAGTCTATACCATTTTCAAGTGACGAATTTCCGGAGATTTTGAAGTACTTTTCTCTACAAGTCAACTCAAAAGAGGCTCAGATTATCAGTGATGAAATA
GGAAATTGCGAGAGCCCGAACATGGAAGGAGAAGAAAAATATTGTGCTACATCTCTAGAGTCATTAATTGATTTTAATGTTGCGAGGCTTGGCCAAAATG
TTCAGGTACTCTCAACTGAACCAGGCAAGAAGCAAGAGTATACTGTTTCGGCAAAAGCGGAAATGAGGGGAGAACATAAAGCAGCGGTGTGTCATAAGAT
CAGATATCCTTATGCAGTACATTATTGCCATGTAATCGAAGGTACAGAGGTTTATGTGGTTCCATTAATCGCTGCTGGTGGCGCAGAAGTGAAAGCGGTA
ACCGTATGCCACCTGAACACATCAGCTTGGAGTCCTGACCATATGGCCTTTGAAGTTCTCAAAATTAAACCAGGACCGGCTGTTTGTCACTTTCTGGCTA
CTGATACTCTTATTTGGGTTCCAAAAAAGGATCAAGACATGACTCCATGA
>Potri.004G136600
ATGTCTCCAGCCATTTCTGGTGCACCATTGCTGATCTTCTTTCTAACTCTCTCCCTCCACATTTCCTTTCCCACTGCTGTCCATTTACCAACCAAAGTGC
CCAGCTTCCTCCCGGGCGATAATTCTCCACCCACTGAGAAGTATTGGTTCTCAAGGTTGCCCAACACTCCATTGCCAAAAGCCCTTCGAGATACTCTACA
ACCTGGTTATTATCCTTCAGTGATCAGAGATTTCAGTAATGGCGAAAAAATTAGCGTTGATGCTCGTCAAAAATATGGAAAAAACTATAATGGAGCAGAT
AACCATAAAAAAGCCGCAAAATCTGCTCTCCCCGACTCGACAATATTCTACTTGTACAACGATCTCCATCCAGGTAAAAAGATGAAATTGCTTTTTACTA
ACAGTGGAACCAAGGTTGGTTTCTTGCCTCGTCGAGTCGCAGAGTCTATACCATTTTCAAGTGACAAATTTCCGGAGATTTTGAAGTACTTTTCTCTACA
AGTCAACTCAAAAGAGGCTGAGATTATCAATGATGAAATAGGATACTGCGAGAGCCCGAACATGGAAGGAGAAGAAAAATATTGTGCTACATCTCTAGAG
TCATTAATTGATTTTAATGTTGCGAGGCTTGGCCAAAATGTTCAGGTACTCTCAACTGAACCAGGCAAGAAGCAAGAGTATACTGTTTCGGCAAAAGCGG
AAATGAGGGGAGAACATAAAGCAGCGGTGTGTCATAAGATCAGATATCCTTATGCAGTACATTATTGCCATGTAATCGAAGGCACAGAGGTTTATGTGGT
TCCATTAATCGCTTCTGATGGCGCAGAAGTGAAAGAGGTAACCGTATGCCACCTGAACACATCAGCTTGGAGTCCTGACCATATGGCCTTTGAAGTTCTC
AAAATTAAACCAGGACCGGCTGTTTGTCACTTTCTGGCTACTGATAGTACTCTTATTTGGGTTCCAAAAAAGGATCAAGACATGACTCCATGA
>Potri.009G114600
ATGGGCGCAGAATTTGCCTTCAAGTTCTTCCTCCTTTATCTTGTGCTTGTTATGTGTGTTGATGGAAAAGGAGGAGCCAGGGATGATTCTCAAAGTGAAG
GGATGCATGGAGAACCTGTTCACGTTCATGATCATCCAGCATCCCATATGGATCACATGGATCACTCGCTGTTAGTGTTTTTCACCTTGAATGATCTAAA
AGTGGGAAGAACAATGCCCATATATTTTCCGAAGAAGGACCCTTCAAAATCTCCTCGCTTGTTGCCTAGAGAAGATGCAAATTCAATTCCTTTTTCATAT
GAAAAATTTCCGTATCTTCTTCAATTCTTCTCCTTCTCTAATGGGTCTCCCCAAGCCATAGCTATGGAAGATACGCTTAGAGCATGTGAGATTAAACCCA
TCAAAGGGGAGGTCAAATTTTGTGCTACGTCCTTAGAATCCATGCTTGATTTTGTACAAGGTATACTTGGCTTGGAGTCCCGGTTCAAAGTTGTGAGCAC
TACCTACCTTACAGAATCAAGTATCCTGCTCCAAAATTATACTATCCTAGAAGTGCCAAAAGAGGTACCAGCTCCAAAGATGGTAGCATGTCACACTATG
ACTTACCCTTATGCAGTTTTCTATTGCCATAGCCAAGGGACTAAGAACAAGGTGTTTATGGTCTCACTAATCGGTGAGAATGGAGATAGGGTAGAAGCTC
TTGCCGTTTGCCACTTGGATACTTCACAGTGGAGTCGTAATCATGTGTCGTTTAAAGTGCTTGGAATTGAACCAGGGTCCTCCGATGTCTGCCATTTCTT
CCCAGAAGACAATCTAGTGTATGTTCCCATGCCAACTATGTCTAATAATCTAATAAATGTAATGTGA
>Potri.004G153100
ATGGGTGTTGATGTTTTGTCTTGGAGACTTATCCTCTGTTCTCTACTTGTTTTACTGTTTGCTAAAGACTGTAGTGCAAGAAAGATGACTCACACAAGAT
GGAGAGAAGTGCCGGATGATGATACAAACGGTCTGCAACACAATCGAGAACCTGATTTGCAACAGCTTTCAAAGGATGATCATCTTCTAACCAGGCACAG
TAGGGATGGTGATCATCGAAACCATGAACATGCTCATCTATCATCACATATGAATCATATGGACCCTTCAGACAAGATTTTCTTCACCATAGAAGATCTG
CAAGTTGGAAAAACACTTCCACTTTACTTCTACTATAGAGACCCTTCAACTTCTCCTCATCTGATATCTAGAGAAGAAGCCAATTCAATTCCTTTCTCTT
TAGCAAAATTACCTTATCTTCTTGAATTTTTCTCTTTGTCCAAAGAATCTCCTCAAGCCAAAGCCATGGAATATACACTAACACAATGTGAACTTGAACT
CATGGAAGGTGAGACCAAGTTCTGTGCTACTTCCTTGGAATCCATGCTTGATTTTGCACAGGCCACTTTTGGATCGGAAACCCAAGTAAAAGCCTTAACT
ACCAATCATCTTAGAAAGCCAGTTGCACCTATACAAAACTACACCATTGTGGAGGAGCCTAGAGAGATCTTGGTACCAAAAGTGATAGGATGTCATACCA
TGCCTTACCCTTACGTAGTTTATTATTGCCATAGCCAAGAAGGTGGGAACAGGTTATTTGAGATTTCACTTGGTGGTGAGAATGGAGATAGAGTCCAAGC
TATTGGTGTTTGCCACATGGACACCTCTCGATGGGATCCTGACAACCCATCATTTCGTGTGCTGAAAATAAAGCCTGGAACTGCCCCTGTATGCCATATT
TTCCCAGCAGATAACATAGTATGGGTGCCTTTGCTTTCATAA
>Potri.009G114300
ATGACTGTTGATGTTTCTTGGAGAATTATCCTCTGTGCTCTCCTTGTTTTACTGTTTGCTGAAGACAGCAGTGCAAGAGAGATAACTCGCATAAGATGGA
AAGAAGTGGATGATGATACTAAGGGTCAGCAACAAAACCCAGAAATACCTGATTTGCAACAACTTTCCAAGGATAATCATCTGCCAATCAAGCATAATAT
TGACGATGATCATCAAAAGCATGCGCATGCGCATGCTCATCTATCATCACATATGGATCACATGGACCCTTCAGATAAGATTTTCTTCACCATAAAGGAT
CTAAAAGTTGGTAACGCAATTCCAATTTACTTCTCCCATGGAGACCCTTCAACTTCTCCTCATCTGATATCTAGAGAAGAAGCCAATTCAATTCCTTTCT
CTTTAGCAAAATTACCTTACCTTCTTGAATTTTTCTCTCTGTCTAAAGAATCTCCTCAAGCCAAAGCCATGGAATATACACTAACACAATGTGAAGTTGA
ACCCATGGAAGGAGAGACCAAGTTATGTGCTACTTCCTTAGAATCCATGCTTGATTTTGCACAGGCCACCTTTGGAATCGATACCCAAGTAAAAGCTTTA
ACTACTAACCACCTTAGAAAGTCAGTTGCACCTTTACAAAACTACACCCTTTTGGAAGAGCCCAAAGAGATCTTGGCACCAAAAATGATAGGATGTCATA
CCATGCCTTACCCTTATGTAGTTTACTATTGCCATATCCAAGAAGGTGGGAACAGGCTATTTGAGATTTCACTTGGTGGCGAGCATGGAGATAGAGTCCA
AGCTACTGGTGTTTGCCACATGGACACCTCAAAATGGGATCCTGACAACCCATCATTTCGTGTGCTGAAGATAAAGCCTGGAACTGCCCCCGTGTGCCAT
ATTTTTCCAGCAGATAACATAGTTTGGGTGCCTTTGATTTCGTAA
>Potri.008G190000
ATGCATATTCTTCACCCCATTACCCTTCTTCTCTCCCTTTCCTTCGTCTCATTGCTCAATGTGAATCATGCAGCAGTTGGCAGTGGAGATTCGCCAAACG
GTGAGAGCCCATTTACGCCCAAGGCATCTCTAGTTCGGTACTGGAACAAGGAGATCCACACGGTTTTACCAAAATCTGGTTTTTTCATCTCCAAAGCCTC
CCCGTTGAGTCCTGTCGATTTGGCAACATTTGCTAAACTCGCCTCCCAAAATGCTCTCTCCGCTCAACTCCCAGCCTTTTGTTCCTCTGCCGAACTCTTC
TGCTTCCCTGATTTGTCTCCCAGTCTTGAAAAGCATGACCATGACTCCCATTTCGCTATCTATAACAACAAGAATTTCAGCAATTACGGCACTGATCGAG
CCGGTGGAGCGGACTCTTTCAAGAACTATTCCGATGGTGACAATATCCCGGTCGACTCGTTCCGCCGGTACGGCCGCGACGCCGCCGGTCACGGCGAGTT
GTTTTCCAGTTATGCCCCTGACTCCAACGTTGTTGACCAGAGCTTTAACACCTATGGCGCTGGTGCGACTGGCGGCGCTGGAGAGTTCAAGGGGTACAAT
GTGGAGGTAAACAACCCAAATCTTCGCTTTGTTTCCTATTCTGATAGTGCTAATGGGAAGGGCCAGAAGTTCTCGACTTACACAGAGAATGCGAATGCTG
GACCGGGTCAAGCTTTCACCAGTTATGGGAAGAACGGGAATGGAGCTCCCAATGAGTTCTCTGGTTATGGGACGAGCTCGAATGTGGTTGGTTCAGATTT
CACCAACTATGGTGAGACTGCCAATGGGGCTAATGATACTTTCAAGTCTTACGGAGTTGATGGGAATGTTCCACAGAATAATTTCGTGAACTATGGCGAT
GGTGGGAATGCTGGTGTTGATAGCTTCGCCACTTACAGGGAAAAATCAAATGTTGGGGATGATTCCTTTCAAACTTATGCCAAGAATTCGAATGCAGAGA
AAGCCAATTTCGCCAATTATGGAAAATCCTTCAATGAAGGGACTGATAAGTTCTCTGGCTATGGGAATGGAGCAATGGGGCAGCAGATTGGGTTCAAGAT
CTACGGAGTAAACACCACTTTCAAAGACTATGCCAATAAGAAGGGTGTCACTTTTGCTGGGTACACTAGCGCAAGCACTGCCGATGCTTCAATGAAGGTA
AACAGTGACAGTGTGGTAAAAAACAATAAGTGGATAGAGCCCGGAAAATTCTTCCGGGAGTCGATGTTGAAAAAGGGAAGTGTGATGCCAATGCCGGACA
TTCGAGACAAAATGCCCAAAAGATCCTTTCTGCCTCGCTCCATCATCTCCAAACTACCCTTTTCCACCTCCAAAATTGATCAGCTAAAGGAGATTTTTCA
TGCTAGTGATAATTCAAGCATGGAGAGGATCATTTTGGATGCTCTTGAAGAGTGTGAGAGATCACCCAGCCCTGGCGAGACCAAGCGCTGTGCGGGCTCG
GCCGAGGACATGATCGATTTTGCAACCTCTGTGTTAGGCCGCAACGTGGCTGTCCGTACGACGGATAACGTGAATGGGTCGAAGAAAAACATCATGATTG
GATCGATCAAAGGGATCAACGGTGGGAGAGTGACCAGGTCAGTCTCTTGTCACCAGACCCTCTATCCTTACCTGCTCTATTACTGCCACTCTGTTCCCAA
AGTTCGGGTCTACGAAGCCGATCTTTTGGATCCAAATAGCAAGGCCACGATAAATCATGGTGTTGCCATCTGCCACTTGGATACATCTTCCTGGAGCCCC
ACCCATGGAGCCTTTTTGGCCCTGGGTTCGGGTCCGGGCCGGATTGAGGTCTGTCACTGGATTTTTGAGAATGATATGACATGGACCATTGCCGAAGCCT
AA
>Potri.010G040800
ATGCAAAATTTTCACCCCATTACCCTTCTTCTCTCCCTTTGCTTCCTCTCATTGCTCAATGTGAATTATGCAGCAGATGGGAGTAGTGATTCAGCAAACG
GTGAGAGCCCATTCACGGCCAAGGCATCTCTAATTCGGTACTGGAACAAGGAGATCCACACGGGTTTACCAAAGTCTGCTTTTCTCCTCTCCAAAGCCTC
GCCATTGAGCCCTGTCGATTTGGCAACGTTTTCTAAACTCGCCTCCCAAAACGCTCTCTCCACTCAATTCCCAGCTTTTTGTTCCTCTGCCAAACTCTTC
TGCTTCCCCGATTTGTCTCCCAGTCTTGAAAAGCATGACCAAGACTCCCATTTCGCCTTCTACTTCAACAAAAACTTCACCAATTACGGCACTGGTCGAG
CTGGTGGAGCCGACTCTTTCAAGAACTACTCCGATGGGGTCAATCTCCCGGTTGACTCGTTCCGCCGGTACGGCCGGGACGCTGCTGGACACGACGAGAC
ATTTTCCAATTATGCCCCTGAGACCAACGTTGCCGACCAGAGCTTTAACACCTACGGCGCAGGTGCCACCGGTGGCACTGGAGAGTTCAAGGGGTATAAT
GTCAGGATAAACAAACCAGATCTCAGGTTTGTGTCCTACTCTGACGGTGCTAATGGGAAGGGCCAGAAGTTCTCGACTTATACAGAGGATGCGAATGCTG
GAGACGAAGCTTTCACTAGTTATGGGAAGAATGGGAATGGAGTCCCGAACGAGTTCTCAGGTTATGGGAAGAGTTCGAATGTGATTGGTTCAGATTTCTC
CAACTATGGTGAGGCTGGCAATGGGGCTAGTGATACTTTCAAGACTTACGGAGTTGATGGGAATGTTCCAGAGAATAATTACAAGAACTATGGCGATGGT
GGGAATGGTGGTGTTGATAGCTTCGCCAATTACAGGGAAAAATCAAACGTGGGGGACGATTCCTTTCAGTCTTATGCCAAGAATTCGAATGCACAGAAAG
CAGATTTCGTCAATTATGGAAAATCCTTTAATGAAGGGACTGATAAGTTCACTGGGTATGGGAAGGGGGCAGTGGGGCAGCAGATTGGGTTCAAGATCTA
TGGAGTAAACACCACTTTCAAAGACTATGCCAGAAAAAAGGATGTCACTTTTTCCAAGTACACCAATGCAGGCACTGCTGATGCTTCGATGAAGGTAACT
AGTGACAGTTCAGCAAATAAAAACAAGTGGGTAGAGCCCGGAAAATTCTTCCGGGAGTCAATGTTGAAGGAGGGAAGTGAGATGCCAATGCCGGACATTC
GAGACAAAATGCCCAAAAGATCCTTTCTTCCCCGCTCCATCATCTCCAAAATACCGTTTTCCACGTCCAAAATGGGTCTGATAAAGGAGATTTTCCATGC
CAGTGATAATTCAAGCATGGAGCGGATCATCTTGGATGCTGTTGAAGAGTGTGAGAGAGCACCCAGCCCAGGCGAGACCAAGCGCTGCGTGGGCTCGGCT
GAGGACCTGATCGATTTTGTAATCTCTGTATTAGGCCGCAACGTGGCTGTCCGCACGACGGACAACGTGGAAGGGTCGAAGAAAAACGTCACGATTGGAA
CGATCAAGGGGATCAACGGCGGGAGAGTGACGAAGTCAGTCTCTTGTCACCAGAGTCTCTATCCTTACCTGCTCTATTACTGCCACTCTGTTCCTAAAGT
TCGGGTGTACGAAGCGGATCTCTTGGATCCCAATAGCAAGACCAAGATCAACCATGGTGTTGCCATCTGTCACCTGGACACATCCTCATGGAGCCCCACC
CATGGTGCTTTCTTAGCTCTTGGTTCTGGTCCAGGTCGGATTGAGGTCTGTCACTGGATTTTTGAGAATGATATGACTTGGACTCTTGCTGAAGCCTCTT
AG
>Potri.010G040900
ATGCAAAATTTTCACCCCATTACCCTTCTTCTCTCCCTTTGCTTCCTCTCATTGCTCAATGTGAATTATGCAGCAGATGGGAGTAATGATTCAGCAAACG
GTGAGAGCCCATTCACGGCCAAGGCATCTCTAATTCGGTACTGGAACAAGGAGATCCACACGGGTTTACCAAAGTCTGCTTTTCTCCTCTCCAAAGCCTC
GCCATTGAGCCCTGTCGATTTGGCAACGTTTTCTAAACTCGCCTCCCAAAACGCTCTCTCCACTCAATTCCCAGCTTTTTGTTCCTCTGCCAAACTCTTC
TGCTTCCCCGATTTGTCTCCCAGTCTTGAAAAGCATGACCAAGACTCCCATTTCGCCTTCTACTTCAACAAAAACTTCACCAATTACGGCACTGGTCGAG
CTGGTGGAGCCGACTCTTTCAAGAACTACTCCGATGGGGTCAATCTCCCGGTTGACTCGTTCCGCCGGTACGGCCGGGACGCTGCTGGACACGACGAGAC
ATTTTCCAATTATGCCCCTGAGACCAACGTTGCCGACCAGAGCTTTAACACCTACGGCGCAGGTGCCACCGGTGGCACTGGAGAGTTCAAGGGGTATAAT
GTCAGGATAAACAAACCAGATCTCAGGTTTGTGTCCTACTCTGACGGTGCTAATGGGAAGGGCCAGAAGTTCTCGACTTATACAGAGGATGCGAATGCTG
GAGACGAAGCTTTCACTAGTTATGGGAAGAATGGGAATGGAGTCCCGAACGAGTTCTCAGGTTATGGGAAGAGTTCGAATGTGATTGGTTCAGATTTCTC
CAACTATGGTGAGGCTGGCAATGGGGCTAGTGATACTTTCAAGACTTACGGAGTTGATGGGAATGTTCCAGAGAATAATTACAAGAACTATGGCGATGGT
GGGAATGGTGGTGTTGATAGCTTCGCCAATTACAGGGAAAAATCAAACGTGGGGGACGATTCCTTTCAGTCTTATGCCAAGAATTCGAATGCACAGAAAG
CAGATTTCGTCAATTATGGAAAATCCTTTAATGAAGGGACTGATAAGTTCACTGGGTATGGGAAGGGGGCAGTGGGGCAGCAGATTGGGTTCAAGATCTA
TGGAGTAAACACCACTTTCAAAGACTATGCCAGAAAAAAGGATGTCACTTTTTCCAAGTACACCAATGCAGGCACTGCTGATGCTTCGATGAAGGTAACT
AGTGACAGTTCAGCAAATAAAAACAAGTGGGTAGAGCCCGGAAAATTCTTCCGGGAGTCAATGTTGAAGGAGGGAAGTGAGATGCCAATGCCGGACATTC
GAGACAAAATGCCCAAAAGATCCTTTCTTCCCCGCTCCATCATCTCCAAAATACCGTTTTCCACGTCCAAAATGGGTCTGATAAAGGAGATTTTCCATGC
CAGTGATAATTCAAGCATGGAGCGGATCATCTTGGATGCTGTTGAAGAGTGTGAGAGAGCACCCAGCCCAGGCGAGACCAAGCGCTGCGTGGGCTCGGCT
GAGGACCTGATCGATTTTGTAATCTCTGTATTAGGCCGCAACGTGGCTGTCCGCACGACGGACAACGTGGAAGGGTCGAAGAAAAACGTCACGATTGGAA
CGATCAAGGGGATCAACGGCGGGAGAGTGACGAAGTCAGTCTCTTGTCACCAGAGTCTCTATCCTTACCTGCTCTATTACTGCCACTCTGTTCCTAAAGT
TCGGGTGTACGAAGCGGATCTCTTGGATCCCAATAGCAAGACCAAGATCAACCATGGTGTTGCCATCTGTCACCTGGACACATCCTCATGGAGCCCCACC
CATGGTGCTTTCTTAGCTCTTGGTTCTGGTCCAGGTCGGATTGAGGTCTGTCACTGGATTTTTGAGAATGATATGACTTGGACTCTTGCTGAAGCCTCTT
AG
>Potri.012G079200
ATGGGCAGAGAAGTCATGGCTGGCATGAGTGTTCTCTTCTTGATTCTCTTCTTATCATTCTCATCTTGCAAGGTTTCTTTCGCCGCTACAACTACAAGTA
GCCTCCATAAACAAAACTTATCAACCCCACTTAACCCTTTTTCCCCAAGAGCATCTTTGATCCGTTATTGGAACAAACATATCTCGAACAGCCTACCTAA
ACCACTGTTTCTCCTCTCCAAAGCTTCTCCACTCAGTGCCATAGACTCAGCGATCCTCACTAAACTTGCCACTCAAAACTCTCTTTCCTTGCACCTTGAC
TCATTCTGCTCTTTAGCCAACTTATTTTGCTTCTTTGACACAAAACAAAGTTTACGCAATCATGACCAAGATTCCAACTTTGCACTTTACTCCAACAAGC
GCTTTGCGAACTATGGTGGATCAAGACTCAGCGGGGTCGACTCATTTAAGAACTACTCCAACGGGTTGAACACGGTCGCCGACTCTTTCATAAGATACAG
CCGTGAATCTACAGGCCATAGTGAGACATTCACAAACTATGGTAACGATGGAAATGTCGCCAATGCAACATTTGGCAACTATGGCTCTGCTGCCACTGGT
GGTTCTGGCACGTTCAAGAACTATGATAACCGAGTCAATGTGCCTGGTCTTCGATTCACTACTTATGCCTCAGATGGAAATGACCATAAGCTCTCCTTTT
CAAGCTACAGTGATGAAACGAATGTAGGTGCTCAAGGATTCAATAGCTATGGCAAGAAAGGAAATGGGGTTCCATCTGAGTTCGTATCCTATAGTCGAGA
TTCAAACGGTATTGAATCTAAATTTACTGGCTATGGTGAGTTAGGTAATGCAGCAAATGACTCTTTCACTAGTTATGGAAACTCAGGTAACAACCCACAT
AACAACTTCAAGAGTTATGGAAGTGGTGCAAACTCTGCTAGTGATCGCTTCTCAAGCTACAGGAACGGAGCCAATGTTGGTCAGGATTCATTTCAATCTT
ATGCCAAGGATTCAAATTCAGGGAAAGTGAGCTTCGCAAATTATGGAAAATCATTTAACCCTGGAAATGATTCATTCATAGATTATGGCAAAGGTTCAAA
GGGTATGACCACCATTGGGTTCAAAAGTTATAGCCTTGATCGATCATTCATGGTTTATAAAGATAAGGGTGTTACATTTGCTGGTTACAGTAACACAAGT
AGTATGCCGAGTGACAATGGCGTTTCTGTAAATAAGAGACGGGTGGAACCAGGGAAGTTTTTCAGGGAATCCATGCTGAAGCCTGGGAATGTTATGGTAA
TGCCCGACATTAGGGACAAAATGCCAGAGAGGTCATTTTTACCCAGGTCAATTGTTTCAAAATTACCATTCTCAACCACAAAAATGGCCAAGCTCAAGGA
CCTTTTCCATGCGTCAGATAACTCAACCATGACGCGCGTGCTTATCAACGCACTAGCCGAGTGCGAGAGGGCACCAAGCCACGGTGAGACCAAGCGATGC
GTTGGTTCTGTCGAGGACATGATCGACTTTGCAGTTTCGGTCTTGGGCCACAACGTGACGGTCAGGACCACCGAGAATGTTAACGGGTCAAAGAAAAGAG
TGATGATCGGATCGGTTGAAGGGATCAACGGCGGACAAGTGACCAAATCAGTGTCCTGTCACCAAAGCTTGTACCCGTATTTATTGTATTACTGTCATTC
GGTACCCAGAGTTAGGGTTTACGAGGCAGACATTGTTGATGTTGAGAGCAAAGAAAAGATCAACGTTGGTGTTGCCATTTGTCATGTTGACACATCAGCT
TGGGGTCCAGAACATGGAGCCTTTGTTGCCCTAGGGTCCAGCCCTGGGAAAATTGAGGTTTGCCACTGGATCTTTGAGAACGACATGACTTGGACCATTG
CGGACAGAGGGTAG
>Brara.I00536
ATGGCCACTCGTCTTCCATTGATCTGTCTTCTTGTTTCAGTCACGGCGGTTGCGGCTGACTTATCACCGGATCGTTACTGGAACACAGCCTTACCAAACA
CTCCCATTCCAAACTCTCTCCGCCATCTCTTTACGCCAGATTTCACCGATGAGAAAAGCACCAACGTCCAAGTAGGGAAAGGAGGCGTGAACGTCAACGC
CGGAAAAGGTAAACCCGGCGGAGGAACCGCCGTGAACGTTGGAAAAGGAGGTGTCCACGTGGACACTGGCAAGGGTAAGGGAACACACGTGAGCGTTAGC
GGCGGAAAAGGTCCGGGCGGAGGCGTAGGCGTCCATACCGGGAAACCGGGAAAGAGAACGGACGTAGGAGTGGGCAAAGGCGGCGTTATAGTGCACACGC
GCCACAAGGGCAAGCCGGTTTACGTCGGTGTGAAACCAGGACCAAACCCTTTTGTGTATAACTATGCAGCGAGTAAGACTCAGCTCCACGACGATCCCAA
AGCGGCTCTCTTCTTCTTGGAGAAGGACATGGTTCCCGGGAAAGAAATGAACCTCAGGTTTAATGCGGAGGACGGTTACCACGGAAAAACGTCGTTCTTG
CCACGTGGGGAGGCGGAAACGGTGCCGTTTGGGTCGGAGAAGTTTTCAGAGATCTTGAAGACTTTCTCGGTTAAACCCGGTTCGGGAGAGGCTGAGATGA
TGAAGAAAACTATTGAGGAGTGTGAAGCCAAAAGAGTTGGTGGAGAGGAGAAGTATTGTGCTACGTCTTTGGAGTCAATGGTTGATTTTAGCGTTTCTAA
ACTTGGCAAAGATCATGTTCGTGCAGTTTCCACTGAGGTGGCTCAGAAGAATGCACCGATGCAGAAGTACAAAATCGCAGGAGCTGGAGTAAAGAAGTTG
TCGGACGACAAGTCAGTGGTGTGTCACAAACAGAAGTACCCATTCGCAGTGTTCTACTGCCACAAGGCGATGATGACGAGCGTTTACGCGGTTCCGCTCG
AAGGAGAGAACGGGTTGCGGGCTAAGGCGGTTGCCGTATGCCACAAGAACACCTCAGCCTGGAACCCAAACCACTTGGCCTTCAAAGTCCTTAAGGTTAA
GCCTGGGACCGTTCCGGTCTGCCATTTCCTCCCTGAAACCCATGTTGTTTGGTTCAGCTACTAG
>Brara.B03626
ATGTTGACTCGTCTCCCTTTGATATGTTTTCTTGTTTCAGTCACGGCCATTGCGGCTGACTTAACACCGGAGCGTTATTGGAACACTGCCTTACCAAACA
CTCCCATGCCAAACTCTCTCCGTCATCTTTTCACGCCAGATTTCACTGATGAGAAGAGCACCGACGTCCAAGTAGGGAAAGGAGGCGTGAACGTTAACGC
CGGAAAAGGCAAACCCGGCGGAGGAACCGCCGTTAACGTTGGAAAAGGAGGTGTGTACGTGGACACAGGCAAGGGCAAGGGAACACACGTGAGCGTTAGC
GGCGGAAAAGGTCCTGGAGGAGGCGTTGGAGTCCACACCGGACAGCCTGGAAAGAGAACCGACGTAGGAGTTGGTAAAGGCGGAGTTATAGTGCACACGC
GACACAAGGGCAGGCCGGTCTACGTCGGTGTAACGCCAGGACCAAACCCTTTTGTGTATAACTATGCAGCGAGCGAGACTCAGCTCCACGACGATCCCAA
AGCGGCTCTCTTCTTCTTGGAGAAGGATATGGTTCCTGGAAAAGCTATGAACCTCAGGTTTAATGCGGAGGATGGTTACGATGGTAAAACGGCGTTCTTG
CCACGTGGGGAGGCGGAAACGGTGCCGTTTCAGTCGGAGAAGTTTTCGGAGATTTTGAATACTTTCTCGGTGAAACCAGGTTCGGAGGAAGCTGAGATGA
TGAAGAAGACTATTGAGGAGTGTGAAGCGAAAAGAGTTGGGGGAGAGGAGAAGTATTGTGCGACTTCTTTGGAGTCTATGGTCGATTTTAGCGTTTCTAA
ACTTGGCAAATATCACGTCCGTGCTGTTTCCACTGAGGTGGTTGAGAAGAATGCACCGATGCAAAAGTACAAAATCGCAGCACCCGGAATAAAGAAGTTG
TCGGACGACAAGTCAGTGGTGTGTCACAAACAGAAGTACCCATTCGCGGTGTTCTACTGCCACAAGGCGATGATGACGAGCGTGTATGCGGTTCCACTCG
AAGGAGAGAACGGTCTGCGGGCTAAAGCGGTTGCGGTTTGCCACAAGAACACCTCGGCTTGGAACCCAAACCACTTGGCCTTCAAAGTGCTTAAGGTGAA
GCCTGGGACTGTTCCGGTCTGCCATTTCCTCCCTGAGACCCATGTTGTTTGGTTCAGCTATTAG
>Brara.F02754
ATGGCGATTCGTCTTTCGTTGATATGCCTTCTTGTTTCAGTCACGGCCATTGCGGCTGATTTAACACCGGAGCGTTATTGGAACTCTGCCTTACCAAACA
CTCCCATACCAAACTCTCTTCGCCATCTTTTTACGTCAGATTTTAGCGACGAGAAAAGCACCAACGTCCAAGTAGGGAAAGGAGGCGTGAACGTTTACAC
CGGAAAAGGTAAGCCTGGCGGAGGAACCGCCGTGAACGTTGGAAAGGGAGGTGTACATGTGAACACCGGCAAGGGTAAGGGAACACACGTGAGCGTTAGC
GGTGGAAAAGGCCACGGAGGAGGCGTCGGCGTCCACACCGGGAAGCCAGGAAAGAGAACCGACGTAGGAGTTGGCAAAGGTGGCGTTATAGTGCACACGC
GCCACAAGGGAAAGCCGGTCTACGTCGGGGTGAAACCAGGACATAACCCTTTTGTGTATAACTATGCAGCGAGCGAGACTCAGCTCCACGACGATCCCAA
AGCGGCTCTCTTCTTCTTGGAGAAAGACATGGTTCCCGGAAAAGCTATGAACCTCAGGTTTAATGCGGAGGACGGCTACGACGGCAAAACTGCGTTCTTG
CCACGTGGAGAGGCGGAAACGGTGCCGTTCGGGTCTGAGAAGTTCTCGGAGATCTTGAACACGTTCTCGGTGAAACCTGGCTCGGGAGAAGCAGAGATGA
TGAAGAAAACGATTGAGGAGTGTGAAGCGAAAAGAGTCGGTGGAGAGGAGAAGTATTGTGCTACGTCTTTGGAGTCGATGGTGGACTTTAGCGTTTCTAA
ACTTGGCAAAGATCACGTTCGTGCTGTCTCCACTGAGGTGGCTGAGAAGAATGCACCGATGCAAAAGTACAGAATCGCAGCGGCTGGGGTAAAGAAGTTG
TCAGACGACAAGTCGGTGGTGTGTCACAAACAGAAGTACCCATTCGCTGTGTTCTACTGCCACAAGGCGATGATGACGAGCGTTTACGCGGTTCCCCTCG
AAGGAGAGAACGGGTTGCGTGCTAAAGCGGTTGCGGTATGTCACAAGAACACCTCGGCGTGGAACCCAAACCACTTGGCCTTTAAAGTCCTTAAGGTGAA
GCCTGGGAGTGTTCCGGTCTGCCATTTCCTCCCTGAAACCCATGTTGTTTGGTTCAGCTACTAG
>Brara.H00310
ATGGCTTCTTTGCGATTCTCTGTCACCTTCCCGGCCCTCCTCTCCCTCCTCCTCCTCTCTCTGTGGGTCGTGGAGGCATACACGTCAAGAAAGCTGATAT
CAAACAATGAACAAGAAGGTCAAAATATCAGCCATTTGTTTAAAGATGGTGAATTCGAGGATCCTACTATGTACATGTTTTTCAAAATCAGTGATCTTAA
ATTAGGAACCAAGTTGCCCATTTACTTCAACAAAAACGATCTTCGAAAAGTTCCTCCACTTCTCACAAGACAAGAAGCTGATCTCATCCCTTTCAGTGAG
TCTAACCTTGACTTCCTTCTCAACCACTTCTCTATCTCCAAAGACTCTCCTCAAGGGAAAGCCATGAAGGAGACTTTGAAACGTTGTGATTTCAAAGCTA
TTGAAGGAGAGTATAAGTTTTGTGGTACTTCTTTGGAGTCAATGCTTGATCTTGCCAAGAAAACAATAGCGTCTAATGCTGATCTCAAGGTCATGACGAC
CAAAGTAATGGTGCCGGACCAAAATAGAATAAGCTATGCTTTGCATAACTATACATTCGCGGAGGTACCAAAGGAGCTAGATGGGATTAAGGTCTTGGGG
TGTCATAGAATGCCATACCCTTATGTAGTTTACTATTGCCATGGTCATAAAAGTGGAACCAAAGTCTTTGAGGTTAATCTGATGAGTGACGATGGGATAC
AACTAGTTGTGGGACCTGCGGTTTGCCACATGGATACGTCGATGTGGAACGCTGATCATGTGGCTTTTAAGGTGTTGAAGATAGAGCCGAGGTCCGCACC
GGTTTGTCACTTCTTCCCTCTTGATAATATTGTGTGGGTATCAAAGTAG
>Brara.F00395
ATGGCTTCTTTGCGATTCTCAGTCACCTTCCACACCTTCCTCTTCTTCTCTCTGTGGGTCGTGGAGGCACACACGTCAAGAAAGCTGATATCAACCAAGG
AACAAGAAGTTCAGAACAATAGCCATTTGCTCAAAGATGGTGAATTCGAGGATCCTACACTGTACATGTTTTTCAAAATCGATGATCTTAAAAAAGGAAC
CAAATTGCCCATTTACTTCAACAAAAACGATCTTAGAAAAGTTCCTCCACTTCTCACAAGACAAGAAGCTGATCTCATTCCTTTCACTAAGTCTAAGCTT
GACTTCCTGCTGAATCACTTCTCTATCTCAAAAGAGTCCCCTCAAGCTAAAGCCATGAAGGAGACTCTGGTACGTTGTAACTACAAGGCCATCGAAGGAG
AGTACAAGTTTTGTGGGACATCTTTGGAGTCAATGCTTGATCTAGCCAAGAAAACAATAGCGTCTAATGCAGATCTCAAGGTCATGACAACAAAAGTAAT
GGTACCTTCCCAACACACAATAAACTATGCTTTGCATAACTATACGTTCGCCGATACTCCAAAGGAGCTTGTTGGGATAAAGATGTTGGGGTGTCATAGA
ATGCCATACCCTTATGTCGTTTACTATTGCCATGGTCATAAAAGTGGTACCAAAGTCTTTGAGGTTAACTTGGTGACAGATGATGGGAAACATCGGGTTG
TGGGACCTGCTGTTTGCCACATGAACACGTCTATGTGGAACGTTGATCACGAAGCTTTTAAGGTGTTGAAAATAGAGCCAAGGTCCGCACCAGTTTGCCA
CTTCTTCCCTCTTGATAACATTGTGTGGGTAGCAAAGTAG
>Brara.G00052
ATGGCTTCTTTGCGATTCTCTGTTACCTCCCCCACCCTCCTCCTCCTCTTCTCTCTGCTGGTCGTGGAGGCACATACTTCAAGAAAGCTGATATCAAACA
AGGAACAAGAAGACCAAAATACTAGTCATTTGCTCAAAGATGGTGAATTCGAGGATCCTTCAATGTACATGTTTTTAAACTTCAATGATCTTAAACTAGG
AGCCAAATTGCTCGTTTACTTCAACAAAAACGAACTTCGAACACTTCCTCCACTTCTCACACGACAAGAAGCTGATCTCATTCCTTTCACTAAGTCGAAG
CTTGACTTCCTTCTCAATCACTTCTCTATCTCCAAAGACTCTCCTCAAGGGAAAGCCATGAAGGAGACGTTGGTACGCTGTAACTACAAGGAAATTGAAG
GAGAGTACAAGTTTTGTGGGACTTCGTTGGAGTCAATGCTTGATCTTGCAAAGAAAACAATAGCGTCTAATGCCGATATCAAGGTCATGACGACTAAAGT
AATTGCCCAAAACACAACAAGCTATGCTTTACATAACTATACGTTCGTCGAGACTCCAAAGGAGCTTATTGGGATTAAAATGTTGGGATGTCATAGAATG
CCATACCCTTATGTAGTTTACTATTGCCATGGTCACAAAAGTGGAGCCAGAGTCTTTGAGGTTAGTCTGGTCACAGATGATGGGAGACAACGGGTAGTGG
GACCTGCTGCCTGTCATATGAACACGTCTATGTGGAACGCTGATCATGTAGCTTTTAAGGTGTTGAAGATAGAGCCGAGGTCGGCACCGGTTTGCCACTT
CTTCCCTCTTGATAACATTGTGTGGTTAGCAAACTAG
>Brara.G02440
ATGCTCAAACCGTTGCTTCTTCTCCAATCCTTCTTGTTCTGTCTCTTCAATGTTGTTTTCGTCGGAGGACGGTTAGTTGGCGGCGGTTTCTCGGCAGAGG
AGAATCCATTCACTCCAAAAGCATCTCTAGTTCGTTACTGGAACAAAGAGATCAGTGCCGACAAATCTCTCAGATCAGAGTTCCTAATCTCCAAGGCGTC
ACCGCTTAACGCCGTAGACTCAGCCACTTTCGCCAAACTCGCCGCCCAAAACTCACTCCCAACCCGTCTCCCCGACTTCTGCTCTGCCGCGAACCTCTTC
TGCTTCCCGGACCTGACCCCGAGCCTCGAGAAGCACGACGACAACGTCAAGTTCTCCGTCTACGACCAGAAAAACTTCACCAGCTACGGCAACGCACGTG
CCGCCGGCGCCGACTCGTTCAAAACCTACTCAAAAGGCAACAACGGCGCCTTCGACTCTTTCCGGAGATACAGCCGCAACGCGGCTGGTCACGAGGATAA
GTTCACCGTCTACGGCGAGAGAGGCAACGTTAACGACCCGATGAGTCGATTCACGGCGTACTCCGACGGCGGAACCGGAAGGTCTCAGACTTTCAAAACC
TACACGCACGACGCCAACGCCGGCAATGGCCAGTCGTTCACGAGCTACAGCAAAAAGGGAAACACGTCTCCGAACGAGTTCACCTCGTACGGCGACTCAT
CCAACGTGATCGGCTCTGATTTCAAGAACTACGGCGATGAAGAAAACGCCGCCAAAGATACCTTCAAAAGCTACGCGAGCGGCGGCAACGTACCGCTTAA
CAACTTCAAAAGCTACGGCGTCTCCGGTAACGGCGCCGTCGACACTTTCGCGAACTACAGAGATAAAGCCAACGTCGGCGATGACTCGTTCTCCGGTTAC
GCGAAAGATTCGAATGCCGGTACGGTTAAATTCACAAATTACGGTCAGTCTTATAATCCCGGTTCGGAATCATTCACCGGTTATGGCAAAGGAAGCGAAG
GACACAAGATCAGTTTCAAAACGTACACACCCAACTCCACTTTCAAGGACTACGCTAAAAACGGCGTCGCTTTCGCCAAGTATAATGTGTCATCAATCGC
GGATGGCAAAACCGTGAATAAGTGGATAGAGCCGGGTAAATTCTTTAGAGAGTCAACGCTTAAAGAAGGTACAGTGATTCCCATGCCTGATATTAAGGAT
AAAATGCCTAAAAGGTCGTTTTTGCCCCGGAGCATCGTCTCTAAGCTACCCTTCTCCACCTCCAAGCTCGCCGAGGTTAAGACGATCTTCCACGCCGGAG
ATAACTCGTCGATGGAGAAGATCATCTCCGACGCGGTGACGGAATGCGAGAGGCCACCGAGCGCGGGAGAGACGAAGCGGTGTGTCGGATCAGCGGAGGA
TATGATCGATTTCGCCACGTCGGTGCTTGGTCGTAGCGTGGTGCTACGAACGACGGAGAGTGTGGCGGGGTCAAAGCAGAAGGTGGTGATCGGGAAAGTC
AACGGAATCAACGGGGGGAAGTTGACGAAAGCTGTTTCGTGTCATCAGAGTTTGTACCCGTATCTGTTGTATTACTGCCACTCGGTTCCTAAGGTTCGGG
TCTACGAAGCGGATCTTCTTGAGTTGAATAGTAAGACTAAGATCAATCATGGGATTGCCATTTGTCATATTGACACGTCATCATGGAGTCCCACACATGG
AGCTTTCTTAGCTCTCGGGTCGAAACCGGGTCGGATTGAAGTTTGTCATTGGATATTTGAGAACGACATGAACTGGGCTATCGCCGATTAG
>Brara.G02959
ATGGGTGTAGGCTTTTTTGGCTTCTCTCTATATATATACTACACAATCTGCTCTAAAAACCAACAAGCCCACCAATCTCTTCTCTGCTCCATATCTTCTT
CTTCTCTCACTAAGAACCAAACAATGCTCAAACCGTTGCTTCTTCTCCAATCGTTCTTGTTCTGTCTCTTCAATGTTGCTTTCGTCGGAGGACGGCTAAT
CGGCGGCGGTTACTCGGCGCAGGAGAATCCATTCACTCCCAAAGCATCTCTTGTCCGTTACTGGAACAAAGAGATCCGCAGCGACAAATCATCCATCAGA
TCGGAGTTTCTCATCTCCAAGGCTTCACCGCTTAACGCCGTCGAGTCCGCCACTTTCGCCAAACTCGCCGCCCAGAACTCGCTCCCGACTCGTCTCCCGG
ACTTCTGCTCCGCCGCGAACCTCTTCTGTTTCCCGGATTTATCCCCGAGCCTCGAGCAGCATAACGCCGACGTCAAGTTCTCCGTCTACGACCAGAAGAA
CTTCACCAACTACGGCAATGCCGCCGCCGGCGGCACCGACTCGTTCAAAACCTACTCCAAAGACGGCAACGTCGTCACCGATTCGTTCCGGAGATACAGC
CGCAACGCCGCCGGTCACGACGATAAGTTCACCGTCTACGGCGACAGCAGCAACGTCGTGGAGGAAAACTTCAACTCCTACGGAACCTTCGGAACCGGCG
GCACCGGAGAATTCACCAACTACCAAAACGGCGTTAACAACCCGACGAGCCGATTCACGGCGTACTCCGACGGCGGCAACGGAAAGGCTCAGTCGTTCAA
AACCTACACTCACGAGGCCAACGCCGGGAACGGCCAGTCGTTCACGAGCTACGGCAAGAACGGGAACGGAGTGCCGAACGAGTTCGCATCCTACGGCGTC
TCCGCCAACGTAATCGGCTCCGGCTTCTCGAACTACGGCGAGAAAGGAAACGCCGCCAACGACTCCTTCACCAGCTACGGCAGCGACGGGAACGTCCCGC
AGAACAACTTCAAGAACTATGGCGCCTCCGGCAACGCCGCCTCCGACACGTTCGCGAACTACAGAGACAAATCCAACGTCGGAGACGACTCCTTCTCCTC
CTACGCTAAAGACTCAAACTCCGGTACGGCTAAATTCAATAATTACGGTCAGTCATTCAATCCCGGTTCAGAGACATTCACCGGTTATGGGAAAGGAGCC
GAAGGACACAAGATCAGCTTCAAAACCTACACGCCCAACTCTACCTTCAAAGACTACGCCAAAAACGGCGTCGGTTTCGCGAAGTACAACGTCTCCTCCA
CGTCAGCAACCCTCGGCGATGGCAAAACCGTGAATAAGTGGATCGAACCGGGTAAATTCTTCAGAGAAGCGTCTCTCAAGGAAGGCACAGTGATTCCCAT
GCCTGACATTAAGGATAAAATGCCTAAAAGGTCGTTTTTGCCCCGGAGCATCATCTCGAAGCTCCCCTTCTCCACCTCCAAGCTAGCCGAGATCAACAAG
ATCTTCCACGCCGGAGAGAACTCCACGATGGAGAAGATCATCTCCGACGCGGTGACGGAATGCGAGAGGTCGCCGAGTGTTGGAGAGACGAAGCGGTGCG
TTGGTTCCGCGGAGGATATGATTGATTTCGCTACTTCGGTGCTTGGTCGGAGCGTGGTGCTGCGAACGACGGAGAATGTGGCGGGGTCGAAGCAGAAGGT
GGTGATCGGGAAAGTCAACGGGATCAACGGCGGGAAAGTGACGAAAGCTGTGTCGTGTCACCAGAGTTTGTACCCGTATCTAATGTATTACTGCCACTCC
GTTCCTAAGGTTCGGGTCTACGAAGCGGATCTTCTAGACTTGAAGAGTAAGACCAAGATCAACCACGGGATCGCCATCTGTCACATGGACACGTCATCAT
GGGGTCCGAAGCATGGAGCTTTCTTAGCTCTCGGGTCGAAACCGGGTCTTATCGAGGTTTGTCACTGGATATTTGAGAACGACATGAACTGGGCTTTCGC
GGATTAA
>Brara.I01567
ATGAACATCATTGAAGCAGCTTTCTTCCTCTGCTTCATTTCATCTTCTAATGTGCACTTCGCCGGAGCTACTAAACAAACAGCCGGTAACATCACGCCGT
CGGAGAACCCATTCACACCCAAAGCCTCACTGATACGTTACTGGAACAAGCGCATCAACGGCGGCTCACCACCACCTTCTTTTTTCCTCTCCAAGGCGTC
CCCATTAACGACCGTAGACTCCACGCGCTTCGCCTCACTCGCTTCACGCCACGCGCTCGACACTCGCCTCTCCGATTTCTGCACCGCCGCGAAGCTCTTC
TGTTTCCCTGAGCTCGCCGCTCACTCCGTAACCGAGAAGCACGGCGATGACGTCGGTTTCTCCGTTTACAGCGACAAAAACTTCACCAACTACGGCTCCG
ACCGTCTCGCCGGAGCCGACACGTTCAAAAATTACTCCGGCGGGGACAACATCGGCGTCGACTCTTTCCGACGTTACAGCCGAGACTCCGCCGGACACGA
CGATGGGTTTACAAATTACGCCGGAGAAGTCAACGTCGCCGACCAGAGCTTCACCACTTACGCCACCGGCTCCACCGGCGGCTCCGGCGACTTCACGAAC
TACCACACGAACGCAAACCAACCCAACGGAAGATTCACTTCCTACTCCGACGAAGCGAACGGCCGGTCACAGTCCTTCACGGCCTACTCCGAGAACGCAA
ACTCCGGCGCTCAGACGTTCACCAGCTACAGCAAAAACGGCAACGGAGCTCCGAACGGGTTCTCGGGTTACGGATCCGGGTCAAACGTGGTAAAATCTGG
TTTCTCCGGGTACGGGGAGACCTCAAACGGAGCTAACGACACGTTCACGAGCTACGGCGGCGACGGGAATCTCCCGGTGAACGATTTTAAAAAGTACGGC
GAAGGAGGAAACGGCGCCGTTTACGGGTTTAAGAGCTACAGAGACCAGTCCAACATCGGAGCTGACTCTTTCTCTTCATACGCCAAAGATTCACACAACG
AGAAGGTCAATTTCGTAAATTACGGCAAATCATTCAACTTGGGCTCCGATGACTTCACCGGCTACGGCCAAGGCGACGACGGAGGGAACGTCAGCTTCAA
AACCTACGGTCAAGGTCCGAGTTTCAAAGCGTACACTAAAGACGGCGTCGTTTTCGCGAGGTACTTTAATAACGCGAGCTCCAGTGGCAAAAGGGTAAAT
AAATGGACAGAGCCGGGTAAATTCTTCAGGGAGTCTATGTTAAAAGAAGGGACTTTGACGCAAATGCCAGATATTAAGGATAAAATGCCTAAAAGGACGT
TTTTACCCCGAACCATAGTTTCAAAATTATCGTTTTCATCTTCTAAGACCGGGGAGGTATGGAGAATCTTCGGCGCCGGCGAGAACTCGTCGATGGCGGG
GATAATCTCGTCGGCGATTTCCGAATGCGAGAGACCGCCAAGCTACGGCGAGACGAAGCGGTGCGTGGGATCGGCGGAGGACATGATCGATTTCGCCACG
TCAGTGCTTGGACACGGCGTTGTGGTGAGGACGACGGAGAATGTCGTTGGGTCAAAGAAGAAGATCGTGATCGGGAAAGTCAAAGGAATCAACGGTGGAG
ATTTAACTAGAGCGGTTTCATGTCATCAGAGTTTGTACCCGTATCTACTGTATTATTGTCATTCGGTACCTAAGGTGCGGGTCTACGAAGCGGATCTTCT
TGACCCGGAGAGTTCAGAGAAGATTAATCATGGTATTGCCATTTGTCACATTGACACGTCAGCGTGGAGTGCAAGTCATGGAGCGTTTGTGGCTCTAGGG
TCTGGTCCTGGTAGGATTGAAGTTTGCCATTGGATCTTTGAGAATGATATGACGTGGACTACTGTTGATTAA
>Cucsa.311300
ATGGAGTCTCGTTTTTCACTTCTACTTCTTCTACTTATCTCCCTTGGAATTGTTTGTAGTTATGCTGTTGCTGCTGCTGATGATATCCACGTCTCCCCTC
AACAGTATTGGGATTCTGCCTTGCCAAACACTCCTATCCCCAAAGCTATTGAAAGTCTCCTTGGTTCGGATTTTGTGGAAGGAAAAAGCACTTCGGTGAA
TGTTGGTAAAGGGGGCGTAAACGTCAACACCGGAAAAGGTAAGCCTAAAGGCACCTCCGTTAACGTCGGAAAAGGCGGAGTTAACGTCAACGCTCCAAAA
CCAAAGCAAGGAGGCACTAGCGTTAACGTCGGTAATGGAGGCGTTAACGTCCACACCGGTCGAAAAGGTAAACCGATTTATGTTGGAGTTAAACCGGGCT
CCAGTCCCTTTGTTTATAAATACGCAGCCACAGAAACCCAAGTTCACGATGACCCAAATACAGTCCTTTTCTTTCTTGAAAAAGATCTCCACCCTAGGTC
TAAATTCACCCTTCATTTCCCTAAACAAACAACAACAACAACTAAGTTCTTGCCACGTCGTGTTGCCAAATCACTCCCTTTCTCTTCCCAAAAACTGCCC
CAAATCCTCACCCACTTCTCCATTCCTCCCACAAGTCTCGAAGCTGAGTCGATTCGAAACACGATTGACCAATGCGAAGCACCTGGCATTGTCAGTGAAG
ATAAGTTCTGCGCTACGTCGTTGGAGTCCATGGTTGATTTCAGTACTTCCAAGATGGGAAAGAAGGTGACATTGGTCTCGACAGAAGTCGAGAAAGATAC
AAATTTGCAAGCGTTTACTGTTGTAAATTTGACGAAGAAATCATCAGTAACAGACTCTGCAGTTGCGTGTCATAAGTTGAGCTATCCATATGCAGTGTTT
TATTGTCATTACGCACAACACACCCGTGTTTACAAGGTTAGCTTGTTGGGTGCCGATGGAACTAAAGCTGACGTGGCAGCCGTGTGTCACACCGACACGT
CAGATTGGAATCCAAAGCATTTGGCTTTTCAGGTGTTGAAGGTGAAGCCAGGGACAGTTCCAGTTTGCCATTTTCTTCCAGAAGACCATGTTGTATGGGT
TTCAAAATACTAG
>Cucsa.240440
ATGATGGAGGGCAATACAGTGGCTTGCTTCATCTTGCTATTTCTTCTTTTTCTTCATATGTTTGCTGAAGGAAGAATTGAATCTTCCATGAGCGAAATTG
TTGTGAAGAGGAAACAAATTGAAACGAATGATTCTAATGAAGCGACATCAAGTATAGTACAAAATCCCATCATAAAAATGGTGACCACAGTTAGAGATAA
CATACAAACTTCCCAAGATGATGAATTTCCAATGAAGAACAATAATAAGCATAATGATCACTCTTCTTCTTCTTCATCTCATATGAATCACAATATAAAC
CCTTTACTCATGGTTTTCTTCACAATCAATGACCTAAAAGTTGGGAAAAAGCTCTCAATTTATTTCCCTAAAAGAGACCCTTCAAAATCCCCTCCATTTT
TACCAAAAGAAAAAGCTGATCAAATCTCTTTCTCCTTTAAACAACTCCCGCAAATCCTGTCTTCTTTCCATTTCCCTTCAAATTCCCCTCAAGCTCAAGC
AGTCAAAGAAACCCTCCAACAATGTGAGTTGAAACCCATCAAAGGAGAGACCAAATTTTGTGCAACTTCAATGGAATCAATGTTGGATTTTGTAAGAACA
TCCTTAATAATTCCTACAAAATCTTCTCCATTATCATCATCATTCAAACTTCTCAAAACTTCACATCTCACAAAATCCAATGTCCATTTACAAAATTACA
CAATCTTTGATACTCCCGAGTTAATTTCAGCTCCTAAGCTCGTGGCTTGTCACACTATGCCCTATCCTTATGCTATTTATTATTGTCATTACCAAGAAGG
AGATAATAATGTATTGAAAATTGCCTTGGAAGGTGAAAATGGAGATAGAGTTGATGCTTTGGCAATTTGTCATATGGATACCTCTCAATGGAGCCCAACA
CATCCTTCCTTTCAAGTCCTTAAACTTCAACCAGGAGACATGCCCATTTGTCATTTCTTTCCTGCTGATGATTTTGTTTGGATTCCAGCTCCTTAA
>Cucsa.109710
ATGACTGAAACAAACAAAGATCCTACACTCAATGTTTTCTTCACACCAGATGATCTAAAACTTGGAAAAACAATGCCAATCTTTTTCCCAATCAAAAACT
TTTCAGAAATTCCAAAACAACTTCCCAAAGAAATGGCTGAAAAAATCCCTTTCTCATTAGCAAATCTCTCTTATCTTCTTCAATTCTTCTCCATTTCTAA
AGATTCTCCACAAGCCAAGGCTATGAAGTATACTCTCACACAGTGTGAACTTGAGCCAATGGAAGGAGAGACCAAGTTCTGTGCTACTTCTTTAGAATCC
TTATACTTTTCGACACATGACTTTTTCGGGTTCGATGGGTCAATGAAAGCTGTGGCCACTGTTTATCCAAAGAACTTCAAGACAGAATTGCAAAAGTACA
CAATCTTGGAAGAACCCATAAAAATTTTGGCTCAAAGGATACTGTCTTGTCATATGATGCCATATCCTTATTTGGTGTTGTATTGTCATAGCCAAGTGAG
TGATAATATTTTGTATAAGGTTATTGTTGAAGGTGAAAATGGAGATAGAGTTGAAAGTTTGGCTATCTGTCATGTTGATACTTCTGAGTGGGATAGTGAT
CATGTGGTTTTTAGAGTGTTGAATGTTGAGCCTGGTGAATCCTCTGTTTGTCATTTTTACCCTGAGGATAATATTGTTTTTGTTTCTGATGCTTGA
>Cucsa.394180
ATGCACAGATTACCCACGCTCTATGTGGTTCCCCTCTATCTCTTTATCTTCTCGCTTTCCTCTCTCAATGTTTCTACAGCCGGCGACGAGGATGACCCTT
TTACCCCAAAAGCTTTTCTTAACCGTTATTGGAACAAGGAGGTGCGGAACGATTTCCCCAAACCCAGTTTTCTCTTCTCCAAGGCGTCTCCCTTGACGGC
CGTGCAGTCGGCGGCCTTCGCCAAACTCGCAGCCGAAAATGCTCTCTCCTCTCGCCTTCCCGACTTCTGCTCCGCCGCAAACTTGCTCTGTTTCCCTGAT
TTATCCCCCTCTTTGGCCAAGCACGACAGGGACTCTAACTTTGCCGTCTATTCCAATAAGAACTTCACCACTTACGGCACCCAAAGATCTGGTGGAATCG
ACTCTTTCAAGAACTATTCCAATGGTGACAATGTTGTCGTCGATTCCTTCAGGCGCTACAGTCACGAGGCCTTGGGCCACACCGACCGATTTTCAGTCTA
CGGCACTGACACCAACGTCCCAGACCAGAGCTTTAACACTTATGCCTCCAAAGCCATCGGAGGGGACGGCAAGTTCACAACCTACGAACAATCAGTCAAT
GTCCCAAATCTCCGGTTCACCACCTACTCCTCTGATGCCACTGGAAGATCTCAATCCTTCAAAAGCTACAGCGAGAACGCAAACGCTGGAGACCAGTCGT
TTGTTAACTATGGTAAACGTGGAAATGGGGGTCCAAACGAGTTCACGGGATACGGGACCAGCGCAAACGTCATAGGCTCACGGTTTTCCAGCTACGGGGC
AGAGGGAAATGGGGCCAACGACACATTCACCAATTACGGCAACGATCAGAACAACCCACAGAATAACTTCAGGAGCTATGGCGAGGGTGGGAATGGAGCG
ATTGAAAGCTTTTCTAGTTACCGGGACCAGGCCAATGTGGGGGACGATTCATTCCAGTCCTACTCCAAGAACTCGAACTCTGCCAAGGTTAATTTCGCAA
GTTACGGGAAATCCTTCAACGAGGGTACGGACAAATTTAGTGGTTATGGTCAGAATGGGAATGGCCAGAGCGTGGGATTCAAGACGTATGGTGTGAATAC
GACGTTCAAGGATTACGCGAAACAGGGAATAAATTTTGCGAAGTACAGCAATGTTAGCTCTGGGGGTGCGAAAATGTCGGTGAGCGGAAGTCTGGCAAAG
AGGTGGGTAGAGCCCGGGAAGTTCTTCCGCGAGTCGATGCTGAGGAAGGGGTCGGTGATGGCGATGCCAGACATAAGAGATAAAATGCCAAAGAGGTCGT
TCTTGCCTCGATCTATCCTGTCCAAGCTACCCTTTTCGAGCTCGAAGCTGGGGGTGATGAAGCAGATATTCCACGCAGGGGATAACTCGTCGATGGAGAC
AATGATGACGGAGACTGTAAGGGAGTGCGAGAGGTTGCCCAGCGCCGGGGAGACGAAGCGGTGCGTGGGTTCTGTGGAAGATATGATAGACTTCGCGACG
TCGGTGCTGGGGCGGAACGTGGTGGTCCAGACGACGGAGAACACGAAGGGGTCGAAGGGGAACATAATGATTGGGAAGGTAAAAGGGATGAACGGTGGGA
AGGTGACAGAGTCCGTGTCTTGCCATCAGAGTCTGTTCCCTTACCTACTCTACTATTGCCACTCTGTGCCCAAGGTTCGAGTGTACGAGGTGGATCTGCT
GGATCCGGCCACTAAAGCCACCGTCAACCATGGAGTTGCTATCTGTCACCTGGACACCTCCGCCTGGAGCCCCGCTCACGGGGCCTTCATAGCTCTCGGC
TCCGCTCCTGGTCGGGTCGAAGTGTGCCACTGGATCTTCGAGAACGACATGACGTGGACTGTGGCCGACTAA
>Cucsa.109700
ATGGAGCATTTAGATCCTTTATTATATGTTTTCTTCACCTTGAGTGATTTGAAAGTTGGAAAAAAAATGCCTATTTACTTTCCTTACTCAAGGCCATCAG
AAACCCCAAAACTTCTGCCTAAAGAAGAAGCGGATTCCATTCCTTTCTCTTCATCACAACTTGAATACCTTTTAACTCTATTCTCCTTTCCAAAAGACTC
TCCCCAAGCCAAAGCTGTTGAATATACTCTTAAGCAGTGTGAGCTTGAATCCATCAAAGGAGAGACCAAATTCTGTGCCACTTCTTTAAAATCAATGTTG
GATTTTGCTACTAAAATGTTGGGAGGTGATACCCAATTGAAAGTCTTGACCACCACTCGTCTCTCCAACTCCACTATCCTCCTTCAAAACTATACAATTT
TGGAGGAACCTAGAGAAACAGTATCTGCAAAAATGGTGGCATGCCACAGCATGCCTTACCCTTATGCTATTTTTTACTGTCATTGCCAAGAAAGCAACAA
CAGGCTGTTTGAGATTTTGCTAGGGGCTGACAATGGTGACAGAGTGAAAGCAAGTGCCATCTGCCACATGGATACCTCTCAATGGGACAAAGATCATGCC
TCGTTTAAAGTTCTGAAAACTAAACCAGGTGCTTCTCATGTTTGTCATTTTGTTTCTACAGATAGTTTAGTTTGGTTAGCTGCCTAA
>Cucsa.196980
ATGGTCCATATCTTCTCCTTCTTGATCTTCTTCCTCTCCCAACTGTCCCTCTCTTTCTTCCATCTAACAACAAACAAACAAATTTCATTCAAATTTCTGT
TTTTATTCCTTCTCCCATTCATCTTCTTCTTGTCCTTTTTCCCACAGATTTCCTCTGCTTCTTCAAATCCCTTCACACCCAAAGCTTCCTTGGTTCGTTA
CTGGAAAACCCATGTCTCTACCGACCTCCCAACCCCTGATTTTTTCCTCTCCAAAGCCTCCCCTCTCTCCGCCGTTGATGCCGCCGCCCTCGCTACCCAC
GCCGCCGGAGCCTCATTATCTTCTCGTTTGGAGTCGTTTTGTTATTCTGCTAATTTGTTCTGTTCCTTTGATTCCCAATCGGAAACTTCTGTTCCGCGTT
CCAAGGACGCCGATTTTAAACTCTATGGCAACAAGAATTTCGTCAACTATGGTGGGAACCGACTTGGTGGCACTGATTCGTTCAAGAATTATTCTGATGG
GTTGAACACGGCGGAGCACTCGTTTAAACGATATGGTGGGAACTCGAGTAATCATAAGGAAGGATTCACGAGCTATGCGGAGGATGGTAATGTTGCGAAC
TCTAATTTTGTTAGTTACGGTGCTGGGTCAAAGAGCGGTTCTGGTGAGTTCACGAACTATGATAAACTCGTTAACGTACCAAATCTCCGATTCACGGCTT
ACGATTTGAACTCGAGAAGTCATAAGCTTTCGTTCACGAGTTATGGGAACGAGACGAATTCAGGGAGTCAGTCGTTTACGAGCTATGGAAAGAATGGCAA
TGGCGTTCCGCAGGACTTCAGTAGCTACTCTGATGGTTCAAATATTCTCACATCGACATTCACTGGCTACGGTGAGTCAGGTAAGACGGCGAACGATTCG
TTCAAGGAGTACGGTATCTCCGGCAACAACCCACATACGAATTTCAAGAACTACGGCAAGGGTGGAAACTCAGAGATCGATACATTCTCGAATTACAGAA
ACGGAGCAAACGTCGGAGATGATAGCTTTCAGTCGTACGCGAAGAATTCGAATTCCGGGAGAGTGAACTTTGCGAATTACGGAAAATCCTTCAACCATGG
AAACGATTCATTCACAGAATACGGGAAAGGATCGATGGGGAAAACGACAGTGGGATTCAAAAGCTACAGTGTTGATCGGAACTTCACGACGTACGCAAAG
AACGGCGTATCGTTTTCGGTATACAATAATTTCACGACGGCGACGGGAAGTGGCATTCATGCAAATAGTCACGTAGAACCGGGCAAATTCTTTAGAGAGT
CTGAATTGAAGCAGGGGAATGTCATGGTGATGCCGGACATTAAAGACAAAATGCCACCGAGATCATTCCTTCCGAGGTCTATATTGGTAAACCTCCCCTT
CTCCTCCTCAAGAATCTCAGAAGCCAAGGAAATGTTCCACGCACGAGATGGTTCCACAATGGAATCGGTAATAACCAACGCGCTAGCGGAGTGCGAACGT
GCACCGAGCCGTGGCGAGACGAAGCGGTGCGTGGGCTCAGCTGAAGACATGATAGACTTCGCCACGACGGTGTTGGGGCAGCGCGTTGTGGTGAGGACGA
CAGCAAATGTGAATGGGTCAAAGGAGAAGATAGAGATAGGAAGAGTCAAAGGAATCAACGGTGGGGATTTGACTCGATCGGTATCATGCCATCAGAGTTT
GTACCCTTACTTACTGTATTACTGCCACTCAGTACCGAAGGTCCGTATTTACGAAGCTGATATCTTGAAGATGGAAACGAAGGAAAAGATCAATCGTGGG
GTTGCCATCTGTCACATTGACACATCATCGTGGGGTCCAGAGCACGGTGCATTCGTGGCACTTGGTTCGGGTCCGGGTCAAATAGAAGTCTGCCATTGGA
TATTCGAGAACGACATGTCGTGGAATGTTGCTGATTGA
>AT5G25610
ATGGCGATTCGTCTTCCTCTGATCTGTCTTCTTGGTTCATTCATGGTAGTGGCGATTGCGGCTGATTTAACACCGGAGCGTTATTGGAGCACTGCTTTAC
CAAACACTCCCATTCCCAACTCTCTCCATAATCTTTTGACTTTCGATTTTACCGACGAGAAAAGTACCAACGTCCAAGTAGGTAAAGGCGGAGTAAACGT
TAACACCCATAAAGGTAAAACCGGTAGCGGAACCGCCGTGAACGTTGGAAAGGGAGGTGTACGCGTGGACACAGGCAAGGGCAAGCCCGGAGGAGGGACA
CACGTGAGCGTTGGCAGCGGAAAAGGTCACGGAGGTGGCGTCGCAGTCCACACGGGTAAACCCGGTAAAAGAACCGACGTAGGAGTCGGTAAAGGCGGTG
TGACGGTGCACACGCGCCACAAGGGAAGACCGATTTACGTTGGTGTGAAACCAGGAGCAAACCCTTTCGTGTATAACTATGCAGCGAAGGAGACTCAGCT
CCACGACGATCCTAACGCGGCTCTCTTCTTCTTGGAGAAGGACTTGGTTCGCGGGAAAGAAATGAATGTCCGGTTTAACGCTGAGGATGGTTACGGAGGC
AAAACTGCGTTCTTGCCACGTGGAGAGGCTGAAACGGTGCCTTTTGGATCGGAGAAGTTTTCGGAGACGTTGAAACGTTTCTCGGTGGAAGCTGGTTCGG
AAGAAGCGGAGATGATGAAGAAGACCATTGAGGAGTGTGAAGCCAGAAAAGTTAGTGGAGAGGAGAAGTATTGTGCGACGTCTTTGGAGTCGATGGTCGA
CTTTAGTGTTTCGAAACTTGGTAAATATCACGTCAGGGCTGTTTCCACTGAGGTGGCTAAGAAGAACGCACCGATGCAGAAGTACAAAATCGCGGCGGCT
GGGGTAAAGAAGTTGTCTGACGATAAATCTGTGGTGTGTCACAAACAGAAGTACCCATTCGCGGTGTTCTACTGCCACAAGGCGATGATGACGACCGTCT
ACGCGGTTCCGCTCGAGGGAGAGAACGGGATGCGAGCTAAAGCAGTTGCGGTATGCCACAAGAACACCTCAGCTTGGAACCCAAACCACTTGGCCTTCAA
AGTCTTAAAGGTGAAGCCAGGGACCGTTCCGGTCTGCCACTTCCTCCCGGAGACTCATGTTGTGTGGTTCAGCTACTAG
>AT1G49320
ATGGCTTCTACTTTTAGGCTCTCTATTAGCTTCCTCACTCTCATCCTCTTCTCTCTGTGGGTAGTGGAGGCACACACGTCTAGAAAGTTGATATCAATCA
AGGAAAAAGAAGGTCAAGATATTAGTCATTTGCTCAAAGATGGTGAATTTGATGACCCTTCGTTGTACATGTATTTCACACTCAATGATCTCAAACTAGG
AACCAAATTGCTGATTTACTTCTACAAAAACGATCTTCAAAAGCTTCCTCCACTTCTCACAAGACAACAAGCCGATCTCATTCCTTTCACTAAGTCAAAG
CTTGACTTCCTTCTCGACCACTTCTCTATCACCAAAGACTCTCCTCAAGGGAAAGCCATAAAGGAGACTTTGGGACATTGTGATGCTAAAGCTATTGAAG
GAGAGCATAAGTTTTGTGGAACTTCTTTGGAGTCATTGATCGATCTTGTGAAGAAAACAATGGGGTATAATGTTGACCTCAAGGTCATGACGACTAAAGT
AATGGTACCGGCCCAAAATTCGATAAGCTACGCTTTGCATAACTACACATTCGTCGAGGCTCCAAAGGAACTTGTTGGGATTAAGATGTTGGGATGTCAC
AGAATGCCTTACCCTTATGCTGTTTACTATTGCCATGGACATAAAGGTGGAAGTAGAGTCTTTGAAGTTAATTTGGTGACGGATGATGGGAGACAACGGG
TAGTAGGACCCGCTGTCTGCCACATGGACACATCCACGTGGGACGCGGATCATGTAGCTTTTAAGGTGTTGAAGATGGAGCCGAGGTCAGCACCGGTTTG
CCATTTCTTCCCTCTTGATAACATTGTGTGGGTAACAAAGTAA
>AT1G70370
ATGCTCAAACAGTTTCTTCTTCTCCAATCCTTCTCCTTCTTCCTCTTCAATGTAGTTATCGTCGGAGGAAGAACATTCGGCGGCGGTTTCTCAGCGGAGG
AGAATCCATTTACTCCAAAAGCATCTCTAGTTCGTTACTGGAACAAAGAGATTCGTGGCCAATCTCCCAGATCGGAGTTTTTAATCTCAAAAGCTTCACC
ACTCAACGCCGTAGACTCAGCAACTTTCTCAAAACTCGCCGCCGCGAACTCGCTGCCGACTCGTTTTCCCGATTTCTGCTCCGCCGCGAATCTCTTCTGT
TTTCCTGATTTAGGAGCGAGTCTCGAGAAACACGACGACGACGTTAAATTCTCCGTTTATGACCAGAAGAACTTCACTAACTACGGCAATGCTCGTGCCG
GAGGAGCAGATTCGTTCAAAAACTACTCGAAAGACGGTAATGTCGTAACCGATTCGTTCCGGAGATACAGCCGTAACGCGGCGGGTCACGACGATAAATT
CACTGTCTACGGTGAAAACAGTAACGTGGTAGAGGAAGGATTCAATTCATACGGAACATTCGGAACCGGCGGCGCCGGAGATTTCACTAACTACCAAAAC
AACGTGAACAATCCAACGAGTCGATTCACGGCGTATTCCGACGGAGGTAACGGTCGATCTCAAACATTCAAAACCTACACACACGAAGCTAACGCCGGTA
ACGGTCAATCATTCACAAGCTACGGCAAAAACGGAAACGGAGTTCCTAACGAGTTCACTTCTTACGGCGTCTCCTCCAATGTAATCGGCTCCGGTTTCTC
TAACTACGGCGAGAGTGGAAACGCGGCGAACGATACCTTCACAAGCTACGGAAGCGACGGTAATGTACCTCAGAACAATTTTAATAACTACGGTGCTTCC
GGTAACGCCGCCGTGGATACCTTCGCGAATTACAGAGACAAGGCCAACGTCGGAGACGATTCGTTCTCATCCTATGCGAAAGATTCGAATTCGGAGAAGG
TTAATTTCGTAAATTACGGTCAATCTTTCAATCCCGGTTCAGAAACTTTCACCGGTTATGGCAAAGGAGCTGAAGGAAGCAAACTCAGCTTCAAAACCTA
TACACCAAACTCTACTTTCAAGGACTACGCCAAAAAGGGCGTCGCTTTTGCTAAATACAACGTTTCAACAACCACCGCGAACACCGTCGGCGATGGCAAA
ACCGTAAATAAATGGATCGAACCGGGTAAATTCTTTAGAGAATCGTCGCTTAAAGAAGGTACAGTGATTCCTATGCCTGATATTAAAGATAAAATGCCTA
AAAGGTCGTTTTTACCCCGGAGTATAATTACGAAACTACCCTTCTCTACTTCTAAACTCGGTGAGATTAAGAGAATCTTCCACGCCGTTGAGAATTCGAC
GATGGGAGGTATAATCACCGACGCAGTGACGGAGTGCGAGAGGCCACCGAGCGTCGGAGAGACGAAACGGTGCGTAGGATCAGCGGAGGATATGATCGAT
TTCGCGACGTCGGTGTTAGGTCGTAGCGTGGTGCTTAGAACAACGGAGAACGTAGCCGGGTCAAAGGAAAAGGTAGTGATCGGGAAAGTCAACGGAATCA
ACGGTGGGAAATTAACGAAAGCTGTGTCGTGTCATCAGAGTTTGTACCCGTATCTATTGTATTACTGCCACTCCGTACCAAAGGTTCGGGTATACGAAGC
TGATCTTCTAGAGTTGAATAGTAAGAAGAAGATTAACCACGGGATTGCCATCTGTCACATGGACACGTCATCATGGGGTCCGAGTCATGGAGCTTTCTTA
GCTCTCGGGTCAAAACCGGGTCGGATCGAAGTTTGTCACTGGATATTTGAGAACGACATGAACTGGGCTATCGCTGATTAG
>AT1G60390
ATGAACAATATTGAAGCAACTCTATTCCTCTGCTTCTTCTGCATCTTCTCATCTTCTAATGTGCATTTCGCCGGAGCTAAACAAACCGCCGGCAACATCA
CGCCATCGGAGAATCCATTCACACCAAAAGCTTCTTTGATTCGTTATTGGAACAATCACATCAATGGCGATTCACCAAAACCTTCTTTTTTCCTCTCAAA
GGCCTCTCCTCTAACCGCCGTGGACTCCACGCGTTTCGCCTCACTCGCTTCTAATCACGCGCTTAACACGCATCACTCTGATTTCTGCTCCGCCGCGAAA
CTCTTCTGCTTCCCTGAGCTCGCCGCTCATTCCCTGGAAAAACACGGCGATGACGTCAACTTCGCCGCTTACAGCGGCAAGAACTTCACAAACTACGGCT
CCGACCGTCTCTCCGGAGCAGACTCATTCAAAAACTATTCCGGCGGTGACAACATCGCCGTAGACTCATTCCGACGTTACAGCCGAAACTCCGCCGGACA
CGACGATGGATTTACAAATTACGCCGGAGAAGTAAACGTAGCTGACCAAAGCTTCACAACTTACGCCACCGGAACAACAGGAGGCTCCGGCGAATTCACG
AACTACAACACAGACGCAAACGAACCAAACGGAAGATTCACTTCTTACTCCGATAAAGCCAACGGAAGATCACAAACCTTCACTACCTACTCCGAGAACG
GCAACACCGGATATCAATCATTCACAAGCTACAGCAAAAACGGAAACGGAGCTCCGAATGAGTTCTCGGGTTACGGAACCGGGTCAAACGTAGTTAATAC
GGGTTTTACCAAATACGGAGAATCCGCTAACGGAGCTAACGACAGTTTCACGAGCTACGGAGAAAACGGTAATGTTCCGGTTAACGAATTTAAAGGATAC
GGTGACGGAGGTAACGGCGCCGTTTATGGGTTTAAAAATTACAGAGACCAATCAAACATCGGAGTTGATTCTTTCTCTTCTTACGCTAAAAACTCAAACA
ACGAGAAGGTCAATTTCGTAAATTACGGTAAATCTTTTAACCTTGGCTCTGATAATTTCACCGGTTACGGCCAAGATAACGTCGGAGGTAACGTCAGCTT
CAAAACTTACGGCCAAGGACAGAGTTTTAAGGTTTACACTAAAGACGGCGTCGTTTTTGCGCGTTATTCTAATAATGTGAGTTCTAATGGCAAAACGGTG
AATAAGTGGGTTGAGGAGGGTAAATTCTTCAGAGAAGCGATGTTGAAAGAAGGGACTTTGATGCAAATGCCGGATATTAAAGATAAAATGCCTAAAAGGA
CATTTTTACCCCGAAACATAGTTAAGAATTTACCGTTTTCGTCATCTACGATCGGAGAGATTTGGAGGGTTTTTGGTGCCGGTGAGAATTCATCAATGGC
GGGGATAATCTCGTCGGCGGTTTCAGAGTGTGAGAGACCGGCGAGTCACGGTGAGACAAAGCGGTGTGTTGGATCAGCGGAGGATATGATAGATTTCGCT
ACGTCGGTGCTCGGACGCGGCGTAGTGGTGAGGACGACGGAAAATGTTGTCGGGTCAAAGAAGAAGGTCGTCATTGGAAAAGTCAATGGAATCAACGGTG
GAGATGTAACAAGAGCAGTTTCGTGTCACCAGAGTTTGTACCCGTATTTACTGTATTATTGTCACTCGGTTCCTCGGGTACGTGTTTATGAAACGGATCT
ACTTGACCCGAAGAGTTTAGAGAAGATTAACCATGGTGTTGCCATCTGTCACATTGATACGTCAGCTTGGAGTCCGAGTCATGGAGCGTTTTTGGCTTTA
GGTTCTGGTCCGGGTCAGATTGAAGTTTGCCATTGGATCTTTGAGAATGATATGACGTGGAATATTATTGATTAA
>AT1G23760
ATGCGCAAACAATTTGTTTTTCTTCTGCCTTTCTTGTCACGTCTCTACCATGTAGTTATAGCCGGAGGAGAACGGTTAACTAACGGCGGTTTTTCACCGG
AGATAAATCCGTTCACACCCAAAGCGTCTTTAGTACGTTACTGGAACAAACAGATCCATCACCAATCACCCGGCTCAGCCTTTCTCCTCTCCAAGGCTTC
ACCACTTACCGCCGTCGCCTCCGCCACCTTCGCCAAACTCGCCTCCGAAAACGCTCTTCCGGATCGCCTCCCCGACTTCTGCTCCGCCGCAAACCTCTTC
TGTTTTCCAGATTTAGGTCCAACCCTCGAGAAACACAGCAACGACGTTAAATTCTCTGTTTACGACCAACGAAACTTCACCAACTACGGCACGATTCACC
CCGGCGGTGCTGACTCGTTCAAGAAATATTCACAAAACGGTAACGCAGTAACCGACTCTTTCCGGCGATACAGCCGAGACGCCGCCGGTCACGAAGATAA
ATTCACAGGCTACGCTGATAACAGCAACGTCGTCGAGGAAAAATTCAATTCTTACGGCACATCAGCCACCGGCGGCTCCGGCGATTTTAAAAACTATCAA
TCCGGTGTTAACAATCCGACGACTCGTTTCAAGGCCTATTCCGACGAAGGAAATGGCCGTGCTCAGACGTTTAAAACCTATACTCACGAAGCCAACTCCG
GACCGGGTCAATCTTTCACCAGTTACGGCAAAAACGGTAACGGAGCTCCAAACGAGTTCTCTTCTTACGGTGTCTCCTCTAACGTAATCGGATCTGATTT
CTCAAACTACGGTGAAAACGGTAACGCAGCCAACGACACTTTCAAAGGCTACGGTGGTGACGGCAATGTTCCTCAGAATAACTTCAAAAGCTACGGTGCC
TCCGGGAACGCTGCCGTTGACACGTTCTTGAATTATAGAGACAATGCTAACGTTGGTGATGATTCGTTCTCGTCGTATGCCAAGAACTCAAACTTCGAGA
AGGTTGATTTCGTAAATTACGGCAAATCTATTAACCCGGGTTCAGAGTCGTTTAGTGGTTATGGTAAAGGAGCTGAGGGAAACAAAATTGATTTCAAAAC
GTATACTCAGAACTCTACGTTCAAGGACTACACGAAAACCGGAGTCGAATTTGCGAAATATAACCGGAGTAGTCTCGGTGGTGGCAAAACGGTAAATAAG
TGGGTGGAGCCTGGCAAGTTCTTTAGAGAGTCGATGCTTAAAGAAGGTACATTGATTTGGATGCCTGACATTAAGGATAAAATGCCGAAAAGGTCGTTTC
TACCTCGTAGCATTGTCTCGAAACTACCGTTTTCTACATCGAAAATCGCGGAAATCAAGCGTGTTTTCCACGCTAACGATAACTCGACGATGGAAGGGAT
AATTACTGATGCGGTAAGGGAATGTGAGAGACCGCCGACAGTCAGCGAGACTAAACGATGTGTCGGATCAGCGGAGGATATGATCGATTTCGCGACATCT
GTGCTTGGTCGAAGTGTGGTACTCCGGACGACAGAGAGTGTAGCCGGATCAAAGGAGAAAGTCATGATCGGTAAAGTCAATGGAATCAACGGTGGAAGAG
TGACAAAATCAGTGTCGTGTCACCAAAGTTTGTACCCTTACTTACTCTACTACTGTCACTCTGTGCCTAAAGTTCGGGTGTACGAGTCAGATCTTTTGGA
TCCCAAGAGTAAAGCCAAGATCAACCATGGTATTGCTATATGTCACATGGACACATCAGCTTGGGGTGCGAACCATGGAGCCTTCATGTTGCTTGGGTCC
CGGCCAGGTCAGATCGAAGTATGCCATTGGATCTTTGAGAATGATATGAATTGGGCCATCGCCGATTAA
