# Supplementary material for: The divergence and positive selection of the plant‐specific BURP‐containing protein family
Source: Ecol Evol. 2015 Nov 2;5(22):5394–412. doi: 10.1002/ece3.1792 (PMC6102523; doi:10.1002/ece3.1792)
Supplement: Supplementary file 5 — Data S3. Genome sequence data for the BURP domain‐containing gene family. [file ECE3-5-5394-s005.txt]

>Phpat.003G077900 
ATGGCAGAATACTCAACCTCCATTTTGACGTGTTTACTTGGGGTCTTGGTAAGAGCTAAACCTCCTCTTGTTCTGTTGGGAGTTTTGACGGTCTTTGACT
TGAAACCACTGCACTATGATTTTGGAGCCCATCAGTCATCACCATGCCTGATTTCAATTGTAGGACGAAAACGCAAATGTCGTAGTAGAAACCCCTTTAA
GTGTAGGACCACAACGCAAGCCAGTTTTGAAGTCCTTGGAATGCAACCTAACTTTTTTTAATATTTTGCTCATGATAGGTCGTGGCTGTGGCTACCAGCC
AAGCTTTACATGTCCCTGCTTTAAGTCACTGGGAGAAGACTTTTCCCAACGTTGCCATACCCAGTTCTCTTCTCAGTTCTGTTTCACCAATTGATGGGAC
CGCTGAGGCGAACAGGATTGTCGACGAAATCATAAAACACGCCATCCAACATGGGCCCCAGTTCTGTGAAATTCTAGGTTCATTGTGCGACGAGAATGTA
GAAATAGCACCTTACAACAGCGCCTTCACCAGCTCGTTTATTGCAGCTCACATAGCACCAGAGGGTCCGAGCCGCACATTGGGTATCAATACTATTAATG
ATTTTCAGTTTGATTTCTTTTTGGAAGAGAATCTTGTAAAGGGTGCGAAGATGAACCTCACCGAGAATCTTCACGATCCAATTCCCAAGAGAGCGTTTCT
TCCCAAAGTGGTGGCGGACCTACTCTCCCCTCTTTCCACATCCAACTTGCCAAAGCTAAGGCAGACTTTCAACATTGGCGAGAATACTAAGATGGCTACC
ATCATGGGCACAGCAACATATCTCTGCGAGAACCCTCCTCTTCCAGGAGAAGAAAGAGCGTGCCCAACCTCAGTCGAAACCATGGCCGAATTCGTCGCAT
CTCAGTTAGGAAAGAATGTGAAGTTGCTTGAAACTAGGGGAGCTCCAGCAAATGCACCAGTGGAGAAGAAACCAGTAACAGTGGAGGACTTCACCAAGCT
TTCTCTCGAAGAAGGAAAGAAAATTGTCATTTGTCACAATTTGATGTTCCCTTCGCAGGTGTACTACTGCCACCACGTTAAAGGCACAAAGGTGGTCCAA
GCGTCTCTAGCAGCTGCTGATGGTTCCACTATTTCTGGTGTGGCTGTGTGCCATTTGGATACCACCATGTGGAGCTCAGAGCATCCTGCATTTGCAGCTC
TCAAAATTCCTCGCGGCGCTGAAGCTTGCCACTGGACTGCCCAGAACGATTATATATGGGTGCCATCGCAGCTGTAAAATTGCTAGAGCATGGGGAGTTT
TTCGAGCCACAGAATACCAGAATTTTTCAGTTTTCAATGTGTCGGCTAACATAAAAGCCTCGGCATCGCTCATCATTTTCGGTTTGTCAGCGTCACTGCA
TCTTTAGTATCATAACCTAGCCTCCATACTGGCATAGGCTTTTAGCATTTTGACAGCACAGTTTTTTGTAGCATGCTAGTTACAGCCGTAGTACTGAGCG
CATTCTAAAGCATGATCCGAAGTGTACACCATGTGCCTTCCAGCACTCGGTGGGGATTCACTTTAGTTGTGCTATACTTAAGCAAGTGCCTTTCTAAGAA
TAGTAGCTCTAAATGAGATTGTCAAGAACCTTCGTACCTATAACTTTTGCAATAACATATAATG
>Phpat.013G054800
ATGGCTGGATACTGGACCTCCTTCTTGGTGTATTATCTCGGAGTCTTGGTGAGAACCGAACTTTTTATGTTGTGTTCGAAGCTCTGATGATCCCTTTCTT
GAATTCGGTGACCTGAAATTTTAGCACATCTACGTTGACCACGCATTACAATTGTAGAACGTATAGTCATTGTCATTGCAATATCTCATCGAAAGCTATA
ACCATGGGTCATTGGAATCACTTGAAACAAGTCCTGACTGTGTTTTGTATTTGCTCTTGGCAGGTTTTAACTGAGGCTGCAATCAAAGCTTCAAACCCTC
CTGCTTTCAGACACTGGGAAGAGAATTCGCCTACGGTTAACATACCAAATCATTTTCGTGGTTCTGTATCTCCACTTCGCCGAAGCGTTGAAGAGAAACG
CTTCATCTCAACTGTTACTCGCGGTGCGATATTTCCACCTAGCACAGCATCTTTCTGTAGAGCCGCAGGATTCATTTGTGTGGAGGACGTAAACATTACA
CCCTACAATAGTGAACCAGTTGGCACTCTAAATGTTGTACCCTTGGCACGAGGAAGTCCAGGTCGCACCATGGGCATTAAAACTATCAACGACTTTCAGT
TTGATTTCTTTTTGGAAGAGAACCTTGCGAAGGGAGCGTCAATGAACCTCGCCGAAAATCTTCATGATCCTATTCCAAAAAGATCGTTTCTTCCGAAGGC
GGTGGCAGACACACTTACCCCTGTTACCACATCCAACTTGCCGAAGCTAAGGCAGACTTTCAATATTGGTGAGAACACCAAGATGGCTACCATCATGGGC
ACAGCCGCATACCTCTGCGAGAATCCTCCTCTTCCGGGTGAAGAAAGAGCGTGCCCAGCCTCAGTAGAGAGCATGGCCAAGTTCGTTTCTTCTCAGTTGG
GAAGGAATGCGACGATGCTTAAAACTAGGGGAGCTCCAGGGAATGCACCGGCGCAGAAGAAACCACTAATAGTGAAAGACTTCACGAAGCACTCAGTTGA
AGAGGGAAAGAAAATAGTCGTGTGCCACAATTTGATGTTCCCTTCTCAATTGTACTACTGCCACCACGTCACAGGTACGAAAGTAGTGGAAGCATCTCTA
GCAGCTGCTGATGGTTACATCATTCGTGGTGTAGCTGTGTGCCATTTGAATACAACCATGTGGGGCTCGGAGCATCCTGCGTTTGCAGCTCTCAAAATAC
CCCGTGGCGCTGAAGCTTGTCATTGGACTTCCCAGAACGACTTAATTTGGGTACCCGTTCAGCAGTAAAGTTGTTGCCAAGCTTTCAAGGATCAAGGTAT
CAGGGCTTTTCCGGTTTTCATATGGCGGCTAACAAACAATATCTAGGCATAGCTCATCAGTTTGTTAGAGTCACAGGATCTCTAGTATCTTGACTTAGCT
TTCTTTTAGTCACAGGATTTCAGTGTTTTGACAACCCAGTTTTTCTACCATGCTTGTCGTAGTCTCAGTAATGCTTCGAGTCAGGGTTGATACTGTTCAC
GATATTTTTCCAGCACCCCATGCGGATTTGCTTCAGACGCACTGTACGTGAGCCAGTGCATTACAAAGACATAAATGTAGTTTACACGAGGTTTTCAAGG
ATCCTCACCAACAACTCTTGAGATGGCTTTGTTGTAACACACATTGTGTATGTGCTACTTCCCTTTCAAAGATGTGAAAT
>Phpat.004G083900 
ATGTGTCGACGAGTTTGGTGTCTAATTTGGGGAACGTCGTCATGTGTAGCACAGGTTTGAAATTCCATTCTCTTCCGGTTGTGCATGTGCATTCCTTGGG
CAAGGGTTAATCTTTACCTCCCAGACGCCGTCCAGCAGATTAATGAACATTCAGATGAGAGCTACGGCAAATCGATTCCTAACAATCAAAATCGGAACCT
GTTTCTTTTTTATGTTAGGCAATGCTCGATTTTCTGAGCTCTTGAACATCCACGCAGTTGCGAGGTGAAATTTTATTGATGATGGAAACCGTTCAAGAAG
AGAGTCCTTCTCTCATCAGCAGCCCAAAATGTTTTGTCTCTAGAATGTCGACTGTCTGCATTGCGATGTTTATCACATGCTTGTATTCAGAGGGTAGACA
GTTTTTTTGAAAGACCAGTGGAATCGTTTTGCAGGTCAGTGTGTGGACATTGGGCTCGGCTGCGAACTCCTCGGTAACACTGTGGAATTCTGTGTTACCT
ATTGCTGTCCTTCCTGATACCTTGCGTCAACTTGTTTCCCCTTTGGAAGATTCTCCAATTGCTACAAGATTCGCTAATGCAGTCTCCCGGGGTGCGGTGT
TCCCAGAAGTGAGCGCTGAATTTTGCAATGCAGCAAGTCTGGTCTGTGATAGCCATGTCCAAATTGCTTCTTATGGTCTCGAGAGGGTCGAAGCTGCTCC
CCGAGCTTCCGCTATCAAGACCATCAACGATTTCCAGTTCGATTTCTTCCTTGAGAAAAACCTCTTCGTTGGCGGCGAGATGCAACTATCAGAAAATCTC
CATGACCCAATCCCCGCACGCCCCTTCCTTCCCCGCGTTGTTGCCGACAGTCTACCTTCTCTAACAACGGCGAACTTGCCAAAGCTCAGACAAATGTTTA
ACATTGCTGACAAGGCCTCTATGTCCACAATGATGGGAACCGCAGCGTATCTGTGCGAGAACCCGGCGCTCCCCGGAGAAGACAAGGAATGCCCCATCAC
TCTTGCAGCAATGGCCCAGTTCGTCTCCTCGCAGCTGGGCTCCGAAGTGGAAGCTCTCTCAACCTCAGGCTCCCCTACCGAAGCTCCCCATCTCAAAGCG
CCTGTGAAGATTGAGACTGTGACAAAGCGAAGTTTGACAGAAGGTGATCACATCATCATTTGCCACACTATAATGTTCCCTTCAGCATTGTATTACTGCC
ATCACGTTTCTGGAACCAAGGTAGTACAGGCATCCCTGCGCGCTCAAGACAACAGCGTTATCCACGCCGTCGGCATTTGCCATCTCGACACCAGCATGTG
GGCATCCGAACACCCAGCGTTCACCGCGTTGAACATCCCTCGTGGCGCCGAGGCGTGCCACTGGAGCACCCAGAACGACATGGTCTGGGTATCGACTGCA
ACTCAGTGAGCAATCAAAACGATTCTGCATCGTCTAACAAGTGTAATAAACCATCGCCAGCGGAGCTCTCAATTAAGTACCTATCGCCCATGGTCGCACA
GTTCACGATTTTGCAGAGGCTGGTGCGCATTACTGACACGAAGGCATTTGCAATGTCTTTGGTCTAGTTTGCTGATTTCGGAGAGATGATAAGCTGTCTG
ATTTTCTGTGTTTCTTTTCAGACTGATTCTCTCCTCTTTAGTTCTTTCGCACAGTCGAGTTAAGAGTTTTGTGCCGATTTTTGTAGTAAGAAGGGTGGCT
CGCTTACATGGTCGTGTAGCTGCTTGAACTGTGTAGGTAGCTGACCACGATATGTGCGCTTGAGTTGGATAGTGAGGGAGGTTCCTACTAAACATTTGTA
GTCGCAAAATTTTGGGTTTGGAATCTTCGGAAGGGGTTGCGTCCTCATTGGAACTTCCACTTATCTTGTGTTCCTCCATACTTCAAGGTTTTTGAAGCAG
TCGAAACAAAAGAGGTGTCGTGAGAACTTTCTGTTTTGTGTCAAGTTCCAGTTCCGTAGAATTTTGAAAGCGTCAAATTGCGACAATGAAGACGTCTGTG
CAGTGTTGAATTGCGCTACCTGTCAAACTCACTCTTCTAAGCTCACGAGATGATTTTAACATGCAAAGCTCCAGATTTATATTACCATTGTATTTGGTAC
GTGTTTCATTCGTCTTTTGCGCGAATTGCAATTTATGAGTTCGGTGATGGCTCTATTAGATCTAAGCCTCCCTTTTCTTCCACAGCACAAACCAAACTAA
GTTTGATATCCCCGCCCCAATGTTGTGATGTTGAAATGCATAAATACGTTACATCGGAATGAAGTCTGCTTCTGCGACAGTTCATGACTTCTAGTTTCCA
TCACAATTTCTACCTAGAGCTCAAGAATCTTTGTCAAGGCTCATCGTGCTCAACAATGCCGCTGCCCAAAGAAAGGGGCCATGTCGAAGAATGTCGGACC
TGCCCCTATTCCTGCTTTGGATGAACTCTTGTAAAAGAACATTTATTCATATTGGGGTCAAGTCTGGTGTAGTTTCTCGTTGCCCAGACTTACCGAAGTG
CGGCTTTTGTGATCAAGCAAGCACATTAGGAATTTGAGATAGAAGGGAGCTCCATGCCTGCAGAATTTTTGAGTGTGGGATCTCCTGAAACTTTAAATTT
GAAATATCCATAAATATGAAAACACATGTTTAGTAA
>Phpat.012G021200 
ATGGCCAAACATGCAGCGGCGGTTTTGGTTCTCTTCTCCCTGGTAAGCATGACATATATTGACAATACTCATGTCGAGGAGTTTGCGTCTAATTGGGAAG
AACGTGGCCTTGCAGGGCACGGCTTATTTGTGGTTTTGAAGCTCTCCTGGTTTTCCTCAAGCTTATCGTAAGTCAGGGTCAGTAGTTTAGCTTCTTTGTG
TGGTCGCACAGCAGATTAATGAATATTCATGGGAGAGTCAGTGCTATTCGATTCCTTTCAACGGCGTTTACTACTTGTTGCTTTCTTTGATGGAATTTCA
TTCCGAGCTTTCACCCAGCTGTATGGTGAAGTTATATTTATGGTGGAAGGCGTTCGAAGTCAAATACACGGGTGTTGGAAGCGGTGCCACTCACACACAC
TTATAGCCTCTCCCTGAGTCGCTGTCTTTCTCTGTCTCTCTGTCTCTTTGTACCTCTCAAGAAAGAAAACGGATAATCTGAACCGCGATGCTTTCATAGC
TCTTTCTACGTGGGATTAATGCTCTGGAATTGTTTTGCAGGTCAGTGTGTGGCCAGTGACCTTAGCGGGCGACTCGGCAGCACTCTGGAGTTCCGTGTTG
CCTAATGTTATCCTCCCAGATGCTCTTCGCCAGTCTATATCCCCTGTTGAGGATTCTCCAATTGCCACCCGATTCGCCAATGCGGTTTCCCGTGGAGCCT
TGTTCCCCGAAGTGAGCGCATCATTCTGCGATGCTGCATGTCTAGTCTGTGACAACAATGTCCAAGTTTCGTCCTACGGCATTGAAAACGTCGAAGAGGC
CCCCAGATCCCTCTCAATCAAGACTATCAATGATTTTCAGTTTGATTTCTTCCTGGAGGAAAATCTCGTCGCTGGAGGCGAAATGCAACTGTCCGAAAAT
CTCCACGACCCTATTCCCAACCGCCCCTTCCTTCCCCACGTCGTTGCTCAGAGTTTACCTCCTCTTGCTGCAGCCAACTTGCCGAAACTAAGGCAGACTT
TCAACATTGCTGACATGACCACGATGGCCACCATGATGGGAACTGCGGCGTATCTGTGCGAAAACCCGGCACTTCCCGGAGAAGCTAAGGACTGCCCCAT
CTCTCTGGCAGCAATGGGGCAGTTCGTACTATCACAGCTGGGTTCTGAAGTGGAGAGTCTCTACACCACTGGCGCCCCAAATAAAGCTCCAACCGAAAAG
TCTCCTGTGAAGATCGAAGCAGTGACAAAGCGCAGCTTGGCAGAGGGTGAACATATCATCATTTGCCACACCATAATGTTCCCCTCGGCATTGTATTACT
GCCATCACGTCACCGGTACGAAGGTGGTCGAAGCCTCGCTGCGCGCTCAGGACAATAGCATCATCAACGCCGTGGGCATTTGCCATCTCGACACCAGTTT
GTGGGCATCGGAGCACCCGGCGTTCACTGCGCTGAGGATCCATCGTGGAGCTGAGGCGTGCCACTGGATTACTCAGAACGACGTTGTGTGGGTGTCGACC
TCAACTCAGTGATCAATACCACCATCTATTATTTGCGGGAGCACAACCAGTCCCTTAAACCAACGCACATGGTCGCTTTCGATCAAGGACTCATTGCACA
TGGTGGCGCAGTTCACGACTATGCAGAATCTGGTTTGGATCGGCGGTACGAAAAACATCACACATCTTCAATCAGTTTTGCTGAACATGGAGATGTGAGT
AGCTTCCTCTTTTCAGACCGCTATCCGCCTCATTATCATGTTCATAGATCGACTCCGACTAAATTTTGTTATCGATCGGTAGGGCCACACAATTTGGCTG
TGCAGCTAAGTGAACTGTGCCAGCTCAAGAGCATCAGGCGTCGGCCTGACTGGTATATTAGCGAGTCGCCGCCCACACTTTGCAGGTGCTAGATTTTTGG
TGTGGAGGAAGCCTCTGGACGAAACTTTTTTTTATTTTTTTTAATTTTTTTTATGAGATAGTCAAAACTACGGAGGTGACTAGCAATATTTTGTGTATTG
TTCACATTTCTGGCTCCGTAGTTTTGGAGGGTTGTTATACTGTGATAATGAAGATACATGTGGTTCTGTTGAATTGCCCTGCTTGCTCTCAG
>Phpat.016G060800
ATGGAGGGTGTACCAGTATTCATGTTTCTGATAGCCTTGCTGATCGGATGTACCAGCGTGGTATGTTAGTACCACTCAGTATTCCACATGTAATTTATCT
TGAGCTGAACGGTGAGTTTTCTGGCAATTATCCATTCGAGTTCTCACTGAGCTGTATGAATTTCATGGACTTTAGCAGATCGATGCTGTCTTGGCAACGA
GGCCCTTGGAATCACAGCAAGAAGTTACACATTTCCAGAAGCCCATCTCAGAGATTCTGACGCAGCTTTGTAAAGAAACTGGCGTGGCTTGCGAGGCAGA
CCTAGATTACTTCGTCCACGTCATGGGCACTGTTGAGACCGTAGGATCAATCTCTCGACAGGAGGGTATTAAGACAATCAATGATTTCCAACATTTCTTT
GTTGAACCCGCTCTCGTGGTTGGAGAGAAGATGAATTTGGATTCCAATCTTCGAGACAGCATTCCTCTGCGCCCATTCCTCAATGACGAAGATGCGAGAC
TAATACCCGCCCTGACAGTGCCCAACCTTCCTGCTATTTTCGACATTTTTAGTGTTGATCGCAGGTCGAAGCAGGCAGCGATGATTGCAACCAGTGCTTA
TCTCTGTGAGAGTCCAGCGCTTCCCGGAGAAGCACGCGCTTGCCTAACCTCCCTAGAAGCAATGAGCGATTTCGTTGCAAAGCAAATGGGATCAAACGTT
CAGCTGCTGGCCACGATTGGCGCCCCCAAGGCGCCGCCAACTCACAAGGCCCCGGTGACGATCGTAGACTTCCACACCAGCTCTATCGAGCAAGCTGCAC
ACATCGTTGTTTGTCACAACATAATGTTCCCGGCGCAAGCTTACTACTGTCATGCTGTGAGGAGGACGAAGGTGATCGAGGCGTCGCTCAAGGTTGATGC
CCCTTCCGATTACACGATCCACGCCGTTGGCATATGTCATCTGGATACAAGTCTGTGGGCGTCGTCGCATCCTGCATTTGCGGCACTTAACGTCCCAAAT
GGCGCAGAAGCTTGCCATTGGACCGTTGAGGGTGACCTTGTGTGGGTACCTGCCACGAAGCCTACATCAAAAGTTTGAGGTTCAAATTGCAGCTATTCCA
TTCTATCCAAATCTGATCTACCAATACTGAGCCGTCCAGTCCACACATCATTCATGTGTGACCTACATTTGCGGATGTTGTTGTAGTTGATCTTCATGTT
TTCGTTTCTTTCACCTCTCCATGAATCTGGTAGATTATTGAACAGTTCCTGAGTTCAGTTGTATGAGAGGGCGTGAGTATGTGCGGCTAGAGCTCTTGCG
CAGGAAGTATCCAAACAAAGGCAATGTCGGCTCTAAACCGCCATTACCGGTAGTGAGCAAACCAGCCGAAAATTATGCTCCCAGGAAACTTTTTGAAATA
AGCCAGTTGAGGTCCTACACGGCAAGGAGCGTAGCAGAGTGCTACTAGCACAGTACATGTACGTCGTCGAAGCTCCGAGACTATAGATTGTGGCTTGTCC
GTGGTTGCAATCGTGCATCATGGTATGGACCGGAGTGATTATTGTACAACAGCTC
>229071
ATGAGAAGAGGCGTTTTCACGGCCGATGCAAAGCTTTGCCACCGTGCAGGACTTTTTTGTCATCCTTACGGAAGGCATGGAGGCAATGCCCACTTTGGCG
ATGCTGCAGAGAAGACCGCCCTTGCAGCAAGCAAGCTCGGAGGGAATGCTCACTTTGGTGACTTCCATGACCGTGTACGCTCGCTGGAAGCCAGAGATCT
TGGCGGCAATGCACACTTTGGTGACTTCAAAGATCATGGAGCTCTGGGTGGAAACGCTCACTTTGGTGACTTTCGTAAGGATCACGGGCTTGGCGGAAAT
GCTCACTTTGGTGACACTGGATTGGGTGGAAATACGCACTTTGGTGACTTCAAAGACCACGGATCATTGGGTGGAGATGCACACTTCGGCGACTTCAAAG
ACCATGACTTGGGTGGCAATGCCCACTTTGGCGATTTCAAAGACCATGGGTCATTGGGTGGCAACGCCCATTTTGGCGATTTCAAAGACCATGGTTTGGG
TGGCAACGCGCACTTCGGCGATTTCAAAGATCATGGTTTGGGTGGTAATGCTCACTTTGGTGACTTCAAAGACCAAAGTTTGGGTGGCAATGCTCATTTT
GGGGACTTCAAAGACCATGGTTTGGGTGGCAACGCGCACTTCGGCGATTTCAAAGATCATGGTTTGGGTGGTAATGCTCACTTTGGTGACTTCAAAGATC
ATGGTTTGGGTGGTAATGCTCACTTTGGTGACTTCAAAGACCAAAGTTTGGGTGGCAATGCTCATTTTGGGGACTTCAAAGACCATGGTTTGGGTGGCAA
CGCGCACTTCGGCGATTTCAAAGATCATGGTTTGGGTGGTAATGCTCACTTTGGTGACTTCAAAGACCAAAGTTTGGGTGGCAATGCTCACTTTGGGGAC
TTCAAAGACCATGGTTTAGGCGTAAATGCTCACTTTGGTGATGCTTCTCTAGGTGGAAATGCTCACTTTGGTGACCACGGATTAGGAGGAAATGCTCACT
TTGGCGATGCTTCTGTCAAACCAAGCACTAGTTGCAAGAAGAACATGCCGCTGTATTTGATCCAGATTTTTACTGAGTACGAGGAAGAGGGTTATGGAGG
AAGGAAGTCACTGCACTCTATGGACTGGCCAACCATCAAAGCCTTAATAGCGAAATGCTCCCCTGGAATGCTCCATCACTTCTTCACACTGGAAGAACTC
CGACAGAGAAACGGTAAGTCCAAACATTCCTTTTGCAAACTTATTTACTCGTACTTGTGGAAAATCTTGACAGGAACTGAAAGTGTCCTCCCAAACATCC
GTGACACTTATCCTCCACGGGCACTCCTGCCAAACGCAATGGCTAAGCACACAAACTTCGGTAAGCGGAGCCTTGACTCTTACTTGAAAGAGTTTAACGT
CCCAAAGGAGTCTCCACTGGCAAGAAAGATGGCCTTCACTCTGGAACTCTGCAATGACAATGCTGGGGGGAAGATGAAGTGTGTGGCTTCCATGGAAGAA
ATGGCCGAGTTCGTCACCTCCACCCTTGGCCCTGTAGAGATTACCATGGTGACAGGAAGCAAGGCTTTCGCGGCCGAGGTTGGAAAAACTATCAAGCTTG
GCGAGGTCAAGCCCATCACGAAAGGCGACACCCTTATGGTCGTCTGCCACACAACTATGTTTCCATACAAAGTCTACTTCTGTCACAAGGTGAGTAGCAC
CAGCGCTTCCAAAGTAAATGTGAAGACCAGCAGTGGCATGGAGCTCACTCCAAACGTTCTGTGCCACAAGATGGGTAAGACTTATGTTTGTCACTGGTTT
GTGGAAACGGTCATTATGTTCGTTCCCACTGCCACTGTCTATGCTTGATTGTATCTAAAAAAGCTAATAATGATAATAATAATAATAATAATAATAATAA
TAATAACAATAATAATATGCTTA
>229182 
ATGAGAAGAGGCGTTTTCACGGCCGATGCAAAGCTTTGCCACCGTGCAGGATTTTTTTGTCATCCTTATGGAAGGCATGGAGGCAATGCCCACTTTGGCG
ATGCTGCAGAGAAGACCGCCCTTGCAGCAAGCAAGCTCGGAGGGAATGCTCACTTTGGTGACTTCCATGACCGTGTACGCTCGCTGGAAGCCAGAGATCT
TGGCGGCAATGCACACTTTGGTGACTTCAAAGATCATGGAGCTCTGGGTGGAAACGCTCACTTTGGTGACTTTCATAAGGATCACGGGCTTGGCGGAAAT
GCTCACTTTGGTGACACTGGATTGGGTGGAAACGCGCACTTTGGTGACTTCAAAGACCACGGATCATTGGGTGGAAATGCACACTTTGGCGACTTCAAAG
ACCATGACTTGGGTGGCAATGCCCACTTTGGCGATTTCAAATCATTGGGTGGCAACGCCCATTTTGGCGATTTCAAAGACCATGGTTTGGGTGGCAACGC
GCACTTTGGCGATTTCAAAGATCATGGTTTCGGTGGTAATGCTCACTTTGGTGACTTCAAAGACCAAAGTTTGGGTGGAAATGGTTACCATGGATCATTG
GGTGGTAACGCCCACTTTGGCGACTTCAAAGACCATGGTTTGGGTGGCAACGCGCACTTCGGCGATTTCAAAGATCATGGTTTGGGTGGTAATGCTCACT
TTGGTGACTTTAAGGACCATGGCAATGGAGACTTCAAAGGTTTAGGTGGCAATGCTCACTTTGGGGACTTCAAAGACCATGGTTTAGGCGTAAATCCTCA
CTTTGGTGATGCTTCTCTAGGTGGAAATGCTCACTTTGGTGACCACGGATTAGGAGGAAATGCTCACTTTGGCGATGCTTCTGTCAAACCAAGCACTAGT
TGCAAGAAGAACATGCCGCTGTATTTGATCCAGATTTTTACTGAGTACGAGGAAGAGGGTTATGGAGGAAGGAAGTCACTGCACTCTATGGACTGGCCAA
CCATCAAAGCCTTAATAACGAAGTGCTCCCCTGGAATGCTCCATCACTTCTTCACACTGGAAGAACTCCGACAAAGAAACGGTATGTCCAAACATTCCTT
TTGCAAACTTATCTTCTTACTCGTACTTGTGGAAAATCTTGACAGGAACTGAAAGTGTCCTCCCAAACATCCGTGACACTTATCCTCCACGGGCACTCCT
GCCAAGCGCAATGGCTAAGCACACAAACTTCGGTAAGCGGAGCCTTGACTCATACTTGAAAGAGTTTAACGTCCCAAAGGAGTCTCCACTGGCAAGAAAA
ATGGCCTTCACTCTGGAACTCTGCAATGACAATGCTGGGGGGAAGATGAAGTGTGTGGCTTCCACGGAAGAAATGGCCGAGTTCGTCACCTCCACCCTTG
GCCCTGTGGAGATTACCATGGTGACAGGAAGCAAGGCTTTTGCGGCCGAGGTTGGAAAAACTATCAAGCTTGGCGAGGTCAAGCCCATCACGAAAGGCGA
CACTCTTATGGTCGTCTGCCACACGACTATGTTTCCATACAAAGTTTACTTCTGTCACAAGGTGAGTAGCACCAGCGCTTCCAAAGTAAATGTGAAGACC
AGCAGTGGCATGGAGCTCACTCCAAACGTTCTGTGCCACAAGATGGGCAAGACTTATGTTTGTCACTGGTTTGTGGAAACGGTCATTATGTTCGTTCCCA
CTGCCAGTGTCTATGCTTGATTGGATCTAAAAAAGCTAATAATGATATTAATAATGATGATGATGATGATAATAATAATAATAATAATATGCTTATTTTA
CC
>77483 
ATGGTTCAATGGCAAAGATCCATTTTCGAAAACTTCATCGCTTCTCCAGTTTCGCTGGATCTTGGTAGCAGCGGCTTCTGCAGTGCTGCTGGCATTCGGT
GCAACGACACTGGCCTTTCACCCTGTTCCAACAAGCCTTACCGCCGAAGACTCCTCGATGCCGAGCTCGATGGCGCCCTGGTCTGCGACCCTGTTCGATC
GATTCAGGTTGTCAACACTCGCCGCTTCTTCCATCTCAGTGAATTCACGCCGGGGTCTCTTTTCACGTTCCCAGCCTTCTACAATGCCCCAGCCACGCGA
TTCCTCGCTCATCCCCTCGCCGCGAAGATCTCATTGGACCCGCAGGAGCTTCCGGTCACCATGGCCACTCTCCACATTGTCAACGCCCCCGTCATGAAGC
TCTTCATGGTGTCGACGCTCTCTGCGTGCGCGCATGCTCCATCTTCCATCGAGACCAAGAGATGCACGCCGAGCTTGAGAGAGCTCTCTAGCTTCGTTTC
GGTAGCCCTGAACACCACGTCCCCGGTGGTTCGCGGCTCCAAAGGCACTTCCCACATGGATCAGCTGCTAGCCAACAAGCAAGTGCAAGTTCGCAAGCTG
GCAGAAATCGTCCCGGTTTCAAAGCCTCACGTCGCGTGTCACAGGATGGCGTATCCTTTCATGCTGCACTACTGCCACATGGTACAAGGTACCCACGTTT
TCTCTGTTACGATTGCCACCCACCACGATGATGAAGTCGAATACTTGCTCGAGTGTCACACCATCACCAAGTACATGAAGCCCGGCAATGCGATCCTCAA
CCAGCTGGGTCTCAAGCCAGGAGAAGGCGAGTTCTGCCACCTTGTTGAATCGTCCGCTCTCATCTTCACAAACTAA
>Bradi2g49000
ATGAGCTCAGTTTGCTCGTTGGTGCCCGCAATGGATAGGCTCCTCGCCGGCTTCCTTGGCTTTCTACTGGTCAGTCTCTCATTACCATGCGCCACGTTTT
TCAGTATACTGTCTCTTTGTCATTCCTAGTACTCCCATGCTAAATCTCGCAACAACAAAAAACTATACTAATAATACCATGCCAAGCTCTCGATCTATTG
TGGGAGGAATATGCATGTTCTCTGTTGCTCTTTCTATCGTTATTTGATAGGAAAAACCATAGAGCGATCTATCTGTTGTGCGTCAGTTTGCAAAGTATTT
GAGAGGAGGTTCAGCTGACAGCAAAAAAATAAAATGTTTTTTTTAGTGAAGTAACTCGTTCAACCCTCCCAATTTAATTTCATAACATTGAAACTGATGA
AGCTAGCACAAGCTGCCAGGTTTAGAGAGTGCTTTTCCCGATCAGCAGGGATCAGAAAACCCCCCAGGTTCCATTTAAAATGAAACCTGGGTGAGGTATG
CAGACAACGAACAGAAAGTTTGGAGAGTAGAACGAAACATAAATTTTGTTTAGAGGAATTCATATTTGCAAAGTTGGTAAGTTTCAAGTCCTGTGTAGGG
AGTGTCGGAGGCCGGAGGGTACAGTTTCATTGGATAGATCATGGCAGCAGCGATTCTTTCATCAAATTATTATGGCTACTGATCTCAAATACGTATAAAC
CGTGTACCCTGCATGCAGATTGCGTCGGTAGGAAGCCATGCAGCTCGGGCTCCGGAGCAATACTGGAAGTCTGCTCTTCCCAACACTCCCATGCCAAGCT
CCCTCTCGCAGCTCCTGAACACTCCAGGTATATCATATCATCCTTGCAGTATCTCTTAGGCAAACAGCTTCGGTACAGGTCAAAACATTGACCCTTCTTC
CTGCCCGTGCGCAGCGGGAGGCACGTCAGTGAACGTCGGCTGGGGAGGTGTCCATGTCGACGCTGGTCATGGGAAGCCCGGGGGCACGACGGTTGATGTT
GGCAAGGGTGGCGTCGGCGTCAACACCAAGCCCGGCGGGACTACGGTCGGCGTCGGCAAGGGCGGCGTGGGCGTCAACGTCAAGCCCGGGGGCACCACGG
TCGGCGTTGGCAAGGGCGGCGTCGGTGTCAACGTTAACCCAGGCCACGGCAAGCCCGGTGGAACCACCGTTGGTGTTGGGAAGGGCGGCGTGGGCGTCAA
CGTCAACCCCAGCAGCGGCAAGCCCGGAGGCACCACAGTCGACGTTGGCAAAGGTGGTGTAGGCGTTAACGTGAAACCCGCATATGGTAAGCCTGGTGGC
AGTGGCACCACGGTTGGAGTTGGGAAAGGCGGCGTCGACGTGAACGTCAAGCCCGGCAGCGGCAAGCCCGGCGGCACCACGGTCGGCGTCGGGAAAGGCG
GCGTGGGCGTTAACGTGAAACCCGCATACGGTAAGCCTGGTGGCAGCGGCACCACGGTTGGAGTCGGGAAGGGCGGCGTCGGCGTGAACGTCAAGCCTGG
CTACGGCAAGCCAGGCGGCACCACGGTGGGCGTTGGCAAGGGCGGAGTGGGCGTCCACGTGAGACCCCGCGGGAAGCCCGTCAACGTCAACGTCTCGCCT
TTCATATACAACTACGCCGCGACAGAGACACAGGTGCACGACGACCCCAGCGCCGCGCTCTTCTTCCTGGAGAAGGACCTCCACGCCGGGAAGAAGCTGG
CCGTTCACTTCATGGCCACGACGGGCGCCGGAGAGAAGTTCCTGCCGCGGAGCGAGGCCGACGCCATCCCCTTCTCCTCCGAGAAGGTCCCTGAGATCCT
CAGCCGCTTCTCCGTGAAGCCAGACTCCACGGAGGCGGCCCAGATGACGCAGACGCTGCACGACTGCGAGGAGGCGGCAGCGAAAGGGGAGAAGAAGTCG
TGCGCCACGTCGCTGGAGTCCATGGTGGACTTCGCCACGTCCAGCCTCGGGACCAGCCACGTCAGGGCCGTCTCCACGGTGGTCGGGAAGGAGGGGTCGC
CGAAGCAGGAGTACGCCATGACCAGCGTGAAGCGCACGGCCGGCGCCGACCGGCTCGTGGCCTGCCACGCGGAGCCGTACCCGTACGCCGTGTTCGCGTG
CCACCTGACGCAGGCCACGAGGGCGTACACGGTGTCGATGGTCGGCAGCACGGACGGCACGGCCGTGGAGGCCGTCGCGGTTTGCCATGCCGACACGGCC
GGATGGAACCCGAGGCACGTGGCTTTCCAGGTGCTCAAGGTGAAGCCCGGCACGGTGCCGGTCTGCCACTTCTTGCCGCAGGACCACGTCGTCTGGACCC
GCAGCGGCTGAAGCCCGGACATGCGCCGTTCGTTCGTGCGCGCCACTATACAGTCTAGTGCTTTGCTATTTGAATGCGTGTCTTTGTGCAGATACTATCA
CTACGGTATCTTGGATCGTCGCATACGGTTCGCTTGTTGCTATTTGTATTGGATTGTGTTGCCAGTATCGCCCGGTCGTCGGCTTGGGCTATTTGCTGTA
TAGTTTAGCACGTTAATGCAATAAACAGACTGGTACTTACCTCTCTACTACATC
>Bradi4g44496 
ATGAGTTCCTTCTCAATGGATAGGCTCCCCGTCGCCGGCCTCCTTGCCTTCCTGCTGCTTCCGGTAATATACTGTTCCTTCCGTTTCATACTAATTGATC
CAAATTTGTCCAAATATGTATGTATCTATTTTAAAAAAGTCTAAATGCATGTAATAGAAAGTCACTTAATATGGGACGGAGAGAGTATACTGCTACGTTC
TATCAATGCCTAGGTACAGTTAGATCGATAGACAAATAATAGACGACTTGATCTCACAAAGTTATGTTGTCTACATGTCGTGTTTAGATTTCACTACACC
ATTTTTAGATACTAGAAGTCCAATCTTTGCTCTAACCAAATTTATAAAAAATATGTAAACAATGTAGCCTTTCTAATAAGTACACTGCAAAAATATATAT
CACGATGGATTTATATATTAGTATATAAAACTAATTTAGAGTGGTCGAAGAAGTCTGACACTCTGACTAACATAAGAAGAGTCAGGAGTCAATTATACAT
ATTATATCTCTTTTTTTTTCCATGCTGCAGATTCTGTCAATAGAAATCGGAGATGCAACAACTGGAGCTCCGGCCGAGGAATACTGGAAGTCCGCTCTTC
CCAACAACACTCCCATGCCAGCCTCCCTTTCCCGCCTCATCAGGGGGAGGAGCTCCGTCAACAATGGCTACGACAAATCCGCGACGAAGGCGCAGCTGCG
CAAGGCATGCGGCATCTACAACCGCTACGAGAAATCCGCAACGGAGGAGCAGATGCAGCAGCACCATGCCGCCGGCGTCGCGCTCTTCTTCCTAGAGAGC
GACATCCAGCCAGGGAAGAAGCTCACCCTCCATTTCATGCCTGCATATGTGGCCGGAGAGAAGTTCCTCCCACGCGGCGAGGCCGACGCCATCCCCTTCT
CGTCCGACAAGATCCCGGAGATCCTCAGCCGCTTCTCCTTGAGCCCGGGCTCCGCCGAGGCGGCGGAGGTGGCGGAGACGCTGCGGGACTGCGAGAGGCC
CGCGGCGAAGGGCGAGAGGAAGGCGTGCGCCACGTCGCTGGAGTCCATGGTCGACTTCGCCGTGTCGGGCCTCGGGACCAGCCACGTCAGGGTCACCTCG
ACTGCCGTCGTGGCAGGAGGAAAGGAAGACTCCTTCCAGAAGCAGGAGTACACGGTGGCCGGCGTGAAGCGCGCGTCGGCGGCCGCCGGCGCTCAACGGC
TGGTGGTCTGCCACGCGGAGCCGTATGCCTACGCCGTGTTCTCCTGCCACCTGGCACGTGCCACGAGGGCGTACACGGTGTCCGTCGTCGGCGAGGACGG
CACGGCGGCGGAGGCCGCCGCGGTGTGCCACACGGACACGGCCGGCTGGAACCCGAAGCACCTCGCGCTGCAGATGCTCAACGTGAAGCCCGGCACGGTG
CCGGTCTGCCACTTTCTGCCGCAGAACGACGTTGTCTGGGCTCGCAGCTAGCGGCTGACACTTCGATATATCCTGCCGGCTGGGTTCGCGCGCTTAATTG
TGTTGTGTTCTGTATGCTTGCTTTGTCGTCGGTATGTTGTCGTAAAAAATAAGGCAGGAATCGCCAATATCACTGACGGAGGATGAATCGGCCGGTGATG
GATGGCCCGTAGGTATTATACGTCACCGAAGCCTCGTCAGCTACCTAGTTAATTTGTACTGTTATGCACAGTTTGGTTTGGTGTGGTAACTATCTGTATC
GCTGTATTTAGATTAATCCCAGTGATGGAACGCGCGCTACTTTGTTCCTTTTGCTGC
>Bradi4g02110
ATGGCGCAACGCCTCCACTCTGCTATAATCGCCACCTTTGTTCTGCTTGCGGTAATCATTTACTTGTGACATTCCAAAATAATTATTTCTTTATTGTTTC
ATACTAAATCTAACTTCATTAGCTTTGATTAAGTTTATAGAAATATCAATAAATAACAGTCCGTGAGATAAACTATAAAATATGTTTTGACAATACATTT
AGGGTGCATTTTTTCTGTTCCCGGGAGTAGTTACTTCGATCTTTAAGGAACCATATTGCGTATGTGTGTATAATCATTTATCAGTTTTGATTATGTTTAT
ATACTCATTTTAAGATACTTCAAATCTTAGTATCTGAATTTTTTTCAGAAGAGCCATATTTTCTAATACATTATTATAATACTATTATAATAGTGTATAA
AATAAGTATAATCATATATTGTACATATACTTGCATACTTGGCATATATACTATCCTAGATGGTCTAGCATGGTCATATGCTCTGTCTGCATACACCTCA
TTGGGTCACATATATACACATCATAAATCTACAGAACACATGCACCCTAGGAGTTGTTAGGATGAGGAGGTGAACCAAAAATAATGGATAGAATTTTTGA
TCTTTAATATTAGGCATAGGTATAGATAAGGCCACCAATTTTGATCTATCGTGTTGCGTTCAGGTTGCACAGTGTAGCAATGCAGTCCTGACGGAGGCTG
AAGTGTTCTGGCGCACCGTCCTGCCCGATTCTCCGGTCCCGGACCCCATCCTCAAGCTCCTCCATCCTGGTCAGTCCATTACCCGCTTTAGTTAATATCT
CAAAACTATGATTATAATACAAAAGAAGGTTGGAACATTCATGATTTATATATGGCTGATGCTCATGGCTTGTCTACATACTTTACGGTGCAGAGACCAG
CTTTGTAAACAAACCAAAGGATGCTACGGTTGCTGAAGCCTACTCCCTGACATGGTTAATGTGGGGGCTTCGCTCTCCCTCTGGACCGACCAAGCACTCG
TCTCCCAGGCCATCAAAGGATGCTACGGTTGCTGAAGCCTACTCCCTGACTTGGTTAATGTGGGGGCTTCGCTCACTCTCTGGAACGACGAAGCACTCGT
CTCCCGGGCCATCCCATGACCGTGACCACAGCACCGACGAGTATCTGGCTCAAGGGCTCTTTTTCCATGAGGAGGCAGTGCAGGTAGGCAAGACCATAAC
CTTATACTTCCCTGTGGCAGCCAGTGCACCTCTCGGGCTATTGCCGCGTCATGATGCGGACTCCATTCCATTCTCGACGTCCTCGCTGCCGAGCGCCCTC
GCTCGGCTCGGCATCGCCAGGAACTCGGTGCAGGCAGCCAACATGGAGGAGACGCTATACATGTGTGACCTGCCACCAAAAGCAGGCGAGGCCAAATTCT
GCGCTACGTCGCTGGAAGCCCTGGTGGAGGGAACCATGGCGGCGCTTGGCACCCACAACATCCAGCCGATGAGCTCCGACCTGCCCCGCTCAGGGGCACC
AAAGCAACCGTACACCGTCCGAGCAGTGCACCCGGTGGACGGATCGAGCTTCGTGTCGTGCCATGACCATAACTATCCTTACACCGTCTACATGTGCCAT
AACACGCCCTCGACGAGGGCGTACATGGTGGAGATGGAGGGTGCCCAGACTGGCCTTGTTGTCACCGTTGCCGCTATCTGTCACACCGACACGTCCCACT
GGGACGCAGAGCATTTCTCCTTCAAGGTCCTCGGCAGCAAGCCCGGCGACGGACCAATCTGCCACTATCTGCCGTATGGGCACAACGTGTGGGTCAAGAA
GGAGGCAAATCGCCCGTCATCCTAAGAAACTGCACTCTGCCGTCCGAACCAGGAATATTGTTGTGTGTGCGTCTATCTTGCAATCTTCGCATCCATGTGC
TACATATGTTGTTTTTCATATATACCAGCCCACTATTGTAGACTGTACTCCCGTATACTTCATGTAAGGCCTTGTCATCAGATCAGAGTACGGTCCATAT
GTAATAAGGGCAGCTTGTGCTTGTTTTCATTTACCAATACTATTTGTGCCTATATTTAAATCAAGAACACGCTATGCATGAGTTAGGACA
>Bradi3g39300 
ATGGCGCGCTTCCTCGTCCTCGCCTTCCTCGCAGCCACCGTGGTCGCGGTAATGATCAAACAATTAGCCACTAGGCTACATCTCCTTCTCCATCTTCGCA
TGACATAATTCACTGATGACATAAGATTAACTCCAAACTGATGCTAATTAATGCTTAGCGTACGTTCAGGCTGGATGGCAGCTGGGCCAGGCGGCGCCGG
CGACGTCGACGGCCGAGGTGTTCTGGCGCGCCGCTCTGCCGGACTCGCCCCTTCCGGACGCCATCCTCCGCCTCCTCCGCCCTGCACCGGCTGCTGGTCT
GTCGTTCAATCCATCTCGTCTTCCACTCTTCCTCCTTGGTTAATAATCTCCATGCTGATCTCATATGATGGATGGAATTCATGGTTGATGCATGGATTGT
TGTGTTGCGTGTGCAGAGACCGGCTTCGTGAGCAGAGGAGCTGAGGAGGAGGAGGCGACCAACAAGCCCCCCTTCAACTACCAAGACTACAAGCGCCCCT
CCGGCAATGGCGCCGCCTCCCGCGCAAGGAGTGACTCGCCGTTCGGGTACGACTACAAGAAGCAGGCGCCGAGCAGCAGCAAACGCCAAGCCTCCACCGG
CCCGCCGCCGTCGCCGTTCATGTACGCCTACAAGACGGCGAGCGCTGCCGGCGGCGGTAAGCCTAAGCCGCCCAAGCCCGCGCCCTCGCCCTTCATGTAC
GCCTACGACAAGAAGAAGGCGTCAACCGCGACGGGCGCCAACGGCAAGGCGCCGACGGTCTTCTTCCACGAGGAGGCGGTGCGCGTTGGCGAGAGGCTCC
GCTTCCACTTCCCGCCGGCTTCCCCGGCCCCACTCGGCCTCCTCCCGCGCCACGTGGCCGACTCCATCCCCTTCGCGACCACGTCCCTCCCGGCCGCCAT
GGCCACGCTCGGCGTCGCCCCGGACTCCGCCATGGCGCGCCGCATGGAGGCGACGCTCAGCACCTGCGACGACGACGCGCCAACCATAGCCGGCGAGTCC
AAGTTCTGCGCGGCGTCCCTGGAAGCACTGGTGGAAGGCGCCATGGCGTCGCTGGGCGCCAGCGACATCAGGCCGCTCACGTCCCGGGTACCGCGGGCCG
GCGCGCCGGCCCAGACGTACGCGGTCCGGGCCGTGCGGGCCGTGGAGGGCGGGCCGGTCTTCGTGGCCTGCCACGACGAGCCCTACCCGTACGCCGTGTA
CCGGTGCCACACCACGGGCCCGGCCAGGGCCTACGTCGTCGACATGGACGGCGACGGCGGGGACAAGGTGACGCTGGCCACCGTGTGCCACACCGACACG
TCGCTGTGGAACCCGGAGCACGTGTCCTTCCAGCTCCTCGGCACCGAGCCCGGCGGCGCGCCCGTGTGCCACCTCATGCCCTACGGCCACGTGCTCTGGG
CCAAGGACGTGAAGCGCTCTCCGGCGTGAGTGTCCCCCGGCCGGCCGGCTCTCTCTGCATTTCTCGCCCTAAATTTGTGTTCGAATCGGTGTAGTACGTA
CGTAGTGATCTGCCTACGCTATTATGTTATCTTTCATGTCAGTCTCTCTATCGCCTGCTCTACTGTACCCCGACACTAGATGATCACCTGAGCAGCGTTT
GCAATAAAATTACAGCGACAATTAAGTGTCCAGTGAGCAACGTATGCACATTGGCATCACATTTGTCATTTACAACCTGTTATTTGCAGTGCTTCCGTTG
TATAGCTGAGACCACAAGATTGATCAC
>Bradi3g39490
ATGGCGCGCTTCCTCGTCCTCGCCTTCCTCGCAGCCAGCTTAGTCGCGGTAATGATCAAACAATTAGCCACTGAGCTATACACGCTTTGTCCATCTTCGC
TAATGGCACAACTAATTCCATCACCATGCGTACGATTAATTCGACACTGGTAGTAACAGCTAACACTTGCGTACCTTCAGGCTGGATGGCCGCTGGGCCA
GGCGGCGCCGGCGAAGTCGACGGCCGAGGTGTTCTGGCGCGCCGCGCTGCCGGACTCGCCCTTGCCGGACGCCATCCTTCGCCTCCTCCGCCCTGCACCT
GCTGCTGGTCTGTCTGTCATCCGATCTCGATCATCTTCCTCCTTGTTTAACTTTCCATGTTGATCTCATCTCATGGATTTGTTGCATTTGCATGTGCAGA
GAGCGGCTTCGTGAGCAGAGGAGCCGAGGACGAGGAGGCGACCAACAAGCCCCCCTTCAACTACCAAGACTACAAGCGCCCCTCCGGCAATGGCGCCGCC
TCCCTCGCAGGCGACTCGCCGTTCGGCTACAAGTACCAAGCGTTATCGTCGTCGGGCAAACGCGCTGCCGCTGTCGGAGCAGCGCGGGATTTCGACTACG
ACGACTACAGCGCCTCGGAGGAGGAGAAACGCGCCGGGACCGGCAAGCAAATGGCGCCTTCCGGGTACGACTACAAGAAGGCAGCCGGAGAGCGCCGCCG
CAGGGCCGCCGCTCCGCCGCCGTCGCCGTTCATGTACGCCTACAAAACGACGAGTGCCACCGCCGGCAATGGCAAGCCTAAGCCGCCTAAGCCCGCGCCC
TCGCCCTTCATGTACGCCTACGTCAAGAAGAAGGCGTCAACCGCGACGGGTGCCAACGGCAAGACGACGACGGTGTTCTTCCACGAGGAGGCGGTGCGCG
TCGGCGAGAGGCTCCGCTTCCACTTCCCGCCGGCTTCCCCGGCCCCACTCGGCCTCCTCCCGCGCCACGTGGCCGACTCCATCCCCTTCAGTCCCGGCTC
CCTCCCGGCTGCCCTGGCCACGCTCGGCGTCGCCCCGGACTCCGCCATGGCACGCCGCATGGAAGCGACCCTCAGCACCTGCGACGACGAAGCCTCGCCC
GCCATCACGGGCGAGTCCAAGTTCTGCGCGGCTTCCCTGGAAGCCCTTGTGGAAGGCGCCATGGCGTCGCTGGGCACCAGAGACATCAGGCCGCTCACGT
CCCGGGTGCCGCGGGCCGGCGCGCCGGCCCAGACGTACGCGGTCCGGGCCGTGCGGGCCGTGGAGGGCGGGCCGGTCTTCGTGGCCTGCCACGACGAGCC
CTACCCGTACGCCGTGTACCGGTGCCACACCACGGGTCCGGCCAGGGCCTACGTCGTCGACATGGACGGCGAGGACGGCGGGGACAAGGTGACGCTGGCC
GCCGTGTGCCACACCGACACGTCGCTGTGGAACCCGGACCACGTGTCCTTCCAGCTCCTCGCCACCAAGCCCGGCGGCGCGCCCGTGTGCCACCTCATGC
CCTACGGCCACGTGCTCTGGGGCAAGGACGTCAAGCGCTCGCCGGCGTGAGGGTCCCCCGGCCGGCCGGCTTTCTCTGCATTTCTCGCCCTGAATTTGTG
TTCGAATCGGTGTAGTACGTACGTAGTGATCTGCCTACGCTATGTTATCTTTCATGTCAGTCTCTCTATCGCCTGCTCTACTGCTGCACTGTATCCCGAC
GCTAGTTGATCACATGAGCAGCGTTTGTAATAAAAGAACAGCTTCT
>Bradi1g42970 
ATGCAAATGCATAACATGGATGTCCTTGTGCCACTCATCTCACTCCTTCTGGTAAGTGCCTTGCATTAGTTTATTCTTGCCCAAGTTGGACATGATCGAC
CCGAGTACGTACATTCCGTGAATTGCACTAATAATCGTGCAAATGAGTCTAGAGCATGGAGTTTATTTTAACCCACGTTCCACTGAATGCACTAATTTCA
ATGGTGATTGCAGGTTGTTGGAGCCGGAGGAAGCAGAGCTAAGAAATCCGAGAATGCAGTGGGGTATTGGCAAAGCGTGCTTCCCGATACTCCCATACCC
CAAGCCATACTCGACCAGCTAATACCTCTTGCAGGTTAAGATCTCACTCCCTCCCGTCCTCTCTTTGAACAAAATGCCTCTCTTCCACTGTTCCACAAGG
CAGGGTGGAAAAAAACAGAAGCTCAGTTGAAGACTCAAAGTAGACTTTTTTTCCCAGAAGTTAATAACGTTAGAGCAAGGGTACTCCCTACTTTCCGAAA
AACAATATATGTCTAGAGAAGTAAGTTTTTTTCAAAAAGAGGAATAATCCCGGTCCCTGCATTAAACGATGCACACAATCAATAAGTAAACATAGTGTCT
AAAATTACCTAGCAAGCCCTTTTGTACCCATGGAAATCAAATGATTTCTTCCGTCTACTTTTCTTGCGTGCTGCAAGCTTAAAATGGTTTGCTTCGTTTC
TGATGATGACTAATGTATGTGCACAAAAATCTCAATATAACGCATTTTGTGTGATTTGAGCATATTAATTATGCACAAAAAAACTATCTGTTGGTTGCCC
CATGCATGCTTTGACTGCCTTGAGAAGTTCATTTTATGCAACCTGTCTTCACCACTAACCTACTGATAAGTATTATCTACATTTTGTTCGCCATATGTGC
ATTAGTGCGTGGCTCCCGAGACAGCACGGCTATTGGTTCTGGTAACCTTAAGTTTTTCAATGAAGTGCGGAAAATTGGACATGATTATGAGGGGGTCAAG
TCAGAAGCTGGCCATGTTCATGTTGCATCTCCAGTTGAAGAGGGCTTAAAGGAGGTATCTGTGTCATATGGATCCCAAGGTAAAGTAGATCTAAAGAAGG
GGATAATAGTGCCTAAGCAGAAATTCCCTAATAATTTGAAAAAACTATCAATGACACATCGGTCACAATATAGAGGGGAATTAGAAAAAATCGTTGCAGC
ACTTAGACAAAAAGTGGAGGAAAATTTAAAGGAAGTGTCGGTATCATATGGATCAAAAGATGCCGAGGATCTGAAGGAAGTCTCAGTGTCATATGGGTTA
AAAGGTGAAAAGAGTTTAAAGAAAGTTTCATTAAACCCAAAGAAGATCATTGCAGCACATAAACCACACATAGGAGAAAATCTAAAGGAAGTGTCTGTGT
CACATGGATCAAAAGATGCAAAGGTTCTAAAGGAAATCTCGGTGTCATATGGGTTAGAAGGTGAAAATGATTTGAAAGAAGTTTCAGTGTCTTATGGTGT
AGAAGGTGAAAAGAATTTAAAAGAAGTCTCAGTGTCTTACGGAGTTGAAGGTAAAAAGGATTTAAAAGAAGTCTCTGTGTCTTATGGGGTAGAAGGTGAA
AAGGATTTAAAAGAAGTCTCAGTGTCAAATGGGGTCAAAGGCGAGGGTATTCTAAAGGAAATCTCTGTGTCATACGGAGTAGAAGGTGGGCCGTATTTAT
ATAGGGCAGAACAAGAAAAGAGTCTAACTAAAATATCTGTGCCATATGGAATAGAACAAGAAGGAAAGCTAAAGGAAGTCTCTGTGTCATATGTGTTAGA
TGAAGGCAAAGATGAACATTTATTGAAGCAAGATGAAGAGGATCCAAATAAAGTTACAATGTCATATGGGGCAGAACATGATGAAGATGATCCAAATAAA
GCAACAATGTCATATGGGGCAGAAAATGATGAAGATGATCCAAATAAAGCTACAATGTCATATGGGGCAGAGCAAGAAGAAGATCCAACAATGTCATATG
GGGCAGAGCAAGAAGAAGATCCAACAATGTCATATGGGGCAGAGCAAGAAGAAGATCCAACAATGTCATATGAGGCAGAACATGATGAAGTGGATCCAAA
TAAAGCTACCATGTCATATGGGACCGAACATAAAGAGGATCGGAAGAAAGTTTTCATGAGATATGGAACACATATAGAGGGTAAAAATAAGCGCTCCATC
TTTGGCAACCTACTCCACAAACTAGATGGAAGTACATCAAGCAAAGGTAAGCATTTTTTATAATTCCCATGTCAATTTAATTTACTGGTTTTCATAGTGC
GGTTAACATCTCTAGCTAGTTAATAAAATTAGATGACCAACCTGTATAACCAAGATGCCATAATATTGTACTATATAACTAAGAAAGGCACATAGTCTCG
TGGAGATACAAGATAACAAAAGTGTGCAAAAGAAAAATGCTATTTAAGTTATTTAAATATCCAATGAAGATACTGCAGATACATATTAATCAATGCTTAC
CAGTTACTCCGTCCATGCGTTTAGATCAACATTACGTGCTGTTGCAGTAACAGGAGGGGAAAGCCACCATCACCACCATCAGGTCGACGCCCACACGCAC
AGGAACAGAAGGCAGCAGCAGGCAGACGTGTTTTTCTTCCACAACATGCTGCGGCCGGGTTCCATGATCACGCCGACCATCCCACCGACAACCTCTCTGC
CGATGTTCCTTCCCCGCCACGTTGCGAGCTCCATCCCGTTCTCCACTTCACGCCTCGCCGACATCATTGCGATGTTCGCCCCGGCGTCACTCGCGATGAG
AAGGGAGATCCGGTGGACACTGGACACATGCGAACACCCACGAACGCTCCCGGGCCAGGCCGCACGCTGCGCCACCTCCCTTGAGTCCCTCGCGGACGTC
CCGGCGTCGCTTCTCGGGACCCAGGACATCCGCGCGTTCTCAGCTGCCAATCTGCCAGTCGAAGCCCCAGGCACGTCAGCGCTGCGCAGCAGGTACAACG
TCACCGCCTTGCGGAAAGTCTCCGGCGAGTCAGAGGAGATCGTGACATGCCATGACCTGACGTACCCGTACGCCGTGTACTACTGCCACACAGCCAACCC
GACGGCGGCCTACATGGTGACGCTGCAGCTGGAGCCCAGCGAGGAGGGTGGAGCCGCCTCGCAGCCGGCAGAGATGGAAGCTCTCGCCGTGTGCCACCTC
GACACGTCGCAGTGGAGCCCGAAGAACCCGTTCTTCGAGCTGCACAGCGTCAAGCCAGGGGATGTGGCTGTGTGCCACTTCCTCACCAAGCTCAGCATCA
TTTGGGTCCGGGCCGCCGACCAGGGATCAGGCACACGTGCATCCATGTAGAAGGAAAGTTGAAACGCACGTGACGCGCGTGCGTGTTTTGGTGCAAACTC
TCGGTACGGGTACTGTGTGACCTGTCGCAATTGTTGTACCTGTATTATATTATTGTGCTTTACATCATGTATACTACGTGCAGTAATGTAATGGAGTGTC
CAACTGTGTCGCAACCAGTAGTGCGTGCAGTGAAAGTTGGTATGGCAAGTAGTGTCATGTACCTACAATGTGAGTCCAGATGGTACTTGCTAGTGGAGGA
CCATTATGTACTATGTGTGTGCGAGGCACAAAATGATATATTGTACTGAAGTTATTATATAACTAGATGATGCCCGGA
>Bradi3g34950
ATGGCTTCCCCCGTCCTCACCACCCTCTTCCTCCTGCTTCTTCTCAGCAATGCCGGCGGCTCCTCTCCGGCGGTGAACCCGTTCACGGCGAAGGCGGCCT
TCATCCGCTACTGGAACCGCAAGGTGCCCAACAACCGCCCCCACCCGGCCTTCTTCCTCTCCAAGCTCTCCCCTCTCCCCGCCGCCGACGCCGCCTCCTT
CCCCTCCTCCCCCGCCGCCATCCGCGCCCGCCTCCCCACGCTCTGCTCCAGGGCCGCCCTCCTCTGCCCCTCCTCTGATACCGCGTCCATGGGCTCTCGC
AGGGCCCCCGGCCCCTTCAAGAGCTACAACGGCGCCAACTTCACCAACTACGGCTCCGGCGGCGGCGCCGGCGCCGACGGGTTCACCAGCTACTCCCCCG
ACGTCAACATCGCGGCCGACTCGTTCCGCCGCTACAGCCGGGGCTCGACGGGCCGGGCCGACACGTTCGCCAGCTACGAGGCCAACGGCAACGTGGTGAC
CGCCAACTTCACCTCCTACGCGGGCGGCGCCACGGGCGGCTCGGGCTCCTTCGCCGCCTACGCCGAGGGCACCAACGTGCCGGACTCCAAGTTCACCAAC
TACGACGCGGGCGCCAATGGCCGGGCCCGCGGCTTCACGGCATACTCCCAGGAGGCCAACCACGGGGAGAACAGCTTCGCGGGCTACGGCAAGAGCGGCA
ACCGCCTGCGGGAGACATTCACATCCTACGGCAACGACACCAACACCCTCAGCTCCGGCTTCGCCAACTACGGCGAGTCCGCCAACGGCGCCACCGACAC
CTTCGCCGGGTACGGCGTCGAGGGGAACGTCCCCGAGAACACGTTCCGGAGCTACGGCGCCGGCGGCAATGCCGGGGTGGATTCGTTCAAGGGGTACCGC
GACGACTCCAATGTTGGCGACGACAGCTTCGCCTCCTACGCCAAGGGCGCCAACGGCGGGGCTGCCGAGTTCCGGAGCTATGGCGGTTCCGCCAACCCGG
GCAGCGTCAGCTTCAAAGGCTACGGCGAAGGCAATAACCCCAACCACCACATTGGCTTCAAGGAGTATGCCGGAGACAACACCACCTTCAAGGCGTACGC
CAAGACCGGCATGGACTTCAAGGGGTACCACAACACGTCAGGCAACGCCGCGGCGGAGGCAATGTCGGCGGAGGCAGCAGCAGCATCAGGGCATCATCAG
CACATGAAGTGGTCCCCTGAGCCGGGCAAGTTCTTCAGGGAGAAGGAGCTCGTGGCTGGAAACCGAATGCCAATGCCGGACATCAGGGACAAGATGCCAC
CAAGGGCATTCCTGCCGAGGGACATCTCCAGGAAGATACCATTCGAGCCGAACGCAGTGTCGGAGGTGTTCGGGGTGCCGCTGGACTCCGCGATGGGGAA
GGCGGTGGCGTCCACGGTGGCGGAGTGCGATCGGGCTCCCAGCCAGGGAGAGACCAAGAGGTGCGCGACCTCAGCGGAGGACATTGTGGACTTTGCCGTC
GAGATGCTCGGCAATGACATTGTTGTGCACAGCACAGCCTCCCCAGCAGGCAGTGGCGGGGACATCAGGCTCGGCAGCGTCACCGGAGTCGACGGTGGCA
AGGTGACACGGTCCGTGTCATGCCACCAGAGTCTGTTCCCATACCTGGTATACTACTGCCACTCTGTGCCCAAAGTGCGGGTGTACGCGGCTGAGATCAT
GGCCGTCGACTCCGATCAGAAGATCAATCATGGGGTGGCGATCTGTCACCTTGACACTTCTGATTGGAGCCCGGCTCATGGGGCGTTCGTCGCGCTCGGT
GGGAAACCCGGTGAGACTGAGGTTTGCCACTGGATCTTTGAAGGCGATATGACATGGACAGTTGCAGATTGATGCCATGGCAACTGCTCAATCTTACCTC
TTGCTAAACTAAGACGAACAAGGTTTCTTACTAAGTTTTATTTTTCTTCTTTTGCAACCTCAAGGGTTTAAGAATTGTTCTCACTCTGTGTAGTAGAAAA
ATGGTTGGTTCACCATCAAATCTAAACTGTAAATCGTGGGAATTTGGGTGAGTTGTGGGTAATTTGATTTCCTATATCAAATTGCATTCATTGTGGTAAA
AGAAAGGAGTTCTACAAAATCTGGATCAAAATCCCTACTTGATTAAGTTTTGCACTGGAATTCCATTGTTTCATTTTCCTTGTGCAAATAGTTTACTTCA
TGATCTAAAGGAAAGGGTAGCCATGTAGTGTCAGCATGTAGTGAAGCTACATGATTTGGATTTGGGTGGCCTTCTGCATGGACCATCCTCCAACGTTGCA
ATGTCCAAAAAGAACAGAAAATGGTGAAAAGAAAGGGCGAACTCCTCTTTTTTTTGTCTGTCATCTTCATCATTAAAAGTGATGTTCGGATTCCTGGTGC
GTTTGACATGGGTAAAGAAAAGGCAGCTTCCGGTGATCCTTATGATGATCATGCATGTTGTCTCCTCTGAGAATCTTGAGAAAGTGATCCTCTTGGATTT
GCACTGCTCATACTCAAATACTCAATCCATCTAACAAAGTAATCTGTTTCTTCTTTGTGACAGGCGACACAGATTAGGACACCAGATTTGGCTCCAGATT
CCTAAAAGCCCTGCACGCTTGTGCCTGCATTTCTTTTTTGTGGTGGAGAGCACATGCATAAAAAAACAGCACTTACAGAGCCTGGAGGTGTTGTTTTAGG
TGATTGTTGCTGTGCCATTGTTGCTTAGTGCACCCTGCAATGTTAGTTTAATAGTGGATACTTTGGCATTGTCTCCCCAAATTGCAGGTGGTTAAGTCTT
GGATTATTACTGCTCAACAGGCCCTAGGTCTGTCATGTCCTCCTGGTGGCTACTTAATCACAAAGTTCAGACTTGGTGTCACCGGAGTCAGTGCTGTTGG
CTATTGACTCTATAGAAGAACCTTGCCAGGTATTGTGGTTTTTCTTGAGAACAGTACCTATGCTACCTGATCTACTATATTTCAGATTTTTTTTAAACAC
AAGTTTCAAAAGGGTCGGCGTAGATCAGGGTATATATTCTATATCGTTTTTCTCCCAAAAAGATGTGAACATTCATAAATTTCTGTCCGATCATATAAAC
ATTTTCACGCATAAGATCTTTCACAGAAAAAAAATCTCAAATCATGACAATAATCAAACTAAAGTTGTTCCATTGTGACATTGACATTGCACAATTCGTA
TGGTCAGCTTCGATGATCCAATGCTGGCTGGCCGGTGGATATGAGTCAGCCTGTACCTTTTATAACAAGTCAGACTACACCTTGTGCAGTGTACTCCAGC
ATGCCCAAAGAGGTTGAGGGCCCTTTGGACCTTGGTGTGATCAATGCAAAGAGAAAGATGCCATCTCTCATGGGGTAGGCATGCATTTGCCATTGGGAAC
AGTAAGTACTGGAGTGAGGTGAGACTCTTGAGAGAGGATGACTCCATGGCTGTTGGCCAGGGAGCTGGCAAGAGTTAATGGCCAGAGTGTTGTGCATCAC
ATGAAGGAGGAGAAGAAGAGGTCAAAATGGGGCCCCAAGATGAGAAGGGCTTGTGATTTTGCCAATTTGCAGAATTCTCATCCTTCACAAATCCTTCTTG
CTGCAGCCAGCTCTTATTCATTTTTTGTGGTGTCAGTGGCGCTCCCTGGCTCACACTTCGAGTTAATCAGTGAGTGAGTGGCAAGTTTGGTGCAGAGCTT
TAAGCTCATGAGCCATGGATGATGCCATGGATAAGTCACCAATGAGAGAAAACCCTTATCTTCAAATCTCTGTGTATTTCTGTCTACCATTGATTATGAT
AAACTGCATGTCTGAAGAATTACCAACCAACTGTGGTCACACCC
>Bradi4g28200 
ATGCCACGGCCTTCATTACCTTCTTCCCCCAATGCGGCGGCCTCACCTTCCCCTTTTCCGTCACCGCGTTTGCCCATGCCAGGACGCTTGACGCCGTCGT
CCTCGCTGCCTGCCGTGAACCCGTTCACGGCGAAGGCGGCCTTCATCCGGTACTGGAACCGCAAGGTGCACAGCAGCCGCCTCCTCCACCCGGCCTTCTT
CTTCGCCAAGCTGTCCCCGCTCTCCGCGCCCGACGCCGCGACTTTCTCCTCTCTCGCCGCCGCCGGCCAGCTCGCCTCCCGCCTCCCCGCCTTCTGCGCC
GCCGCCTCCATCCTCTGCCCCGCGACCTCCGACGCCGTCTGGTCCGGATCCTCCGTGGCCGCCGGGGACGCGTCCGGTAACACTTCGCCAGCTTCCTCCG
GCTCCGGTACCGCGCCGTTCAAGAACTACGACAACGGCAACTTCAGCAGCTACGGCAACAACGGCGGCGGCGGCGCCGACGCGTTCGCGGTCTACTCCAG
AGGCCAGATCAACCCGGTCGACTCGTTCCGCCGCTACGGCAAGGGCTCGCTGGGCCGGAACGACTCCTTCGCGACGTACGAGGCGCTGGGCAACGTCGGC
ACGGCCAGCTTCAACTCCTACACCACGGGGGCCACGGGCGGCGCCGGGGACTTCGCCGCGTACGACGGCGAGACCAACACGGCCGCCGTGACCTTCGCCA
ACTACGACGTCACCGGGAACGGCCGTTCCCGCGAGTTCACGGACTACACGCGGGACGCCAACTCGGGCGTCGAGAGCTTCACCGGGTACGGCAAGACCGC
GAACAGCGCCGGCGAGAGCTTCAAGGACTACGGCAACCACTCCAACTCCATCATGTCCGGCTTCATCAACTACGGCGAGAAGGCCAACAGCGCCAACGAC
ACGTTCGCGTCCTACGGCCTCAACGGGAACGCGCCCGAGAACACGTTCCGGAGCTACGCGTCCGGAAGCAACGCCGGCGCCGACGATTTCAAGGGCTACA
GGGACAACGCCAACGTCGGTGACGACAGCTTCATGTCCTACGCGACCGACGCCAACGGCGCCACCGCCGACTTCGAGAGCTACGGGAAATCCGTGAACCC
GGGGAGCGTGGCGTTCAAGGGGTACGGCCAGGGGTCCAACCCCAACCACCACATCGGCTTCACGCACTACACCGGCGACAACACCACGTTCAAGGGCTAC
TCCAACGACGGCGTCGCGTTCAAGGAGTACCAGAACATGTCCAAGATGGAGGTGTCAAAAGTGGTGGCTGATTTGTCTTTGTCCTCCGGGCAGCATCATC
GGCCGCAGCCCAAGTGGTCGCCGGAGCCAGGGAAGTTCTTCCGGGAGTGGGATCTCATGACCGGGAACCGAATGCCGATGCCGGACATCAGCGACAAGAT
GCCTCCGCGGGCGTTCTTGCCGAGGGACATCGCCGCGAAGATACCTTTCGAGGCCGGCGCCGTGTCGGCGTTGTTCGGGGCGCCGCCGGGCACGGCGATG
AGGCAGGTCGTGGCGTCCACGGTGGCAGAGTGCGAGCGCGCGCCAAGCCGGGGCGAGACCAAGCGGTGCGCCACGTCGGCCGAGGACGTCCTGGACTTCG
CCGTGGAGATGCTGGGCGACAACATCGCCGTGCGCAGCACCGAGTCCCCCGCGGGCGGCGGCGGCGACGTGAGGCTCGGCAGGGTCGGCGGCGTCGCCGG
CGGAGGGGTGACGCGGTCCGTGTCGTGCCACCAGAGCCTGTTCCCGTACCTGGTGTACTACTGCCACTCCGTGCCGAGCGTCCGGGTGTACGAGGCCGAG
ATCATGGCCGTCGATTCCGGGCAGAGGATCAACCGTGGCGTGGCCATCTGCCATCTTGACACGTCGGATTGGAGCCCCGACCACGGTGCCTTCGTCGCTC
TTGGTGGGAAACCGGGTGAGATGGAGGTGTGCCATTGGATCTTTCAAGGAGACATGACTTGGACGGTGGCTGATGTGATCTGA
>Bradi1g50720
ATGAGTCCCATGTTGTCAGCCACCATCTTCTCCTTCCTCCTGGTGAGCACATTCATGCATGCATCGTGAAATGCTTAATTTTCACACACCAACAATTAAT
ATTAGCTTATTAATTAATATATGCATCATATACGATATATATGTGCAAAATTCTTCTAACCTTCAGTCATCAATATACTCATAGTAATAGCTACTAGTCC
TATCTCTTGGCGCTCCAGGGTCCTGGCTAGAGGATACTTGTCATTTCATACATATCTTATGTGATAATATAAGAGGTCTTATGCATTACCCCAGAATTAT
TTTGAGCCGTCCATTTGTTTTGATCTAATGGTTCAGATGAATTTGCTAATCTTGATACTCTAATTTAGATATAGGGAGTAACCGGATGGAGTATTCCCGC
ACAGGGGTAAAAACGTAAACAAACCAAAACGTCCTCAGTTCCGGTCCCTCCTTCTCTCCCCGTCCGCCCGTTCCCCTTCCCTCCCCGTCCGCCGCCTCAG
GGCCGCCTCGCCAGCTCCCTCCGCCGCCGCAGGCTGCCTTCCGATATCCTTCCGCCGCCAAATTTGGTGCTTCGGCCTTCCCTCATCCGCGCGTTCGAGG
CCGCGACCACCGAGCTGGTGCGGCACCGACGGCCACGCTGATGAGCGGCTACACGGCGAATGCGAGGAAAAGGCCGAGAAGAGCGTGCCGAACCTGGTGT
ACTCGTGAAGCTGCTGGACCTGAGCCATCCCCTGCCTCCTGTTGTTGTCGGCCAAGAAGCTCTGCAATAAGTACGCCATCTCCTGCCTCCTGTCTCTGTT
GGCGAGCAAGAGCTGCAGAACCTGAAGCTCTCCGAGATGAGCGTCGCCGGCGTGCGGCACGATGCCTTGAACCTCTACATCGTGGATGGGTGGAGAGCGG
CAGCGGCGCTCTGCAATGAGGGCGGCGCGGGCTGGAGGCGAGGACAGCGGTGGCGCGCGGCGACGAGGGCGACGCGATGGGCGGAGAGCGGCGGCGGCGC
GGACTGGAGGCGAGGACAGCGGTGGCGTGCTGGAGGGTGAGGACAGCTTCGGCGGCACGCTGCAGAGGGCGGCGCCGGCGCTTCAGTGGAGGCAGCGGAT
CGGGATCGGAAGGAGAAATCTGATTTTTCTTTTCTTTTTTCTTTTAATGTGAAATGTCTATTATGCCCTTCTCTAATACTCCATTTAGACTTTCTGGAGT
ACTAGGCACCGGAGAAAACGTCTAATATAATGATGGTGAATATATTATATATACACAGGTTATGGCTGTTGGGGCAAGCGGCGAAGGGGCAATAGTCTCA
GACTCGGCAACTGCTACTGCTTATTGGCAGACAATGCTTCCCAACACTCCCATGCCACCAGCCATACTCGAGCTTCTGCCACACAATTCTGCCGGTCTCT
CTCTCTCCCTCGCTGTCTCTCTCAGTAGTAATTGTGTTCATCGAAAATTTCTCTCAAATATATATTACGGTTCCACGTTAAAAGATGGGCTCTCTAATAT
AGTTGCAATATTTTGTGGTGGTCTCACCTGGCCAGACAAACTATTTTAAATTAATAGGAACAGCAAATAGCTAGGTCTAAGTAAAGTCTGTTTTAGAAGT
ACATGAAGAAATTAGAACTTATTTCTGACGGATTATTATTTAAAATAGATGACAGATTTTTCAACAAACAAACCCATTTTTTAGTACTCATTGCGTTTCT
ATTTACTGAGCTAGATATAACAGTTGACACTTAATTACCCATCCTAGCTCCTCTAGTAGTTAATTAACCACATATTGATTTATTGGCAGAAGTTGGGAAT
GACGGAGAGAGCCATGGTGACGTTACCGTGGCATTCTTTCTGGAGGAAGCCCTTACACCAGGATCCACCGTCACTCCCAACATCCCACCGATGTCTACCT
CGGGTGCTCTCTTGCTACGACGACGCGACGCTGCCGCCTCCATCCCTATGTCCACAGAAAACTTCACGGACGTCATGAAAATGTTGGCACCGGTGTCCCG
CACCATGGCCAACGACATATGGTCGACGCTCGACATTTGCGAGAACTTACTCCCTGTCAAGGGCGAGAAGAAGACATGTGTCACCTCATTGGAATCGATG
GTGGAATACGTCGCGTCCATTCTCACCACCGGGGGTGACACGCGAAACCTCCGGTCCTTCTCCTCCCCCGACGTGCCCATGGAGGGTGTCGTGTCGTCGG
GGAGAAATAAGTACAAGGTGTCGGCATCTCGGAGGGCCACGGAGCTTAGCGAGAGCGCGACGTGCCACGGCATGAGGTTCCCGTACCCGGTGTTCATGTG
CCACGCACTGAACCCCACCAGGGTTTACACGGTGACGCTGGAGAAGAAGGAGGTCGACGTCGGTGGAGGACCGGAGAGGATGGAGGTTCTCGCCGTGTGC
CACCTCGACACGTCGGGCTTCGAGCCCGAGGAGATGCCGGCGCATGTCAAGCCCGGCGACGCCCCGGTCTGCCATTTCATCGCCAGGGACGGCATCATCT
GGGCTCCTGCGACGCCTTCCGTTCCTGCAGCTTGATGATTTCGCGTGCATGCTTGCAGATGCAGTAGCCATGCGGTTGATCTGTTACTGTACGTGTTTTG
CTTTGGGATTTCAGTAAAACTGTATTGTAAGTTACTCCACCGTCTAAATAAAACTCCCGATCGAACTAGTACTAGTATTAAACTAGTATTTTATTTTTGT
TTCTTTTCTAGATAAATAATTGGCTATTATATATTTTCTTGAGTGAAATTTGGCTATTATATAAATAACTAGCAGGTGTGCTCGCGCGTTACTGGTTCAA
CAA
>Bradi1g50390 
ATGAGATCAAATATGTTGTCACTCCTCTCCGGGTTCCTCCTCGTGAGTACATATGCATATGCATTATACATCAAGTATGCAGGAGTAAATGCTGGAGTAC
TTCAGTTTTCATGCAGCAACTAATATTAATAGTCTAATATATACTAGCATGCACTACAGTACTACATGTATTTCACAAGGTAATAATGATAGATATTAGT
ATTGACATGAAACTCTCTCTGCATATATGATATAGCTAGATACTATTGGTATATATGAAACTCGCAAAACATGTATAATGATATATGTTAATTATTGATA
TGAAATTATTCATGCATGTACAGGTGATGACCGTCCAACAAGGTTTGCACACAATTTCGGTGTGCGCCGATGAGACCAGCACAGTCTTAGACTCGACCAC
AGTCTACTGGCAAAAAATGCTTCCCAACTCCCCCATGCCACCAGCTATAGTCGAGCTCCTGGCCTCGTCATCATCCGGTCTCTGATCTCTCTCTCACTCT
ACCCTTAGGACTCTAATAATTGTCATGTCTTTTATCTGCCTCAATTTTCATGGCTTGTGTCACGTACATGATCTCCTGGGTCTCACAGTTTGTCATGTCT
CGTGTCTCTGTCAGGCGTTAAATCATGTAGTTGTTCTACCTTAGACATGATATTTATGAGTGATAAGGTACGAAAACAATAACAATCATCAAAGGACAAT
AATAACAAAAACAATCCATCGAAATATATTTTTTGGAATACAGGTTTGAAGATCTCGCCAAAGCCGTGCAATTTCGATGTTCAGTTAAAAACTATTGTAC
TCCTCGCGAGAGGGTGCTAGAACCTCCTAGTTTCTCCCAATAATTATTTTATACTTACATAAAGTAGTTGATGATTAACCCATGAACTTCCATTGTACAC
AGGTAGGAAAATCCAAAATCAAAAGTCTCAACTTTCATTGTGGGGCCTAGTCCGGAAGCTTATTTCATTTTATGGTAATAACGAAGTTGAGAAGCTTATT
CCATTCTATGGCGAAAACAATGTGGAGCAGATTATTCCATTTTATCCGGGCACCAAAGATGAGAAGAACGGTCTAGCAAGGATTATTCCATTTTACCCGG
GAACCAAAGATGAGAAGAATGGTCTGCCAAAAATTATTCCCTTTTATCCGGGAACCAAAGATGAGAAGAACGGTATGCCAAGGATTATCCCATTTTACCC
GGGAACCAAAGATGACAAGAACGGCTTGCCAAAGATTATTCCATTTTATCCGGGAACCAAAGATGACAAGAACGGCTTGCCAAAGATTATTCCATTTTAC
CCGGAAACCAAAGATGACAAGAACGGCTTGCAAAAGATTATCCCATTTTACCCGGGAACCAAAAATGAGAAGAACGGCTTGCCAAAGATTATCCCATTTT
ACCCGGAAACCAAAGATGAGAAGAACGGCTTGCCAAAGATTATCCCATTTTACCCTGAAACCAAAAATGAAAAGAACGGCATGCCAAAGATTATTCCGTT
CTATCCAAGAAGCAAAGACGAGACCAACGGTTTGCCAAGAATTATTCCATTTTACCCAGCTGGAACCCAAAAAGATGAGATCAACGGTTTGCCAAAAATT
AGCATGAAAAGAAGGACGTCGAGTGTGCAAGGTAAATTCACACATTCCAATCAGCTAGCTAGCTTAACAATTTCCACGCTTCTGTTCCAGTCATTTAATA
TCGCGCAAACTTGCGATAAACATATACATATGCTGACCTACATTAATTTCAATTGATGAATCAATCAGCAGAAGAAGACGAGCACGTCACCGCCACGGAG
GCCACAGAGATCCCCAACCATCTCAACCATTTTTTCTTCGAAAACGAGGTTCCTCCGCATCAAAATGATGCACACAACCATATCCATCACAACCATTTCA
CCATCTCCAACCTCTTCTTCCTCGAAGAATCCCTGACACCAGGAACCACAATCAACCTCTACATCCTGCCATCCACCAGCACCGGCGCCGCCTTGCTCCC
CCGCGCCGTCGCCGACTCCATCGCCATGACCACAACCAGCTACCCCACCATCCTGGACACATTCTCTCCGGTGACCAGATCCATGGCGGAGGACATCTGG
ACTGTTCTCGACGTGTGCGAGCAGTCCGCCATGGGAGGCGAAGACATGAAGAACCAGTCCTGCGCCACCTCGGTGGAGTCCATGGCGGAGTTCGCGGCCT
CCGTGCTCACCGGCGGCGACACGCACGGCCTCCGGGCTTTCTCTTCTCCTGACGTGCCGGCGAAGGGCGCCATGGACGGGCCGAGGTATAAGGTGACTGC
GGCGAGGCGGGCGACGGAGTCGATGGAGACGATGACTTGCCATGATCTGAGCTTCCCTTTTCCGGTGTTTTTGTGCCACTCGGTGAACCCGACCAAGGTG
TTCGAGGTGACGCTGGAGAGGGAAGAAGCTGATCAGCTGGCCGGAGCTGGAGACGATGGCGCGGAGAGGATGGAGGTGCTCGCCATTTGCCACCTGGACA
CGTCGGCGTTCGAGCCGGAGAAGATGCCGGGGGGGATCAAGCCGGGGGAAGCCACGGTGTGCCACTTCATCGGCAAGGACACCATCCTCTGGGCAACTGC
TGCTTAATTAGCTAGCAGAAGATGCATGTTAATTACATCTATATATGCGTGCTGTGTTAATTTGTGTATACAGTATAAGTACGTATGTATCTAGCTACTC
ACTCCGTTCCTAAATACTTGTCGTGGTTTTAGTGCAAACATTTAGGAACAGAGAATACTTTGTTGTGTGATCCCACATATACGGTGTACTGTGACGATGC
ATGATATGGTACGGTATCTATGTATACAAAGGTGCCATTGCTATGTAAAACAAAATGAATAAAATCCCATGCGCGTCATATATGTGCTTTTTT
>LOC_Os01g53240 
ATGGATAGGCTCCTCGCCTGCCTCCTTGGCTTCCTGTTGGTCAGTTCCTCATTATCAGGCAGCTCGTCTGTTTATTTATTTATTTATTTATTTTTCTCAT
CATCTCCGACCCTCTTGGAGTACATGCATAGGCGGTGTTATTTTTGTAAGGAAATGCTCTGTTCTGCCCTGTTTTGATGGCTGTTATGTGTTGCATGCCA
CATGCCAGTTGCAAATGCAAAGATTCAGCTCAGTCACAGCATTTTTCTGTTTCAAACTCTCAGCATGTATTATACTGGTATATGCTCATACCTAAAAGTA
ACTTTTTGTGTTATAAAAAAAAGAGGAACTTTTGTGGAAAGCCAGTTGGTGCTGTAGTCGGTTACATGAGAAGGTTTGCACGTATATAGCACATTGACAG
GTCGAGTTCACCCAGCAAGGTGCAAAGCTACTCTGATTTTGCTGTACTATTTGCATAGCTGGTCACTTTCTGAATGTATCGAGCAACTGAGAGATGGCCA
TTGAGCTTCACGTTTGATAGACTCAGCAAAATCAGTATAGTATTATTCAAGCTGGAGTACTGATCTGAAACACGTTGAAACTGTAGTAACCTGTAAATTT
GCATACAGATCGCTTCAGTAGGAAGCCATGCCGCTCGGACTCCGGAGCAATACTGGAAATCAGCTCTTCCCAACTCTCCCATCCCGAGCTCGCTCTCTCA
GCTTCTCAGCACTGCAGGTGATTAAGCTAACAGCTTTGATACACTCCGGGGGAAACTGTTTTAAACACTCGGGTGGACGTCCACCCGTTTCTTGCATGCC
ATCTAAATGGTTGTAAAAAATTTTCACAAAAATTGACATGATAGGTTAATATGTAATATAACACTTCACAAACATGCAAGTTCAAATTCGACTTTTACAA
GTTGTGACAAAAATAACAAATTTGACTGTGAATATATGTATACTAGTTAGAGTTTGATTTGTTATTTTTGCTACAGCTTGTAGAAGTCGAATTTTGTGAA
GTGCTATATTACATATTAACCTATTTTGTGAAATTTTTTAGAATTTTATCATAATCATTTAGGTGGCATGCAAGAAACGGGTGGATGTCCACAGAGGGAT
TTGAATCCATCCTCCACACTCTGGATACAGATTACTTTGATCAACTTATTAACGAACTCTCTTCTCCTTGATTGCCTACTATACAGGCGGAGGCACGTCG
GTGAACGTCGGCGGGGGCGGCGTCCATGTCGACGCGGGGCACGGCAAGCCCGGCGGCACAACCGTTGATGTAGGCAAGGGTGGCGTCGGCGTGAACGTGA
AGCCTGGTTACGGCAAGCCCGGCGGCACCACGGTCGGCGTCGGGAAGGGCGGCGTGGGAGTCAACGTCAAGCCTGGCTATGGCAAGCCCGGAGGCACCAG
CGTCGGCGTCGGGAAAGGAGGCGTGGGCGTGAACGTGCAGCCTGGGTACGGCAAGCCCGGCGGCACCACCGTCGGCGTCGGTAAGGGCGGCGTCGGCGTG
AACGTGCAGCCAGGCTACGGCAAGCCCGGGGGCACCACCGTCGGCGTCGGGAAGGGCGGCGTCGGCGTCAACGTGAAGCCCCGGGGCAAGCCTGTCCACG
TCAACGTCGCACCTTTCATCTACAACTACGCCGCAACGGAGACGCAGCTGCACGACGACCCCAACGTGGCGCTCTTCTTCTTGGAGAAGGACCTCCACCC
CGGGAAGACGATGGCCGTACATTTCACGGCCACCACCGCCGGAGAGAAGTTCCTCCCCAGGAGCGAGGCCGACGCCATGCCGTTCTCCTCCGAGAAGGTC
CCGGAGATCCTCAGCCGCTTCTCCGTGAAGCCGGGCTCCGTCGAGGCGGCGGAGATGGCGCAGACGCTGCGCGACTGCGAGGCGCCGCCGGCGCAGGGCG
AGAGGAAGGCGTGCGCCACGTCGCTCGAGTCCATGGTCGACTTCGCCACGTCGAGCCTCGGGACCAGCCACGTGAGGGCCGCGTCGACCGTGGTCGGGAA
GGAAGGGTCGCCGGAGCAGGAGTACACCGTGACGGCGGTGAAGCGCGCGGCGGCCGGCGGCGACCAGGACCAGCTCGTCGCCTGCCACGCGGAGCCGTAC
GCGTACGCCGTGTTCGCGTGCCACCTGACGCGGGCGACGCGGGCGTACGCGGTGTCGATGGCCGGCAGGGACGGCACGGGCGTGGAGGCCGTCGCGGTGT
GCCACGCCGACACGGCCGGGTGGAACCCGAAGCACGTCGCGTTCCAGGTGCTCAAGGTGAAGCCAGGCACGGTGCCGGTCTGCCACTTCCTGCCGCAGGA
CCACGTCGTCTGGACACGCAGCGGCTAGCTGATGATCGGCTGCCAATCTTGGCGCCTGATCGAGTTGGTTGCTTATGCTCTAGAATCTAGCTAGGCTCCA
TGCAGATGCTATACTGTATGGTGTCTTACTATCTTACATATTTGTATGCACGCAATTTGGTTCTTTGTTATTTGGATGGTGTTGCCAGCATCGCCAGCCT
GCTAGTAGATGATACGGGTGGGCTTGCTGTTTGATGTATAGTTTTAGTATGCGGGTGCAATAAACAGACAAGTATTTACTTATCTCTTTATCAGTGCCAT
CTAGCTCCGTTCGATCATTCCTAAGGAAACTCAATCAAGCAGGGCAAAGACCCCAAGACTGAAGATGGTAGTACAGTGCTCTCACCTAAATTCTAATGGC
AATGCAAACAGTCAAATGTGTTTGATTT
>LOC_Os04g14990 
ATGTGGCATCCTAAAAGCGCTCTCAAGCTGCCACGTGGTGGGAGGAGAGGAGATGAGGACCCACAAAAAAAACGAAATCCTCTCCCACAACGTCCGCATG
TACGCATGCATGTGGATGCTTTCCTCCCATGCTTAGCGGCAGGATTACCAAGTAATCAGGGTTTTACATTAATAAGGTTTTTTTTCTGTTATTTGGATCG
GTATGTAGGAGTCCATGTTGGGCTTTAGTCTGTTCAGCTGGCTAGGCCTTTGTGCCACCTATATATGCCATGTTCCTTGTATTAGGAGATTGGTTTTTAG
TTTTCCTCTGTGTTGTGCCGCCGCCACCGCCTAGGTCAGGAAGGAGATGGCGATTCCATACGTTTTGCCAGCATCATTGCTGCGTTGGTTAATTTGGTCC
TAGGCATGTTCTGATTTCTGACGAAGTCTTCTTGCTCTGATCGGCTATCATTCTTGCTGCATGAGTGGAGTTTATGTACAGGTTCCGTTAGTTTATTCAT
TATAAACTGAATCATCTGTCTGTTTAAATTTGATGCTACTGGAGCTATTCAGTTCAGTCTATCTGGAGTAAACGATCTTATGTGTGCGACCCTATGTACT
TTGCTGGATGAGATCTCTATCTTAATATTGATGCTGCTCTTGATTCAACTGGAGATTAGGGTGTGTGTGTCTATATATATATATATATATATATATATGT
GTATATATATATATATATATTCCAAAAAAACAGAAAGGATGACTGGAATTCAGACAAAATTTGGGCTAAATTTAAACAAAATTTGTTGAATCCAAAGCCC
AATATAAATTGAAGAAATCATTTGAATTTTTTTTTTTGCTTAAAGTTCAATAACTATTCTTAAGAACACGAATTTCTTAAAGTTTAGAACTCCAAAACGA
AGATTTGGTTTGTATTAAAAATAACATATAGTTTAGATGACAGTTCATAGGAACCAACTTCATTTTTGCGACATAATACTTTCCAATAATTAAAGATTTC
ATGTTTGTAAGTAATTTTAGTTTAGAATTTATGTGTTGCAAGGATAATTAGCATTCAAAATATTCACAAACAAAATATTGACAAAAAAACATGTTGCCAA
TAGAATCTGGAACAATCACGCATATACAAACATTATATTCACATGTGTAGAGTAATATTTCAAGCACATTAAATTAGATGCCCGTGTATATACGCGGGCT
TCCTTTCTAGTTTATATAATTTGAACAACTCTTCCATATGCAGGTTTCGGCGGCACAGGGGGGAGGAAGCCATGCAGCTATGTCCCCCGAGCAATACTGG
CGATCCATCCTCCCCGACAGTACCCCTATGCCGATCTCCATTTCCCAACTCCTTGGCGATGGTTACCCTTACTCACCAGCTGTTGGATTACCGAAGCGTG
GAGACCGTGTTCAGATTAGGTACGGTCCGAATATTTACGGGCTTGCAGCGTCGCAGCAGTTCTTCAAAGACCCAACCATGGGACTCTTCTTCCTTGAGAC
AAACCTCCAAAGCAGCAAAAGTATTAAACTGCACTTCGCCAACATGATGGCTGGCACCAAGTTTCTGCCCCGAGGCGAGGCCGACGCCGTCCCATTCTCC
TCCAAGGATCTCCAGGAGATCCTCGCGCGATTCGGGGTGCGGCCGGGCTCCGTGGACGCGTCGGTGGTGAAGAACACACTGCTGGAGTGCGAGCTACCGG
CGAACAAAGGCGAGAAGAAGGCTTGCGCCACATCACTGGAGTCGATGGTCGACTTCGTAGCATCCAGCCTGGGGACCAGAGACATCAAGGCCGCCTCCAC
CTTCCTGGTCGGCAAGGACGGGGACACTCCGGCTCAGGAGTACACGGTCACCGGCGCGCGGCGCATGGCTGAAACTGGGCAACTCATCGCTTGCCATCCC
GAGTCGTACCCATATGCTGTGTTCATGTGCCACCTCACAGAGGCGACGAGGGCGTACAAGGCGTCGTTGGTCGGCAAAGACGGTGCGGCGGTGGAGGCGG
TCGCCGTATGCCACACCGACACGGCAGAGTGGAACCCAAAGCACGCTGCCTTCCAGGTGCTCGGCGTCAAGCCTGGGACGGTGCCGGTCTGCCACTTCGT
GCAGCCTGACGTTGTCGTCTGGACCCGCCGTGGCTGA
>LOC_Os11g06980
ATGGATAGGATCTTCGCCCGTTTCTTTTGCTTCCTACTGGTTTGTTTTCCATCAGTTCTTACCATATAATAGACATATATATATATATATATATATATAT
ATATATATATATATATATATATAGACACACACATATCTCATATAGCATTATATTACTGTTTCAACCAACATTTTCTTTTATTTTCTTCTTCTTTCGATAT
AATTTATGTTACATATGTTGAGAACAGATCATGTCAGAGGGGGCAAGCTAGTATTGCAAGTTTCATTTTCAGAAAGCAAATAATTTCAAATTCGATCAGA
TAAATTTATTAATAGATTTAATTAAATACAATGACAATCACGCACATTCTAACTTAACTGATCCATTGTTCCTGTAATTATTTAAATTGCATGTTACTCC
AAGTTTATATGATATTTATATGAAATTTTTTATGGTGCTCCAAGTTTGTTTAATTTAGACCGTCTATATATTAGGATATATGTTCAACTGAATCAAATTA
AGAGGAGGCTATTAGTCATACGAACTAGCTAGGTAAATTTGCTGTTATGGGATCTCAATCCAAGAATTTGCTGCTATGGAAGAGAGAATAGAGGAGAGGG
AAACATCGATCTTATCTTAACATTCGCTTGAGATTGGCTCTTACCTTCTATGAAAAGATTTTTTTTATTGCATGAAGTTAGGAGGAAAAAAGGAAAGAAA
AGTAATAATGTCCCTAAAAATATTTTGAAGGGTTTATATTTAGAGTCTTTACTATCTTTAACTGTTGCTAGATGATTATCTCTAAATGACATGTATTACC
TAGCTAAGAGAATTTATCCCACTTTAACTTATGGCATATGCGCTCAAAGTAGAGTCCGATATATATTCTCTTTTTTAATAGTGGATTATTCCTTTTCTTT
TGCAAAGATTAAAGAAGTAAAAAAATATACAGGTGATCGTACAAAAGGTGACAGGAGAAAGAATAAATACAAAATTTATTAGGTAAGAATTAAATTAGTA
CAAAAGTGGTAGGCAGAGGATTAAATCATACAAAAGTAAATAGTTAGGAGATAAAGGATTGTCTCGGGATCACAAAATGGCCTGTCAAAAACTTATCTAC
AAACGTATATATCTACAGAGATATATATCTGCTCGTATATAAATACAAACGAATTTTACCTATTATTTGTACCTATGATCATCGATCTGAATAAAAATAT
AAAATATTGAAATATACATATTCATAAATAATTCGTGTATTTAAATGCTTATAGCAATTTGAATAGTTTGAAATCTGAATCATATTTTTTGACCAAACAA
TCTGAAACACATTTTAGTTTTATTCTCTTATTTACTAGAACTTGTAATTTTAAAACACTACAGTAATGTTTTGTAAAATGTGAGACATCTTGTTTTGTAA
AGTATAAGAATTGAATAACGCAATTTTGACATGTACAATTATCGTGGGAATTAGTACTTTTCTTGTGTTGCTATGATTTACTACATCAGTTTTTTAATGG
ATGACGTGGTTGACTTTTAAATAATATTTAACTATTTTTCCTATTCAAAAGAAATTTATATAAATAATACTTATTTTGTTGTGACATGTTTTATCATTAA
AAAAACTTTAAGTACGACTTATGCTTTAGCATATTTACGCTATTTTTTTAATACGACGAGTAGTGAAACGTCATGTAAAAAATTAGCGTGTCATGTATTA
AAAAAATTGAAGGGAGTAGTAATAAAAGTTTCAAATATATTGGTTAATAAATAAATAAAACCAAAATTAATGGTTAAGATTTACTGTAAGCTCTTATACC
ACCCTAGCTAGGTGGAGCATCTTAATTAAAAAGGTCTTGCATAATTTTGAAAGCATCTTAATTAAAAAGGTCTTGCATAATTTTGAAGTTTTATGTGTGT
AGATTGCGGCAGTAAGCCATGCAGCTGATCTGTCCCCCGAGCAATACTGGCGATCCATCCTCCCTAACACCCCAATGCCAAGCTCCATCTCCCAACTTCT
TAACTACCCTTACTTGCCTGCTGTTAGATTACCTCGCCGTACGGATGCTGGTCAGCGCAACTACAAATCATCAGTTTCACATGTGGCTGAACGATCTCAC
CGTGTAGATGATGGCCAACGCAACTACAAGTTATCAGCTTTACCTGCCACTAATGAACTACCTCACCGTACGGATGCTGGTCAACGCAACTACAAGTCAT
CAGTTTCACCTGTGGCTGAACTACCTCACCGTGTAGATGATGGCCAACGCAACTACAAGTTATCAGCTTTACCTGCCACTAATGAACTACCTCACCGTAC
GGATGCTGGTCAACGCAACTACAAGTCATCAGTTTCACCTNTGGCTGAACTANCTCACCGTGTAGATGATGGNCAACGCAACTACAAGTTATCAGCTTTA
CCTGCCACTAATGAACTACCTCACCNTACGGATGCTGGTCAACGCAACTACAAGTCATCAGTTTCACCTATGGCTGAACTATCTCACCGTGTAGATGATG
GTCAACGCAACTACAAGTTATCAGCTTTACCTGCCACTAATGAACTACCTCACCNTACGGATGCTGGTCAACGCAACTACAAGTCATCAGTTTCACCTGT
GGCTGAACTACCTCACCGTGTAGATGATGGTCAACGCAACTACAAGTTATCAGCTTTACCTGCCACTAATGAACTACCTCACCGTACGGATGCTGGTCAA
CGCAACTACAAGTCATCAGTTTCACCTGTGGCTGAACTACCTCACCGTGTAGATGATGGCCAACGCAACTACAAGTTATCAGCTTTACCTGCCACTAATG
AACTACCTCACCGTATAGATGCTGGTCAACGCAACTACAAGTCATCAGTTTCACCTATGGCTGAACTACCTCACCGTGCAGATGATGGTCAACGCAACTA
CAAGTTATCAGTTTCACCTGCTGCTGAACTACCTCACCGTGTAGATGATGGTCAACGCAATTACAAGTTATCAGTTTTACCTGCCACTGAACTAGTTCAC
TATACAGATGGTCAACGCAATTACAAGTCATCAGTTTTGGAGACGCCAGAACTTCTCAAAGACCCCGACATGGCGCTCTTCTTCCTTGAGAAGAATCTTC
AACAAGGTAAAAAAATTAATAACGCCCTCCACTTCGCCAACTTGTTGGCCACTACGAACTCCAAGTTCCTGCCACGAGGCAAGGCGGACTCCATCCCGTT
CTCCTCTAAAGAACTACCCGAGATCCTGGACCGGTTCGGGGTGCGGCCGGGCTCCGACGACGCGGCTGAGATGAGTGCTACGCTGCAGGACTGCGAGCTG
CCGGCGAATAAGGGAGAGAAGAAGGCCTGCGCCACGTCGCTGGAGTCTATAGTCGACTTCGTCACATCCAGCTTTGGGGCCAGTGACGTCGACGCCGCCT
CCACCGTTGTGCTCAGTAAGGCGGTGGAGTCTTCTTCGCTGGCGCAGGACTACACGGTGAGCGGCGTGAGGCGAATGGCCGGAACCGGCCAGCTCATCGC
TTGCCATCCGGAGTCGTACCCGTACGCTGTGTTCATGTGCCACCTCACAGAGGCGACGACGAGGGCGTACAAGGCCTCATTGGTCGGCAAAGATGGTACT
GCGGTGGAGGCGGTCGCCGTGTGCCACACCGACACGTCGGACTGGAACCCAGAGCACGCTGCCTTCCATGTGCTCGGCGTCAAGCCTGGGACTGTGCCTG
TCTGCCACTTCATGCAGCCTGACGCTGTCGTCTGGACCCGCAGGGGCTGATGTATGTATGTATGCCATATAGTACCTACTTCATCGTACTGTACTGCGTA
CGCATGCTGCCAGCTGCTTTGCATACCTTGCTGCTGGAGATATATAATTAATATCCAGCACTTATATACTCGTCACTTCTATCGTGTGTCGAAGGTTATA
TACTTGTAGCATTTGGGGATGCAGTACGTACGTGTGTCTGTAATAAGTTTCGTGATATGTTGCTTCATCCATATGGACCATATGTACCACCAATCCCAGT
GATATATAATAATATAATATCGTTGTCTAGTACTACTTGCTTATCT
>LOC_Os05g12410 
ATGCCCGGCGCCATTCGCGACCTCATCAACCCAGTGAGCTCAGCGGCCTCAGCTTCGAAGGAGGACACGGTGAACAACGTGTTCTTCCTCGAGAAGGACC
TCTTCCCGGGCTCCAAGATGACGCTCCACTTCACCCGCGCCACCGCCGGCGCCGCGCTGTTGCCCCGCGGCCGCGCCGACTCCGTCCCGTTCGCCTCCGA
AAAGCTCCCGGAGATCCTCTCCCAGCTCTCCGTCCCCGCCGGCTCCCCGGCCGCCGACGCCATGAGGTCCACCCTCGCCGAGTGCGAGGCCGCGCCGCAG
GCCGGTGAGGCCAAGCGCTGCGCGACGTCGCTCGAGTCCATGGTGGAGTTCGCCGCGTCCAGCCTCGGCACCCGCGACGTGCACGCCGTGTCCACGGAGG
TCGACAGGGCAGGGCCGACGCCGAGGCAGGCGTACAGGGTGGAGGCCGTGAGGCCCGTGCCGGTGTCCGGCGGCGACATGGTGGCGTGCCACGGCATGGC
CTACGCGTACGCCGTGTTCGGGTGCCACACGACCACGGCGGCGGCGTACACGGTGACGCTGGCCGGCGCCGACGGGACCAAGGCGGAGGCGCTCGCGGCG
TGCCACACCGACGCGGCGCCCAGGGTGGCGGAGGCGTACAAGAGGCTCGGCGTGGCGCCCGGGAGCGTGCCGGTGTGCCACTTCCTGCCACAGGACGACA
TGCTCTGGGTGCGCAACTGA
>LOC_Os05g13490 
ATGCACACATATCGCTCTTTATATCGGTTAGCTAGCACAGAAACGGAGGGAGTAAGAGATCTTCATTAGTTAAAGATTCGTAAAATCTAAGAGAAAATTA
TCTCGGAAGGAAAAAAAAAGCATGTAATATTGAATGTACTAGTAACTTTTTTTTGGAAAAGGTGGGTGTGGCTAGATAGTGCTATATCCCGCTAGCACAC
GCGATCTAGCCGTGTACTTAAAGATTAAAAAATAAGTTACAGTTACTCTAGCTAAAATTTAAACTAACTGGAACAATATTTGCCTCATTAATTTATTAAG
ACGTACGGTTAATTTATAGATGAACATTGATCGAGTTCATTGAATTTCTGATGTGAACTACGGACAGAGGTCTTTTCTTAATTTAAGTTGTACTGTTGTT
TTTCTTAAACTAACTAGAACAATATATGCCTATTAATTTTGCATGCTAATTAGCTAAGTATATCTGAAGTTAACAGTTTTCGATTGAATTTGTTTTGTGA
CTGCACTGCAGGTCGCCGCCGCGAGAGCCAGCCATGCCGCGTCGCCGGCGGAGCTGTACTGGAAGATCGCGCTCCCGACCTCGCCGATGCCCGGCGCCAT
TCGCGACCTCATCAACCCTGCGAGGTCAGCTTCGCAGGAGGACACGGACATGGACGAGGTGAGCACGGACGCGGTGTTCTTCCTCGAGAAGGACCTGTTC
CCGGGCTCCAAGATCACGCTCCACTTCACCCGCGGCGGCGCCTGCGCCATGGTGCTCCTCCGTGGCCGCGCCGACGCCATCCCGTTCGCCTCCGAGAAGC
TCCCGGAGATCCTCACCCAGCTCTCCGTCCCCGCCGGCTCACGCGCCGCCGAGGACATGCGGACCACCCTCGCCGAGTGCGAGGCCGCGCTGCTCGGCGC
CCGCGACCAGGCCAAGCACTGCGTGACGTCGCTCGAGTCCATGGTCGAGTTCGCCGCCGCCAGCCTCGGCACCCGCGACATCCGCGCCGTCTCCACGGAG
GTGATCGGCACGGGGGCGGCGGAGACGCCGAGGCAGGAGTACACGGTGGAGGCCGTGAAGCCCGTCGTGTCTGTCTCCGGCGGCAACATGGTGACGTGCC
ACGGGATGCCCTACGCGTACGCCGTGTTCGGGTGCCACACGACCACGGCCACCGCGTACGCGGTGACGCTCGCCGGTGCCGATGGGACCCGGGCGGAGGC
GCTCGCGACGTGCCACGGCGACGCGTTCCCCGGCGTGGCGGAGGCGTACGAGAGGGTCGGCGTGGCGGCCGGGAGCGTGCCGGTGTGCCACATCATGCCG
CTGGGCGACATGCTGTGGGTGCGCAACTGA
>LOC_Os08g38810 
ATGGCGCGCTTCCTCCTCCTCCTCGTCGCCGTCGCCGCTGCCGCCGCCGTGCTTTCGGTACACTCATGATGCCGCTACTCAGCTGAGCCATGCACCGTTG
CACCCGTATACTAACGATCGCTCGATCGACCGACGATGTGTGTTCTTCAGCAGCTGGGCGACGCGGCGCCGTCGACGGCCGAGGTGTTCTGGCGCGCCGT
GCTGCCGGAATCCCCGTTGCCGGACGCCTTCCTCCGCCTCCTCCGCCCTGGTCGGTGTCCTTCCTTCCTCCTTCCGCCGCCGCGCGCCGCCATTACTCTC
CTCGAGGTTTGATTTGTTTGTGGACGTTGCAGACACCAGCTTCGTCGTCGGCAAAGCGGAGGCGGCCGGTGGCGCGGCGCGGACCGGATTCCCCTTCGAT
TACACTGACTACAGGGGATCTGATTCTCCGACGACGGCGAGTGGTTTGGACCTCGCCGGTGACTTCGGCGAGCCGGCGCCTTTCGGCTACGACTACAGTG
CACAGGGCGAAGGCGGCGGCGGCGGCGCCGCCGCCGCCGCGGGAGAGCAGGTTCTTGCCGTCGACGCGGGCTTCAACTACGACAAATACGTCGGCGCGAG
GAAGCTCCGCGGCGGCAGCAGCACCGCCGGCGGAGAGAATGATGACGAGCCTTTCGGGTACGACTACAAGGCGCCGAGCAGCGGCAGCGGCACCGCGGCG
TCGACGACGGCGCGAGGCGTCGGCACGGGCGCCACGACGACGGTGTTCTTCCACGAGGAGGCGGTGCGCGTCGGCGAGAGGCTCCCGTTCTACTTCCCGG
CGGCGACGACGTCGGCGCTGGGCTTCCTGCCGCGCCGCGTCGCGGACTCCATCCCGTTCACGGCGGCCGCGCTGCCGGCCGTCCTCGCGCTGTTCGGCGT
CGCGCCGGACACCGCCGAGGCGGCCGGCATGAGGGAGACGCTGCGCACGTGCGAGTGGCCGACCCTCGCCGGCGAGTCCAAGTTCTGCGCCACGTCGCTG
GAGGCCCTGGTGGAGGGCGCCATGGCGGCGCTCGGGACACGCGACATCGCCGCGCTGGCGTCGACGCTGCCCCGCGGCGGCGCGCCGCTGCAGGCGTACG
CCGTCCGCGCCGTGCTCCCCGTCGAGGGCGCCGGCTTCGTGGCGTGCCACGACCAGGCGTACCCGTACACCGTGTACCGCTGCCACACCACCGGCCCGGC
CAGAGCTTACATGGTGGAGATGGAAGGCGACGGCGGCGGCGATGGCGGCGAGGCGGTGACCGTGGCCACCGTGTGCCACACCAACACGTCGCGGTGGAAC
CCGGAGCACGTCTCGTTCAAGCTCCTCGGCACCAAGCCCGGCGGCTCGCCGGTGTGCCACCTCATGCCGTACGGGCACATCGTCTGGGCCAAGAACGTGA
AGAGCTCGACGGCGTAGGGCTCCAACTCCGGCGACGGCATTGTGAGCTATGCACGATGCATTATGCATCTTTTTATGTATGTTATTCGTGTCAGCTGCTG
TAATGTCCACATCTAGAGGGATTATACTACCTGTAATAAATAACAGTTTGTGCCGCTGTGCTTATATTATCACATGAACAAAACTAGCTAGGTGGCCCAC
CCAA
LOC_Os06g17000
ATGAAGCTAAGCAACATGACAGCCTTTTTGTCACTTTTGATCTTCATCCTTCTGGTGAGTGTATCATGTCAATCAAAGCTAGCTATATACTGTACATACC
ATTCCCTCCCCTATATGCTTTGACTTTTTTTTCTAACTCAAACTTTTGTAACTTTAATCTTATCAAATATAGTAACTCTCATAACACTAAATTAGTTTCG
TTAAACCTAACATTAATTGAATATATTGAAGTGCATGTGTGCGAGTACACAAACAGCATTGAGGTGCGAAAATTAATTATCGCAATATTATATTCCACAG
ATAGGGTGTTCCATATCACAATCTGTTATAGCAATGGATGATTTGCACAGGTTGCGATAGAGGCTAGAAATTTGGTGGGAGTGGAACGGGTAGAGCTGCC
AAATCCTGCATCTATGGTAACAGCATACTGGCAGAAGATGCTTCCCCACTCTCCAATGCCAACAGCTATACTCGAGCTTTTGAACCCTCCTACTGGTATC
TCTCTCTCTCTCTCTCTCTCTCTCTCTCTCTCCCTGATGCTACTTACGTACAAACCGGATTTTCTAGATCGAGCCTAAACAAGCTTAATGATGGATAATA
AGTATGCATAAATTTGTTGAACTCCATAGACCATTTAGTATGGACGCAAGCAAAGTTCACAGCCACAAGTTGTGATTTAGGGAGAGAAAAAACTAGTACA
AGATTAATTATGGGAGAGAGAAAACTATGGAGTTCAATAGAAATCCATCATCTCATGCCAGATTAATTATGGGATTTTACCCTGTAATATAATCCAATGG
CATGAATTTTTTTCCAGCCATACCAGTGGATTTTACATTAATGGTTCGGGTAAATTCACATGCTTATATTATTCATTGCAGATGTTAATCAAGGTGTTCA
TGGCAATGGCTATGATCAAGTTTATGGCAACGGATATGACGGCGGCTACATTAATGGATATAGTCATTCCTACAGTAATGGCTATTCCAATGGCTATTTT
CACAAGGCAAACCTCCATTTCCTAGAGGATGCCTTGAAACCGGGATCCATAATCACTCCCTACATCACGGGGATAGCCACGCGTGCTCCCTTTCTTCGCC
GGGACATTGCGGATTCAATCCCAGTGAGTACAAAGAACTTTGCCGACATTCTGGCAATGTTTTCGCCTATATCCCTCGTCATGGCCGACGGTATACAATC
GGCGTTGGACACTTGTGAGCACCACCGCCCGATCAAGGGAGAAGAACGTGCGTGTGCCACGTCTATCGAGTCGGTGGTTGAGTTCGCTATGTCTGTGCTC
GGAACACGTGACCTCCGTGCCTTCTCCCCCGATGTCCCCCCAGAGGGGATCATGCCAGGAAACATGTACAAGGTGGTAGCGGTAAGAACAGTCGCGGGCT
TAAGGGGGGACACCGTGACGTGCCACACCATGAGGTTCCCATTCGCTGTGTTCTACTGCCACGCGATCAACCCTACCCGAGTGTACGCAGTGGTGCTGGA
GAGCGAGGAGGATGGCAGCGGCAGCGGCAGCGGCACACCGGAGAAGATGGAGGCGCTCGCCGTGTGCCACCTGGACACGTCACGATTTGACCCCAAGACT
CCATTGTTCGTCGAGCACAATCTCAGGCCGGGAGATGCGTCGGTGTGCCACTTCGTTAGCAGGGACAGCGTGATCTGGGCACCTGTAGCTGCTGTGATAA
CACATGGAGATGAACAAGTCTCAATTGCCGAGTAGAGGCGAAGCACCAAGCATGCACTCATCACAAGTGTTTGTATTAAATAAAGCTGGTACATATGTAC
GTACCGGTGCTTGCGTAGTACTATGCATGCCTTCCACTGCTCTGTTCATAGTTCTGTTCTGCCTTGTACTTGCTCTATATATGTATGTTGCTTGTTTCTA
CATGAAGGAAAAATGTACTCTATTGTATACTATGTTATGCAAGGTTTGAGGATATATATATCATGAAAGGGGAACCATCTTTTGATTGA
>LOC_Os06g13240 
ATGAAAGCAACCGGTGGCCCCCTGCCACTAATCTTGTTCCTTCTGGTGAGTCTTAAATTCACTCACTTGGATATATACAGTAGGAAAGAATACACTACTA
CCATCTTTATCCGGTCGGTCAAAAACCACAATAGTCCCGGTTACAATAAAAACTGGGACTAAAGATGGTTTTTAGTTCCGGTTTATAAGCAGAACGGGAC
TATATGATCTTTAGTCCCGGTTGGTAACACTAACCGGGATCTTTGGTCCCGGTTCACACGGTTCACCTGCTGTTAGGGGCTGTCAAGGCCCTCCGGGATC
TTTACTCCTGGTTGATAATATAAACCGGGACTAAAGATTCGAACTTTAGTCCCGGTTGGTGTTACTAACAGGGACTAAAGATCAAAACACACTATATAAT
CCCCTAGTACTTATCCTCTTCTCTCGTCCACACAAACTCCTCTCTCTTTTTCTCTCTTATCCTTATCTCTTTCCTTCCTCTTAGCCTTAAGCTCTTTCCT
TCCTTCACATCCTTAATTATCTCGTGTAGCTGAGCGAGCGCAGGAGGAGGAGGAGGGCGGGCCGGCCGGCGGCCGGCGCGGCGGCGGCCGGGAAGGAGGG
GATGGGGGGAGGCGGCAGCGGCTGAACTGGCCGGTGGCTGCACTTTCTTTCTTTCTTTATTTATATGTATATACATACATATATATATATATATATATAT
ATATATATATATATATATATATATATATATAGCTTGACATATCCATACGTATAAACAAACTCCAAGTAGTTAATTAACACAATACAAGAACTAACTATAT
AGTTCGAGATGATGCTATGCAGGAATATTACTGCTAATAAATGACGTGACCACTCACTCATGCAGTAGAAAGAGTATTAACATTTAAGAATATTCAGATT
CAGGTAGCCGTGGTGGCTGGAGAAGATGGTCGTACTACGGGTTCGTCGTTGGAAGGAGCAATCGCAAATCCAGCGGAGGTGAAGGCATACTGGGAGGCAA
CCCTCCCCAACACTCCAATGTCCCAAGCAGTTCTTGACATGTTGGGGCCGCTCCAAGATATAAATATTTCTTCTTGTCTCAAAGGCTACCATTAATTAGA
TCGTTATTTATATAGAAAAATTTTAATTTAGCTCTCGCTGCAACAGTATTCTATTTTTCGCCATCAAAATTTTGTGCTGATCTCATTTACCACTACTCTG
TTAGCACTCCTTTAATTTATCTTTTACCTATAATATCATTGGTTGACGTCAGTTGACCAAAAGCTTAGCTCCCAAAAAGACCATTATACCTTTATGGGAC
TAAAGATTGTTAGAAATTCCAAAATCGGTGGTTAGAAGTTTTATATATTTTATGTTTTTGAAGGTTGTATACAAATTTATGGTTAAAAATTTTGAGTTAG
TGAGAATGGTTTTATGCGCAACATTAAAATAAAATATTTAAATCAAAAATAATTTGCATATCCACGTAAGTATTGCATAGCTATGAAACTTCTGAAAGTA
AATGAATAAAATTCCCCTGTATAACCTATTTTGCAAAACATTTAAGAACCAAATGATTCTATTGTTCATTTTTAAAAAGCAATAATAATAATAGAATTTC
CAGTTTTATAGTTTTATAACAATATCTTTTAGTGGCTAGTATTTGGTTTTATTGGTATTTTGTTACTGTTTTTTTTAATTTCAAGTGCTATTCTATGTTA
GAACATTTTCAAGCATTACAAGGGTATAAATATAATGGATTTTTTTGCATCAAAGTTAATGGCCATGGGAAAACAGAAATGCACACTACGTACCGAAAGG
ATGGTAAAAGAGAGTTGGAAGAGAAAACATAATTGCAATGGGTGGAAAAAAAATCTCCCTTATGATAATCTTCGAACCTAGATGTAAGCGCCCTCTAAGA
AATTCCACCCACATAAGTATTGAACAACTGTCACAAATAATGTCACAAATAAAGAGAAAATGATTAAGGATAAGTAAGAAACAAGAAAAAAAAGAAGCCA
TATTTGATATGGAATATTTAGTTTGGTAACCTACAATTAATTTCCCCTCTCATTAATCTTTCACATTTAACCAAAGAAGAAATTTGAAGAATTGGAAAGC
CTATAGGCTGACACGAAAGATTCCATCCAAAAATACCATATTTTGGTTGTGCTTCAGTTATATCAACCGTATTTGAAATTTTAGATAATCATAGTCTTAA
TAACAGCACAACACACCGCTATTGCGAAACCTTTTTTTTCTTTGAATGCATTTGCTCAAGGTAAGTATTAATCCTTTTACTACAATTTATTTTCCCTGTC
AAGATTTAATTTGCTCATAAAAGGATCTGTTCATGAATTAGTTTTTCTTGTACAACATAGGCCAACCCAACGACAAGGATGACCAAAATATGGGAAAGTT
TTACGTGTACAACAAAGCCCAGACCAACAACTATGCTGACCAAAGGATGAGGAAGTTTTACTTGTACAACAAAGGTAACGCCAACTATGGGCATGATCGA
AAGATGAAGCTTTACTTGTACAACAAAGGGCATACAATTAATGGAATTGACCAAAAAATGGAAAAGTTTTACTTGTATAACAAAGGCCATGCCAATGAAG
GGGATGATCAGACTATGGAAAAGTTTTACTTGTATGGCAAAGACTAGGCTAAAGACAGAGATGACCAAATGATGGAAAAATTTTACTTGTACAATAAAGA
CCAGGCCAATGATTGGGATGACCAAAAGATGGAAAAGTTTTACTTGTACCATGAAGGCAAGACCAACGATAGAGATGACCAAAAGAGGAAAAACATTTAC
TTGTATAACGAAGGCCATGCCAATGGAGATGATCAAACGATGGAAAAGTTTTACTTGTTTAACAAAGACCAGGCTAAAGACGGGGATGACCAAAAGATGG
GAAAATTTTACTTGTACAATAAAGACCAGGCCAATGATTGGGATGACCAAAAGATGGAGAGGTTTTACTTGTATAACAAAGGCCATGCCAATGAAGGAGA
TGATCAAACAATGGAAAAGTTTTACTTGTATAACAAAGGCCATGCCAATGAAGAGGATGATCAAACAATGGAAAAGTTTTACTTGTATAACAAAGGCCAA
GCTAAAGACGGGGATGACCAAAAGATGGAAAAAAATTACTTATACAATAAAGACCAAGCCAATGATTGGGATGACCAAAAGATAGAGAAGTTTTACTTGT
ATCATGAAGGCAAGGCCAATTATAGGGATGACCAAAATATGGAAAAATTTTATTTATACAAGAAAGGTCAGGCCAACGATGAGGTTGACCGTAGGATGGA
CAGGTGTAGGATGGACAGGTTTTACTTGTATAACAAAGACCAAGCCAATGATTGGAATGATGAAAAAAGGGGGAGTTTTACTTGTACAACAAAGACCAAA
CCAACGGTGAGGATGACCATAAGATAGGTGAGTATGTATATTCATAATCCTGGTAGTTTACACATTAATAACAAACTTATATGTTCACTACCAAACTTGA
GAGCTAACAGTGGGTGCAAAAAGGTTAGGAAAATAAATTTGACTGTCAAAAAAGTATTTTCGTGGGTGGATGTGAGAGGGAGGGGAAATTAGGGTTTAGA
GCTTGGCTTTGGGAGTTTTATATGATAGATTTATGGCCCATCCATGATTTTTTTTTATTTTAAGTAAACCCATAAAAAATACATTTTTCTGTAGTTCGCT
TGCTAGACCAATATAAAATATAACCAACCTCAGGATAACTCTAAAGTTTGGTAGTGGTTATTGTTGTTGTACGAAGGCAATGGGTTATAGCAATCTAAAT
TTTATACCAGCTATTGTTGACTTCATTATAATTAACTAATTTTTACCTCAACACAAATTGCTTAGGAGAGGAGCATAAGTATATTCACAGCCACGGACAT
GGTCATGTTCATTTTCCGGAAGGAGCAAAAGATTTGTACTTCTTCGAGGACAATCTAGCACCTGGATCAGTTCTCATCACTCGTATTCTGTCCGCGAGAC
AAAGCTCCATTTTTCTACACCGGAACAATTCAAAGCACATCCCATTCTCCATGAAGAACATCACTGACATCCTCACCATGTTTTCGCCTGTGTCAGCCAC
CATGGCCGATGGCATTGCAGCGACATTGCAGGCCTGTGAGCACACAGGAATGGTCCATGGCGAGAAGGCTAAATGCGCTACGTCGATCGAGTCATTGCTT
GATGTCGTTGTGTCCTCGCTAGGCACAAAGCTTGTCCGGGCCTTGACCCCTGGAGCTCCAATGGAAGGTGTGCCGTCGCTAAGGTACATCGTGGCCTCTG
CTACACCGGTGCCCAACTCCCAGAGTATGCTAGCTTGCCATGACATGCTATACCCCTACAAGGTGTTCTTCTGTCACACGCCCAAGCAAACCAGGTTATA
TCAGGTGTCACTGGTCAGCGGTGAATCTGGTCGACCGCTCATTGATGGATTATTGGCTGTGTGCCACCAAAACACGTCGGACTGGGACACTGGCCACCCA
TTCTTCCATTTTATGGATGTGAAGCCAGGAGAGACCACTGCCTGCCACTTCTTCGGTAGAGGAAGCATTATATGGGTGCCAGTGCCATCCGTGAAAGAAG
CAACCCAGTAA
>LOC_Os10g26940
ATGGCAACATCCTTTCTCTTCTCTCTCATTCTCCTCCTCATCACTGCCCTTTCTCTTCCCTTTCCTCTCCATGCGTCATCTGTAGACCCCTTGAGCGCCG
GTGCGACCACCGTCCGCTACTGGAATCGCAAGATTCCTAACAATGCTCCTCACCCCGACTTCTTCCTTTCACTCCTCTCCCCTCTTCCCGCATCTGTCTC
CTCTTCCCTCTCCTCTCCGCTCTCCATATCCCCATCCATCTGCCGCTCTGCTCGCCTCCTCTGCCCTAACTCTACCTATTTTCAGTCCCTCTCAAGCACT
GTCTTCATAGATGGATGCACCTTTAGTTACTCATGCACCTTCACATACGAACATACCAACATCACTATAAAGCCTGGTATATTTTTTCGGGAGCAAGAAT
TGAAAGAGGGGAATGTGGTCAGAATGCCAGATATAGCGAATGAGTTGACGACGGCTCGTTCGTCGTTCCTTCCCCGATCGATCGCGGATAGGATCCCATT
CAAGGCTGAGGCTGTCAAGTCCCTGTTCGGGCTAGAGCCAAACACAACCTTGGCAAAGGCTGTGGATGAAACGGTGGCGCAATGCCAGAGCTCGCCAAGC
AAGGGCGAGACGAAGCGGTGCGTCACATCAGCAGAGGACATGATCGACTTTGCCGTGGCGATGTTAGGTGATGACATTGTGGTTCGGAGTACCGTACTGC
CAAATGGGCCCGGCGAGTCGATCATGATTGGTAAGCTATGATATTAATTAGAGTTGCAAGCATCCTATAGAGTGTAGCTATCCAGTGTCAACTAGTTAAG
TGGCGCACTTGTATTCATAGGAAATAGAATTAAATTAAATTCTAGCTAGTGAAAACCAGAATAACCTAACCTCCTACATTATTATACCTGTATATATATA
TATAGTTTTCGTGTTGGAACGGGGCAAGAAGGTATAACCAGGCATATTTGTGTAAAATGAAAGGCTGGCTTACAACAGTTAATTATCTAATACAGTAATA
CTAATATAGTGGATATATAATTTTTGATTTTGTTCATTTGTTATATATGTAGGTAAGGTCAAGGGAATAAATGGTGGCAAGATTACCAGCTCGGTATCAT
GCCACGAATACTTATTTCCATACATGGTATACTACTGCCACTCGGTGCCTAAAATCAGAGTTTATGAGGCCGAGATCCTGTCCGTCCAGACGAAGGAGAA
GATCAACAGCGGTGTCGCCATCTGTCACATTGACACGTCTGCCTGGAATGCTGGGCATCCTGCTTTTGTGGCACTAGGTGGGAAGCCAGGTCAGAACAAG
GTCTGCCACTGGATATTTAATGGCTCTATGACCTGGGTCATCGCCGACAAATCCTAATTACACACACGTTTCGATCTGAATCGATGAACCATATATATAT
GCAGCATCAGACCTATCTTAGTATATATTGCTGGTCTGCTACTGCACTTCTCCAGTGCGATGTATCCGTGTGTTTTCAATATAAATAAATATAAAGTAAT
TTTATATATAT
>LOC_Os08g29200 
ATGGCGTCTCCTCCCCACCTCCCCCTCCTCCTCCTCCTCCTCGTCGTCGTCTGCAATGCCGCCGGCGGCGACGGTGCCAGGGTGAACCCGTTCACGGCGA
AGGCGGCGTTCATCCGGTACTGGAACCGGCGGGTGCCCAACAACCGCCCCCACCCGGCCTTCTTCGTCGCCAAGCTCTCCCCGCTCCAGGCCGCCGACGC
CGCCTCCTTCGCAGCCGCGCTCCCGCGGCTTCTCCCGCCGCTCTGCGCCAGGGCCGCCCTGCTCTGCCCCTCCGCCTCCGACACCGAGACGGCCGCCTCC
CTCGCCGTCGGCGGCGGCGGAGGTGGTGGGCCGTTTAAGGGGTATAGTAATGCCAACTTCACCAACTACGGCAGCGGCGGCGTGGGCGGCGCCGACGGGT
TCAGCGCCTACTCCCCCGACCTCAACGTCGTCGGCGACTCGTTCCGGCGGTACGGCCGCGACTCGACGCGGAGGGTGGACACGTTCGCCAGCTACGAGGC
GGAGGGGAACGTGGTCACCGCCAACTTCACCTCCTACGCCGGCGCCGCCACGGGCGGGTCGGGCTCATTCTCCGCCTACGCCGCCGACACCAACGTGCCG
GACTCCACCTTCACCAACTACGACGCCGAGGCCAACGGCCGCCGCCGCGAGTTCACCTCCTACTCCCAGGAGGCCAACCACGGGTCGAACACCTTCGCCG
GCTACGGCAAGAACGGCAACGGCCTCAGGGAGACCTTCACCACCTACGGCAACGACTCCAACGTCATCGCCTCCGGCTTCACCAACTACGGCGAGTCCGG
CAACGGCGCCACCGACACCTTCACCGCCTACGGCAAAGAGGGGAACGTCCCCGACAACACCTTCCGGAGCTACGGCGCCGGCGGCAATGCCGGCGTCGAC
ACCTTCAAGGGCTACCGCTCCGAGTCCAATGTCGGCGACGACAGCTTCGCCTCCTACGCCAAGGGCGCCAACGGCAACGCCGCCGAGTTCCAGAACTATG
GCGGCTCATTCAACCCCGGCACCGTCACCTTCAAAGGCTACGGCGAAGGGAGCAACCCCAATCACCACATTGGCTTCAAGGAGTATGCCGGGAGCAACAA
TTCATTCAAGGGGTATGCCAAGTCCGGCGTCGATTTCAAGGAGTACCACAACACGTCGTCGGCAGACGCGGCGACGACGATGTCATTGGAGGCGGTGTCG
TCCGGCCACCAGCATTTGAAGTGGTCGCCGGAGCCAGGGAAGTTCTTTAGGGAGACGGAGCTGGTGTCCGGGAACACAATGCCGATGCCTGACATCAAGG
ACAAGATGCCACCCAGGGCATTCCTACCAAGGGACATTGCCAAGAAGATACCATTCAAGCCGAATGCGGTGTCGGAGGTGTTCGGGGTGCCGTTGGACAC
TGCAATGGGGAAGGCGGTCACGTCCACGGTGGCTGAGTGCGAGCGAGCGCCGAGCCGGGGTGAGACCAAGCGGTGTGCAACCTCAGCTGAGGACATTGTG
GACTTTGCCGTGGAGATGCTAGGCAATGACATTGTTGTGCGCAGCACGGCCTCCACGGCTGGAAGTGGCGGGCAAATCAGGCTCGGCAATGTTACCGGTG
TTGATGGTGGCAAGGTGACCCGGTCCGTATCGTGTCACCAGAGCTTGTTCCCGTATCTGGTGTACTACTGCCACTCGGTGCCGAAGGTGCGGGTGTATGA
GGCCGATATCATGGCTGCCGACTCCGATCAGAAGATCAATCATGGGGTGGCAATTTGTCACCTCGATACTTCTGATTGGAGCCCAACCCATGGAGCGTTC
ATCGCGCTTGGTGGAAAACCCGGTGAGGTTGAGGTTTGTCACTGGATCTTCGAGGGTGACATGACATGGACAGTCGCGGATTAATGCGATCAAAACCATC
TTATTAACCGGTCAATCTTCCTCTTGCCAAACTAAGAAGAGTTCTTTTTCCTATGCTTGATTTTTCTTCTTTTGCAACCATAAGGGTTTAAGAATTGTGC
AATGTGTGTAGGAGAAAAGTGCTGGTTCATCACCAAATGTAAACAGTATATCCCGGAAATTTGGGGGAGTTGTGCGTAATTTGATTGTCTTGATCAAATT
GCATTCGTTGTGGTAAAACAAGAGTGGTTCAAAAGTTTGGTCAAATTTCCTACTTAAAGTGCTGTGCTGGCAGTAGGTTGTGTCATTGTCCAAGCTATGT
AGCACATCAGATGCAAATAGTTTACATCATGGTCTCAAAAAAGAGTAACTATAAAGTGTCAACTTGTAACTGAAGCTACATGGTTTGGATTTGGGTGGCT
TTTGCATGGACCATCCTCCAATGTTCCAATGATCAAAAGGAACAGAAAGTGAAAAAATAAAAATAAAAACAGTGATAGCACCAGTTCTTTTTTTTTTCTT
CCTCCCCTGTGAAGCTGAAAAAAAAGGAGTGGTACTGGATTCTTAGTCAGATTGACATATCTAAAGGAATGTAATCCCCTAGTGATCCAATCC
>LOC_Os06g19800 
ATGGCCGAAGGGGCGCAGCTAGCTGCGGCCGGAGGGGCGGCGCGAGCGGCGGGGCACGGCCTGGTGGCGGCAGCGCCGGTGCGACGGGGGCGCAGCCGAG
CGGAGGAAGAGTTCGACCCTGGCGTTGGCACTGGGCACGGCAGACCGAGGATGGCACGACGATGCCAGCGGCTGGGCGGAGGTAGCGCGGCGTTCACGGC
GTGGACCCGAAGGCGACGACATCGACATTGAGGGCATGGTGCTGCTACAGCCTGCTTCTGGGGCGCGCGGTGGCTGCCGTCGGAGGAGGAGGAGGAGGCC
AGCTGGCGCGACGAGCCGCTGATGGTCGCGCCGGACAGGCTGGACGCGCTCGGGCCGTACATGACGGGCGGCACCGCTGGCAACGACGCCCCGCGGATCG
ACCCTCCCGCCAAGGACGTGTCGTTGCTTCCACGCTGCAGTGCGCTGGTTGCCGTCGCCGAGAAGGAAGTACTGAGTGAACGCGGCCGCTAGTACTGAGT
GAACGCGGCGCCCTTGGTTGAACAAAAAGCAACGAGAAAGAGAGAGAATGGGAGAGAGAGAAAAGATAAGGAAGAATAAAGAAAAAAGAAAAAAAATGAA
GGATAGAATCGTACTTACACAGGTGTTTCTCTCTCCAATTCCTCCGGATATAATAAAATTATCCGACGGGTGTCCAACAGCAAATTACCGGTTTTTTGTG
GTGTTCTTTAGCAAATTTACGTTCTTGCGATGTCCACAGGCTAATTATACATTTTTTTGGATGTCCTGTAGTAAATTTTGCCTAAATATAATGCAGATCG
GAGGAAGCAGCGGTGCAAACATGGCGGTTGCTGTGACCAAACCGTCCCCAACAGCGATGGAGTATTGGCAGAAAAAATTCCCTGAGACACCCATGCCCCC
AGCCATACTAGACCTGCTGACACCACTGCCTACAGGTCTCTATCTTTCTGCTGATAGTTATTAAACCAAGAAATATTTAAATTTATATGGTTAAAATTTA
AGTACTTGTTGAGACAAATATATTGCTAGATATAATTTACTGTACATTAAATACAAACATTTAAGAAGATATTAATACACAGTTTTGAAAGTGTAATATA
ACACCACTTTTTCAAAAAGACTAGCCTTTTTTTCCCAAGCCTCCTATTACACTGCTAGTAAAAATCGATTTTCGCAGGTGATCTAAATAAAGAGGGGACG
AGTGTGTTGTCAAAAATGGTTTTTTTAACTACTATGAGATCATATAGTTCTTTTTCCTGATAACATGGAAAAAAGACGGACACACAAACACTATCATGCA
CATACAATATATATATGAGTGTGCCCTCCTAAAACATTTAGGAAGTGAGGAAGATTGGGAATCAGATCGATATACATATATATAATGATGTTTACACTTT
ATTCTGTTAGCAGTTAACATGCCAATCAATTTCCTATATCAAGCAGAATACAAGAACAATAATGCTATTGAGTTATATTACATTGATTTTATCGTCTGCC
CATTAGCAGTTTGGAACATTGTTTGCAAGGAACGAATGGTACTGAAGTTGGATCCTATATATTATTGATTCATCTAAGAAAACTAAATATTTACCTTTCA
TATCGGCTACACGGGCTACAAAGAAACTAAAGGAAAGATGTATGTTGTAATACGCTGGATATCTTATATATATATCAACTGAAAACAAAAAGAATTGGGC
CACATTAGCTGCAGAAGGACTCAAGGAAGTTTCTGTGTCATATGGAAGTGAAGGTAAAGAGGAGCCTAAGAAAGCATTCCCCATGGGACGATATATGTTA
GACAAGGAACGAGAAATGACTTCATGTATAGATAAAGGTTAGAACGTTTGAATTTGGTATATTGTATTTTTGTATATGTCATTGAAATATATAAAGAACT
AAATAAATTGTTTCTATATGGGCCTTGAACTAGAGACAAACTCAAAGAAGTCCAGGTATTAGAGAACATTAGCGTATTGTATATTTGTAAAAGTTGTTAA
CATAAAAAGAAAAAATATAAAAATATTTTCTGTATTGCCTATGAATTGTAGAGGACCTCAGAGAAGTCTCAGTGTCATATGACTCAAACGTGAAACTAAG
CAATTTGTTCCCAACAGGTATGCACATCAGAAATATATACTAACAAGCGGAGGTTACATTAGAACTTGTGGATGTTCATGTTACATGTAGTGTATATATG
TTGCATACATGTATATTTGGAATTATAAAATGGGGGCATATGAGTTGCAGCGGGACTAAAGGAAGTCTCCATGACATATGGAAGTGATGGTGAAGAGGAG
CCAAGGAAAACATTCTCTCAAGTAGGGTATATGTTAGATAAGGAACGCAAGAAGTCTTCAGATGTAGATGAAGGTACAATATTTGAGAGTGCATTATGTG
TTCTGTGTTTTCTCTATGTTGTTGACATATTTGGAAAAACTACATAAATTATTTCTACATGGACCATGAACTGTAGGGGAACTCGGAATAGTCTGGGTGT
CATATGGCCCAAAAGTGAAACTACACAATTAGTTCCCCACAGAACATAAGAAATAAATATACATAAACGAAGATGATATTATTTGGAACTAAAGGAGATT
AGTGTAATGTATTGCATGTCTCATATAAATGTCTATTGAAAATAAAAACAAATGAGCCTTACGAGCTGCAGATGGACTAAAGGAAGTCTCGGTGTCATAT
GGAAGTAATGGCGAAGAGGAGACAAGCAAAACCTTTGCTATGGGAGGATTCATGGCAGATAAGGAATGCGAAATGTCCCTACAAGGAGAGAAAGGTGAGA
ATAAGTAGTATACACACAATTCATGAATTGTATTTTTTATATATTGTTGACATAATATAGAAAACCAAATAAATTGTTTCGACATGAGCTGCCAACTTTA
GAGGAACTCAATGAAATTTCATTGCATATGGTCCAGATGTAAAACTAAACAATTTGTTTCCCACACAACACAAGAAAAAAAATATATATATGTATATGTA
TATGTATATGTATATATATATATGTATATACATATATGTGTATATATTTATATAACACAAGAAAAAAAAAATATATATATATATGTATATGTATATGTAT
ATATATATACATATATACATATATATATATATATACATATATACATATATACATATATACATATATATATACATATATACATATATATATACATATATAT
ATATATATATATATACATATATATACATATATATATACATATATATACATACATACATACATAGATACATATATACATATATATATAGATACATATACAC
ATATATAGATACATATATATATATATATACATATATATACATATACATATATATATACATATATATATATATATATACATATACATATACATATACATAT
ACATATACATATACATATACATATATATATACATACATATACATATACATATATATACATATACATATACATATACATATACATATATATATATACATAT
ATATATATATATACATATATACATATATATATATACATATATACATATATATATATATATATATATATATATATATTCAAACAAATGCGAGATTATTCGG
GACTAAAAGATGTTAGTGTATTGTATTCTATGTAAGACATAGATGTCTACTGAAAATAAAAATAAATGGGCCATACGAGTTGCAGAGGGACTAAAGGAAG
TCTCGGTGTCATATGGACCAGAAGATGAAGATAAGAAAAGCAAAGTATTCCCTGCAAAAAATTGGTCAAACAATGAATACGAAAAGTATTTACACAAAAG
CGAAGGTCAGAATATTTGGAACTAAGATGTATGTTGTAATACGTTGGATATCTTATATATATGTCTACTGAAAACAAAAGGAAATGGGTCATATTAGCTA
CAGAGGGATTGAAGGAAGTCTCTGTGTCATACGGAAGTGAAGGTAAAGAGGAGCCGAGGAAAGCATTCCCCATGGGACAATATATGTTAGACAAGGAACG
AGAAATGACTTCACACACAGATAAAGGTTAGAACATTTGCATTTGGTATATTGCATTTTCATATATGTCATTGAAATATATAGAGAACTAAATAAATTGT
TTCTATATGGGCCTTGAACTAGAGACAATCTCAAAGAAGTCCGCGTATCATATGGCCCAAAAATGAAACTAAGCAATTTGTTCCCTACTGGGTATGAACA
CAACATGTAGTATATAATACATATACACGCAACAGAAGCTGAGGATATTTGGAACTGTAGGGCACTAGTGTAATATATTTCATGTATTTCTTATATACAT
GTATATTGATTTTTTTTTAAAAAATGGCCTTATGAGTTGCAGATGGTCTAAGGGAAGTTTCGGTGTCATATGGAAGTAAAGGTGAAGTGGTGACTCGGAA
AGCATTTCCCATGGAACGATACGTGCTAGACAAAGAACCTAAAAGGAATCTGCACAGAAACAAAGGTCAGAATATTTTTAAGTACAGTTGATGTATTGTA
TTTTCATATATCATATTGACATATGCAGAAAACTAAATAATTTTTTTCTAAATGGGCAACCAACTTTAGATGAACTTAGAGAAGTCTCGGTGTTGTATGG
CTCAAAAGGGAAGCTAAAAAATTTGTTCCCCACTGGGTATGGACATAAGAAACATAAGCATGCAAATGAAGGTGAGAATATTTGAAATTAGCGGATATTG
GTGTAATATATTTGGTCTATATCTTATATACACATGTTTATTGAAAATTTCAAAAATGGGATGAATGAGCTACAGCAGATCTAAAGGAGGTCTCAGTGTC
GTATGGAAGTAACGATGAAGAGAAGCCAAGGAAAGCATTCCTTAGAGGAGGGCTTTTTTTAGGCAATGAATATGAAAAGTCTGTACACATAGACAAAGGT
GAGAATATTTGGAAGAACATTTGGCGTATTGTATTTTCGTAAAAGTTGTTGACATATATAGATAATATAAAAATATTTTCTGTATTGCCCGTAAATTGTA
GAGGACCTCAAAGAAGTCTCAGTGTCATATGGCTCAAATGTGAAACTAAGCAATTTGTTCCCAACAGGGTATGCACATCAGAAATATATATTAACAAGCG
GAGGTAACATTAGAACTAGTGGATGCTCATGTTACGTATATTGTGTGTATATGTTATATACATGTATATTTGAAATTATAAAATGGGCCATATGAGTTGC
AGCTGGACTAAAGGAAGTCTCCGTGACATATGGAAGTGATGGTGAAGAGGAGCCAAGGAAAACATTCTCTAAAGTAGGGTATATGTTAGATAAGGAATGC
AAGAAGTCTTCAGATGTAGACGAAGGTACAATATTTTGGAGTGCATTATGTATTTTGTATTTTTCTCTAGGTTGTTGACATATTCGGAAAAACTAAATAA
ATTGTTTCTACATGGACCATGAACTGTAGAGGAACTCAGAGAAGTCTCAGTCTCATATGGCCCAAAATTGAAACTAAACAATTAGTTCCCCACAGAACAT
AAGAAATATATATACACAAACGAAGATAAGATTATTTCGAACTAAAGGATGTTAGTGTAATGTATTGTATGTCTCATATAAATGTATATTGTAAATAAAA
TAAATTGGCCATATGGGCTGTAGGGGGACTAAAGGAAGTCTCGGTGTCATATGGAAGTAATGGTGAAGAGGAGACCAGCAAAACCACTCCTATGGGAGGA
TACATGGTAGATATGAAAAACGAAAAGTCTCTGCAAGCAGAGAAAGGTGAGAACAGGATGTGTGCACAATTCATGAATTAATATATTGTTGACATAATAT
AGAAAACTAAATGAATTGTTTCTACATGGACTGCCAACTGTAGAGGAACTCAAAGAAGTTTCAGTGTCATACGGTTCAGATGTAAAACTAGGCAATTTGT
TCCCCATAGAACACAAGAAATATGTATACAGAAATGAAAGTGAGATTATTTTGAAACTAAAGGAGATGTTAGTGCAATGTATTGTATGTCTTATATAAAT
GTCTATTGAAAATAAAAATAAATGAGCCATACGAGCTGCAGATGGACTAAAGGAAGTCTCGGTGTCATATGGAAGTAATGGTGAAGAGGATACAAGCAAA
ACCTTTGCTATGGGAGGATACATGGTTGATAACGAACGTGAAATGTCTCTACAAGGACAGAAAGGTGAGAATAGAAAGTATACTCACAATTCATGAATTG
TAGTTTTGTATACATTGTTGACATAATATAGAAAACCAAATAACCTGTTTCTACATGCATGAGCTACCAACTTTAGAGGAACTCAATGACATTTCATTGT
CACATGGTCCAGATGTAAAACTAAACATTTTGTTTTCCACATAACACAAGAAATATATATATGCAAACAAATGTGAGATTATCTGGGACTAAAAGATGTT
AGTGTAATGTATTCTATGTAAGACATAGATGTCTACTGAAAATAAAAATAAATGGGCCATACAAGTTGCATTGGGACTAAAAGAAGTCTCGGTGTCATAT
GGAAGTAATGATGAAGAGGAGACAAGAAAAATCATTCCTATGAAAGGATACATGGAAGACAGGGAACACGAAAAGTCCCTACAAGCGGAGAAAGGTGAGA
ATAGGAAGTATGCATAAAATTGAATTGATAAGTATATTGTTGATATAATACAGAAAACTAAATAAATTGTCTCTACATCGGCGTCAACTATAGAGGAACT
CAAAGAAGTTTCAGTGTCATATGGCCATGAAGTAAAACTAAGCAATTTGTTCCCTACGAGATTCGGACATAAGAATTATCAACACACATTCGAAGGTGAG
AATATTTGGAAATAGCAAGTTTGTCTGTTATACTTTCATATAACTTATGAATGCGTCTAGAAAAGCAATTAGGGTATTCATACTGTAAGTTGTTTTCCTT
TGAACCTTTTGTGTTTCCCTTAAAATTGTCTAAGCACGTACATTTTGATAGAGCGATGCTATTACATATCTCGGTTACCAAGAGACACTAAATTTTATGT
TAAAAATATATTTGTCACCTCTCACCATCATCCAGGACTGTAAAATTTCTCACCATCATCCAGGACTGTAAAATTTCTCATTTTGATGACTTTCTTAATC
TTGTATAGCCTATCGATATATGCATCGGCATATATATATATATATATATATATATAGTTCACTATGCTTGTAACTCAAAGATACAAAGTGGATAATTGTA
ATAATAATAAAATAAACATGGTTCACCAATCTAGAAATTTCAACCATTGGCGGATCTTAATATATACTCTTTCCTTGTCAAAATATATATCTATCTTTGT
ATTTCAAATTTTTACCTCTTAACCACTTAAGAAATGCATTTCCTTAAGATCTTATTCGGTTTAGAGGGGATTAAAGAGGATTGGAGGGGATTGAGGAGGA
ATAATTCCACACCACAATATGTGTGGAATAAATCTCCCCCAATCCGTCCCTCACAGGGATTAACCAATCAAGGCCTAAGGGAGCTACCAAAATTTATCTC
ACAAGTTATACTTTCAATTCTTTTTCAAACTCTCTGAGACATATACATACATGTGTGAAACATTAATTTTCTTTTTTTTTCTTTCTTTTCTATATGGTAT
ATAAGGATAGAATGATTATTTTATTCATACCGCTGTTCGCTGCATGCGAGGATGACTTGGCATGCTCACGTAGCACCTTTTGTGGGTCCAAGGACTATAT
TAACCCAAATGATTAATTTGAAAGACTTATTTGAACGATTTGAAACCTCAAGGACTAAACTGAGCTCGAAGCGAAACTATAGGGATCATATTCACCCTAA
AATAAACATGGTTCACCGGTCTAGAAATTTCAAGCATTGGCAGATCTTAATACATACTCTTTCCATGTTAAAATGTAGCTATCTTTGAATTTCAAATTTT
TACCTCTTAACCACTTAAGAAATGCATTTCCTTAACGGAACTACCAAAATTTATCTCACAAGTTGTACTGCCAGTTCTTTCTCAAACTCTTTGAGGCGAT
ATACATACCTCTAGCTATTCTACGTTGTTGGTTCATTCGCAGGAATGGATCATGGACGCCATGTTCACGCACACGGCAACAAGATGCAGCAACTGGCCGA
CGTCTTCTTCTTCCGCGACGCCCTCCGGCCGGGCTCCGTCATCACGCCGACCATCCCGCCGACGACCTCGCTGCCGGCCTTCCTCCCTCGCCACGTCGCC
GACGCCATCCCGTTCTCCGCCGACCGCTTTGCCGACGTCCTCGCCATGTTCGCGCCGGCGTCCCTCGCCATGGCGCGCGAGATACGGTGGGCGCTCGACA
CCTGCGGCCAGCGGGCGGCGGCGCTGCTCCCGGGCGAGAAGGCCGGCTGCGCCACCTCCCTCGAGTCGCTCGCCGACCTCGCCGCGTCGCTCCTCGGGAC
GCGCGACGTCCGCGCGTTCTCCGCCGCCGACCTTCCCACCGACGCCGCGACCACGCCGGCGCGGCGCGGGAGGTACAACGTGACGTCCGTGCGGGAGCTC
TCGGCGATGGCTGGTTCCGGTTCGTCGTCGTCGTCGGAGCCGGCGCCGGCTGCCGTCGTGGCGTGCCACGACCTGACGTACCCGTACGCCGTGTTCTACT
GCCACAGTACCAAGCCGACCGCCGCGTACGCGGTGACGCTGGTGGCGGCGACCACCGGGGACGGCGACGGCGAAGGCGAGGCGGCCTCGCCGGCGAAGAT
GGAGGCGCTCGCCGTGTGCCACCTGGACACGTCGCGGTGGAGGGCGGACAACCCGTTCTTCGTGGCGCACGGCGTCAAGCCGGGGGAGGTGTCCGTGTGC
CACTTCCTCACCAAGCTCAGCATCGTCTGGGTCCCACGCCACGAGCAGGGGGGCCCACGCGCAGCAGCTTAA
>LOC_Os02g18690
ATGGTGGGCAAGGGCAACGAGTGCGCCGCAGCTCGCCGCCGCTTCAGCCTCCGGGCGGCGGCGGCGTCGTCGTCGTCGTCGTCCTTCCTCCCCTGTCTCT
TGCTGGCGGCGGCGCTCTCCGCCGGCTGCTGCCGCGCGCACGCGGCGACGGCCCGGGCCCCGCGCAGTCTCTTGGCCCGCTTCCCGACGACGAAGATGAC
ATCGGAGTTGGAGAAGGAGGCCGGCCGGTACGTCGACGACAGCTCGCAGGCGGCGAGGACGAACAACAAGATCACCAACCTGCAGGTGTCGTTCGTCGGC
CACGGACATGATACTCCAGCAGGTGCTGCTTATTATTATTATTATTATTATTACTCCGCTCGTGTAAACACTCGGCACGTACGCGTACCAAAAGCTTATT
ACAAACAAACTTCTTAACCGTTTAATCTAATTATTATATCTTAGAGTTATTATAAAAAAATATATATGATTTAATCACAGTACTTATTATGTCAATAGTG
CAAGTTTTGTTTTCAACAACTTTTTGCACCTATATATAGCTAGCGTGGCATCCTAGTCAGAGTCCATGAAATGAGCCCAATGGGCTTACCGCCTTTGGTC
CTTGGCCCATGGCAGTGCGTGCACAAATACACAAGAGAATGCGGGCTGACCGGTTGAGCCGGCTGCATATTCGCACTCACACGCATGTGCAACTGAACGC
CTGAACCAGCTGCAGTACCAGCTATCCATGAGTTTAAAAAAAAAACTCAGCCACAAAGCTATTAGCATATTTAGTCATATTTATATGTTGGGAACTTGTG
ATACATTGGAAAAATTAATAATAATCGACGTTCAATATTGATGTCATTTTTATGATTCATATTTCCTCAACAACAGATACGGTTACTGTAGATTAAAGTG
AAAATCAAGGCAAGTACATAGGCCATGTTATCAGCATCCTATATAATATTATTTTAAAAGAAAAAAAAATAAATAATAAAAATATATAAAAAGGAATGTG
CAGTATAAAGAAATCAAAATATAAAAATGCAATATTTTTTCTTATTATACCAATTTATTGCTTTGGAAAAGTCATTGAGAAATAATCCAAATAAGTACAA
TTTGCGTTAGGTTAGATTTGGAAACATATAACTTGGCTTTGTTTTTATCTTATATTTCTAGAAAAGATAAAACAATTAGTAGCAAGTGTAAACATCATGA
ACATATTTTCCTTCTAATTATATGGTTTTAACAGCTTATAGGCAAAACTTTTGAATTTATAAAAGTGAGATGAAATATTCATAAAACACACTTTTCTATT
CATCTAATATACAACCTTCATCAATTTGTTAGCGTATATTAGTATGATGCAGTGTTTTTTCCTCAGTATTCCACAAAAAAAAATCTAAAAACACACTAAA
AGGGTACTTTAAAGGTATGATGCTGATAGAACTTTTTAAGTACCGGATTATTTGCTTTAAAAATTCTCACGTTCTAAATAACCTCTAATTAAGCAGTATA
CAAATACTCCACACACACAAAATTACGGGCTAACTTAAGCAAGCATGCCAATAAGCACGCCGATTTTCTAGTAATTAAGTAATAACTGTGTTGATCAACT
GAGTAAGTATCATCAGACAGGCGTCGTTTAAGTGCTATATATCTGCATTTCAGTGTAGTACATCAATTAAATTGACTCCATTAATCTGTTACAAAATAAC
AAGATGGCTTCTCCTACTCTGCCGACGAGTAAGAATTTTCTTTTTCTTGAGAAAAGCCGAGTGAGAATGTTTGATTGTCATTTCTACGCTGTATTTGTCG
TTTTCAGTAGCAATTCATTTAAGTAACCCGTGTTTCTGTGACATAACAAGATGGAGAAGGGCAATTCGCTGATGCTGCATACCCGGCGAAGTGGAAACCA
GATCAGGATCCGTCCACGCCATCGCTGGTCGTTGCTCATCATCTACCGAGTAAGAGCAACTCCAATAGCCTCTTCAAAAGACTCTCCAAGTTAAATTTTG
TCAATTCTTGAAAAAAAAAGTACTCCAATAGCCTCTCTATTCAACTTGCCAAGCCATTTGGCTGGCCAAATCCTTCCCCTCAGTAGCCAAATTTGGCCAG
CCAAACTCACTAGCCATCTGTGGGCCCCACCTATTCCCTATTCTCTTTCTTTGCATCCGCTCGCTCTCTCTCCCCCTTTGCCGCTGAAATCCCTACCACC
GCCGCTTGCCAAAAATCGATGGCGAGCAGCGGCGGCGGTAGGGAGCCACCGTCGAGGTCATCGCGAGCCGCCGCCCTCGCCGTCGCCCTCCTCTAGATCC
GTCGCGAGCCGTTGCCGCCACTGCCGCTGAGCTCCGCCCCGAGCATCGTCGAGGTCGTCGTCGCCCCGGGTCGTCGTCGAGGTTGTCGTCGCCCTGGGTC
GTCGTCGAGGTCGTCGTCGCCCCGGGTCGTCGTCGTCGCGAGCCGTCACCGCCGCCGCCGCCGAGCTCCGCCCCGAGCATCGTCGAGGTCGTCGTCGCCC
CGGGTTGTCGTCGCCCCGGGTCGTCGTCGTCGCGAGCCGTCACCGCCGCCGCCGCCGAGCTCCGCCCCGAGCATCGTCGAGGTCATCGTCGCCCCGGGTT
GTCGTCGAGGTCGTCGTCGCGAGCCGTCGCCGCCACTGCCGCCGAGCTCCGCCCCGAGCATCGTCAAGGTCGTCGTCTCCCCAGGTCGTCGTCAAGGTCA
TTGTCGCGAGACGTCGCCGCCGAGCTCCGCCGCCGCCCCCTTGTAGATCTGGCAGCTCGAGGGGAGGTCGACATTGTCTCGCCTCCCGCCTCCCCGCATC
ATCGAGCCACCACGCGCGGCCGCCGTCGGCATCAGGGAAGGGAATGGGAAGAAAAGAAAGGGGAAAGAAGGAAGGGGGAGAGAAAAGAAGAAGAGGAGTA
GAGGCTGACGTGTGGGTCCATTGTTATTTTGGAGAGGATTAATAGAGAGTCTGTTGGAGAGAGCATCTAGTTTGACTAGCTAAATCAGATGGAGAGTTGG
CTATATGGGTGTTTGGAGAGTTCGATTTGGAGAAGCTATTGGAGATGCTCTAAGTATTGCAGGGTTGTTCTACCTCGAATATTATACATAGTGGGTTTTT
AATCCCATTTACTAGTACTAGTAATTTAGTCCAATTATATTCACCCCTAATTCTGTTACATGATCGACAAGATGGCAATGCTCCCTTCATTGATGCTGCT
TACCCAGTCAAGTGGAGTCCACGTGCTGATGGGCCTCCTAAACAACCAGCCACCTTCCCTGCTTCTCCAAGTAAGTACTGTTTTATGCTACATCAATTGG
ATTGGTATTCTCTAGTACTAGTAGTTAATTAAACCATAAACAAAATTGACCCTGTAATTAATTCTGTTATTACATAATTCACAAGATGGTGAGAAGGCCG
AATTCACTGATTCTGCTTACTCGGTAAAATGGAGTCCACGTAGTGTTGCACCTCCTAAAGCACCGGGCATCTTTGCTCAACATTCTAGTAAGTAGTATAT
ATTATAGTCGTTTTATGCTATATGCATGTGCTATTTTCATTGACTAGCAATGCAATCAAATTGATCCCATCACTCTGTTGTGTTAACAAGATGGTAACAA
GGCCCAATTCACTGATGCTGCTTACCCAGTCGACTGGAATCCACGTAGTGTTGCGCCTCCTACTCCACCGGCTGCCTTGTCTTCTCTGGCTCATCCAGGT
AAGAACATATAGGTAGATTTTGTACTCATTTCAGCGAACCTTTCATGGAATATATATTTGAATTCATGCAGCTGCAGGCATACATATCCAGCGCGGGATG
CTCTTCTTAATGAAGAAGTTGCATCCTGGCGCCGTCTTGCCGGAAGGCACGAAGCTGGCGCTGCCGCACGGCGACCACGGCGTGGCCGCGGCGGCGCCAA
GGTTCATCTACAAGGACAAGGGCGACGCCGTGCCGTTCGACCTCCGCGCCATGGACGCCATCCTCGCCATGTTCGGCATCCTCCCTGGATCCGACAAGGC
GGCGCAGGTCGCCGACACCCTCCGCGCCTGCAGCGAGCTGACGGCCGCCGGCGGCGGCGGCGAGGAGCCACGCGCCTGCTGCGCCACCTCCCGCGAGGCG
GTGCTCGACTTCGCCGCCTCGGCGCTGGGCACCAGCGCGCCGCGCGCGGTCACCACGCTCGTGCACGGGAGGGAGCCCCGCAGGTACGTGGTAGCGGCCG
ACGGCGTCGCCCGGATCGGCGGCGACGCCGTGGTGGCGTGCCACCCTATGCCATATCTATACGAGGTGTACTACTGCCACCGGCCAGCCGACGCGGTGGC
GCTGAGGGTCGACCTCCACGCCGTCGCCGACGTGGGCCTGGGCGGCGCCACTGCCGTCGCCGTGTGCCACGTCAACACCACCACCTGGGACAGTGCGTAC
TTCGAGCTCCTCAAGGCAAGCCGTGGCGACGCCATCTGCCACTACATGCCGCAGGGCTATGTTCTGTGGCTAGCCAATTGAGAGTATTTCCTACAAACAC
CTGATCGTAGCTACTCTACCTTTCATGATTGATGCTTGATGCATCTCTCGCTGCTATCTTAATAAAATAAAACTGATGGTGTGCTCTCTTCTCGTCCTCG
ACTCCTTTTTTTCTTTTTCTTTTTTTTTTCGAAGAACAGTGAAGGAAGCTATTCTAATTACTGTTGCAATCCCA
>Si001367m
ATGGACAGGCTCCTCGCCGGCCTGCTTGGCTTCCTATTGGTCAGTTCCTCACTACCACGCAGCTCGTCCTCTGTGCTTCTTCTCCCATCATTTCATTCAC
CCTTGCTAGGGAAGTCTTGATCCCTACAGTATTCATTTAGAAGAAAAAAAAACATATACTGCTGCGTGGGATTTTGCAGAATATTCACAAGAGGTTCAGT
TTACATCAACTACTATGTTTGTTCAAACTTCAAACCATGAAAGGAATTTGTATGCTTGCATTCGAGCCATCCAGAAGACGATGTTTACATTCTTTTGATC
CTAGTAGTAATCATACACGGTGAAGATCTCTGATGCCTAGAGGCCCTTGTGACTTGCATGCAGATTGCGTCAGTAGGAAGCCATGCAGCTCGTGCTCCGG
ATCAGTACTGGAAGACTGCGCTTCCGAACACTCCAGGTATAGTACTAAACAGCTGCGTACCCTCGGTACACGTACATACATATATAGGCTTGTCGACCTG
ACATACGTAATGCTTCTCTTCCCCTGCTTGTGCACAGCCGGCGGCACGACCGTGAACGTCGGCGGGGGCGGTGTCCATGTCGACGCTGGGCATGGCAAGC
CCGGGGGCACGACCGTCGACGTAGGCAAGGGCGGCGTCGGCGTCAACGTTAATCCTGGCAGCGGCAAGCCCGGTGGCACCACGGTCGGCGTTGGGAAGGG
CGGTGTTGGCGTTAACGTCAACCCTGGCTACGGCAAACCCGGCGGGACCACGGTTGGCGTCGGGAAGGGTGGCGTCGGCGTTAATGTCAATCCCGGCAAG
CCCAGTGGCACCACGGTCGGCGTTGGCAAGGGCGGAGTAGGCGTCAACGTCAATCCTGGCTACGGCAAGCCCGGTGGCACCACCGTCGGCGTCGGCAAGG
GCGGAGTGGGCGTCAACGTCAGTCCTGGCAAGCCGGGTGGCACCACCGTTGGTGTTGGCAAAGGCGGCGTCGGTGTCGGCGTGAACCCCGGCTACGGCAA
GCCGGGCGGCACCACGGTCGGCGTCGGGAAGGGCGGGGTTGGCGTCAACGTGAAGCCCCGCGGGAAGCCCGTCCACGTCAACGTCTCTCCTTTCCGGTAC
AACTACGCCGCAACGGAGACGCAGCTGCACGACGACCCCAGCGTCGCGCTCTTCTTCCAGGAGAAGGACCTCCACGCCGGCAAGAAGGTGACCGTCCAGT
TCACCGGCACCGCGGGCGCCGGCACGAAGTTCCTCCCACGAAGCGAGGCCGAGGCCATCCCGTTCTCCTCCGAGAAGGTGCCCGAGATCCTGAGCCGCTT
CTCGGTGAACCCGGACTCCGTCGAGGCGGCGGAGATGGCGCAGACGCTGCGCGACTGCGAGGCGCCCGCGGCCAGGGGCGAGAAGAAGGCCTGCGCCACG
TCGCACGAGTCCATGGTCGACTTCGCCACGTCCAGCCTCGGGACCAGCCACGTGAGGGCCGTCTCGACCGTCGTGGCGAAGCCGGGGTCGCCGAAGCAGG
AGTACACCGTGGCCGGCGTGAAGCGCGCCGCCGGCACCGGCGACGACGGCCGGCTCGTCGCCTGCCACGCGGAGCCCTACGCGTACGCCGTGTTCATGTG
CCACCTGACGCGGCAGACGCGGGCGTACTCGGTGTCGATGGTCGGCAGGGACGGCACGGCCGTGGACGCCGTCGCGGTGTGCCACGCCGACACCTCCGGG
TGGAACCCCAAGCACGTCGCGTTCCAGGTGCTCGACGTGAAGCCCGGCACCGTTCCGGTCTGTCACTTCCTGCCGCAGGACCACGTCGTCTGGACCCGCA
GCGGCTGACCGCTGGATGGCCGCCGTTTGCTCCGGCCGCCAACGTTCGTGCTGCCTGATGGTTTCATTTACGTTTAGTACCTCTAGGCATACTGTCATAT
GGTATCATGAGTTTGCTTATGTTTTCAGTACTTGATACTTGTATGGATGGTGTTGCCAGCCAGTATCGATCACCTGCTAGATTCTGTTGTATAGTTCTAA
ATAAACAGACGTCTCTTTAGCGTTGCTGTTCTCAGCCTAAACAAACTTCTCTAGCAGACTAAACCTTCAATCTTAAAACTGAGCGGCCGATTAGGCATGA
GCTACTCAGCCCATTCATGG
>Si032251m
ATGCCAAGCTCCCTCTCCCAGCTCCTCAACGGCAACTCTTCAGGTATAATAATAAAAAGCTCCAGACAGTCGTCGGTACGTACGTACGTGGAGTACATAT
ATATAGACTTGTCAACCGAACATACGTCGTAACACTCCTCTTCCCTGCTTGTGCACACAGCCGGCGGCGGCCCGACCGTCCACGGCGACGTTCTTCCGTT
CATTTACAACTACGCCGCAACGGACGCAGCTGCACGACGGCCCCAGTGCCGCGCTCCTCTTCCAGGAGGAGGACCTCCGCCCCGGCAAGAAGATGACCGT
CCAGTTCACCAGCACCGCGGCCGGCGCCAGGTTCCTCCCGCGGCGCGAGGCCGAGGCCACTCCCTTCTCCTCCGAGAAGCTGCCCGACATCCTCGGCCGC
TTCTCGCTGAGCCCGGGCTCCGTCGCGGCGGCGGAGATGGCGCGGACGCTGCGCGACTGCGAGGCGCCCGCGGCCGAGGGCGAGAGGAAGGCCTGCGCCA
CGTCGCTCGAGTCCATGGTCGACTTCGCCACGTCCAGCCTCGGGACCAGCGACGTGAGGGCCGTCTCCACCCTTGTGGCGCTGGAGGGTTCGCCGAGGCA
GGAGTACACCATGACTGGCGTGGAGCGCGCGGCCGGCGGCGGCGGCCGGCTCGTCGCCTGCCACGCGGAGCCGTACGCCGCGCACGCCGTGTTCGCGTGC
CACCTGGCGCGGCGGGCACGGGCGTACTCGGTGTCGATGCTCGGCGGGGACGGCACGGCCGTGGCCGCCGTCGCGGTGTGCCACGCCGACACGTCCGGGT
GGAACCCCAGGCACGTCGCCTTCCGGGTGCTCGGCGTGAAGCCCGGCACCGCGCCGGTCTGCCACTTCCTGCCGCAGGACCACGTCGTCTGGATCCCATG
A
>Si013763m
ATGTCGTGGCCGCTCTGTTATCTGTCACCGTCACCCCTCCGGCTCCATGGCAAACACCGCTGGCAAACCTTCGCGCAGGAGCCGAGCAACAAGCGCAGGT
GCTTCCCGGCCTCGCGATCGTATATAAGTACCCGCCTGCCGCGCCGCCTTGTTCCCACGCAAGCACGGGAGACGCGGCTGCCTGACTCTGCTTCCGGTTC
CATGGCGCGCTTCGCTGCCGTTCTCCTCGCCGCCGCCGCCCTGCTAGCGGTAATCACCGGAGAATTCACTGGTCAACGCGCGTGTTTTATTTCTCTTGAT
GTATAGTTCAAGCATGTAACTAGAAAGAACGCGTTTACGTGTCTCTTCTCGGGTTCAGGCTGGACGGCTGAGCCATGCGGCGCCGTCGACGGCCGAGGTG
TTCTGGCGCGCCGTCCTGCCGGGCTCCGCCGTGCCGGACGCCGTTCTCCGGTTCCTCCGCCCCGGTCGGTTCTCCTCCCCCCTTCGTTAATTTTTACCTG
ACCTCCATCACACACGAATGCAGTATGCGCCTCTGAAGGGAATGTGCAGTGCACGGTTCATGGTCATGGTGACATGGTCTCTCATGGATGGTGCAGACAG
CTTCGTAAGCAAAGCCGAGGCGGAGGACGCGGATCGGTCAAACTCTCCGTTTGATTACCAGAACTACGAGCGCTCATCTGCACCGTACGGCTACGACTAC
AAGGCGCCGGACAAGGGCGCCGCGGGCGGCGGCGGCGCCAGAGACGACACGCCGTTCGGCTACGACTACAAGGCACCGAGCAAGGCCGCCGCGGACGGCG
GTGGCTCCAGAGCCGACACGCCGTTCGGCTACGACTACAAGGCGCCCGGCGGGCACCGCCACGCAGGCGGCGACGCGCCGGCGTCGGCGACGACGACGGT
GTTCTTCCACGAGGAGGCGGTGCGCGTGGGCGAGCGCCTGGCGTTCCGCTTCCCTGCCGCGTCGCCCGCGCCGCTCGGGCTCCTGCCGCGCCACATCGCG
GACGCCATACCGTTCGCGGCGCCGTCGCTGCCGGCCGTCCTCGCGCTGCTCGGCGTCGCCCCGGGCTCCGCGCAGGCCGCCGCCATGGCGAGGACGCTGC
GCGCGTGCGAGACGCCGCCGCTCGCCGGGGATCCCAAGTTCTGCGCCACGTCGCTGGAGGCGCTGGTCAAGGGCGCCGTGGCGGCGCTGGGCACGCGCGA
CGTCCGGGCGGTGACCTCCACTCTGCCCCGCGCCGGCGCGCCTCTGCAGCCGTACACCGTCCGCGCCGTGCGCCGCGTCGGCGGCGCCGGCTTCGTGGCG
TGCCACGACGAGGCGTACCCGTACACCGTGTACCGGTGCCACGGCACCGGCCCGGCCAGGGCGTACATGGTGGAGATGGAGGGCACCCGCGGGGGCGCGG
TCACCGTGGCCACCGTCTGCCACACCGACACGTCCCGGTGGAACCCGGAGCACGTCTCCTTCAAGCTCCTCGGCACCAAGCCCGGCGGCGCGCCGATCTG
CCACCTCATGCCGTACGGGCACATCATCTGGGCCAATAACGAGAAGCGCTCGCCGGCTTAAGGAGCGGAGCACCATTCTGCCGTAGTATTTCTGATCGAT
GCCGTATCTATTTTATGTGTTGTTGTTCATGCCACCTAGTCTGTCTGCTCTTGTACCTCTGCAGTTCGTGGTCAGTACTCACTACTCACTAGAGCAGCGT
CTGCAATAAAAGGACTGATAGTGCTTTGCATTTAC
>Si014256m
ATGGCGCGCGTACCGATGCTCACTGCTCTCCTCGTCCTGTTCGCGGTAATTAAGCATCCACTAACACACACCTGCTGCACGCATCTTTTCTGACTTTCTG
TGTACGAACAAGCACGGGCAAACTCAATATCTCTGTACGTCACATTGTTTCAGGTTGGACAGCAGAGCCATGCTTTCTACTACACCAAGTACACCCTTCC
AGCTTCCTCCGTCGCTGCACGCGCCACCGAGGAGCTCGTCGACACCAAGATGGCCGTCTTCTTCCGCGAGGAGGCCCTGCGCGTCCGCCAGAGCCTGCCC
TTCCGATTCCCCGCGGCAGTGACCGCCCCGCTCGGCTTCCTCCCCCGCCACGTCGCCGACGCCATCCCCTTCTCCTCCTCCGCCCTCCCGGGCATCCTCG
CCCAGTTCAACGTCACCGAGGGCTCCGCCCAGGCGGCCAAGATGGAGGAGACCTTGGGCATGTGCGAGGACCCGGGCCTCGAGTGGGAGGCCAAGTTCTG
CGCCACCTCACTAGAGGCCCTGGTCGAGGGTGCCCAGGGGGTGCTCGGCACCAGGAGCATCACCGAGATGATCTCCAGGGTGCCCCGCGTCGGGTCGCCG
CTGCAGCCGTACACCATCCGTGCCGTGCGACCCGTCCGGGGCTCCAGCTTCGTGGGGTGCCACCAGAAGGAGTACCCGTACACCGTGTACATGTGCCACA
GCACCGGCCCGGCCCGGGCGTACAAGGTGGAGATGGAGGGCGCCGGTGGTGACAAGGTCACCTTGTTCTCCGTCTGCCACACCAACACGTCGGAGTGGGA
CAAGGATCACGTCGCCTTCAGGTTCCTCGGCACCAAGCCCGGCGGCCCGCCGGTGTGCCACGTCCTGCCGTACGGGCACATCTTGTGGGCCAAGAAATAT
GCTGGCCTCTTGTCGGCATAAGGGATGAAGTGGTTCCTCTGACGTTATTAACGTTATCGCACGAGGTGATGTGGTTGCTAATAACACAGGTCAGTGATCG
TTCATCACTGACATAGCGTCAGGGGTCCATCGTCGCAGCGTATGGGGGCGCATAATGCATGTCTATGTAATGTATCAGTCGTCGTTCATCGGCTCATGCC
ACCTTGCATGTTCTCTACTCTAGCTACATCTCCACAGTGCCTAGCTGCTAGTATTGCAGCGTCGTCTGTAATAAAGGTGTAAACTTAATTATTCAAATCT
ATGTATGTCGTGTTGATGTAAAAATACAGGGTTATTACACTACTGGAAACCCGAATTAATTTC
>Si014261m
ATGGCGCGCGTACCGATGCTCACTGCTCTCCTCGTCCTGTTCGCGGTAAGCATCCACTAACACACACCTGCTGCACGCATCTTTTCTGACTTTCTGTGTA
CGAACAAGCACGGGCAAACTCAATATCTCTGTACGTCACGTTGTTTCAGGTTGGACAGCAGAGCCATGCTTTCTACTACAAGTACAGCCTTCCAGCTTCC
TCCGTCGCTGCACGCGCCACCGAGGAGCTCGCCGACACCAAGATGGCCGTCTTCTTCCGCGAGGAGGCCCTGCGCGTCCGCCAGAGCCTGCCCTTCCGGT
TCCCCGCGGCGGTGACCGCCCCGCTCGGCTTCCTCCCCCGCCACATCGCCGACGCCATCCCCTTCTCCTCCTCCGCCCTCCCGGGTGTCCTCGCCCAGTT
CAACGTCGCCGAGGGCTCCGCCCAGGCAGCCAAGATGGAGGAGACGCTGGGCATGTGCGAGGACCCGGGCCTCGAGTGGGAGGCCAAGTTCTGCGCCACC
TCACTGGAGGCCCTGGTCGAGGGTGCCCAGGGGGTGCTCGGCACCAGGAGCATCACCGAGATGATCTCCAGGGTGCCCCGCGCCGGGTCGCCGCTGCAGC
CGTACACCATCCGTGCCGTGCAACCCGTCCGGGGCTCCAGCTTCGTGGGGTGCCACCAGAAGGAGTACCCGTACACCGTGTACATGTGCCACAGCACCGG
CCCAGCCCGGGCGTACAAGGTGGAGATGGAGGGCGCCGGTGGTGACAAGGTCACCTTGTTCTCCGTCTGCCACACCGACACGTCGGAGTGGGACAAGGAT
CACGTCGCCTTCAGGTTCCTCGACACCAAGCCCGGCGGCCCGCCGGTGTGCCACGTCCTGCCGTACGGGCACATCTTGTGGGCCAAGAAATATGCTGGCC
TCTCGTCGGCGTAAGGGATGAAGTGGTTCCTCTGACGTTATTAACGTTATCGCACGACGTGATGTGGTTGCTAATAACACACGTCAGTGATCATTCATCA
CTGACATAGCGTCAGGGGTCCATCGTCGCAGCGTAAGGGGGCGCATAATGCATGTCTACGTAATGTATCATCGTCGTTCATCGGCTCATGCCGGCCACCT
TGCATGTTCTCTACTCTAGCTACATCTCCACAGTGCCTAGCTGCTAGTAGCAGTGCAGCGTCGTCTGTAATAAAGGTGTAAACTTAATTATTCAAATCTA
TGTATGTCGTGTTGATGTAAAAATACAGGGTTATTACACTACTGGAAACCCGAATTAATTTCCTTGTGTGTGCCGAATTTCCCTGAGGGTTTTTTCTGCA
CACACAGAGAAATTCACATTTCCTTGTCAAGAAGCATGCTATGAGACATGGTCAATCAAGATGGGATTTGCCCCTCTCTGATTG
>Si014260m
ATGGCGCGCGTACCGATGCTCACTGCTCTCCTCGTCCTGTTCGCGGTAAGCATCCACTAACACACACCTGCTGCACGCATCTTTTCTGACTTTCTGTGTA
CGAACAAGCACGGGCAAACTCAATATCTCTGTACGTCACGTTGTTTCAGGTTGGACAGCAGAGCCATGCTTTCTACTACAAGTACAGCCTTCCAGCTTCC
TCCGTCGCTGCACGCGCCACCGAGGAGCTCGCCGACACCAAGATGGCCGTCTTCTTCCGCGAGGAGGCCCTGCGCGTCCGCCAGAGCCTGCCCTTCCGGT
TCCCCGCGGCGGTGACCGCCCCGCTCGGCTTCCTCCCCCGCCACATCGCCGACGCCATCCCCTTCTCCTCCTCCGCCCTCCCGGGTGTCCTCGCCCAGTT
CAACGTCGCCGAGGGCTCCGCCCAGGCAGCCAAGATGGAGGAGACGCTGGGCATGTGCGAGGACCCGGGCCTCGAGTGGGAGGCCAAGTTCTGCACCACC
TCACTGGAGGCCCTGGTCGAGGGTGCCCAGGGGGTGCTCGGCACCAGGAGCATCACCGAGATGATCTCCAGGGTGCCCCGCGCCGGGTCGCCGCTGCAGC
CGTACACCATCCGTGCCGTGCAACCCGTCCGGGGCTCCAGCTTCGTGGGGTGCCACCAGAAGGAGTACCCGTACACCGTGTACATGTGCCACAGCACCGG
CCCAGCCCGGGCGTACAAGGTGGAGATGGAGGGCGCCGGTGGTGACAAGGTCACCTTGTTCTCCGTCTGCCACACCGACACGTCGGAGTGGGACAAGGAT
CACGTCGCCTTCAGGTTCCTCGACACCAAGCCCGGCGGCCCGCCGGTGTGCCACGTCCTGCCGTACGGGCACATCTTGTGGGCCAAGAAATATGCTGGCC
TCTCGTCGGCGTAAGGGATGAAGTGGTTCCTCTGACGTTATTAACGTTATCGCACGACGTGATGTGGTTGCTAATAACACACGTCAGTGATCATTCATCA
CTGACATAGCGTCAGGGGTCCATCGTCGCAGCGTAAGGGGGCGCATAATGCATGTCTACGTAATGTATCATCGTCGTTCATCGGCTCATGCCGGCCACCT
TGCATGTTCTCTACTCTAGCTACATCTCCACAGTGCCTAGCTGCTAGTAGCAGTGCAGCGTCGTCTGTAATAAAGGTGTAAACTTAATTATTCAAATCTA
TGTATGTCGTGTTGATGTAAAAATACAGGGTTATTACAGTACTGGAAACCTGAATTAATTTCCTTGTGTGTGCCGAATTTCCCTGAGGCCCCGTTTGGAT
CATTGGAATTGAATTCCATCCTAATAATCATAATTTAGACACAAATTAATTAAGCTAATAT
>Si014258m
ATGGCGCGCGTACCGATGCTCACTGCTCTCCTCGTCCTGTTCGCGGTAAGCATCCACTAACACACACCTGCTGCACGCATCTTTTCTGACTTTCTGTGTA
CGAACAAGCACGGGCAAACTCAATATCTCTGTACGTCACGTTGTTTCAGTTTGGACAGCAGAGCCATGCTTTCTACTACAAGTACAGCCTTCCAGCTTCC
TCCGTCGCTGCACGTGCCACCGAGGAGCTCGCCGACACCAAGATGGCCGTCTTCTTCCGCGAGGAGGCCCTGCGCGTCCGCCAGAGCCTGCCCTTCCGGT
TCCCCGCGGCAGTGACCGCCCCGCTCGGCTTCCTCCCCCGCCACATCGCCGACGCCATCCCCTTCTCCTCCTCCGCCCTCCCAGGTGTCCTCGCCCAGTT
CAACGTCGCCGAGGGCTCCGCCCAGGCAGCCAAGATGGAGGAGACGCTGGGCATGTGCGAGGACCCGGGCCTCGAGTGGGAGGCCAAGTTCTGCGCCACC
TCACTGGAGGCCCTGGTGGAGGGTGCCCAGGGGGTGCTCGGCACCAGGAGCATTACCGAGATGATCTCCAGGGTGCCCCGCGCCGGGTCGCCGCTGCAAC
CGTACACCGTCCGTACCGTGCGCCCCGTTCGGGGCTCCAGCTTCGTGGGGTGCCACCAGAAGGAGTACCCGTACACCGTGTACATGTGCCACAGCACCGG
CCCGGCTCGAGCGTACATGGTGGAGATGGAGGGCGCCGGTGGTGACAAGGTCACCTTGTTCTCCGTCTGCCACACCGACACGTCGGAGTGGGACAAGGAT
CACGTCGCCTTCAGGTTCCTCGGCACCAAGCCCGGCGGCCCACCGGTGTGCCACGTCCTGCCGTACGGGCACATCTTGTGGGCCAAGAAATATGCTGGCC
TCTCGTCGGCGTAAGGGATGAAGTGGTTCCTCTGACGTTATTAACACAACGTGATGTGGTTGCTACATGTCAGTGATCATTCATCACTGACATAGCGTCA
GGGGTCCATCGTCGCAGCGTAAGGGGGGCGCATAATGCATGTCTATGTAATGTATCAGTCGTCGTTCATCGGCTAATACCACCTTGCATGTTCTCTACTC
TAGCTACATCTCCACAGTGCCTAGCTGCTAGTAGTGCAGCGTCGTTGTAAACTTAGGCACTGTTTGTTTGGACTTTCAAGTAGCTTTCCACCCTAAGAAG
CCGAAAGCTCAAACAAATGGTCAGTTTCTGGGCTGAGCTTTCCGAAAGCCAAAAGCCCAGAAGCTGCGAAATGTGAGTTTTCTGCAGCTTTTCTATGTCA
AGGTCGCGAAAATTACCCTCCTACCATCATTTATGGTGCGAACCGGCCATTTTTCTTTCCTTCC
>Si022703m
ATGCATCCATCAACACTCCTCCTGATTGTGGTGGTTTCCGCCGGCGCCGCCGTGGTGCTCGGTCACCCTGCCACCACTAACACTCTGGCGGCACAGTTCT
GGCAGAAGGCCCTCCCGGGCACGACGATGCCAGACGCCATTGCAGATCTTGTCAAGAATGGTATATTGACGTATTGTAATTGGTCGCCATGTGTTGACAA
AAGGACATGAAAAAAATTTCCCTAATCATCATTGCTCTAATAATTTGTTTTCCTGAACCTGAAGGCATTGACCACTCGCCACTTGTGGAGCACTACTCTG
CACCGCCCAGTATCAGTGTATGCATAATGTTCAACTCCGCTTGCAATCCACTGACCGTCGCGGAGACCGGCATCTTCTTCCACGAGGCGCAGCTGCGTCC
TGGCAGCGCCATGACGCTCTCCTTCCCGGCGGAGGCAGAGACAGCTATCCTCCCCCACGGCGTCGCCGAGAAGGTCCCCTTCGGAAACCTAGGCGACGTC
CTCGCCACCTTCAACATCCCGGCGGGCTCCGCCGAGGCAACCCAGGTGAGGGACACCCTGAGCAGGTGCCAGGAGCCGCCTGTCGCGGGCGAGGTCAAGT
CCTGCACCACGTCCCTGGAGAGCACCGTGCGTAGCGCCATGGACATGCTTGGCACCGTTGTCAACGACGGCGGCCAGCAGGGCGTGTGGGCGGCCACGTC
GGAGCTCCCCCGCGGGGGGCTGCCACGTCAGCCCTACGTGGTCCAGGGTGTCGCCCCGCTGGACGGCGAACGCTACGTGTCCTGCCACAAGGTGCCGTTC
CCGTACGCCGTCTACCAGTGCCACAGTGCAGGGACGATGGGGTACAGAGCCTACGTGGTCTCGCTTAGCGGCCTCCGCGGCGGCGGCCGGCCGGCGGCTT
CCATGCTGGCGTTCTGCCACGTCGACACCTCCAGCTGGAACCCGGCGCACCCGGCTTTCGAGATACTGAACACCCGCCCCGGTGGCTCGCCGGTGTGCCA
CTTCATGCCGTACGGTGATCTGGCCTTCGTTAAGAAGGCTGGACGAGCCTATTAACTTGCTATGCTCAATCTACGTATTGTCATAAAAGGTATAAAGTAT
AACGGCAACCTCTATATTATCCTCACGCTTTGGATATCGACATGGTCTTTAATTATTCACGCACTATACAAGTATATATGCATGACCTTGTGCATTTGAG
GGTGTGGCGTCCTATAAAATAAAAGGCGTCTAGGTTTATTGTTTGGATCTTAAATGGTTGCTAGTAGTGTTTGTACAAGTCTTGTTTGCTATAACATATT
GTATCTTGTTTGTTTGTGTGTGTGTGTGTGTATTATGCCTCTTGAATGTGCAAACAGTCCCTTTCGTCACCATTACTGTGACATACAATGCTATCAATGG
CATCATTTTAATTCCACAA
>Si026785m
ATGGCTAGGTCCCTCTCAGCTCTCCTCCTCCTCCTGGTGAGCTTAGCTTATGCGCAACCAGTGAATCATTAACCCCGGCCCAAAACCTAATTCGATCGTG
TATAAAACCTAGCTAGAAAGGGTACAACAGATTATCACGATAAATTCACTTGTTCAAGTCGTATATGCGTTTAATTTGATTCTCATTTCTCAACAATAAT
ACATCTGTTCGGTAGCAGACTTGATGATATCTGTTACTTGTCCATTATGTCAAGATTAACAAGGATTGCTTTGCTTCTGCCTGCATGTGGGAACTAACAG
GTCGCCGCCGTGGCAGCTTCAGCTCAGTACCAGGACGACTCGGTGGGCACGGCGTTCTTCCTCGACAAGGACCTGTACCCGGGCTCCAAGATGACGCTCC
ACTTCACCCTCGCCGCCGCCGGCGCCGCCCTCCCACGCGCCCTCGCCGACGCCATCCCGTTCGCCTCCGCCAGGATCCAGGAGATCCTCTCCCGCCTCCC
CGTCCCGGCCGGCTCCCCCGCCGCCGCGGCCGTGCGCTCCACCCTCGCCGCATGCGAGGCCGCGCCGGTCCCCGGTGTGGAGGCCCTGCGCTGCGTCACC
TCCCCAGACTCCATGGCCGACCTCGCCGCCTCCATCCTCGGCACCCGGAACATCCGCGCGGCGGCGACCAAGCTCACCAGCACGGAAGGCGCGACGACGA
GGCAGGAGTACACGATGGTGTCCGTCAGGCCCCTGCCGGTGGCCGGCGGCGACATGGTTGCCTGCCACCGTATGCCCTATCCGTACGCCGTGTTCGCGTG
CCACGCAACCACCGCCGCCGTGTACGCGGTGAGCCTCGCCGGCGCCGACGGGACGACGGCCAAGGGGGAGGCCCTGGCGGCGTGCCACGCGGACGCGTTC
CCGGGTATCTCGCAGTCGGCGTACGAGAAGCTCGGCGTGGAGCCGGGGAGCGTGCCCGTGTGCCACTTCCTGCCCCAGGACAGCATGCTCTGGATGCGCA
ACTGAAAATAAAGCTTGGCTTCAAAGTTGCGCGGCACGAGCAAGTGCTACGTGTGTATAAAAAAAAAAGTGGCTGATCACGTACTTGATCGCCTGTTCTA
TCGGCTACCGGATCACTGAAATGTAATACAGTATATCGTGTGGGTGTGTAATAATCTCTATACTTAATCCTATCTATGTACTCCCTCTGTTCTAAATTGT
AGGTTGTTCCTAAATACATAGTGAAGGATAGAAAAGGGCGACCAGAGGGGGTGAATGGGAGCCAATTTAAAAAACTCTCTAAGAAACTCGGCCTAAGTCC
CAAAGTAAGCTTCA
>Si006050m
ATGGTCAATATGGATGCCATTGTGTCGCTCGCCATACTCCTCCTGGTGAGTGTGCACGCATGAGTTGTATTAGCGAGTGCTCTCATACATGTGAAGAAAA
CGAGTGATTGTTCGGTTCTATCGTTCGAACGGGCCGTGCAATATCTATCAGCAGTAGCAAGGCTTGTTGTTACAAAAACAACATTTCTTTGTTTTACTTA
ATATTTTACGACGTCTTTATATGATGCTGCATGCAGGTTACTGGAGCAGGAGCAAGCAAACATGCAGATCTGCCAGCTGGGCCTGCCGTGAAGTCGCCTA
AGACCATGGCGCCAATGGTGTATTGGCAAGCAGTTCTTCCTGAGACTCCGATGCCCCAAGCCATACACGACTTGTTGACCCAATCTACAGGTATATATCT
CTCTCTTTCCCACGAGTGAGTAAAAATTTGTTTAATCATCCACATTTTTAGGTGCTCTGGATTTAGCCTGGAAATGTATGGTAGCGGAAAATTTACTGCC
TCTAGCTAGTTTAGTTTACTTCTACAGTTTTACTTTTACCAATTGCATGGGACCGTATATATCAGGCCATACAATATATATTCCCGGCTTCTGCCTTATT
GTCCCGGCAACATTTTCCTCAAATGGACACAATAACCTGGGTTTGTATATATTCCTAATTTAATTACTTCCCCCTTATAAATAATAACCTGGGTGTATCT
TGGTACGTCTCCATAGCCGGAATTTGGATGTACCAAAAAGGACTCAAAAAGCCTTCGGGTACAAATTAAAAAAGAATCAGAAAACTGCAACTTATAAGTA
TGTAATATGACAAATATGTTGTGTAGTAGGTACCGCCTTTAAATATATATATGACATTTAGGACAAACTAATTGGTTTAAGACTAAACTAATTTACTTGT
CCCCAAATGTCATATATGGAAGAACTGAGGGAATACCAGATAAATAAACTTTGGAAAAAAGAGATATGTTCTATCTATTCTTCCACATGGAACCTGACCA
GTAAGAAACATGGTATTCCATGAAAGTACGAAAATTCCTCCCCTCCCATGCATTGGGTAAAATCTAAATCCTCACACACCATCGTCAATTACTCTTGAAC
GTTCCATGTGTTATAGACACATCGATAACATCCGAGGGATTATGAATTCTCTTAGAGGTATATGAGAAAGTTCCCCAAAAAAAGTAATATGGTGTTCTTT
TCGTTCATTAGCAGTGGCACCTCAAATCTCATTCCAAGTGCCATAAAACTATACACTAATAGTAAAAAAGCATTATAAAAATGTATTGTATAGTTATCCA
TACTTCAATTGAATGCTAGTTTGAATGCTAGAAATTCTCTAAATTTCAGTCCATCCATTTATTAATATTTATTTGGATGAGTTTTCTGTGTACAATGCTT
TTCTTTTTAGCCTTATTATTTTTTCAATTATATTCTGACTTTTTTTAAACATATTTAGAAAACATATTATAAAGATTTAGTGTATATTTACCCATGTTTC
ATTTCAAAATAGAAATTCTCCAAAATTATTATTAATGTACTCCACCCATTATATTTATATATTTGTTTAGACTACTTTTCTATATACAATTATTTTCATA
TACTTTGAATTATAATTCAAGGTTTTTGTTTCACAAATATCAACTACTGATCCAAAAGAGAGTATACAATGTAGTTATTAACTCCACTTCTTTTCAATTG
TGAAAAAAATAAATATGGTTGCAGCCTTTATAACTGTTGTTGTATATAATGCATTAAATTGCCACAATTAGTACGTTCTTAAACAATTCAATATTTTCCT
ATTTATATTTCTAACTCTAATTTACTTATGTAAAGCCAAAAAGGTTCATAATAGGTATCTTAGAATCAGTGTCAATGCTAGATATAGGAATTTTTATCAG
TAAATTAACTTTGATCAACAACATTTATATTCACATAAATGGGGAGTAGTGTTATTCCAATTTGACATTTTAAATTTCATGGGTCGCAATTGTTTCCATG
ATTTGTTCACAATAGTTGAATATAGTCATAGTTCCATGTTTGATATAAGGATCTTAAAAGAAACTTTGAGAAAAAAGTTTCATATTTTTCATTCCTACCG
GTAAAATTGTGTTCAAATTTTCTTTTGTCACTAATCCAACCTAAAAAGGCATAAGATAAATACTAATTATTGTCATTTTAACACATATTATTGCATGTAC
AAGAAGCCTATTATTGTAAAATATTTATTTTATTTCAGCAACATTATCTTTATTGTCATTAATCTATAGTTCAATACTCATTCATAATGTTTGTCATACA
TGCATTAGGACATGTCTCTCAGGATAATAAAGGTTTGGCACAAGGGGAGAACTCAAGAAAAGTCACCGCATCATATGGGTCCCAAGGTGAGGAGGACACA
AGGAAGGTCACTACTTCACATAAGTCCCAAGGTGAGGACTCAAGGAAGGTCACCGCCTCATATGGGTCCCAAGATGATGGAGACTCAATGAAAATAATGA
TGTCATATGGATCTCAATGTAAGGACAACTCAAGGAAGGCCACCACATCATATGGGTCTCAAGGTGATGAGGAATCTAGAAAGGTCACAACTTCATATGG
GTCCAAAGGTGAGGAGGACTCAAGGAAGCTCACCACATCATATGGGTCTCAAGGTGATGAGTTATCAAGAAAGACCACCACATCATATGGGTCCCAAGGT
GATGAGTTATCAAGAAAGACCACCACATCATATGGGTCCCAAGGTGATGAGTTATCAAGAAAGACCACCACATCATATGGGTCCCAAGGTGATGAGTTAT
CAAGAAAGGCCACCACATCATATGGGTCCCAAGGTGATGAGTTATCAAGAAAGACCACCACATCATATGGGTCCCAAGGTGATGAGTTATCAAGAAAGAC
CACCACATCATATGGGTCCCAAGGTGATGAGTTATCAAGAAAGACCACCACATCATATGGGTCCCAAGGTGATGAGTTATCAAGAAAGGCCACCACATCA
TATGGGTCCCAAGGTGATGAGTTATCAAGAAAGGCCACCACATCATATGGGTCCCAAGGTGATGAGTTATCAAGAAAGACCACCACATCATATGGGTCCC
AAGGTGATGAGTTATCAAGAAAGGCTACCACATCATATGGGTCCCAAGGTGATGAGTTATCAAGAAAGACCACCACATCATATGGGTCCCAAGGTGAGAA
GGACTCAAGGAAGGCCACTACTTCATATAGGTCCCAAGGTGAGGACTTAAGGAAGGTCACCACTTCATAATATTTAGCTTCTTAGAAATGAAGTATTTAT
GATCTCAATCATGTTTCAGGGGACAGGCATGACCATATTCACAGCCACAACAACGGCAACAAGCTAGCAGACGTGTTCTTCTTCCATGACGTGCTACGGC
CAGGGTCCATTATCACACCGACCATCCCACCGACCACATCCTTGCCACCCCTGCTACCGCGCCACGAGGCTGAAACCATTCCATTCTCCACCAAGCGCTT
CGGCGACATCCTTACCATGTTCGCGCCAGCGTCCCATGCCATGGCAGATGAGATACGGTGGACTCTGGACACTTGCGAGCACCCGCAGACACTCGCAGGA
GAGAAGGCCAGCTGCGCCACGTCCTTCGAGTCCCTCGCAAAGCTCCCTGCTGCCCTCCTTGGGATACGCAATGTCCATGCTTTCTCGGGTGACATGCCCA
TCGACCCTGCGGGCACGACGGCGCGACGGGGGAGGTATAACGTGACGGCTGTGCGGAAGCTCTCCGACTCTCCGATGGTCGCGGCGTGCCATGACCTGAC
GTACCCCTACGCGGTGTACTACTGCCACACGACGAACCCAGCGGCGGCGTACCTGGTGACGCTGGCGGCCGAGGATGGCGGGGCGCCGGCGATGGAGGCC
CTAGCCGTGTGCCACCTGGACACGTCGCAGTGGACCCCCAGACACCCGTTCCTAGTGGCGCACAATCTCAAGCCAGGTGATGCGGTGGTGTGCCATTTCC
TCTCTAAGCTCAGCATAGTCTGGGTCCCGGCCGGCGAGCAAGGAGGCGCACGTGAAGCCCGGAAGAACGCAAAGTACCTGAGGGCATTTGCATGAGCAAG
CTCTGTGGCACGTTTGTAACCTGTCGAACAAACAACGTGGCTCTAGTACTAAATAAAAGCTGCGTGAACGTATTGTGATCGTGCTTTGTTTAAGCAAAGT
GTTGTGGTTATGGTTTGGCTAAGCAACGAACTCATCTTTTATTTGTAATAATTACTTAAGGAACTGGCAGTTAAGATTTGAGACGTCTCCTCAGGTAGTA
GAGTTGGAAATTCTCATGCCAATAAAGTATAAATTTGATCCTCTGCAAA
>Si033298m
ATGGCGTCCCCTCGCTGCGCTCACCTCCTCCTGACCATCACCATTCTGCTGCAACTCTGCCATCTGGCTCGGGCAATGCCACTACCTTCACCTTCACCGT
CGTCAAACGCCGCCTCCCCGTCCGCTCCTCCGGCACCGCCCGTGCCGGCGCTACCACGAGGCTTGCCACGGATCATACCGGCGTGGTCGATGCCGCCGGT
GAATCCGTTCACGGCGAAGGCGGCGTTCATCCGGTACTGGAACCGGAAGGTGCGCAGCAACCGCCCGCACCCGGCCTTCTTCTTCGCCAAGCTCTCCCCG
CTCTCGGCCCCCGACGCCGCCGCGTTCTCCACCCTCGCCTCCGCGGGGAAGCTGGCCTCCCGCATCCGCGACTTCTGCGCGGCGGCGTCGCTGCTCTGCC
CCTCGACCCCCGCGGCGTCCTGGTCGGCGTCGTCCTCGTCCGTGGAGGACGGCGCAGCGGGCACCGCCTCCTCCGGCGGTGGCGCCGGCTCCGCGGCGCC
GTTCAAGAACTACGAGAACGGCAACTTCAGCAGCTACGGAAACAGCGGCGGAGGCGGCGCAGACCAGTTCGCGGCGTACTCGAGCGGGAAGAGCGGCCCA
GTCGACTCGTTCAAGCGCTACGGCAAGGGCTCGCTGGGGCGGAACGACTCCTTCACCAACTACGAGGCGGGGGGCAACGTCGGGACGTCCAGCTTCAGCT
CGTACACCACCGGCGCCACCGGTGGTGCCGGGGAGTTCGCCGGGTACGCCGGGCAGACCAACACGGTGGCGGCGACCTTCGCCACCTACGACTCCGGCGG
CAACGGGCGAGCGCACGAGTTCACGGCGTACGCGCAGGACGCCAACTCCGGCGTGGAGGGCTTCACAAGCTACGGCAAGGCCGCGAACGCCGCCGCCGAG
TCCTTCAAGACCTACGGCAACAACTCCAACACGGTCGCCTCCGGCTTCATCAACTACGGCGAGAAGGCGAACGGCCTCAACGACACGTTCGCGTCCTACG
GCCTCGACGGGAACGCCCCCGAGAACACGTTCCGTAGCTACGCCTCCGGCAGCAACGCCGCCGTCGACGACTTCAAGGGGTACAGGGACGCGGCCAACAT
TGGCGACGATAGCTTCACGTCCTACGCGAGCAACGCCAACGGCGCGGAGGCCGGCTTCGACAGCTACGGCAAGTCGACTAACCCCGGGAGCGTGTCGTTC
AAGGGCTACGGCCAGGGCTCCAACCCCAACCACCGCATCGGGTTCACGCATTACTCCGGCGACAACACGACGTTCAAAGCGTACTCCAACGAAGGCGTCG
AGTTCAAGGAGTACCAGAACATGTCCAAGATGGAGGTGTCCAAGACAGCTGCGGGGGTAGAGGCTACCGGACATCGGCTGCCGAAGTGGTCGCCGGGGCC
AGGGAAGTTCTTCCGGGAGCGCGACCTCATGACGGGCAACCGAATGCCAATGCCGGACATCGCCGACAAGTTGCCGCACCGCGCGTTCCTGCCGAGGGAC
ATCGCCGCGAAGATACCGTTCGAGGAGGGCGCCGTGTCGGCGCTGTTCGGCGCGCCGCCGGGCACGGCGATGCGGCAGGTGGTGGCGTCGACGGTGGCCG
AGTGCGCGCGCGCGCCGAGCCGTGGCGAGACGAAGCGGTGCGCGACGTCGGCGGAGGACATGGTGGACTTCGCGGTGGAGATGCTGGGCAGCAGCAACAT
CGCGGTGCGCAGCACGGAGTCGACGGCGGGCAGCGGCCGGGACGTCCGGCTGGGCAAGATCACGGGCGTCGCCGGCGGCGGCGTGACCCGGTCCGTGTCG
TGCCACCAGAGCCTGTTCCCGTACCTGGTGTACTACTGCCACTCGGTGCCGCGCGTCAGGCTGTACGAGGCCGACATCCTGGACGTGGACTCCAACCGGA
GGATCAACCACGGCGTGGCCATCTGCCACCTCGACACGTCCGACTGGAGCCCCAACCATGGCGCGTTCGTCGCGCTCGGTGGGAAGCCCGGCGAGATCGA
GGTGTGCCACTGGATCTTCGAGGGGGACATGACCTGGACCCTTGTTGATTGA
>Si006838m
ATGGGTGTTCTTCTGTTCTTCGTGCCACTTCTGGTATGTCGTGCCACCCCCAATACCTACATTCTCAAAGCATGTCGTCCTATAACCAGATTGAGGGGGA
ATCGGCCTGAGTTGATAGGGAGCTAGATTTTTTTCCCCTTTCATCCTCCAGTACAAGGCATGGGATTTTTTGCATTCGAAACATGTGCAAAAATGGCTAC
ATAAGTAGATGAATATGTGCAAGATCATCTATCATATTTGTTGTTCCATTGTTTGATAGTCTAGAACCGTGTAGGATGAATCATTACCTTAAAAGCTTCT
AAACAGGAGCCTTAATGATTTCAAATGTTCTGGCTCCGAGTTGTCAGAGATATACTATCTCTTTGACAGCTTGAAAGTAATAACTAACCCCGTTTTGACA
TTGCCGTCGTGCAGGTCGCCATGGTCTCTGCAGCTCTGGCGATGGGAGCGGAGGGGATGACAGTGCCATACTATGCCTCTGCGTCAGAGCTCAACGCATA
CTGGCAGTCAGTGTTTCCCAACAGGACCATACCATCAGCCATACTGGACCACATCAGTACACCATCTGGTATCTCTCTCCTACACATAATCTCTGCAAAC
TATATATACCTTATGATTTCGAAAAAATTGTTTCTACGTCTTTATACAATTGGACTCTAATAGATTTTTAGTTCCTAAATTACAAAAAAAAACTATTTAA
ACTGATCAGTACGCAAACCGGGTGTTAATTTTTCTGACACTAGAATGAAAACATCTTACAGGAAATGAGAGGAACGTTAAGGAACAGGAGCACTATTGGT
CTGTACAGTCAGACCAGCTTAACAAAGAAGATGCAAAGATATTCCATAACTGGGCACACTTGATAGCTTCAGAGAAGCTACTGTACCCAGAGACCACCTT
CACCCCAGGGTCCAAGATCAACCTCTACATCGACCGGGCGGCCGCCTTGCACAGCGCTTGGCTTCGCCCCGACTCTGCCGATTCAATCCCGATATCCAGA
AAGAACTTCAATGACATTGTCACCATGTCCGCGCCGGTATCCAACTCTATGGCCCACGGCATGTGGTCCACGCTGAGCTCGTGCGAGCACCCCCGCGAGG
TGGCGGGCGAGCAGAAGGCCTGCGTCGCTTCCGTCGAGTCCATGCACGGTTTCGCGGCTTCAGCTCTGAGAACAAACGACCTCCGCGCCTTGTCCACATC
CCTCGACGTGCCTGAGGAGGGCATCAGCTCGCCGTCGCACATGTACAGGGTGGCGGCGGTGCGTGTAGTCACCGCCGGAGGAGCCAAGCCGGCGGCGGTG
GACACCGTGACGTGCCACAGCATGAGCTTCCCGTTCGCGTTGTTCTACTGCCACGCCGTCAACCCAACAAGGATCTATGAGGTTACGTTGCAGAAGGAGG
AGACTGCTGCCGTCCCTGCGCCGAGAAGGCCGGCGGTGGTGCGGGCACTTGCGGTGTGCCACGTGAACACCTCAGGGTTTGACCCCACACTGAAGTACTG
GGTGAAGCTTGGTGTCAAGCCAGGGGAAGCCCCGGTGTGTCACTTCCTTACAAGGGGCGACGTCCTCTGGGCACCCGCCTCTGCTGCCTGAGTAGAGGGC
TAGAGGCATGCTCCACCGTGGGCCATGTTGTATGTAGAAAATAAGGAAGACGAGACCGAAGCCTCGTGTGCATCGAGCTGTGTTGTTTGTCCCGATTCCT
GAGCCTGAGGGCTTCAATGAAAAAATACAAAAATGGTTGTCCTATCTCACAAATCA
>Si013394m
ATGGCTTCTCCCAATCCGCCTCCGCCGCCTCGCACCGTCCTCCTCCTCCTGCTGCTGCTCCTCTTCCCGCACAATGCCGCCGCCGCCGCCGCGTCCACGG
CGGTGAACCCGTTCACGGCGAAGGCGGCCTTCATCCGGTACTGGAACCGCAAGGTGCCCAACAACCGCCCGCATCCGGCCTTCTTCGTCGCCAAGCTCTC
TCCCCTCCCGGCCGCCGACTCCGCCTCCTTCCCCTCCGCGCTGCCCGACATCCGCGCCCGCCTCCCCGCGCTCTGCTCCCGAGCCGGGCTCCTCTGCGCC
GGGCCGGCCTCCTCCGCCGGCGCCGACGCCGACGCGGCGTCGCTCGCCGCGGCGGCGGGGACCCGAGGCGGGGGCCCGTTCAAGGGCTACAGCAACGCCA
ACTTCTCCAACTACGGCAGCGGCGGCGACGGCGGGGCCGACTCGTTCCGGAGCTACTCCCCGGACCTCAACATCGCCGCCGACTCCTTCCGCCGCTACGC
GCGCGACTCGTCGGACCGCGCCGACCGCTTCGAGTCCTACGAGGCCGACGGCAACGTCGTCACCGCTAACTTTACCTCCTACGCCGGCGGCTCTACGGGC
GGGTCGGGCACCTTCGCCTCCTACGCCGCCGAGACAAACGTCCCGGACTCCACCTTCACCAACTACGACGCCGCCGCCAACGGCCGCGGCCGCGGCTTCG
CGTCCTACGCCCAGGAGGCCAACCACGGGGAGAACGGCTTCTCCGGCTACGGCAAGAACGGCAACGGCGTGCGCGAGACCTTCACCTCCTACGGCAACGA
GTCCAACGTCATGGCGTCCGCCTTCGCCAACTACGGCGAGTCCGGCAACGGCGCCACCGACACCTTCTCCAGCTACGGCGTCGAGGGGAACGTCCCCGAG
AACACGTTCCGGAGCTACGGCGCCGGCGGGAACGCCGGCGTCGACACCTTCAAGAAGTACCGCGACGACGCCAACGTCGGCGACGACAGGTTCTCCTCCT
ACGCCAAGGGTGCCAACGGCGGCGGCGCCGAGTTCCAGAGCTACGGCAACTCGGCCAACCCGGGGAGCACCACATTCAAGGGCTACGGCGAGGGCACCAA
CCCCAACCACCACATCGGCTTCAAGGAGTACGCCGGCGAGAACAACACCTTCAAGGGCTACGCCAAGACCGGCGTCGACTTCAAGGGGTACCACAACACC
TCCGGCTCCACCGCCGCGCTCACGGTGTCGGCGGAGGCGGCGGCGTCCATGCATCACCAGCACCTCAAGTGGTCGCCGGAGCCCGGCAAGTTCTTCAGGG
AGCGGGAGCTCGTCGCCGGCAACCGCATGCCAATGCCGGACATCAGGGACAAAATGCCGCCCCGGGCGTTCCTGCCCCGGGACATCGCCGCCAAGATACC
ATTCGATCCCAACGCCGTGTCCGAGGTGTTCGGGGTGCCCCTCGACACGGCGATGGGGAAAGCCGTGGCGTCCACGGTGGCTGAGTGCCAGCGCGCGCCC
AGCAAGGGCGAAACGAAGCGGTGCGCCACCTCGGCGGAGGACATCGTGGACTTCGCTGTCGAGATGCTCGGCAACGACGTCGTGGTGCGGAGCACGGCGT
CCACGGCCGGCAGCGGCGGGGACATCCGGCTCGGCGCCGTCACGGGCGTGGACGGCGGCAAGGTGACCCAGTCCGTGTCGTGCCACCAGAGCCTGTTCCC
GTACCTGGTGTACTACTGCCACTCGGTGCCCAAGGTGCGGGTGTACGAGGCCGACATAATGTCCGCCGCGGCCGACGGTGGCTCCGGCGAGAAGATCAAC
CACGGCGTGGCCATCTGCCACCTCGACACGTCGGACTGGAGCCCGACGCACGGCGCGTTCGTCGCGCTCGGCGGGAAGCCCGGCGAGGTCGAGGTGTGCC
ACTGGATCTTCGAGGGCGACATGACGTGGACGGTTGCAGACTGAACAATCCTCTTCTTGTTCTTGAGGGCTAAGAACTAGTAAGAAGGATCGGCAATTTT
TTTTTTCTTCACTGCTTTCTCATCAACCTGCCTTAAGGTGGTAAGAATTTGTGCGATTTGTGTAGGAG
>GRMZM5G800586
ATGGAGAGGCTCATTGCC
GGCCTACTTGGCTTCCTATTGGTCAGTCAGTCACTGCCACGCAGCTCATGCATCTTGTGCACCTTTTTCTCACATGATTTGCTTCATCAGCCTTTACATG
TGGATTTGAAAAGATTCAGCTTAACATATATGAAGTTGTATGATTGCTACTTGTATGGTTTTTCTATTGTTATTGTATATGGAAGCAGTTTCAGAGATGT
TAACATTCTTTACACCTTAGTATTGACATAAGGTAGACGACCTCTGATGCAAGGATAACTCTTGTGGTTTGCATGCAGGTTGCATCGGTAGGAAGCCATG
CAGCTCGTGCTCCGGATCAGTACTGGAAGTCTGCTCTTCCCAACACTCCCATGCCGACCTCCCTCTCCCAACTCCTCGACGCCGCTCCAGGTATAACAAC
AGACAGCTCCAGACCTTCATCAAATCATCAGTAGATAAGATACTTCGTATAGGCATGTGCCTGTCCCATCATACAAACATACGTGCCAACGCCACCTCTT
CAATTCCCTGCTTGTTCGCAGCCGGCGGCGGCACGACCGTCAACGTCGGCTGGGGCGGTGTTCACGTCGATGCTGGGCACGGTAAGCCCGGGGGTACGAC
GGTTGACGTAGGCAAGGGCGGCGTCGGCGTCAACGTTAACCCTGGCAGGAGCGGCAAGCCCGGCGGCACGACGGTTGGCGTCGGGAAGGGCGGAGTCGGC
GTTAACGTCAACCCGGGATACGGAAAGCCCGGCGGCACCACCGTTGGCGTCGGAAAGGGTGGCGTTGGCGTTAACGTCAACCCCGGCAAGCCCGGTGGCA
CAACGGTCGGCGTCGGCAAGGGCGGAGTGGGCGTCAACGTCAATCCCGGCAAACCGGCCGGTGGTGCCGGTACAACCGTTGGCGTTGGCAAAGGCGGCGT
GGGCGTGGGCGTCAATCCCGGGCACGGCAAGCCGGGCGGCACCACGGTCGGCGTTGGCAAGGGCGGGGTTGGCGTTCACGTGAACCCGGGAAAGAAGCCC
GTCCACGTCAACGTCTCCCCTTTCATCTACACGTACGCCGCGTCGGAGACGCAGCTGCACGACGACCCCAGCGTGGCGCTCTTCTTCCAGGAGACGGACC
TCCGGCCCGGTAAGAAGATGACCGTCCAGTTCGCCAGCACCGGGACGACCGGCACCAAGTTCCTCCCGCGGAGCGAGGCCGAGGCCATCCCGTTCTCCTC
ACAGAAGGTGCCCGAGATCCTCGCCCGCCTCTCGGTGGACCCGGACTCCGTCGAGGCGGCGGAGATGGCGCAGACGCTGCGCGACTGCGAGGCGCCCGCG
GCCAAGGGCGAGAAGAAGGCGTGCGCCACGTCGCTGGAGTCCATGGTGGACTTCGCCACCGCCAGCCTCGGGACCAGGCACGTGAGGGCCGTGTCGACCG
TCGTGGCGAAGGAGGGATCGCCGAAGCAGGAGTACACGGTGACCGGCGTGGAGCGCGCTGCCGGCGGCACCGACGACGACGGCCGGGTCGTGGCCTGCCA
CGCGGAGCCGTACGCGTACGCCGTGTTCGCGTGCCACCTGACGCCGCAGACGCGGGCGTACTCTGTGTCGATGCTCGGCAGGGACGGCACGGCCGTGGAC
GCTGTCGCGGTGTGCCACGCCGACACGTCCGGCTGGAACCCCAAGCACGTCGCCTTCCAGGTGCTCAACGTGAAGCCCGGCACCGTGCCGGTCTGCCACT
TCCTGCCGCAGGACCACGTCGTCTGGACCCGCAGCGGCTGAGTCTGCTGGATGGCCGCCGTTTGCTCGCGTCGCGCCGCCTGGAGTGATTTGTTATGTTC
CAGTGGCCTCTAGGCATACTGTCATATTATTATTATACCGAGGTATCACGAGTTTGCTTATGTTTCCAGTACTTGATGCTTGTATGGATATGGTGTAGCC
AGCTCAGCAAGTATCAACCCACCTGCTTAATTCTGTTGTATAGTTTTAAATAAACAGACAACCTCTTTATGGTTACTGCTCTCAGCCT
>GRMZM2G446170
ATGGAGAGGCTCCTTGCCGGCCTACTACTCGGCTTCCTATTATTGGTCAGTCTCTCTCTCTCACTGCCAAAGCAGTTCATCTTCTGCATCGTTTCTCCAA
TCATGTGATTCAAAACGTATGGATACATTCAGCATTCTTTTCACCCGGCCTAGTAATGACATAATAATTAATTAAGGTGGGTGGACGATCTCTGAGGGCA
TGTACAACCTAGATACAGCTGCACGGTACTCCAAGTATAAGACACAGCTAAAACACAACATAATACAATGGTCATATCTAAAACATGTGTCTTACCATAT
TCATTGTACCAATCAGAACATTCAATAAATTAAAGTGACCAATCAGATAGTCTCCTGTCTCGAATATAGAGCTAAGACACTGTGTCTTCGTCAAGATACA
TGTCTTGAGATTTTTTACATTCAGCCCCCTAGACACACTCTAAGACACAACTTAAGACACCCACTGTACATGCCCTGATGCTGATGCAAATAAAGGAACG
ACTCTTGTGGTTTTCATGCAGATCGCGTCAGTAGGAAGCCATGCAACTCGTGCTCCAGATCAGTACTGGAAGTCTGCTCTTCCCGACACTCCCATGCCGA
GCTCCCTCTCCCAACTCCTCAACACCCCAGCTGGTCTTTATCACTACTAGATACGTGTTGTATAGGGAGGCTCGTCCATCGTACAAACATATATACGTAA
TAACACCGGTCGATCTCTTCAATTCCCTGCGTGTTCGTAGGCAAGGGCGGCGTCGGTGGAGGCAGCAGCGGCAAGAAGCCCGGCGGCACCACGGTGGGAG
TTGGGAAAGGGGGAGTGGGCGTTAACGTTAACCCTACCAAACCCGGCGGCGCCGGTACAACCGTTGGCGTTGGCAAAGGTGGCGTCGGCGTCGGCGTCAA
TCCCGGGTACGGCAAGCCGGGTGGCACCACGGTGGGCGTTGGCAAGGGCAGGGTTGGCGTCCACGTGAACCCGGGCAAGAAGCCCGTCCACGTCCCCGTC
GGCCCTTTCCAGTACGAGTACGCCGCATCGGAGACGCAGTTGCACGACGACCCCAGCGTGGCGCTCTTCTTCCGAGAGGAGGACCTGCAGCCCGGTAAGA
AGACGACCGTCCAGTTCGCCAACACCGCGATGGCCGGCGCCAAGTTCCTCCCGCGAAGCGATGCCGAGGCCATCCCGTTCTCCTCCGAGAAGGTCCCCGA
GATCCTCGGCCGCTTCTCGGTGGACCCGGACTCCGTGGAGGCGGCGGAGATGGCGCAGACGCTGCACGACTGCGAGGCGCCCGCGGCCAGGGGCGAGAGG
AAGGCGTGCGCCACGTCGCTGGAATCCATGGTGGACTTTGCCACCGCCAGCCTCGGGACCAGCCACGTGAGGGCCGCGTCGACGGTCGTGGGGAGGGAGG
GCTCGCCGAGGCAGGAGTACACCGTGACAGGCGTGAAGCGGGCGGGCGGCGGGCGCCTGGTGGCCTGCCACGCGGAGCCGTACGCGTACGCCGTGTTCGC
GTGCCACTTGACGCAGCAGACGCGGGCGTACTCGGTGTCGATGCTGGGCAGGGACGGCACGGCCGTGGACGCTGTCGCGGTGTGCCACGCCGACACGTCC
GGCTGGAACCCCAAGCACGTCGCGTTCCAGGTGCTCAGGGTGAAGCCCGGCACGGTGCCGATCTGCCACTTCCTGCCGCAGGACCACGTCGTCTGGACCC
GCGGCGGCTGAGAGTGGTCGCCGTTTGCATGCACTGGTCATGACGCCGCCGTTTGCTTAGATTATGTTTGTATAGTTTCGAATAATCAGACATCTCTGTT
ACTTCTGCTAGCTCTCAGGCTAAGCAAGCTTCTAATTGATCTCCGACGACGCTTGTTGGATCTACTTCTCTGGAGACATCTGATGATGAATTGAATGCAC
CTCACGATCACGACAACTTGTTTTCGTCGATCTTCGTGGCGCAATGGGCTTCACTGCCTACCCTGCCGCGTGCCTCAGCCCACAGGCGTCGGCCGGGGCA
TAACCTCCTCATCAATTCATGTATGTAACTATGTATCATCACCACCTCATCCGTTGATCGAGATCAGTGCAGAACTACTACGACATCAACCCGCTGCTAG
CTGTTCAAGACGCAGACCAGTTCTCCGACAGCCTCGTGGCCATCTCCAGCCGCTGGGCTGCCTGCCGGCGTCGATC
>GRMZM2G113229
ATGCGGGGCCGTCGACGGCCGAGGTGCTTTGGCGGCGCGCAGTCCTGCCGGGCTCCGCCGTGCCGAACGCCGTCCTCCGGCTCCTACGCCCCTGTCGGTT
CTCCTCTCCCTTTGTTGATTCTATTTTCTAGGTACGATTTTTTCAAGCACCAACGAATGCATAGTGCAGATAGCCACTTCGTAAGCGAAGCCAATGCCGA
GGACACCGGGCGATCCAACGCTCCGTTCAACTACCAAAACTACAAGCGCTCCTCTGCGACTGCGACCTCACCTCCAGGTGACCGCAGTGAAGCAGGGCTC
GCTGGTGGCAGCGGCGCGAGAGATGACACGCCGTTCAGCTACAGCTACAGGGCGCCGAGCCAACAAGGGGTACCGGCCAGCGGCGGCGCGAGAGACGACA
CGCCGTTCAGCTACAGTTACAGGGCGCCGAGCCAACAAGAGGTACCGGCCAGCGGCGGCGCGAGAGACGACACGCCGTTCAGCTACAGTTACAGGGCGCC
GAGCCAACAAGAGGTACCGGCCAGCGGCGGCGCGAGAGACGACACGCCGTTCAGCTACAGCTACAGAGCGCCGAGCCAAGGGGTACCGGCCAGCGGCGTC
TCGAGAGACGACACGACATTCAGCTACGACGACTACAAGGCGCGGAGCCAAGCGGTCGCCGGCAGCGGCCCCAGAGACGATCAGTTCAGCTACGATTACT
CCGCCTACGAAGCACCCATCGAGCACCACCACTCGGAGGTCCGCGCGACGGCGCGAAGCGGCGGTGTGGGCACGCCAACGCCTCACACGGCGGTGTTCTT
TCACGAGGAAGCGGTGCGCGTGGGCGAGCGCCTGCCGCTCCACTTCCAGGCCGCGGCGCCGGCCGCGCTGGGATTCCTGCCGCGCCGCGCCGCCGACTCC
ATCCCGTTCACGACGGCGGCGCTGCCGGCCGTCCTCGCGCTCTTCGGCGTCGCCCCAAGTTCGTCCAGGGCCGCCGCCATGGCGGAGACGCTGCGCACCT
GCGAGCGGCCGCCGCCCGCCGGGGAGGCCGGGGCCAGGTTCTGCGCCACGTCGCTGGAGGCCCTGGTGGAGCGCGCCGTGGCGGCGCTGGGAACGCGCGA
CATCCGGGCGGTGACCTCTGCGCTTCCCCGCGCGGGGCTGCCGCCGCAGGCGTACGCCGTCCGCGCCGTGCGGCGCGTCGGCGGCGGCCCCAGCTTCGTG
GCGTGCCACGACGAGGCGTACCCTTACACCGTGTACCGGTGCCACGACACGGGGCCCGCCAGGGCGTACCTGGTGGAGATGGAGGGCGCCCGCGGCGGCG
GCGCGATCACCGTGGCCACCGTGTGCCACACCGACACGTCCCGGTGGAACCCGGAGCACGTCTCGTTCAAGCTCCTCGGCACCAAGCCCGGCGGCGCGCC
CGTCTGCCACCTGATGCCGTACGGGCATATCATCTGGGCCAAGAACGTGAAACCCTCGCCGGCGTGAGGAGCGGAGCACCACACACCATTAATCCGCTGG
AGAAGAACTATTATGTGTTATGTTCAGGGCTTGGCTGTCTGATCTGCTCTTGTTTGTGCTATGCTGTGCTGTGCTATGCTAGGTCACTAGATCAGCGTCT
GCAATAAAATGGACTGCTTTTGTGCAGTTCTGCTACATGAAAATACTCAATTGTGAAGCCATCAGAATTCA
>GRMZM2G147756
ATGGCTTCTTCCCCTCCCCAGCCACTCACCCGCACCGTCCTCGCCGCTACCCTGCTCCTCCTCTTGCACAATGCCGCCGCCAGAGCCGACGGCGCGTCGC
CGGCGGTGAACCCATTCACGGCGAAGGCGGCATTCATCCGATACTGGAACCGCAAGGTGCCCAACAACCGCCCGCACCCGGCCTTCTTCGTCGCCAAACT
CTCCCCGCTCCCGGCCGCTGACTCCGCCTCCTTCCCATCCGCGCTGCCCGACATCCGCGCCAGCCTACCCGCGCTCTGCACCAAAGCCGCGCTCCTCTGC
CCCGGGCCGGCTACTACTGATGCGGCGTCGCTGACATCGGGCCGCAGGGGCGGGGGACCTTTCAAGGGCTACAACAACGCCAACTTCTCCAACTACGGCA
CCGGCGGCGTAGCGGGGACCGACTCGTTCCAGAAGTACTCCCCGGACCTCAACATCGCCGCCGACAGCTTCCGCCGCTACGGCCGGGACTCGTCGGGACG
CGCCGACAGCTTCACCTCTTACGAGGCCGACGGCAACGTCGTGACCGCCAACTTCACCTCCTACGCCGGCGGCGCCACGGGTGGTTCGGGCTCCTTCGCC
GCCTACGCCGCCGAGACCAACGTCCCGGACTCCACCTTCACCAACTACGACGCCGCCGCCAACGGCCGCGGCCGGAGCTTCGCGTCCTACTCCCAGGAGG
CGAACCATGGGGAGAACGGCTTCTCCGGCTACGGCAAGAACGGCAACGGCGTGCGCGAGACGTTCAAGTCCTACGGCAATGAGTCCAACGTGCTGGCCTC
CGGCTTCGCCAACTACGGGCAGTCCGCCAACGGCGCCACGGACACCTTCACGGGCTACGGCGTGGAGGGGAACGTCCCTGAGAACAGGTTCCGGAGCTAC
GGCGCCGGCGGCAACGCTGGCGTCGACACCTTCAAGAATTACCGCGACGACGGCAACGTCGGCGACGACAGGTTCACCTCCTACGCCAAGGGCGCAAACG
GCGGCGCGGCGGAGTTCCAGAGCTACGGCAACTCGGCCAACCCGGGCAGCACCATCTTCAAGGGCTACGGCGAGGGCACCAACCCCAACCACCACATTGG
GTTCAAGGAGTACGCCGGCGAGAACAACACCTTCAAGGGCTATGCCAAGAGCGGTGTGGACTTCAAGGGGTACCACAACACCACCGTCTCCAGCTCCACC
GCCGCGGTGCTGACGGTGTCGGCGGAGGCAGCGGCATCGATGCATCACGAGCACCTGAAGTGGTCGCCGGAGCCCGGGAAGTTCTTCAGGGAGCGGGAGC
TCGTGGCCGGGAACCGAATGCCGATGCCGGACATCAGGGACAAGATGCCGCCCAGGGCGTTCCTGCCCAGGGCCATCGCCGCGAGGATACCGTTCGAGCC
CAACGCCGTGTCGGAGGCCTTCGGGCTGCCCCTCGACACGGCGCTGGGGAAGGCCGTGGCGTCCACGGTGGCGGAGTGCGAGCGCGCGCCGAGCAAGGGC
GAGACGAAGCGGTGCGCGACGTCGGCCGAGGACGTGGTGGACTTCGCGGTGGAGGTGCTGGGCGACGACATCGTGGTGCGCAGCACGGCGTCCACGGCGG
GCGGCGGCGGGCGCGTCCAGCTGGGCGCCGTGGCCGGCGTGGACGGCGGCAGGGTGACGCGGTCCGTGTCGTGCCACCAGAGCCTGTTCCCGTACCTGGT
GTACTACTGCCACTCCGTGCCCAAGGTGCGGGTGTACGAGGCCGACATCCTGGCCGCCGATGGCTCCGGCTCCGGCGAGAAGATCAACCGCGGGGTGGCC
ATCTGCCACCTGGACACGTCCGACTGGAGCCCGGCGCACGGCGCGTTCGTGGCGCTCGGCGGCAAGCCCGGCGAGGTGGAGGTGTGCCACTGGATCTTCG
AGGGCGACATGACGTGGACAGTCGCGGACTGATGGAGTGAGTGACGTTCCTCTCTGCCTGCTTGCAAGAGCACACGACTAAGAAGAACTACTAAGAAGAA
TTATTTTCTCCCTCTCTCTTTCTCTCTCTCGCAAATTATTATTTTTGTCCACTCCTTTCTCGATCTACCTTATATGACGAAGGTGGTAAGAATTGGTCCA
GGAGAAAAAAAAAGGTTTGGCGAACGATGAGAATGTTGTAAACTGTAAATCTTGGGTAGGGGAATAGCTGGCGATGTGATTGCCTTGGATCAAATCGCTG
CTGTTGTTGTCATGATGGTGGTGCAAACAAAGGGAGTTTCTGTTATTCCAAAACAAAAGCTTGGTGAAATTTCATTTCAGCAGTATAAACTGTAAAGTGG
GTGTGCTTCAAGTACGCCGTGTCATTTTCGGTGTGTGTGTGTATGTATGTAGCGGATCTCGCAGAAGCAAATAGTTCCTTCCACGGCCTCATCTCAGAGG
AAAAGCGAGCAGCTTGTTGT
>GRMZM2G108422
ATGTATATGCATCCATCTAAACTGCTCATTTTGACGGTGGTGGTCACCGGCGCCGCTGCGGCGCATGACCACCCTTCCGCTAGCACTCCGGCGGCGCAGT
TCTGGCAGCAGGCCCTCCCGGGCACGCCGATGCCGGAGGCCATCGCTGACCTCGTCCAGAAAGGTACCCCTTGTGCTTATATACAGCCTGTGTACGTTAC
TCTTCTTCTTGTTTCCTGATGCTGCTGCGACAGGCATCGACCACTCGCCGCTGGTGGAGCGATACCCTTCGGCGCCCGGCCTCAGCGCGTGCGGCGCATG
GAGCAACCTGTGCACGCGCAGCGTGGCGGCGGGGACGGGCATCTTCTTCCACGAGGCGGAACTGCGTCCGGGCAGCGCCATGGCGCTCTCCTTCCCGGCG
GAAGTGGACACACCCATCCTCCCGCACGCCGTCGCCGCCGCCGCTCCATTCGCGAACCTGACGGCCGTCTTCGCCACGTTCGGCGTCGCCGGGGGCTCCG
CCGAGGCCGAGCACGTGCGGGACACGCTCAGGTGGTGCGAGGCGCCGCCGCGGCCGGCCGGCGAGCGCGTGGCCGCCTGCGCCACGTCGCTGGAAAGCAC
GGTGCGGAGCGCCACGCGCATGCTCGGCGCCGCCGGCGGTGACGGTGTGTGGGCGGCGGCCACGTCGGCGCGCCTCCGCGCTGGCCTGCCGCGCGGGCGG
TACGTGGTCGGGGCGGTCGCCCCGCTCCACGGAGACCAACTCGTGGCCTGCCACCGCGTGCCGTTCCCGTACGCCGTGTACCAGTGCCACATGACGACGA
GGAAGACGGACAGGGCCTACGTGGTCTCGCTTCGCGGCCGCGGGGGGCCGGTGCTCGACGACGTGCTGGCGTTCTGCCACCGCGACACCTCCGGCTGGAG
CCCGGACCATCCGGCGTTCCGGATACTGCGCGTCCGCCTAGGCACGCCGGTGTGCCACTTCGTACCGTACGGGAATCCAGTCTTCGGTAGGAAGGCCAGC
ACAACATAGTAGTACGTTATCGACTTGTCGTTATCAAA
>GRMZM2G146665 
ATGGCGTTCACTGGCTGCGCTCATCTCCTCCTCACCATGTCCATTCTGCTGCTACTCTGTCATCGGAGGACACGTGCATTCCCACTACCATCACCTTCTG
CATCGTCAAGCGCCGCCTCCCCGTCGCCTCCTCCGGTGCCGGCGCTACCGCGAGGCCTACCACGGCTCATACCGGTGTGGACGTCGCTGCCCGTGAATCC
GTTCACGGCGAAGGCGGCATTTATCCGGTACTGGAACCGGAAGGTGAGCAGCAACCGCCCGCACCCGGCCTTCCTCTTCGCCAAGCTGTCGCCGCTCTCG
GCCCCGGACGCGGCCACGTTCTCCAACCTGGCCTCCGCAGGCAAGCTCGCCTCCCGCATCCACGACTTCTGCGACGCGGCGTCCCTGCTCTGTCCATCGA
CCCCCGCGGCGTCCTGGTCGGCGTCGTCCACGTCCATGGACGGCGCCGCGGGCGTGGCCTCCTCCGGCGGTGGCAGTGGCGCTGCCTCCGCCGCGCCGTT
CAAGGACTACGAGAACGGAAACTTCAGCAGCTACGGCAACAGCGGCGGCGGCGGCTCTGACCAGTTCGCGATCTACTCGAGCGGGAAGAGCGGACCCGTT
GACTCGTTCAAGCGGTACGGCAAGGGCTCGCTCGGCCGGAACGACTCCTTTGCGAACTACGAGGAGGGGGCAAACGTCGGCACGTCCACCTTCAACTCGT
ACACCACCGGAGCCACCGGCGGCGCCGGGGAGTTCGCCGGGTACGCTGGACAGACGAACACGGTGGCAGTGGCCTTCGCCACCTACGACAGCGTCGGCAA
TGGCCGGACGCACGAGTTCACGGCGTACTCGCAGGACGCCAACTCCGGCGTTCAGAGCTTCACCGGCTACGGCAAGACCGCGAACGGCGCAGGTGAGTCC
TTCGAAACCTACGGGAACAACTCCAACACCGTTGCGTCCGGCTTCATCAACTACGGCGAGAAGTCCAACGGCTTCAACGACACGTTCACCTCCTATGGCC
TTGTCGGGAACGCGCCCGAGAACACGTTCCGGAGCTACGCCTCCGGCAGCAACGCCGGCGTCGACCAGTTCAAGGCGTACAGGGACGAAGCCAACGTCGG
CGACGACAGCTTCATGTCCTACGCGAACAACGCCAATGGCGCCGCCGCCGACTTCGACAGCTACGGCAAGTCGACCAACCCCGGGAGCGTGGCGTTCAAG
GGGTACGGCCAGGGCTCCAACCCCAACCACCGCATCGGCTTCAAGCACTACGCCGGCGAAAACACGACGTTCAAGGCGTACTCAAACGAAGGCGTCGAGT
TCAAGGAGTACCAGAACATGTCAAAGATGGAGGTGTCAAAGGCGGCCGCAGCGGCGCCTGGGCGCCGGCTGCCCGCGTGGTCGCCGGAGCCGGGGAAGTT
CTTCCGTGAGCGAGATCTCATGATGGGCAACCGAATGCCGATGCCGGACATCGCCGACAAGATGCCGCGCCGCGCGTTCCTGCCGAGGGACATTGCCACC
AAGATACCGTTCGAGGAGAACGCCGTGTCGGCACTGTTCGGAGCGCCACCGGGCACGGCAATGAGGCAGGTGGTGGCGTCGACGGTGGCCGAGTGCGCGC
GACCGCCCAGCCCGGGGGAGACGAAGCGGTGCACGACGTCGGCCGAGGACATGCTGGACTTCGCGGTGGAGATGCTGGGCAGCAACATCGCGGTTCGCAG
CACGGAGTCCACGGCAGGCAGCGGTAGGGACGTCCGGCTCGGGAAGATCACGGGCATCGCCGGCGGCAGCGTGACGCGGTCCGTGTCGTGCCATCAGAGC
CTGTTCCCGTACCTGGTGTACTACTGCCACTCGGTGCCACGGGTCCGGCTGTACGAGGCGGACATCCTGGACGTGGACTCCAACCGTAAGATCAATCATG
GCGTGGCCATCTGCCATCTCGAGACGTCGGACTGGAGCCCCAATCACGGGGCATTCGTAGCGCTCGGAGGAAAACCTGGTCAGATTGAGGTCTGCCACTG
GATCTTCGAGGGAGACATGGCTTGGACCCTTGTTGATTGATTATACACCACAACCGTTAGGTTTGGTCTAGCTACCTCTGCTTATTACTCCTCTCAATTA
AAGAAATACCAACCTTTAATTTCTCTGACTTATTTATTTAGAAAGGTTTTTGGGGCTTGTTGCTACTACAAATGTATGTTGTTCTATGTTGTAACCAAGT
TGACTTCAGT
>GRMZM2G106980 
ATGCATACAAGAGCAACAAGATACTGGCGCAGAGGAGCAATGCCCGGCATGGATGCCTTCGCTGCTGTGTCACTACTCGCCACACTCTTTCTGGTGAGTG
CGCTGCATGCACCGAGCTGACTGCTCAGGCGCTCTGATGCTCTCCGGCCCTCTCCGGGTGACCATACAAGCTGTTGGATGCAGGTTCGTGCGGCAGCTGC
CCATCCTCCGGCGGCGGCTGCGGACGCCATGACGCCGACGGACTATTGGCGAGCGGTGCTTCCTGAGACCCCGATGCCCCGAGCCATACTCGACCTATTG
ACCACATCTACAGGTATATTTAATTTATTACAAATACATACTGTATCTGCTTTCTGTTTTCCATTCAAGCGTCCGAGTAAAACTAGATACTTCTAAGGCC
ATTCTCGGTCATAAACTCTCTCGTCGTAGAGCTTCATGACGCAGTTTGATAGGCTAACATGCGATATATATAAATGTTGCATATAAATAAATTGCTTTCA
ACGGTGCGCTTTCTAATACCTTGAAAAGGGGTTGGCATATAGTTTGGTGATGATGAAACTAATTTCACCTATTTCATAATAAATATAGTGTCATGTCATT
AAAAATCCTATATGACATACTAATTAATGCAATGGAATCTCACGTGAAACTTCCATTGATAACAACCTAACTTGAAATAGCCAGGAAACTAGTTGTAAGT
CGGACGATAAAACAATATTTTTCACCAGCTTTGGGAAATTCTCTTCTAGAGTGGGATGGAAATAGACGAGATCGATTTCACATATTTCACCAACGTGATG
GTTTATACAACATTCCCTTTATAGGACGTACTTTGACTATCCAAGTGACCCTTGACCACAAATTCTCTATGTAATATTATTTAATAATTGAAAAATCATG
ATAACTAGGAAGCGATTTTAAGAAATGAATCTAATGGTGTCGTTTTGTTGGCATATATAATTAATTTATTATTGAAATAGTTGTTGTCAAAACATAAACT
TGGATAGTCAAAGCAAGCCTTATAAGATTTTTTTTATTTCAGTACTCCATGCTTGTTTTAATATCAATAGTTCTAAAAAACCATACTAGAGTATGGTTAG
TAGAGCTCCGCTCCCAGCGATTCTGTATATATGTACCAAATGGTTAAATTCACTACTAGAATTCGGCTTTTTGCCGAGTGTCAAATGTTTTGCCGAGTGT
TTTTTCGGCACTCGGCAAAAAAGCTCTTTACCGCGTGCCAAGAAAAAAACCTTTGGTAAAAGAAAACACTAGGCAAAAAAACTCTTTGCCGGGTGTTTTA
TTTTTGACACTAGGCAAAGAGTGTCTTTGCTGAGTGCTTTTTTTAATACTCGGCAAAGAGCTTCTTTACCGAGTGTCAAATATATAACACTCGGCAAAGA
GCTATTTTGCCGAGTGCTTTTTTAAACACTAGATAATGACAATTTAAAAATCACATTCTAAATCAGTAAATTAATTCAAACGAAAAAGTTTTTAATTATA
AATTTGTATAACTCATCATGATGTGCAGTTTATATTTTAAACATTTCTTCATATGACAAAATAAAAATAAATTTGTTTATAAAACATATATCTCTCCCCT
AGTTTATGAAACTACGAGAGAGATGTATTAGATTTGTGCATATTGTTAGAACCATCATGTGAGATGAACAAATGACCAAACAACCAAAATAAACTTTATA
GATCTTTAGAAGTTATAGAATTTTGTAGTTGACAACTTTTTCATTTGAAGTCATATTGTCAACTAAAACTACGTCTAAATTTAAAAATTTTAAAAATTGA
ATTTTGAAAACGGCCTCGAAAGAAAAAACCACCAACATAAAAGTTGTAGGTATTGAAGAGTTATGAAACTTTGTAGTTGACAATGTTTTGGTTTGAAATC
ACCTTGTCATGCAAAACTATGTTTGAATTTTAAAATTTGAATTTTTGAAACTACCTCGGATGGAAAAACCACTAAAATAAAAGTTTTAGGTCTTAAAATT
TAATGAAACTTTGTAATTGACATTTTTTTGATTTGAAATCATCTTATCATTGAAAATTTTGTGTGAAGTTTTCAAATTTAAAAATCAAAATTTTTAAACG
ACCTCGGATGTAGAAACTATCAAAATAGAACTTGTAGATCTTAAAAAGTTATGCAACTTTATAGTTGATCACATTTGCAAATGAATTTATTTAGTATCTC
AAATAATCAAATTACTCTCGGTTTGTTATAGTTAATGAGGAATGAAAACGTAGTATAGATATAATTGATGTAGTAGTGTAATGGTAGAGGAGAGTATGCG
TGAGAGAGATTGCGAGTTCGAATCTCACCATTCAAAATAATAGTGAAAAATGATAGGGTGATGGGTATGGTAATGGGTAGTGGTTGGAGAGTTGTTGTTT
ACATAATTTTAAAAAATGTTTTGCTATTTTTTGGTTTTTTTTGCGATTCTTAATTTGCGGAGTGTTTTTTTTGTCGAGTGCTTTTCGACAGTCTTTGTCG
AGTGTCCGAAAAAATACTCGACAAAGAACCATTTGCCGATGAAATGTCTGCCGAGTATTCTATGCCGAGGGTAACACTCGGGAAAGGCTTTGCCGAGTGT
CTTAGACATTCGGCAAAGAACGCGATTCTGATAGTGATTGTTACTGAATTCTAGTGGAGAGTTAAAAAGTGAATGAAGAAAAAACTACTGCAAGTTGGAA
ACTAAAAACCACTACTCGGAGTACCCATTCAATCACCACCAAAATCACTTCTCACCTGCATCCCAACATCCATCCACCAAAATCACTCCACCATAGAATC
AAGGAGTGAAGAATTAGAAAGTGGAGCTCTACCCAACTAGTTCTAATATATTTCATCCATTGTAAATACAAGATTATTTGTTTTTTAGTTTTCCATGTAC
AATATTTTTCTTACTAGCTTCTTTTATTGTCATTATATTGCATCTCTTCTCAATTATTGATTTTCCATGTCATAAAAACTAGTCATTGATCTCAATAAGA
GCATGTACGCTCCACATGTTGTCAATCCAAAAAGGGAAGAATTTCACATGCTTTGAGGTTGTTATAAGTTATGATGTACTAGCATAAACAGGCACACTCC
GCCACATGCTTTGAGGTTGTCATAAGTTATGATGTACTAGCACAAACAGGCACACTCTGCCAGGCTGAACTTTTTCTAGTGAACAGTAAACAGTAGCAAA
CAACAAAACTAGATGGGTTGTAAGAAAAAAAAACGATAAAACAGTAAAAATGGACGAACGGTAATAGAAGATCGATATATAGTGTCTGAGTAGGAAATAA
ATAACGCACATCAGCATATGCTACAGTACCGACGGTGGAATGAACAGTGTAGAACAATGTATGAGTGTCTAAGGCGTTGAGAACACAACCATCCGTGTGT
TCAGAGATCTTATTGTGCAATGAATCAAAGTACGTTATCAAATAATTTAGTACTACCTCCGTTCAAAAATATATGACACCGTTGATTTTTTCGAAAACTT
TGACCACTTGTCTTATTCAAAAATATAAAATTTTAAGTCAAGCACAAACTTAAGGTAGATAAAACAAATCACAAAAAATGATAACTCATTATTTTCTTTG
AATAAGACGAGTGGTCAAATCTTTTAAAAAATTCAACGGTGTCATATATTTATGAATAGAGGGAGTATGCTACTTTTAGATTCCTAATTCCATTTTATTA
TTGTAAAACTGAAATATCTGTATTAGGTTTCTTAGAGTCAGCATCAATTCACACATATTTTTTCTCTAGAAACGAACTTTGATAAATGGGATATGATATG
ATATGATATGATCGTTCCAGCTTCATTTCAAAATTCCTTAGGTCATGACTGTTTCCCATGATTTTCTCATAATAACTCAATAAATACACAATGTCGTATT
TGTTATAAGGACCATGAGAGAAATTTGTAACAAAAAGTTTAGTTTTCTTCATAGTTAGCATTAAGAATTTATCCTTTTTCAATTAACACAACCTAGTGCA
TAAAGTATAAAAGGGTACATATAATTTACATATATAGAATGTGCATGAAATCTAATTACCACATACTTATTTTATTTCCTCAACATGCCTTTATCATCGC
TAATTCATAGTCAATACTCATTCTTGCTGGCTATCAATGTATGGTTCCCAAGTTGGTGAGGGCTCAAGGAAGGTCACCACGTCAAATGGGTACCAAGGCC
ATGACTTAAGAACGGTCAGCACATCATATGCATCTCAAGATGGGGACAACTCATGGAAGGCCACCATGTCATATGGGTTCCAAAGTGGTGAGGGCTCGAG
GAAGGTCACCACATCATATCCGTACCGAGGGCAGGACTTAAGGATGGTCAGCACATCATATGTATCTCAAGATGAGGACAACTCATGGAAGGTCTCAATG
CCATCTAGGTTCCAAGTTGGTGAGGGCTCAAGGAAGGTCACCACGTCAAATGGGTACCAAGGCCATGACTTAAGGACGGTCAGCACATCATATGCATCTC
AAGATGGGGACAACTCATGGAAGGCCACCATGTCATATGGGTTCCAAAGTGGTGAGGGCTCGAGGAAGGTCACCACATCATATCCGTACCGAGGCCAGGA
CTTAAGGATGGTCAGCACATCATATGTATCTCAAGATGAGGACAACTCATGGAAGGTCTCAATGCCATCTAGGTTCCAAGTTGGTGAGGGCTCAAGGAAG
GTCACCACGTCAAATGGGTACCAAGGCCATGACTTAAGGACGGTCAGCACATCATATGCATCTCAAGATGGGGACAACTCATGGAAGGCCACCATGTCAT
ATGGGTTCCAAAGTGGTGAGGGCTCGAGGAAGGTCACCACATCATATCCGTACCGAGGCCAGGACTTAAGGATGGTCAGCACATCATATGTATCTCAAGA
TGAGGACAACTCATGGAAGGTCTCGATGCCATCTAGGTTCCAAGTTGGTGAGGGCTCAAGGAAGCTCACCACACCATTCGAATCACAAAGGGAGGACTCA
AGGAAGGCCACCGCATCATATGGAATCCAAGATGATGAGGACACAAGGAAGGCCACTACATCATATGGAATCCATGGGGAGGACCCAAGAAAGGCCACCA
CGTCATATGGTTCCCAGGATGAGAAGGGATCAAGGAAGGTCATAATGTCATATGGGTCTAATGGTGAGGATGATCCAAGAAAGGCCACCACATCATATGG
AATACAAGATAAAGAGTATCCCAGGAAGGCCACCACATCTTATGGAGTTCAAGGTGAGAAGGACCCAAGGGAAGCTACCATCTCATATCGATCAGCACTA
ATTTATTTTACTGTGACACTTATTTGGGAATGAATGCATGAGTACATTGCATTAGATTATGTTGTAGGCCATAAACTTCTGCACATCGAAATGAGATATT
TATGCCGTCTCAAACTTATTTCAGGGGACATCCATCACCATGACCATGCTGCCGTTCACATCCACAGCAGCGGCAACAAGCTAGTAGCAGATGTTTTCTT
CTTCCACGACGTCCTACGCCCAGGGTCCGTAATCACGCCGATCATCCCACCGACCATCACCCTACCACCTCTGCTGCCTCTCCGCGAGGCCGACGCGCTC
CCGTTCTCCACCGGGCGCTTCGCCGACATCCTCGCCATGTTCGCGCCGACGACATCCGACGCCATGGGCGAAGAGATACGGTCGACGCTCGACACCTGCG
AGAACACGCGCCCGCTCCCTGGCGAGAAGGCCGCCTGCGCCACCTCCCTCGAGTCTCTCGCCAGGATACCCGCCGTCCTCCTCGGGACACGCAACGTCCG
CGCTTTCTCCGGCGACATGCCCACCGATCCTGCCGGCACGTCGGCGAAGCGGGGGCGGTATAACGTAACGGCCGTGCAGAAGCTCTCCGAGTCACTGACG
GCGGCGGCGTGCCATGACCTGACGTACCCCTACGTTGTGTTCTACTGCCACACGACCAACCCAGCGGCCACGTACCTGGTGAAGCTGGCAGCCCAGGATG
GCGGGACGCCGGACATGGAGGCGTTGGTCGTGTGCCACCTCGACACGTCGTTGTGGAGTCCCAGACACCCATTCTTGGTGGCGCACAGTCTCAAGCCAGG
GGACGACGCAGTCGTGTGCCATTTTCTCTCTAAGCTCAGCATCGTCTGGGTCCCCGCTGGCGAGCAGGGGTGGCGTGCGTGAAGTGAAGCCTAATAGCGT
TAAGTACCCGTGCTCAGAGCTCTATCTGTAACCTGTATGGACCTAATGTGGCTCTGTAATGCTAAATAAAACCTGCGTCAATCATGTATCGTGATATTTT
AT
>GRMZM2G406170
ATGCTTTTCACGAGGAAGAGCTTGCTTCCAGGGACAGCCCTACCGGAAGGCACCAGGTTCAGCGGCCACGGCTTCCCCGATCCGCAGAGGTTCGCGCTAC
GGGCAGACGCGGACGCCATCCCCTTCAGCTACAGCCAGCTCGACGCGATCCTAAGGATGTTCCGGATCCCTCGAGGGTCCAAGAAGGCGGAGCAAGTCGC
TGACACACTCCGGGCATGCGAGGCCGAGTCCTCGGACGCTCATGCCTGCGCCACCTCCGAGCAGGCGGCGGCGGACTTTGCTGCCTCCTCGCTCGGGGTC
AGGGCCAGCGACCTGGTATCGGTCGTCACCGCCGTCCACGGGGGGAAGGACGCCACTAGGTACGTGGTGGCGCCCGACGGCGTCACACGCATCGGCAAGG
CGGCGGGGGCCGCGACCGCGGTGCCGTGCCACCCGATGCCGTACCCGTACATGGTCCATTACTGCCACCGGCCGACGGACGTGGAGGCGCTCCGCGTTGA
GCTGACTGGGCTCGGAGACGACGGCGCGACCATCGCGATCGCCATGTGCCACGCCAACACCATGAGCTGGGACGACCGCTACTTCCAGATGTTGAACGCG
ACGCGCGGCGAGGAGATCTGCCACTTCATGCCGTGGAACTATGTGCTATGGCTGCCGGCTGCCGACCTTCTAGCGAATAACTAGGATCACCTTCTAGGCG
GGTGATACACCGTCCATTCTAAAATGTAAAAAATAAAAATAAAAACTATATACATAGTTTTTTATTATGCACTTAGATATGCGTTATAATTAGATATATA
ATAAAAAAATAAACGACTTATAATTTATAA
>GRMZM2G032145
ATGGCCCGAGGTATCATACTGCTCCTGCTTGTGACCCCCCTCGCCATCTCCATGGCACTGCCATCACTATCAACGAGAATCGAAGGGAGTGTCATAGGGG
AGAGATCCAACTTGTTCTCACAGCTGCACTCCGATAATTCTAGCCCTACAGAAAACAAACTCCAACCAGGTCCTCTTTTCATATTGGTTATTTATTAGGG
ATCAATGAGCTTTGAATCAAGTAAAACAACAATTACTTCTACACTACTAGTTATCATTATCTGGTTGCTCGTGCAGGTGAAAAGTCCTTTGCATCGGAGG
CATATGCGGTGAACTGGAACGAACCACCAGACCAACAATCGCAAGACTCCCTCGAGCAGCTAGAGCCGTATCGAGTGATATGGAAGCAACCAGTGCAAGG
TGATTCATTTTTTTGCTTGCTTGCTTTCCGTGATGAATCCAAATTTCTTAGGATTAACTAAACTATATACCATTTCATGGTAATTATATACTTGTGATAT
TCGCCCCAATAGAGGGTCTTTTGCCTTTAAGGGCATGACCCGTGTTGTTGGGGGTTGTCGTTCGCGATCGCGTTTTCGATCTCTTTTCACAATGCCAACC
CTGAGTCTCTTCTAATTTTAGAGGACCGGTTAGAGGGTTGTTTCATCTTTTTATATCATCATTACCTACACGTCCGTTCGGTAGAGATGGAGGGACGTCA
GCCATGTGCTACTTTTCTTGATGGGCGAAGTAGGATGCCCTGTAAGCTGATAATGGGTTAATTTGAGTGATGGCTCGGTTCCCCGTCGAAGGGATCTGAT
GGATCAACTAGTGATGAGTCTCAAAAAAAATTTGTCTTCCGTTCCCATATAGTTTCTTTGAGGAAATAACCATGGGTCGGAAGCCCAGACTCGAACATGG
GTCGAGGTTCCCTTAGCGCTTGGGTGCCTAAGTATTGATCGTTGGGGTCCATCCTTTCTGCCCCCACTCTGGTTGCGCCCAAGTGTGGCCGTCGAACCCT
TGATGGGTCTGACTTCGAACTATTTGGCTTTTAATGGGCCATAGAGACGTCTTTTAGCCTTATATCCCTTTATACCTGGACGATTTATGGTTCGTGAAGG
CGACTTGTCCTTTGAGGATCGACTGATTGTCGCGTGGGTGCACGACTCAAGGAACCTATAATGTTAGGGCAAAGCGAGTGTGGGGTACCCAAGCGATGAC
TCTACCCAAAGAACTTTAGTAGCCCTTCTAGAAAATATCATAGTCTAGAATCTGAATTGTCATTCTATACATGACACTGTGTCACTATCTCTAATTGAGA
GTAAGAAGCATATCGTGTGATGGAAGGGGGAGATAGATCGTGAGAAGTAATGCTTAATTACATTTTTAGAAACATTTATAGAGAGAGAGGAGAGCTATTC
ATCACCCTATGTGAAGCTTCACCCACCCAGTAATTACTAAAGAACACTCAGTAATTTTTCGATAATTACTAAATATCGCTCAGTCATTATCGATAATTAC
TAAAGGATCTTTAGTATTTACCGGTTAGGTGAAGCTTCACATAGGATGAAGAATATATGATAGTATAAGAGAGGGATCCAGAGAGGACATGAAATAGAGA
GAGAAAATAAGGGGTACAAAAATATGTTGAGCATTAAAAAGAGCAAGAGGAAGAGAAAATATACAAGCATAATCTAATATAATACTACCTTCGTTTTTAT
TTGACACTAGCCAGTTCAATATTACACTAACAAACATCAAATAAAAAACCAGAGGGAGTATAACTTAAGAGACAGAGAAGTGTGAAATAGGTCCTCGATC
GTAGATTATTGGGCACTTGCTTTCCCTATTGTCTCCTCTGTCCTCCTCGTCCACACACTTCGCTCCTTGCTTCGCCTCAAGAAACCATTTATCCATGGCC
CGAGGTATCATGCTCTTGCTTGTCATCCCCCTCGTTGTCTCCATGGCACTGCCATCCCTATCGACGCGAGAACCGAAGGGAGTGTTATGGGAGAGATCCA
ACTCATTCTCATAGGACTCCGATAATTCTAGCAATCTAGCTCTGATGAAAGCAAACTCCAACCATGTTCTCTTTTCATATTGATTACTTCCTCCATTTTA
AAATAGTAGTCGTTTTATCTCTTGGTTTTTATGTCTATATTCAAAAGGATGATGATGAATCTAGACAGATATACAAAACACATACATCAAGTTTATATGA
ATCCACTAATTCTCTAAAACGAATTTTATTTTGGGACGGGGGAGTATTTATTAGGGATAAATGAGCTTTGAATCGGGTAAAACTGTAATTTCTTCTCTGT
ACAATACTAATTATCATTATGTGACTGCTCGTGAAGGTGAAAAGTCCTTCGTATCCGAGGCATATCCGGCGAAATGGAACAAACCACCATCACCAAGCAA
GCAATCGCAAGACTCCTTCGAGCCAGAGGCATATCGGGTGAAATGGAACAAATCACCACCACCACACCAACAATCGCAAGACTCCTTCGAGTCGGAGGCA
TATCGAGTGAAATGGAACAAATCACCACCACCACACCAGCAATCGCAAGACTCCTTTGAGCCGGAGGCATATCGGGTGAAATGGAACAAATCACCACCAC
CACACCAACAATCGCAAGACTCCTTGGAGCAGGAGGCATATCGGGTGAAATGGAACAAATCACCACCACCACAACAACAAACGCAAGACTCTTTCGAGCA
GGAGGCATATCGGGTGAAATGGAACAAATCACCACCACCACACCAGCAATCGCAAGACTCCTTCGAGCCGGAGGCATATCGGGTGAAATGGAACAAATCA
CCACCACCACACCAGCAATCGCAAGACTCCTTTGAGCCGAAGGCATATTGGGTGGGATGGAAGAAACATGCGCAAGGTGATTTGATTTCTTGTTTTTTGT
TTGCTCGTTGTGATGAATCCAAATTTATTTCTTGGGATTAACTGAACTATACCATTTCATGATAACTCACGGAGGAGGCACCATATGTACATCTTGCAGG
AGCAACGGACGTTGCTGATGAGACAACGCCAGCACGTGGTCATGGTCTGCATGTCGCGACCGGGATGCTCTTCACGAGGAAGAGCTTGCTTCCAGGGACA
GCCCTACCGGAAGGTACCAAGTTCTGCGGCCACGGCTTCCTCGATCCCGAGAGGTTTGAACTACGAGCGGATGCGGATGCCATCCCGTTCAGCTACAGCC
AGCTCGACACCATCCTGAGGATGTTTCGGATCCCTCGGGGGTCCAAGAAGGCAGAGCAAGTCGCCGCCACGCTCCGGACATGCGAGGCTGAGTCCCCAGA
GGCTCATGCCTGCGCCACCTCCGAGCAGGCGGCGGCCGACTTCGCTGCCTCCTCGCTCGGGGTCAGGGCCAGCAAGCTGGTCGCGCTCGTCACCACCGTC
CATGGGGGGAAGGACGCCACTAGATACGTGGTGGCGCCCAACGGCATCACACGCATCGGCAAGGCGGCAGGGGCCGCGGCCGTAGTGCCGTGCCACCCGA
TGCCGTACCCGTACATGGTCCACTACTGCCACCAGCCGGCGGACGTGGAGGCGCTCCGTGTTGAGCTGACCGGGCTCGGAGACGGTGGCGTGACAACCGC
GATCGCCATGTGCCACGCCAACACCATGAACTGGGACGATCGCTACTTCCAAATGCTGAACGTGACGCGCGGCGAGGAGATCTGCCACTTCATGCCGCGC
AACTATGTGCTCTGGCTACCAGCTGCCGAGCTTCTAGGGAACTAGTGGCAATGCCACTATGTTAGGTGTCGTTGCTTTGATAAAATGAAGTGTATGACAA
TGACAGCATCAACAATTGTTCGTATGAACATATGGTTGGACATGATAACTGCGAGAAAGAGAGGATATATGTTGTTGCGCCCTATGAATTGTG
>Sobic.003G287000 
ATGGAGAGGCTCATTGCCGGCCTACTTGGCTTCCTATTGGTCAGTCCCTCACTGCCACGCAGTTCATCTTCTGCATCTTTTCTCCCATCATTTGATTCAT
CAGCCTTTTACATGTATGGACAGATATGGGGGTTGGGGGAAGGAACAAGGAATGTCGTTTCGTTTTTTCAGTAATGGTTGCTAGTGATGCCTGTTAACAT
ATGCTGCTGCATGTGAATTTGAAGACATTAGAAGAGATTCAGCTTAACATACAAATATACAATACAAGTTGTATGCCTGCTATTTATATGAGAGTTTTTT
CTTCTATTGTTATATACTATATATCGATGCATTTTCGGACGATGTTGAGGTTCTTTTCAGTTTCACCCTAGTAAGTAACGACACATAAGATAGACACGAT
CTCTGATTGCAAACTAAAGAGAGAACTCTTGTGGTTTCCATGCAGATTGCGTCAGTAGGAAGCCATGCAGCTCGTGCTCCGGATCAATACTGGAAGTCTG
CTCTTCCCGACACTCCCATGCCGACCTCCCTCTCCCAACTCCTCAACACCCCAGGTATAACAATTTAACAAACAGCTCCAGATCTTCAGGCTTCAGCATG
TAGATACTATAACACCTCTTCCCTGCTTATATACGCAGCCGGAGGCACGACCGTCAACGTCGGCTGGGGCGGTGTCCACGTCGATGCTGGGCACGGTAAG
CCCGGGGGTACGACGGTTGACGTAGGCAAGGGCGGCGTCGGCGTCAATGTTAACCCTGGCAGCAGCGGCAGGAAGCCCGGCGGCACCACGGTCGGCGTTG
GTGGGAAAGGGGGAGTCGGCGTTAAGGTCAACCCTGGCTATGGGAAGCCCGGCGGCACGACGGTTGGTGTCGGGAAGGGCGGAGTTGGTGTTAACGTCAA
CCCTGGCTACGGGAAGCCCGGTGGCACCACTGTTGGCGTCGGGAAGGGCGGCGTCGGCGTGAACGTCAACCCTGGCAAGCCCGGCGGCACTACGGTCGGC
GTCGGCAAGGGCGGCGTTGGCGTCGACGTCAATCCTGGCTATGGCAAGCCCGGTGGCACCACGGTCGGCGTCGGCAAGGGCGGAGTGGGCGTCAACGTTA
ATCCTGCCAAGCCGGGCGGTACCGGCACAACCGTTGGCGTTGGCAAAGGCGGCGTGGGCGTCGGCGTCAATCCCGGGTACGGCAAGCCCGGCGGCACCAC
GGTCGGCGTTGGCAAGGGCGGGGTCGGCGTCCACGTGAACAACCCGCGCAAGAAGCCCGTCAACGTCAACGCCGGGCCTTTCCAGTACCTGTACGCCGCA
TCAGAGACGCAGCTGCACGACGACCCCAGCGTAGCGCTCTTCTTCCAGGAGAAGGACCTCCAGCAGCCCGGTAAGAAGGTGACCGTCCAGTTCGCCAACA
CCGCGACCGCCGGCGCCAAGTTCCTCCCGCGAAGCGATGCCGAGGCCATCCCGTTCTCCTCCGAGAAGGTCCCCGAGATCCTGAGCCGCTTCTCGGTCGA
CCCGGACTCCGTCGAGGCGGCGGAGATGGCGCAGACGCTGCGCGACTGCGAGGCGCCCGCGGCCAAGGGCGAGAAGAAGGCGTGCGCCACGTCGCTGGAG
TCCATGGTGGACTTCGCCACCACCAGCCTCGGGACCAGCCACGTGAGGGCCGTCTCGACCGTCGTGGCCAAGGAGGGCTCGCCGAAGCAGGAGTACACCG
TGACCGGCGTCAAGCCCGCGGCCGGCACCGGCCACGACGGCCGCCTCGTGGCCTGCCACGCGGAGCCGTACGCGTACGCCGTGTTCGCGTGCCACCTGAC
GCAGCAGACGCGGGCGTACTCGGTGTCGATGCTCGGCAGGGACGGCACGGCCGTGGACGCTGTCGCGGTGTGCCACGCCGACACGTCCGGCTGGAACCCC
AAGCACATCGCCTTCCAGGTGCTCAAAGTGAAGCCCGGCACGGTGCCGGTCTGCCACTTCCTGCCGCAGGACCACGTCGTCTGGACCCGCAGCGGCTGAG
GCTGCTGGATGGCTGCCGTTTGCTCTCGTCGCGCCGCCTGATGGAGTGATGGTTTCGTTTTCATTGTATTCTAGTAGCCTCTGGGCATACTGTTTATGTT
TCCAGTATAGTGCTTGATGTTTGTATGGATGGTGTGGCCAGCCAGTATCGACCACCTGCTTAGATTCTGTTGTATAGTTCTAAATAAACAGGCATGTCTT
TACGGTTACTGCTCTGAGCCTGAACAAACTTCTGTTGATCCCCGACGATTCGTCTAGCAGGCTATGCAGCCAGTCTC
>Sobic.007G219300 
ATGGCGCACTTCGCCTCCGCCGTCCTCCTCGCCGCTGCCCTGCTCATGGTAAAGATCGATGAAACAACCCGCTGGTCAGTGCACGTAAGGTAGAGGAAGA
CGCATTCACGAATTTCTCCATGCCTCTCCCCTCCCTCCCCCTGGGGTTCACTGGTGCAGGCAGGACGGCTGACGCATGCGGAGCCATCGACGACGGCCGA
GGAGGTGTTCTGGCGCGCAGTCCTGCCGGGCTCCGCCGTGCCGGACGCCGTCCTCCAGCTCCTACGCCAAGGTCGGTTCTCCTCTCCCGGCCCTTTGCTG
GTTCTATATCTTGGAGTATGTACGGTTTGATCAGGGAGCAATGCACGTATGCACGCACATCACCTACGACGCGCTCAGCGAGCCAAGGGATAGCGGCCAG
CGCCGGCAAGAAAAAAGACGACGACGACGACAAGCCGCTCCCGTTCAAAGGCTACTCCTTCAGCGGATACGACGACGGGCCGACGACGACGGCGCGAGGC
GGTGGGGCGGCCACGGTCACGCCAACGCCGACGCCGACGGCGAGGGCCCCGACGTCGGTGTTCTTCCACGAGGAGGCGGTGCGCGTGGGCGAGCGGCTGT
CGATCCACTTCCGGGCCGCGGCGCCAGCCGCGCTGGGTCTCCTGCCGCGCGGCGTCGCGGACTCCATCCCGTTCACGACGGCGGCGCTTCCGGCCGTCCT
CGCGCTCCTGGGCGTCCCACCGGGCTCGTCCAGGGCCGCCGCCATGGCGGAGACGCTGCGCACCTGCGAGCGGACCCTGCCCGCCGGGGACACCGAGGCC
AGGTTCTGCGCCACGTCGCTGGAGGCCCTGGTGGAGCGCGCGGTGGCGGCGCTGGGCACGCGCGACGTCCGGGCGGTCACCTCAGCGCTGCCCCGCGCGG
GTCTGCCGCCGCAGGTGTACGCCGTCCGCGCCGTGCGGCGCGTCGTCGTCGGTGGCGACGGCGGCGGCGGCGCCAGCAGCTTCGTGGCGTGCCACGACGA
GGCGTACCCGTACACCGTGTACCTATGCCACGGCACGGGGCCGGCCAGGGCGTACCTCGTGGAGATGGAGGGCACCCGCGGCGGCGGCGCCGTCACCGTG
GCCTTCATCTGCCACACCGACACGTCCCGGTGGAACCCGGAGCACGTGTCGTTCAAGGTCCTCGGCACCAAGCCCGGCGGCGCGCCCGTCTGCCACCTGA
TGCCGTACGGCCACATCATCTGGGCCAAGAACGTGAAGCCCTCGCCGGCGTGAGGAGCCATTAGTATTCATTCCGCTGGAGAATGAAGATGAAGTATTCT
GTGTTGTGTTGTGTCCAGGGCTTGATTGACCGTCTGATCTGCTCTTGTTTGTGCGCGTCCAGTCCTGTGGTGTGCTGTGCCTGGTCACTAGACCAGCGTG
AGCGTCTGCAATAAAATAAAATGGGCTGCTTTTGTGCACTTGTGCTACGTACTTGAACATACTACTCTATTGTGAAATCATGCAAACTTTCATGCATTTT
CTTCAAGTTGGTAGCTCCGT
>Sobic.008G157700
ATGCTAGCTCTAGAGATGCATCGATTGGCAATAATCCTCCACCTTGTTGTGGTTGTAGCCGGCGCCATCAGGGTGCTTGGCCACCCCGGCGATGCAGGCG
GCGTTACACCCTTGGTGCATTTTTGGGAGAAGGCCCTCCCGGGTACACCTGTGCCAGAGGTCATCGCCGACCTCGTCCATAAAGGTAGTACAAGTGATCG
GTGTGCGTACGTTTCCAAATCCTCTTGCCAAAAAAATTGTCTAAATTGTGGGGGAGAAATTAATTATTACTTGCCATATTTTTAAGGTTATGCATGTCAG
AATGGTTTTGAGTCTATATAACACATGGGGTCGAGTTAAGCCTAAAAAACTATTTCATGTGAGTTGTCAAAACAGCTGCACAGAAAGTCTAACAAACAAC
ATATGTGACACATAAGTGTCGTAGTGAACTTTGTGGACCTGTGATAAAAGTTAAAAAAAATAATGTTATTAATTATATATGACAAAAGAAAAACGTAGCT
TTGTTACTACGTATTGTTAATTTCTACTCCACCATACTACAACTACTCTTCTGATTTTGTAGCTTCTGCTATGTTGTTTGGAAAAGCAAAGTTTCTGATG
TCCATGAATTTTTCCCGAGTGACATTGTTGTTCATGTGCCACGCTCTAACAATAGTTGTGCACACAAACTTGCTAGGATTGGTTTGAATTGGGATCCAGA
TTGATCGCATGTTTGGATTGATCGCTTTCCAGAGTTTGTACAAAATCTTATGTCTTGTGATGTAATTTGTTCCTCCCTAGATATAATAAAGTGTAAACTT
GTTTAAAAAAACATAGCAAAACTAATATCTATTTATTTGACTCTGCGCTATAACAAAATGATTTTAGAAGGTGACCTCTCTAATTAATATAGACGGACAC
ATTAAAGAATAATAACCTCTGTAAATACCTGTCTGTGATCACTATTAAGAGAGGCGGGCATGTTAAGGGTCCATCTCTGTAAATCGATTAATAGATATAG
ATATCTTCATACAGACAGCTGCGTCCAAAAATTATTAATAACATTTCTATATGAACTCCGTTGAAGACGAACTTTGCATTAAAATTTTAGCTCACGACAC
GATCTACAACTTTGTTGATGAGAAATTTTTTATTTGAAAAATCTTTAGGACCCGATATGATGTTTTAAGTTTTTCAAAATTTAGAATTTAAAAGTTTCAA
ACAACCTCGGATGTTGATATGGTATACACCAAAATTGTAGTTCTTAATACAATCTACAACTTTCCAATTGAAAACTTTATGATTTATAGTTGTTTAGGGT
CCCAAATATTATTTTATTTCATAGATTTTGAAATTCAGATGAACTTGAGTGTTTACATAGTTGATACAAAAGTTCTAGTGACTGACCCAATCTACAATTT
TGTTGTTGATAACTTTCTATCTGAAGTTATTTAGACTCTTAAATATTTGTTTAAATTCAGTATATTTTAATATTCGATTTTTTTTTGAAATTTTGTCAAA
CAATCTCGAATATAGACGTGTCCTATATAAAAGTTACAATGCCTGAGAAGGTTTCACTCTTACAACTAGCTTAGGATCTTTGGAGGAGGCTGGCCCAGCC
ATCTTTATTCTTCTCTCTCTAAATCAAAATTTTGTAGAGATGGTTATCTAGCCACCTCTACAAATCAGATTTCCAAGGGCAGCTAAGAACAGGAGGCACC
TCTAGAATTCGATTTATAAATCGACTCGGCTCAGTTTGAAGCCACATATAAATCGTTGTCCACTAAATCACAAATCTAGCCCAAAAGTAGCAAAAAAATA
ATCTAGGAAGACCCCACAAGCCCAAAAATAGCAGAAAAATTAATCTGGATTTTCCCATAGAAAACGCACGGCTTTGTTGTAGCCACAAGGGATCAAATCA
GGCGTCACACTTTACTCCTCTAACCATCTCACCCCCAAATTAACTTGTCTCCGTATGAGATTTTTTTGCCGTCTTATCTTCATCTATTTCAAATGAGTAT
TATTTGGCATTCTAAACGATTTCAAATGAAAAAGTTTTATCGATATCATCGAGATCTACAACTTTGGTTTGGTCATTTAACCATCCATGGTCTTTTAAAA
ATGTTGAATTTCAAATATGAGAACTTCAAATGTAATTTTCCTTATATGTATAACTCTCTAATGAAAAATATGTAAACTACCAGTTGTACAATTCTTCAAG
AACGACAACTTTGATTGTGTTGTTTCTTCATCTAAGGTTATTTAAACAATTTCAAATTTTACTATGTTGTTTTTATTTTTCGAGACGGCTCTAGATCTAG
GCGTCTTTACAAATTGATTTTTAGAGACGGCTAGATGTAGAGCCGCCTCTACAAATCAATTTTTAGAGACAATTAGAAATCAAGTGACATCTAAAGATAA
TGGCATTTGTAGAGGCGGCTAAAAATAGGAGCCACCTCTACAAATGCATTTGTAGAGACAACTTAGTTTAGACGGATTGGTAAGGGTGATTGTAGATTGA
GACCGTTTCCATTCAAAAAACGAGGCATTATTGCTAGAAATCAAGTCTGTAGTAAACATAGTAGTAGAACCTTTTTTCATTTGAGTTGTTGGTTTAGTAC
AAAAACTATTCAATACAAGATTATGAAAAGCTGATACACCAAGAACGTATAGCATCTGAGTGTGTAGCCTGCTGCGTTAAAATACAGAAAAAGAGAAAAA
TATTAATATTTATCGAACATAATTTATCGAACATAAATGGAAAGTCAAACATACTCACTTTTAACTAATATCACAAAAAAAATATTAATATTTATCGAAC
ATAATTTAGCATCATTACATAGATCATTGAATCTATTATGAACATATTTGGAGATAGACACTATTTTCTACAAACCTAATTAAACTTAATTAACAGCACG
ACTACCATCTATAGTTAAACCTGCTAATAAGTTTCGCTGTCATGCAGGCATTGATCATTCGCCGCTTGCCGAGCACTACCCTGTAACTGACTACGGCGCA
AGAGATGTATTTTTTGACACAAACTACGCCGTCGCAGGAGATGATATTAAGCGTAAGAAAGGTTGGCAGCGATGCCGCCGCTGTGCAGAAGACGCAAAAG
CAGGCTTCTACTTCCGCGAGACACAACTGCGTGTGGGCAGCACCATGACCTTCTCCTTCCGTCCGGCAATGGTTGCTCCCATCCTCCCACACGCCGTCGC
TGAGAAAGTCCCGTTCGGTGACCTGCCGGACTTGCTCGCGACGTTCGACATTGCGCCCAGCTCTGCCGAGGCGGCGACGGTGGCGGACACCCTGAGCCAA
TGCCAGGCGTTACCAATCGACGGCGAGCACAAGGCCTGCGCCACGTCCCTGGAGAGTACCGTGCAGAGCGCCATGCGCATGCTTGGCACCGCCGGCACAG
ACGACGACGACAGCGCGACGACGCTGTGGGCCGCCGCGTCGGCGCTCCCGAGCACCGGCTTGCCACTCCAGCCCTACGTGATCCAGGCGGTCACCACGCT
GGACGGCGACCGCCATGTGGGCTGCCATATCATGCCGTATCCGTACGCCGTCTACTTCTGCCACATGACGCCGGCGATGCCAACAAAGGTGTATCTGGTC
TCGCTCCGCAGCAGCATCAGCGGCGGCGGTCCGGCGGTCACCATGGCGGCGATCTGCCACCTCGACACCTCCAACTGGCAGAAGGCTCACCCAGCCTTCG
AGATGGTGCACACCCAGCCCGGTGGCGTGCCGGTGTGCCACTTCATGTCTTATGGTAATCTGCTGTTTGGGGAGAAGGCAGTGGCGGCCACTCGCTAAGA
ATGTATCAACGGTGCTTGTCAGTATTGTATGTAAGTGAGCACAAGATAAATAAGCACACACGGTGCGGTGATGATGTGTGAGTAATGGCACACGATGTGT
CTACTACTATGCTCATGTGGTCTGGTAAAGCAAATGTTATATGTGTGAGTGCCGCGGCGTAGTAACGCCGATCATATCGATTGTATACTTTGTTGTGAAT
CTATGCAATGGTGTTGCTGTATATATGAACCATTTTGTCCTATAGAGTTATAACAGTAATAATAATATAAGACGTTTTGGCTTTTCTAG
>Sobic.009G197300
ATGAGTTTCCGTGTGTCGCTACTCACTTTCCTCCTGGTGAGTTCATGCATCTGTCAAAGCTTTACGTACATACATATATTGCTGATTTAATTTGCTGACA
GCTTGCTACCATACATGCATATATATCGCTCCATATCAAAAAAATGATTAAAAACAAAAACAAATGCTCTTGGACACCAATCTCCATTTGAAGGTATGGA
CTTTGGTTGTAGAGTTTAGCATGACGATGGAGACCAGCATATCCGTTTAGCCCATCGTGGATGCAACCATGGATGCCATGCGTGGAGGCCACCATGATGC
CCCGCAATGGAGCACACACCACTGTGGAGCATTGTTGTGGGTGCTTGCTGGCCTACGTTGTCTCTAGGCCTTATTGGTCAGTTAATCCCGTCCCCATATG
TCCATGTTTTTTGGAGAAGCTTCCCCACATGTCCATGTTGATTGGAGGGGATTGAAACGGGATCAGCCCCTTCACATTATTTCAGACATAAATTAAAGGA
TTTCAGGAGAGACACCTTCATCTATTTTTAGAGATAGGTAAAAATTATAGACTGTCTAAAAATAAACGTACGTCTCTATAAATTTACTAGTAGAGATGAG
AAAATCCTTAATAGGCTTACCTCAGAAAAAAGCCAAGGCCCCTTAACGTAGGATGCGATGGTGCTTTTGGAATAGCCAAAAGAAGTTTATTTTGACTACT
TATAAAATGCATATATGAGATCTCTAGATTAGGTTTTTTTTTATTCAGAAGTATCTTCTGAAACAGTAGGAGTTAATGACCTATACCGATGACTTTGGCC
TTGTTTAGCTGGCAATTTATTTTTTTTTGTTTCGGCTACTGTATCACTTTCGTACTTTCGTTTGTATTTGTCAAATATTATCTAATCATAGACTAACTAG
GATCAAAAGATTCATCTCGCAAATTACAGGTAATTTATGTAATTAGTTTTTTTCGTCTATATTTAATACTCCATGCATGTGTCGTAAGATTTCATATGAT
GAGAAATTTTGAAAAAATTTGTAGTTCGCTGTGTTTGGAGGTATGCGCCCAAATTTGGCAACAACGGACGGCCGCAGTGCTACAGTGCCCAGTGCTGGTT
CTGCTATCATTGCATACTGGCAAAAAATGCTACCTGACTCTACCATGCCATCAGCTATACGTGACCTTTTGACCCCCAATAATAATGCTGGTAAGCTAGC
TTGTCCCACTGTACTCTTCATTTTATTAGTTATAATTTGTCTATTATTCTAAATTATAATAAGTTGTTCTAACTTTTCTAGATATATAATTTTTGCTCCT
CACATCTCTCTCTCTCTCTCTACACACACACACACACACACACACACACACACACATATATATATATATATATATATATATATATATATATATATATATA
TATAGTATACTCTGTAGGTAGCTACAAAATATGTTATTCTGTAGCCACCTCGATTTACGATAATTTTGTATACTAATTTACGATAATATGTATACATATT
TACGATAGTTGGGTTACTATAACACATGGGGATATTTACCGTAATGTTATAATAAATCACTTAGTAAGGAGTTACTATAATCTTGTAAATTAATATAGTA
ATTATCGTAACTCAAAGTGACTACAAAATAAGTTATTTTGTAGGCAGCTATATATATATAAGGAGAGTAAATATGTTATTCTGTAGCCACCTCTATGACG
ATAAATTTATATACTAATTTACGATAATATGTATACATATTTACGATAGTTGGGTGTTGGGTTACTATAACACATGGGGATATTTACCGTAATGTTATAG
TAAACCACTTAGTAAGGAGTTACGATAATCTTGTAAATTAATATAGTAATTATCGTAACTCAAAGTGGCTACAAAATAAGTTATTTTGTAGCCAGCTATA
GAGTCATAAGTTATTTTGTAGCCACTTTGAGTTACGATAATTACTATATTAATTTACGATATTATAGTCACTCCATACTAAGTGGTTTACTACAATGTTA
TGGTAAATATCTCCATGTGTTGTGTTATAGTAACCCAACTATTGTAAATATGTATTGATATTATCGTAAATTAGTGTATAAATTAACGAAAATGGAGGTG
GCTACAGAATAATTTATTTTGTAGCTAGCTACTGAATATACTCACCATACTGTATAGGTTCATGATGACATATAACACAATATATGAATGCTAATTATAT
AGCAAATATCTTGCTAGTCGCTTGGAGTTTTTTCTGATCGAAACATAAACTAGAATATCATATTTTGGTTGCAATATACAATAATAGTGATTTATTATGT
CCAATGAAATAGTTTAGAATTAACTCTACATAAGCTTCCTTTTAATCCATAAGCCATTTAGAAATTAGAAAATCAACAGTCGTCTGTAATGTGTGGAACT
TTGACTATGCTGTTTTTTTATATGAAAAGATGTGTCTACATTGATATAATTATGATACATCAAAGTTTCTCATGTTTTATCTAGTATAGAATTATAACAC
TCCCTCTATTAATGTGGAACTTTGACTACACTTTTCTTAAAACTCTGATTATTTCATTGATATACTTAAGTTCTAATCGATGATATTTCTTTATCCAAAA
GATGCAAACAAAGACAACCCTTACCCGATACCGGCGTCAGCCTTTTATGGGAAAGAAGCAAACAGCCTAAACCCAACAATCTTCTATGGGAAAGCAACAA
ATGGGGACGACAACCCTTACCCGATACCGGCCACAGCCTTTTATGAGAAAGAAGCGAACAACCGAAACCCAACAATCTTTGGGAAAGGAACAAATGGGGA
CGACAACCCTTACCCGATACCAGCCACAGCCTTTTATGGGAAAGAAGCGAATAACCTAAACCCAACAATCTTCTACAGGAAAGAAATAAATCGGGACGAC
AACCCTTACGTGCCGGTCTTGGCTTTTCATGGAAAAGAAGTGAATAACCTGAACCCAGTGAACAACCTGCCGCTCTCGGCCTTTTGTGGGAAAGAAGTGA
ACAATCTTCCGGTCTCAGCCTTTTCCGGAAAAGCAACAATTGGGCCCGTCCATGTGTCCAAAATGAACATTGCAGGTTAGTACATTGGTTCACGTTATGT
TTATAGAGGCCAGAATTATATAATACGACACTACAGTCGAGTACATTACTACCCGATTTGCAATATTTTGAAAGCTACCAGGAATGGTTGATGTTAACGT
GTTTTTTTTTTTTTTTTGACAAGATGATGCTGACCATCATGTTCACGAACATCGCCATATCGATGGTGGCCATGACCATTTCGATTCGAGGAACATCGGC
TTCCTCTTCCTAGAGGACGCCTTGACACCTGGATCCAAGGTTGCCCCTTATATCGACCCGGCTAGCAGCCGAGGTGCTCCTTTGCTGCCTCGTGATGTGG
CCGATTCCATCCCGATGTCCACAAAGAGCTTCACGGACATCCTCAGAATGTTTTCACCGGTATCACGCGCCATGGCGGAGAGCATATGGTACTCGCTAGA
GCTGTGTGAGCACCCTCGCCCTATCAAGGGCGAGAAGAGGGGGTGTGTGACATCCATCGAGTCCATGGTCGATTTCGCAGCGTCCATGCTCGGGACAAGC
GACCTCCGGGCCTTTTCATCCCCAAGCGTCCCCGTCGAAGGCCGTAATGCTTCCAAGGTTTACACCGTGCTGGCGGTGAGGGCGATCACCAGCCCGGGAG
ACACCATGACATGCCATGGCATCCCGTTCCCATACAAGGTTTTCCTGTGCCATGCCCTGGTGCCAACCAAGGTGTACTCTGTGACGGTAGAGAGCGACGA
CGACGACGGCGTGGAGGAGAAAGAGAGGATGGAAGAAGCGCTGGTCGTGTGCCACCTCAATACGGCGGAGTTCGACCCCATGAAGATGCCGCCGCGTGTG
AAACCTGGAGACGCCCCAGTCTGCCACTTCCTCAACAACGACGACGTCCTCTGGGCGCCCGCTGCAACTACACTTGGGACACAGCAAGGAGCAGCCGAGG
ACGTCGTCGTAGCTGCCCAGTAGAGGCAGCAGCTAATTAAAGGATGGTGCTTGCATATATGCATGCACACCGTACCGCCTACGCAAGTATTGTTGTTACA
TATGTGTGAAAATAATACGGCTAGCTATCGATGCATGCACGCACTCGCAGTGTGATTGAGCTTGCTAGCTAGCTAATGTGATTGTGCGGGTGAAATTTAT
GTATCGTATATGTAAAGAGCAGCTTGTTGCATATTACTAATAAATCTGTTTTAAATTATAAGACGTTATGATTTTCCT
>Sobic.008G157800
ATGCATCAACAATCCGCTTTCCTTCTGATCGTGGTGGCAGTTAGCACCATGGCCATGGCGCATGGCCAATTTGCAGCCAGCACTCCGGCAGCACGGTTCT
GGGAGCAGGCACTCCCCGGCTCGCCGATGCCGGAGGTCATAGCAGATTTTGTTCAGAAAGGTAATCTTTGCGTACATGTTTAATTTTTTTTAATAATAGA
ACGAAATGTTCCGGCTTCAACTTCTCACAAAAGAGAAGCATCAGACCAAGCTTATTACAAACTCTGTTTAATTATATGGTTGGTATAAACACATAAAAGG
ATTTCCTTGCATATACTTACTAGCAAAGCTACACGTACGTTGTAACAGAATTTACATCCTGCAACGTCTGTTCTAATAAGATGTTCTGAGATCAGATTTC
GTACTGTGATTGAACATATAACTAAGAGCATCTAAAAAGAGTTCCTAAAAACACTCCTAAAATTCAGTTTTAGCAGAAACTAAAAAAACCCCCAACACAG
ATCCGATCCTAAAACTTCCTCCTGATGTTTCCGTGTGCTTGTTAAATCGCTTGTTTCCTCCTTGTTAATCTCAGCCCCCCTCCCAATCGTCGTTGTGTGC
GGCGGTGCGGGGACAGAGGTTAAGCTACCTCTTTGTCCGCCATGGACAGAGCATGGGCGCAGGAGATAGCGGGAGGAAGGAGAAGGGGCTGTGGTGTGGG
CTATGTCAGACTTTATCAGAGTTAATTATAATATGATTTGCTGCTCTCTGAGTCGCTGGCTTGCTGCAAAGATGCCGCGCTTAATTTTTTTTAAACTCGT
GGAATTGTTGGCGCTATTGGAGGACCGGTGGTGTTGACGCTCCCAATTTTTTTTATAAGCTTTTAAAAGCAGTTTTTGGCACTCATTTTTTTAAGTAAGG
TTGGAGATGATCTAACTCGTGTGAACATAGTGACGGGACAATAAATAAATTAGAACTGTAATCTGTAATTTATCATGTACTACTACTCTTAATAAAACCG
ACTAGATGTGTCTTATACTTCATAAACAAATTTGAACTGTATTTGTCTAATTCATCATGTACTACTACACTTATTAGTAATATCGGCTAAAACTCTTATA
CTTTCAGAGTGGAGTGACACATAGGAAGAGAGTCTATTGGACCAAAATTCCGAGGAAATACTATTTTGCAAAGCTCCCAAAGCCGATTCTCTGCTAAATC
CAGCAAACCTCTGCCAAATAGTTTCTCCATAGAATTGATTCTCGTTAATTCTATGAAGTGATTCTCTAAAATGAATTAAGATGCTAGGAGCTGAAAAAGT
AGCTTCTCCTGATTCAGTGAAGTGATTCTCTATCGTGATTTGAAGAGTTTGTGCTAAAGAATCACAGAGAATTAATCACATTCCGTCGCAGAATCATTTC
TCTCAGAGAATCAGCTTTCATAGATATAATCAGAAACAGATGCAGCTCTACCAAACAGATGCAGCTCTACCAAACAGCTCTGAAGTCTGAACATTAAGTC
TGTATCATATTGCAGGAATCGATCAGTCACCGCTTGTGGAGCCCTACTCTGCACAGCCCAGTATTAGCATGTGCACACTCTTCAACACCATATGCGACCA
GCGGACGGTGGCGGAGACCGGCATCTACTTCCACGCGGCCAAGCTACATCCGGGCAGCACCATGACCCTCTCCTTCCCGGCGGAGGCGGAGACACCCATC
CTCCCGCACGACGTCGCCGACAAGGTCCCCTTCGAGAACCTAAGCGACGTCCTATCCACGTTCCACATCTCGCCGGGCTCCGCCGAGGCGGCGCAAGTGG
AGGACACCCTAAGCAAGTGCCTGCAGCCGCCAATCGCCGGCGAGATGAAAGCCTGCACCACGTCGCTAGAGAGCACCGTGAAGGCCGCCATGGAGATGCT
CGGCACCGCCGCCTCCGGCCAGCTGATGCAGGGTGGTGGTGGTGGTGGTGGTGACTACGTGTGGGCGGCAACGTCGGCGCTCCCCCGCGGTGGCCGGCTG
CCACGCCGGCAGTACGTGGTCCAGGCAGTCACCCCGCTCGACGGCGACGGCTACGTGTCTTGCCACAAGGTGCCGTTCCCGTACGCCGTCTACCAGTGCC
ACGTTACGTATACGGGGTACGGAGGCTACAAGGTCTCGCTCCGCGGCGGCGGCCGCCATGACGACGACGAGGAGGGCCCGACGGTCTCCTTGCTGGCGTT
CTGCCATTTCGACACCTCCTGCTGGAACCCGATGCACCCGGCGTTCCAGATACTCAACACCCACCCTGGCAGTACGCCGGTGTGCCATTTCATGTCGTAC
GGCAACCTCGCGTTCGTCAAGAAGGCAGGCACAGCCTAGTAGATTGCTACCGTGCAGTCTTCGATACTATGCCAATGTCGTGCTCTGGATATCAGCCATG
GCGCTCTCTGTTCATGCACCTGTAAATTAGTGTGTAAACGTGGACATGCATCCGTTCTAGCTCTAGCTAGGACGCGGCGTCGTCGATCTTCTATGTGATA
TAATGCTATGGTTCTATTGGCAGAAGAAAATAAATGTAAGGGCGTGTATCAATGGGCCGGTGTGTGTGTGTGTGTGTGTGGTTCATGTAACAAAGGGCCT
AGGTTTCTTTGGACTTTATAAGTACATGTCGCTGGTGTTGGTGAGTGGAGGCTAAACTTGTGGTGGGTGCTGTGTGGCCTAGTTAGCGCCGAACATATAT
AATATTGTACTATCAT
>Sobic.008G157500
ATGTATCCATTGGCACTCTTCCTGGTGATCTTGGTCACCACCGGCACCGCCTCTGCAGTGTACGGCCATCCTGCCGCCGCTGGCACTCCGGCGGCGCGGT
TCTGGGAGGAGGCCCTCCCCGGCACGCCCATGCCGGAGGCCATAGCCAACCTTATCCAACAAGGTACGTACGTATACGTGCTACCGATCTAGCTACGTGG
GCAATTGTGATAAAGAATTTTTTTAAAAAAAATAGAAATTTAACATTTTTTATCTATAAATTTTTCTTTTGCGAATCATAGTAAAGACAATAGACACTCA
TACATATATGCACTCACGTCTATAAAAATACATGCATATACGTACATTTTATCTCTATAAACACTTTCGAAAAAACCAAGTTAATAAGCTGGAAGATCTC
GAGATTAATTAACGTAGTTATTACAAGCGTCAAATCAACTACCACTAAAAGAATAACTGATTAAACCCTCGAATAAATCCAAGTAAATACAAATACCTAT
GTCAAGTCAAATACATGAATGGGTAGATAGGTTCTACTACAACCATTGATTTGAACGAAGGAATCAACCATTGTTGCATCTATACCGCTGTTATTGTTAT
GAGCTTCTTATTTCTTCATTAGAGACACTATTTGATTTGTGTTGTTTTCAACTAATCAAGTTTTCATATCATCATGCAAGCACTATATTAATTAAGCATT
AATCCTACTAGGTCATACTATTACTAATTATACACCTAATAGTCGTATATATTAATCGTCTCATGATTCATGAGATGCGCTAGAAAAAGTTATTCATAGA
AATTCTCATAAAATCAATTGGAGAACAAAAATAGCCTTGACTTTAATCTTCACCATATGCACTAACAAATATCAATAAATTCTAGAATTTGCATAGAAAT
AATAAACATCACCCTTCAATTATGTACAGTTATATATTTAATCATCATTGACAATAATAGACACGGAATATATATTCAAAAACAATTAATCTCCTCTGCC
ATTATGGAAAAATAAAACATAAGACGCTTGTGCTCCTCGGTATCTTTGAGCCAGGCGGCACATGGGAAATTAAACCATTAAGATCAAAATTTCAAAGCAA
AAAAAATAGACTCATGAAAAGTCACAACACATGAGCTACAGCAAGGATTAACAAAACTTAAGCTGAGATTTCAACCAATAACATACAGAAGAGATAAAAG
AGCAATTTAAAGGACTAAACTATGAGCCGATAAAAATCAAATTATAAGTGGTTCTGACTTTTCAAGAATACATACTTTTACTATGTATATATAGACATAA
TGTATACTTTGTTGGCTAAGTATCTTGCTAGAAAAGCCAACTTATTGTAAAACAGAGGGAGTACAATACATAGTATGCATATATATGCTAATAATGTCCC
CTAATATTTTATAATCCTTGCAGGAACATGTGTTGATGCAAATAAGAAAAGTAAATATTCCGTATTAAACACAATTTTACATCTACCTCTCCCTTACAAC
CAGAAGTGATTTGAACTTTTAGATTAGACATGCATCTACCTACACTGATACACTATGCCAAAACAGGACAAAGCACATACCTTCATCAGCGCGTCACTAA
TATGAGATTGGTGACACGTGTAAATTAAGAAAACACGGTTACTTAGGAGGTGTCACCCATGGCTAGAAAAAAAAAACGTGTCACTAATAATAAGTTATCA
GAAACTCTTCGCAATTAAATACGTCATCACTAACAGGAAATATATTAGACTTGTTGAGATGAAACGCATTACTTGGTTCAGATGAAACATGTCACCAATT
AATCTGATGAATTGGGGGAGTCAATTCTAGGTTCGATCAGTTCGGCCCTGCCCTGTTCCCTCGCTCTCTCGCCTCCTCTAGTCCTCTCCCCCATGCCGCC
TAGTGCGTCCCTCTTCCTCCATCACCACCACCTCTCTCGTCAAGGATGAAAATGGTCGAAAACGGAATTACAATATAGAAAACGAACGCGGTCGTTACGA
AATATTTCTATATTTTAGCAATTAAAGAGTACAAAAAATGATTAAAAATGGTTGTAAAACCAACTGAATCTAACAAATTTTTATGTTTGATAGAATTCGA
AAACGGTATCATAATATAGAAAACGATATCATAATATAGAAAACGAAAGCGGTCGGTACGGAATATTTCCGTTCCGTTTTCATTCTGTCCACCAACGTTT
TGAGACATGTGAGGTTTCAAGTTTCATTTAATTCCTAGATGTAAAGGAGCTGTACCAATAATGGGTTATCGTTTATCAGCACATAGTGTATGACTATGAT
TTCTAATTATCTCTAATCTGTTGCCTCCTGTAGGCATTGACCATTCGCCGCTTGTGGAGCATTTCACTTCTAGCAGCCGCCGCCCTGCTGCCGTCGATTT
GATAACATACAGTTACAATGGCGGCTCTCGGGTTTACGCAGCGGTGCCACCAGGCTTCTTCTTCCTCGAGTCTCAGGTAAGCGTGGGAAGCGCCATGACA
GTCTCCTTCGAGCCGGCAGCGATGTGGCCTCCCATCCTCCCCCGCGACGTCGCCCAGAAGGTCCCATTCAGCAACCTAGCGGACGTGCTCGCCACGTTCC
ACATCGCGGCGAGCTCCGCCGAGGCGACGACGGTAGGCGAGACCGTGAGCCTGTGCGGAGCCCCGCCGCCACTCACCGGCGGTGAGCAGAAGGCCTGCGC
GACGTCGCTGGAGGACACCGTGGAGAGCGCCACCCACATGCTCGTCGGCGGCGGCAGCGTTCGTCATCATGGCGTGGTGTTGTGGGCGGCTAGCTCGTCG
GCGTCGGCGGTGCCGCCGGCGGCACACCACCAGCAGCAGCCGTCGTTCGTTGTCCAGGCGGTCGCCTCGCTCGACGGCGACCGCCACGTCGGCTGCCACG
CCATGCCGTTCCCGTACGCCGTCTACTACTGTCACATGACGGGGCGGCCGTCCAAGGCGTACGCGGTCTCGCTCCGCGGCCTCACCGCCGGTGGCAGTCC
GGCGGTCACCACCATGGCGGCGATCTGCCACCTCGACACCTCCAACTGGGACCCGGCGCACCCGGCCTTCGAGATGCTGCGCACACGGCCGGGCGGCGCG
CCGGTTTGCCACTTCATGTCGTACGCCAGTCTGCTCTTCGGCGAGAAGGCAGCCAACGCCTAACTAACACGTTACACGCGTTGCTCTTTTGATGCATGCA
TGGCTTTATCCACACACGTTACAAATGAAGAATTTGTGCAAATTCGATGGCGTCTATATATATGTTTATATCTTGAAGAACAGTGCTTTATATATTATTA
GCATAAATATAAGTGCCCGCTGTGTCTCTGGTTCATAGGGCCTGTATGTTTATTTGGTCTCGGCTGATCTTGTATATATATGCCTTAGTTCCCAAAATAT
TTTGCAAATTTTTTCATATTCACCGTTACATCGAATCTTGCGACATATGCATGGAGCACTATTAGATAAAAGAAATAACTAATTACATAGTTTACTTGTA
ATTTGCAAGACGAATCTTTTGAACCTAGTTCATTCATAAGTGGATA
>Sobic.002G173300 
ATGGCGTCCACTCTCTGTCGCTGTGGCTGCGCTCACCTCCTCCTCACCGTCTCCAACCTGCTGCTCCTACTCTGTCATCTAACACGTGCATTCCCACTAC
CATCACCACCACCTTCAAACGCCGCCTCCCCGTCGCCTCCTCCTCCGGTGCCGCCGCCGCTACCGCGAGGCCTCCCACGGCTGATACCGGCGTGGTCGCT
GCCGCCCGTGAACCCGTTCACGGCGAAGGCGGCGTTCATCCGGTACTGGAACCGCAAGGTGCGCGGCAACCGCCCGCACCCAGCCTTCCTCTTCGCCAAG
CTGTCGCCGCTCTCGGCCCCCGACGCGGCCACCTTCTCCACCCTGGCCTCCGCGGGCAAGCTCGCCTCCCGCATCCGCGACTTCTGCGCCGCGGCGTCCC
TGCTCTGCCCGTCCACCCCCGCGGCGTCCTGGTCGGCGGCGTCGTCGTCCTCGTCCGTGGACGGTGGCGCGGCCGGCGGCGTGGCGGCCTCCTCCTCCGG
CGGCGGCGGCGCTGCCTCCTCCGCGCCGTTCAAGAACTACGAGAACGGCAACTTCAGCAGCTACGGCAACAGCGGCGGCGGCGGCTCCGACCAGTTCGCG
GTCTACTCGAGCGGGAAGAGCGGCCCCGTTGACTCGTTCAAGCGGTACGGCAAGGGCTCGCTGGGCCGGAACGACTCCTTCACCAACTACGAGGAGGGGG
GCAACGTCGGCACGTCCAGCTTCAACTCCTACACCACCGGAGCCACCGGCGGCGCCGGGGAGTTCGCCGGGTACGCTGGACAGACCAACACGGTGGCGGT
GACGTTCGCCACCTACGACAACACGGGCAACGGCCGCACGCACGAGTTCACGGCCTACTCGCAGGACGCCAACTCCGGCGTGCAGAGCTTCACCGGCTAC
GGCAAGACCGCGAACGGCGCAGGCGAGTCCTTCAAGACCTACGGCAACAACTCCAACACCGTCGCGTCCGGCTTCATCAACTACGGCGACAGGGCCAACG
GCTTCAACGACACGTTCGCCTCCTACGGCCTCGACGGGAACGCGCCCCAGAACACGTTCCGGAGCTACGCCTCCGGCAGCAACGCCGCCGTCGACGAGTT
CAAGGCGTACAGGGACCAAGCCAACGTCGGCGACGACAGCTTCGCGTCCTACGCGAGCAACGCCAATGGCGCGGCCGCCGACTTCGACAGCTACGGCAAG
TCGACCAACCCCGGGAGCGTCGCGTTCAAGGGGTACGGCCAGGGATCCAACCCTAACCACCGCATCGGCTTCACGCACTACTCCGGCGAAAACACGACGT
TCAAGGCCTACTCCAACGAAGGCGTCGAGTTCAAGGAGTACCAGAACATGTCAAAGATGGAGGTGTCCAAAACGGCCGCACCGGCGACAACGGCTGGGCA
CCGGCTGCCCATGTGGTCGCCGGAGCCAGGGAAGTTCTTCCGGGAGCGGGACCTCATGATGGGCAACCGAATGCCCATGCCGGACATCGCCGACAAGATG
CCGCACCGCGCGTTCCTGCCGAGGGACATCGCCGCCAAGATCCCGTTCGAGGAGAACGCGGTGTCGGCGCTGTTCGGAGCGCCGCCGGGCACGGCGATGA
GGCAGGTGGTGGCGTCGACGGTGGCCGAGTGCGCGCGACCGCCCAGCCTGGGCGAGACGAAGCGGTGCACGACGTCGGCGGAGGACATGCTGGACTTCGC
GGTGGAGATGCTGGGCAGCAACATCGCGGTTCGCAGCACGGAGTCCACGGCGGGCGGCGGCGGGGACGTCCGGCTCGGCAAGATCACGGGCATCGCCGGC
GGCAGCGTGACGAGGTCCGTGTCGTGCCACCAGAGCCTGTTCCCGTACCTGGTGTACTACTGCCACTCGGTGCCACGGGTGCGGCTGTACGAGGCGGACA
TCCTGGACGTGGACTCCAACCGGAAGATCAACCATGGCGTGGCCATCTGCCATCTCGAGACGTCGGATTGGAGCCCCAGCCACGGGGCGTTCGTCGCGCT
CGGTGGGAAACCTGGTCAGATCGAGGTCTGCCACTGGATCTTCGAGGGAGACATGGCTTGGACCCTTGTTGATTGATGTTTATGACACCACAACCGTTAG
ATTTGCCTGGCCTGGTGGTTTACCTACTCCTCTCAATCTCATTAATTAAAGAAAAAAAATAACCCTTTTCTGACTTCTTCTCTGTTTATTTATTTATTTA
TTTAATTCAGAAAGGTTTTTTTGGGCTCGTTGCTGCTGCGGATATGTACTCCTATGTTGTGACCAAGTTGACTTCATCAGTATATAGCACATGAAAAGAA
AAAGTACGTGAGATCACAGGTGGGTAAAGTGGTGGTTTGGAAGCACCTACAGCATACAAGTGAATTGCTGTATTGTTGGCATACATTGGAACGACCAACT
AGGTAGTAGCTTCCAAACTCTGATTAATAAATCAGTAACAGTCTAACAGAAGCGTGATCTTGTTTGAAAACATGACACTGGAAAATAAATATGAGCTCAC
CTTCAGCTAAGGAACTTTAATTAATTTATAAACGACTATTCACTCTCCCCTAGTTAGCCACCTATCTCGATCTTACACCAATTTGTGCAACCTTCTATTT
ATCACTACATGATCCGCCGGGTACTATGCAAAGAGTTTCTCTACACCATCTCCTTTGTGATCTTCACTGACTGATCCGGCACCCTATGATCAAGTGATTC
AGTTCTTTCTCTCCACTGCTGTTGCTTGATTCTTCATGGTTTCTTCTCTTGATTTCGCACATTTATTGACCCCTTGCATCAGGA
>Sobic.007G116800 
ATGGCTTCTTCCCCTCCCCCACCGCCCATCCGCACCGTCCTCGCCGCCACCCTGCTCCTCCTCCTCGTGTACCTCCTCCCGCACAATGCCGCCGCCGCCG
CCGCCGTAGCCGACGCGTCGTCTGCGGTGAACCCGTTCACGGCGAAGGCGGCATTCATCCGGTACTGGAACCGCAAGGTGCCCAACAACCGCCCGCACCC
GGCCTTCTTCGTCGCCAAGCTCTCCCCGCTCCCGGCCGCCGACTCCGCCTCCTTCCCCACCGCGCTGCCCGACATCCGCGCCCGCCTCCCCGAGCTCTGC
ACCAAGGCCGCGCTCCTCTGCCCCGGCCCGGCTACCACCGACGCGGCATCGCTGGCGGCATCGGGCCCCAGAGGCGGGGGCCCGTTCAAGGGCTACAGCA
ACGCCAACTTCTCCAACTACGGCACCGGCGGCGTAGCGGGGGCCGACTCGTTCCGGAACTACTCCCCGGACCTCAACATCGCCGCCGACAGCTTCCGCCG
CTACGGCCGGGACTCGTCGGGACGCGCCGACAGCTTCGCCTCCTACGAGTCCGACGGCAACGTCGTGACCGCCAACTTCACCTCGTACGCCGGCGGCGCC
ACGGGCGGGTCGGGCTCCTTCGCCGCGTACGCCGCGGAGACCAACGTCCCGGACTCCACCTTCACCAACTACGACGCCGGCGCCAACGGCCGCGGCCGGA
GCTTCGCGTCCTACTCCCAGGAGGCCAACCACGGGGAGAACGGCTTCTCCGGCTACGGCAAGAGCGGCAACGGCGTGCGGGAGACGTTCTCGTCCTACGG
CAACGAGTCCAACGTGCTGGGCTCCGGCTTCGCCAACTACGGGCAGTCCGCCAACGGCGCCACGGACACGTTCACGGGGTACGGCGTGGAGGGGAACGTC
CCCGAGAACACGTTCCGGAACTACGGCGCCGGCGGGAACGCCGGCGTGGACACCTTCAAGAAGTACCGCGACGACGCCAATGTCGGCGACGACAGGTTCA
CCTCCTACGCCAAGGGCGCCAACGGCGGCGCGGCGGAGTTCCAGAGCTACGGCAACTCGGCGAACCCGGGCAGCACCACCTTCAAGGGCTACGGCGAGGG
CAGCAACCCCAACCACCACATTGGGTTCAAGGAGTACGCCGGCGAGAACAACACCTTCAAGGGGTACGCCAAGACCGGCGTCAGCTTCAAGGAGTACCAC
AACACCTCCAGCTCTACTGCGGCGCTGACGGTGTCGGCGGAGGCGGCGGCATCGATGCAGCACCACGACCACCTGAAGTGGTCGCCGGAGCCAGGGAAGT
TCTTCAGGGAGCAGGAGCTGGTGTCCGGGAACCGAATGCCGATGCCGGACATCAGGGACAAGATGCCGCCCAGGGCGTTCCTGCCCCGCGCCATCGCGGC
GAGGATCCCCTTCGATCCCCAGGCCGTGTCGGAGGCGTTCGGTCTCCCCCTGGACACGGCGCTGGGGAAAGCCGTGTCGTCGACGGTGGCGGAGTGCTTG
CGCGCGCCGAGCAAGGGCGAGACGAAGCGGTGCGCGACGTCGGCCGAGGACGTGGTGGACTTTGCGGTGGAGACGCTGGGCGACGACATCGTGGTGCGCA
GCACGGCGTCGACGGCGGGCAGCGGCGGCGACGTCCGGCTCGGGACGGTGACGGGCGTGGACGGCGGGAAGGTGACGCGGTCCGTGTCGTGCCACCAGAG
CCTGTTCCCGTACCTGGTGTACTACTGCCACTCGGTGCCCAAGGTGCGGGTGTACGAGGCCGACATCATGGCCGCCGCCGCCGCCGCCGATGATGATGGT
GGCTCGGACGCCGGCGAGAAGGAGATCATCAACCACGGGGTGGCCATCTGCCACCTGGACACGTCGGACTGGAGCCCGACCCACGGCGCGTTCGTGGCGC
TGGGCGGGAAGCCCGGCGAGGTGGAGGTGTGCCACTGGATCTTCGAGGGCGACATGACGTGGACAGTCGCGGATTGAGTGACGACGTTCGTTCTCCTGCC
CTGCTGCTAGCGGGCTTTGCAAGATCACAACAAGACTGAACTACTAAGAAGAATTATTTTCTCTCTCGCAATTAATTTTTTTTTTATTTTCACTCCTTTC
TTGATCTACCTTATATAACGAACGAAGGTGGTAAGAATTGTGCGATTGGTGCAGGAGGAGAAAAAAAAGGTTTGGTGATGATGAAAACTGTAAAACTGTA
AAAATCTTGGGTGGGGGATGGAATGGAATAGCTGGCGATGTGATTGTCTTGATCAAATTGCTGCTTATGGTCAATGGTGGTGGTGCAACTGCAAACAAAG
GAATTAGTTATAATTCCAAAACAAAAGCTTGGTCAAATTTGAGCTAAAGTGGTTTGGTTCAAGTACGTCGTGTCATTTTCAGTGTGTATATGTAGCAGAT
CTCGGACAGAAGCAAATAGTTGCTTCCATGATCTCATCTGATCTCAGAAGAAAAGCGAGCAGCTTGTAACCCAAGTCACCGGCTCATGATCCGGATACGG
GTGGGCGGCCTTTTTGTAACCATGGACCATGGACGGACCATGCTCCAAAGTTCCAATGTCCAAAGGGGAGGGGGAATTAGAAAC
>Sobic.008G157600 
ATGCATCCATTGGAGCTCTTCCTGGTGGTCTTGGTTACCACCGGTGCCGCCTCTGCGGTGTACAGCCATCCTGCCGCCGCTGGTACTCCAGCGGCACGGT
TTTGGGAGGAGGCCCTCCCTGGCACACCCATGCCGGAGGCCATCGCCGACCTCATCCAACAAGGTATATACTATATACTTGTGATCTAGATAGTAGCGGT
AGGCACTACCAAAATGATGTTCTCCTAGTCCACTAAACAGTAATAAGAACACTACCACCAGTCCTAACATATGGGAATTCTCCGTAGGAGGTATTTCGTC
GGAAAAAGCTCATACTAAATATTGAATGCTAAATACTAGGAGAACTCCACATTCCTAGGAGAAGCAACAGATTATGGTTATGATGTGGGCTATTGTGATA
AAGAATTCGATGATAAAAAACTACAAACAGAATTTGACTTATTAGGACAAGCTACTATGACTTATAATTTGGAACGAAGGAATTAACAATTGCTGCAACT
ACTGCTGCTACTATTACCAGGTAACCAGGTTGTTATGTTTTCAATAGCGATAGGCGGGACCTTATTTGGATTTGTGTTGTTTACATGTAATGAAACTTTC
ATATCGTGCAAGCACTATTAGTACAAAGGGCACTCACAATGCAAACCCTATTATAGAGTCTAAAGTTATTTATTACCTCGAACAATGTGGACTTAGAGTC
TGAATAAGACATGGAGTCTTATTTTTTCTACCTCTTTCTTCAATAAATACGGTGCCACATCAGCAAAATACCATAAATAATATGTAATTAATTGTCTTGG
ACTCTATGATAGAGTCTTGCATTGGGAGTGCCCTAACCGCACTAGTCTTACTTTATTACTACTAATTGGAAACCTAAAACTCATATATATTAATCCTCTC
TCATGACTCATGAGATGCGCTAAAATATAAATCATAGAAATTATCACAAAATTTTGATATTACTAATTGGGGATCTAAAAAGAGTCTGATGTTTTTAACA
CAAAAAAGGAGTCTTGATGGTTTTTTAACATGAAAAGGGACTCTTGTGATGTGTCTAAGAAACACCAATAAATTCTTTGAAATTTGCATAGAAATAAGAG
ACATCAACCATTAATTATGTACACTTAATCATTATTTGAAATAATAAACATAGGATCTGCTAAAAAAATACTCACCCCCACCATTATAGAAAAATAAAAC
ACAAAAGAGGCCATATGTAGTAGAGCTCCTAGAATTTTTAGAGCCAGCCGCGCTTGGGAAACTATTATGATCAAAATTTCAAAGCAAAGATTTAAACTCA
TGCATGAAGTCACAACACATATGCATGGGATACAACAAGAGCAAACAAAATTTAAGCCTAGATTTCAACCAATAACATACTGAAGACAGATACATGAGCA
AATTCAAAGGGAAAACTATGAGTATGGATGAATAAGAGCGTACATTAACTGTTTAATTTATAACAATCAAATATAGACAATACACAGGGACGTACCTAGC
TAGCCCAAAATTGAGTGGCGGCACCTTCTTGCTGAACTTCTACACCTAAAAATGCTCTAATTTCCTTGAAAACCAACAAATTGAGTGGCGGCTTGTGCGT
CCACTCGCTCTACGCTGGGTCTGCCCCTGGCAATACATAATATGTTTTTTTAGATATTGAATCCTAATATATTGTAGTCCTTGCAGGAACATTAATTGAA
CATGTGTGTTGATGCAAATAAGAAAAGAGAGAATATTTTGTATATATATATATACAACACAATTTAAAAACTACCTCGCCGATTCCATTCCCTTACAACC
AAAAGCGATTTGAACTTTTAGCTAGATTCGTATATAAGACAGCATGCATGCATATCTACCTATTTAAGTGATTTGAGCCATGTGAGACTTCATTCCTAGT
CTTAGATGTAAGATGAACCGTAACAAATGTGTTAATGGTTATATATCGGTACAGCGCATTATAGTCCATACTCCATAATCCATAGCAGTCACTACCAGAT
TCTGGGGCTACAGGCACTCAACAAAAAGCCTCAAATACACTTAACAAAGACTTTGTCGAATGTAACACCCAGCAAAGTCCAGTCGGCAAAGCTGTTGATC
CATAGTATGTCTGATTTCTAATTATCTTGCGTCCTGTGTAGGCATTGACCATTCCCCTCTCGTGGAGCATTTCACTTCTAGCGGCCACACCCCTGTCATG
AACATAAACTACGGCTACGGGGCCTACGCCGGCAGCTCTCTAATGAACGCAGCAGTGCCCCCAGGCTCCTTCTTCCTCCAGTCTCAGCTGCGCGTGGGAA
CCGCCATGACCGTCTCCTCCGAGTCGGCAGCTACCGTGCCACCCATCCTCCCACGCGACGTCGCCCAGAAGGTCCCATTCAGCAACCTAGCGGACGTGCT
CGCCGCGTTCCACATCTCGCCAAGCTCCGCCGAGGCGACGACGGTGAGCGACACCCTGAGCCTGTGCGGAGCCCCGCCGTCACTCGCCGGTGAGCAGAAG
GCCTGCACCACGTCGCTGGAGGACACCGTGGAGAGCGCCACGCACATGCTCGTCGTCGGCAGCAGCGTTCGTCATGGGGTGGTGTATTTGTGGGCGGCCT
CGTCGGCGGCGGCGGTGCCGCCGGCGGCACACCACCACCAGCAGCAGTACGTTGTCCAGGCGGTCACCTCGCTCGACGGCGATCGCCACGTCGGCTGCCA
CGCCATGCCGTTCCCGTACGCCGTCTACTACTGTCACATGACGGGGCGGCCGTCCAAGGCGTACGCGGTCTTGCTCCGCAGCGTCACCGGCGGCAGCAGT
GCGCCGGTCACCAAGGCGGCGATCTGCCACCTCGACACCTCCAACTGGGACCCGGCGCACCCGGCCTTCGAGATGCTGCACACACGGCCGGGCGGCGAGC
CGGTTTGCCACTTCATGTCCTATGCCAGTTTGCTCTTTGGTGAGAAGGCAGCCAATTAACGGTTAATAACAAAATACATTGAAGAACGCTGCTCATCCAA
GCTTCATCATAAGTATAATTAGCTGTGTGGTGTCTTTTTTTTATTGCGAGTAATTAGCTGTGGTGTCTGGTATATATAAGTATGTCCGGTCTCCGTTCTT
GTATAGTATATATAGCATGTTTCTGTTGCACTGTTGGTGTATGTCGTCCTTAGTTCATCTCAGATACGTATCTTGTGTATTGCTGTGGCGTGGCGTCCTA
TATTGTACTGTGGTTATGTGGAAAAATATGGTTTTTTAGGGCACTATAGATTTTTTTTGAGTGTGGAATGGTGGATGTTTGCCGAAGGCCCCCTGTGTCG
CTCTCGTCAAGAGGGGCGACACGGGCGGCA
>Sobic.002G040200 
ATGCTCTTCACGAGGAAGAGCTTGCTTCCGGGGACAGTCCTGCCGGACGGCACCAAGTTCGGCGGCGGCGACGGCTTCCCCGGTCCCCAGAGGTTCGTCC
TACGGGCGGACGCGGACGCCATCCCTTTCAGCTACAGCCAGCTCGACACCATCCTGCGGATGTTCCGGATCCCTCGCGGATCCAACAAGGCGGAGCAAGT
CGCCGCCACGCTCCGGACATGCGAGGGCGCCAACGAGTCCCCGTCCCCGGACCCTCACACCTGCGCCACCTCCGAGCAGGCGGCGACCGACTTCGCTGCC
GCCTCGCTGGGGGTCAGTGCCAGCGAGCTGGTCGCCGTCGTCACCGTCGTCCACGGGAGGAAGGACGCCGCCAGGTACGTGGTGGCGCCAGACGGCGTCG
CGCGCATCGGCAAGGCGGGAGCCGCCGCCGCGGTGCCGTGCCACCCTATGGCGTACCCGTACATGGTCCACTACTGCCACCGGCCGGCGGACGTGGAGGC
GCTCCGCGTCGAGCTGACGGGGCTCGGAGGAGACGGCGGCCACGCGGAGGCCGGCGGCGCGACCGCGATCGCCATGTGCCACGCCAACACCACGAGCTGG
GACGCCCGATACTTCGAGATGCTGAACGCGACGCGCGGGGAGGAGATCTGCCACTTCATGCCGCGGAACTACGTGCTGTGGCTGCCGGCTGCCGACCTGT
AG
>orange1.1g018131m
ATGGAGTTTCACTTGTTGCCCATCCTTGCTTTCCTCAGTGTAAGCTTCTACTCACTTGCATGGTCCTGATTGCTGAACAAACAGCTTCCCTTGGAATTCT
GCATTTGCCTCTCTTTAATAGGTTATTTATTCTAAAAGATTTTGGACTGACTTGTCTTGCAGCTAGCACTGGTAGCAAGTCATGCTGACATTTCTCCTGA
GCTTTACTGGAAAACTGTACTGCCAAATTCCCCGATGCCAAAAGCTGTCAAAGATCTTCTACAGCCAGGTCAGAATTTTCATGTCCAAGCACTCTCTTAC
ATCAATTTAATTGTAGTAAAAAATTAGTTTTATGCACTTCAAACCTGAGATATGAAAATTTCAGTCATAAAAGAATTTTGAGATTACTAAGTTAAAGTAT
GAGGAAGAAAAGCATACCTGTTAAAGCCAGGTAGATGTCAAAAATGTGGAATATATTTTCTTAGCGTGTTCCCACCAAAATTTCAGCGGCTCAAAATCTC
GTTCAGGAGAAGAAATTTGCCGTAGATCCACCGTTTATGAGACTACCCCTTAGTCTGTATTAAAAGGTCTCTTCTAATATTGTTACTATATTTGCAGATG
TGCTGGAAGACAAAAGCACCTCTGTCAACGTAGGGAAGGGTGGTGTCAATGTGGATGCAGGGAAAGGAAAGCCCGGTGGTGGCACCCATGTGAATGTTGG
GGGTAAGGGCGTTGGTGTAAACACTGGAAAGCCTGACAAAAGAACCAGTGTTGGTGTTGGCAAAGGAGGAGTATCCGTAAGTACAGGACACAAGGGAAAG
CCAGTTTATGTTGGAGTAAGCCCATTCAACTATGTATATGCTGCAAATGAGAACCAACTCCATGATGACCCGAATACAGCTCTTTTCTTCTTGGAAAAGG
ACTTGCATCCTGGCATGAAGATGAACTTGCACTTCACTCAAACTTCAAATGGAGCAACTTTCTTATCTCGCCAAGCTGCCAAATCAACTCCTTTCTCGTC
TGACAAATTGCCTGAGATCTTTAACCAGTTTTCCGTGAAACCTGGATCAGTTGAAGCTGAAATAATGCAGAACACAATCAAAGAGTGTGAAGACCCTGGC
ATTAAAGGAGAGCAGAAATATTGTGCAACTTCACTGGAGTCAATGATTGACTTCAGCACTTCTAAGCTTGGAAAGAGTGTTCAGGCAATTTCTACGGAGG
TAAAAAAAGGAACCAAGATGCAGACATATACAATCGCAGCTGGAGTGAAGCAGATGGCAGCTGACAAATCAGTAGTGTGCCATAAGCAGAACTATCCATA
TGCTGTATTCTACTGCCATGCAACACAAACCACAAGGGCTTACATGGTTCCCTTGGAAGGTGCTGATGGGACAAAAGCCAAAGCAGCAGCAGTCTGCCAC
ACAGATACATCAGCATGGAACCCCAAGCATTTAGCTTTTCAAGTGCTCAAAGTTAAGCCAGGAACTGTTCCTATATGTCACTTCCTTCCTGAGGATCACA
TTGTCTGGGTTCCCAATAAGAAGACTGGAGAATAGAATTTGATCCTCTTATCCCATCTACTTAATCAGCAGAGTTTGAATCAGTCAGTTCAAGCAGTTAT
CCATTTAGTTGTACAATAATTTACTTTGAATACCCAGTTCAATTTGTTATGCATACATTAAGCTTGCTGTACTTCAAAACTTGTGTGCCTAGTATTTATC
TTATCTACTTATGGAGCTATCTTCACAGTCTTACTTTGCGGCTGGCTGGTGAATCTATTAGAAATCCCTGTGATCACATGAATCAAATAAATATGATCAT
CCCATGAACAAACCATCATTGAC
>orange1.1g023233m
ATGGGTTCTCTTTTATCTTCCCGGAGCTTCACCCTCTGCGTCCTTCTTGTTTTAATGGTAACATCCGTTTCCTTTTAAGCTTTCTCATACTTTATTGTTC
ATAGTACTTTAATTTGTTTTAATCATGCCAATGATCTGAAAGTTCTGAATTTCCTTTCTTGTTTTATAATATATATAATTGCTTTTGCTGTGAAATCTCA
TGGACAGTTTGCTCAAAAGAGTACAACCAGGAAGGTAGTAACTAAAGACAATCAGCAAGCTTTAGCTAATACTGATGGTCATTCGTCATCATCACACATG
ATGAATAATCATATGGACCCTTCAGAGCAAATTTTCTTTACCATTAGTGATCTTAAAATTGGAAAATCTTTGCCCATTTATTTCTCTTACAAAGATCCTT
CAACTTCACCTCATTTGTTACCTAGAGATGAAGCCAATTCAATTCCTTTCTCTTCATCTGAATTACCTTATCTTCTTGAATTCTTCTCCTTCTCAAAAGA
CTCTCACCAAGCCGAGGCCATGAAATACACACTTACTCAATGCGAACTTCAACCCCTCAAAGGAGAGACCAAGTTTTGTGCTACCTCCTTAGAATCCATG
CTTGATTTCACACGCGGCGTCTTCGGATTGGAAACCAACTTCAAAATTTTAACCACTAATTTCATCACAAACCCGTTAATTGGTAATCCTTTGCAAAACT
ATACCATCTTGAAATTGCCTGAAGAAATTTATGCTCCAAAAATGGTAGCATGTCATTCTATGCCTTACCCATATGCAGTCTTTTATTGCCATTATCAAGA
GAGTGAGAACAAGTTGTTTCAAGTTTCTCTGACCGGTGAAAATGGAGTAAGAGTTGAAGCTGCTGCTGTTTGTCACATGGACACCTCTCAATGGAATCGT
GATCATGCTTCATTTCGAGTGCTCAAAATTGAGCCTGGAACTTCCCCTGTGTGCCACTTTTTGCCTGTTGATAATTTAGTTTGGGTGCCTGATCAATTGC
CCGCTTAA
>orange1.1g036311m
ATGCTTCACCTCCTGTCTTCTCCTCTCTTCTTCCTCCTGCTCTTATCCCTCTGTTTTCTTAATCATGTAAGCATTCGCTTCCAATCAAACACCACATTTG
TTATTTATGGATTTTGTTCCTTCGCATTATCTTCATCTTCTTCTTATTATTATTTTTATTTTTATTATTATGTTTTCAATGATTTTTGTTTTTTTTGTTT
TTCGTTTTTGGTTTGTGCAATGCAGGTTAATTATTTGGGCGGCACCGAGATTTCAGACAGCATTGATATGAAACAGAATCCATTCACTCCAAAAGCTCAC
CTGATTCGATACTGGGACAAAGAGATCCGCAGCAATTTACCAAAATCTCCTTTTCTCCTCTCAAAGGCCTCTCCCTTAAACGCGGTGGACTCGGCGAGTT
TCGCCAAACTCGCCGCCCAAAATGCTCTCTCTTCGGTCCTCCCATCCTTTTGCTCCTCCGCCAAACTCTTTTGTTTCCCCGATTTATCCAACAGTCTTGA
AAAACACGACACCGACTCCAACTTTGCCCGTTACCTCAACAAGAACTTCACCAATTACGGCACCAGTCGAGTCGGCGGCGCGGACTCCTTCAAGAATTAC
TCCGACGGCGATAATCTCCCCGTCGATTCCTTCCGTCGTTACAGCCGTGACGCCGTCGGCCACCAGGATAAATTTTCCAACTATGCCCCTGGCTCCAACG
TCGCCGACCAGAGCTTCAATACCTACGGCGCCAGCGCATCGGGTGGCGCCGGCAGCTTCAAGAACTACAACGAGGAAGTCAATGTTCCGCATCTCCGATT
CACCAGTTACGCGTCGGAAGGCAACGGTCGGGCCCACTCGTTCACTGCCTACGCCGAGAAGACTAACTCCGGCAGCGAAGAGTTCGCGAACTACGGGAAG
AACGCAAACGGAGCCCCGAATGCGTTTACTGGTTACGGAAAAGAAACGAATGTGATTGGTTCGGGTTTTTCGAATTACGGCGAGGGGGCCAATGGGGCTA
ATGATAGTTTCACTTCCTACGGAGAAGATGGAAACGTTCCGAACAATAGGTTTAATAACTACGGCGCCGGTGGCAATGCCGCCGTTGAAAGCTTCTCTAA
TTACAGAGACCAAGCCAATGTTGGTGATGATTCGTTTCAGTCATACGGCAAGGATTCAAAATCTGGTAAGGTCAATTTCGCAAATTACGGGAATTCTTTC
AACGAAGGTACGGACGTGTTCAAAGGATATGGTGAGGCAGCCCGCGGGCAGACCGTAGGTTTCAAGATGTACGGAGTTAACAACACCTTCAAAGATTATG
CAAAAAACGGCGTCACTTTTGCGAAGTATAACAATGACAGTTCTGGTGTTCAAAATATAAAGAAACCGAGTGGCAGTTTGCTCAATAGGTGGGTGGAGCC
GGGCAAATTCTTTAGAGAGTCCGTGCTGAAGAAAGGGAGCGTGATGGCAATGCCTGACATTCAAGATAAAATGCCCAAAAGGTCGTTTCTGCCCCGCACT
ATTGTTTCGAAATTGCCGTTTTCCAGTTCTAAAATTAAGGACATGAAGGAAATATTCCACGCTGTTGATAATTCGTCGATGGAGAGTATAATTAAAGAGG
CGTTGGGCGACTGCGAGAGGGCACCGAGCGCGGGCGAGACCAAACGGTGCGTGGGCTCAGTGGAAGACATGATCGACTTTGCCACTTCCATTTTGGGCCG
CAATGTGGTGGTCCGTACAACCGAGAATGTGAATGGGTCAAAGAAGAAGATCATGATCGGATCCGTCAAAGGAATCAACGGTGGTAAAGTCACTAAATCA
GTTTCTTGTCATCAAAGCTTGTTTCCTTATCTGCTTTATTACTGCCACTCTGTTCCTAAAGTTCGCGTGTATGAAGCCGATGTCTTGGATGCTAACACGA
AAGCCAAGATCAATCACGGGGTTGCCATCTGTCACTTGGATACCTCAGCTTGGAGCCCGACCCACGGAGCCTTCTTGGCTTTGGGTTCGGGTCCTGGGAA
GATCGAGGTTTGCCACTGGATTTTTGAGAATGATATGACTTGGACCACGGCTGATTAG
>orange1.1g045773m
ATGAAGATGGAACAGTGCCCCTCAGCATGTAAACTTTTCAACAGTAGCACAGCTCTTATTCCAGAGGCTGCACAGAAGAGCGACCTGAATCCTCTTCAAA
ACTTTCAAATTTTTATCAAGTGAAGCTTTCAAAATTTCTCAACAAATTGATTATTTGGTGTGGCTGCTACATTTTGTGCAACTGCTATTCATCTTCAAGT
ACAAATTACTTGCCTTCTAAGTTAGGGAAGACAGATGTGAAGCAAACAGGGAAACAGAACAAACAGGGCAAAAATTAAAATAACAGAACAGCAATGGTGG
CAATCAACAAACTAATAGCAATATTACGTTTGATTCTTTAGCTCAATTGTTCCTTCTCTCAGCATTCTTCAAAAGTTTTGAAAACTAGATGTGAAGCAAA
CAAAATAAAACAAATTTAGACAACAGAAGCCCTGTATTCAGCACGATATATGCTAGAAATTTCACATCTAAAATGCTAGAAATTTCAAACAGTACCAGCA
ATAGAATTTCTTATTGATAAAAAAATTAGAAATTTGTCTAATTTTGCAGCTTACGGAACATCTATGTCTGCACGTCCCCACGATTTCACACGTTACGGAC
AGAATGCGAAAGGACATCAAAATCAAATTGATTTCAAGACTTACGGATCAGCTTATACCAAGTTCAAAGATTATGCCAAATCCGGCGTAACTTTTGCCAA
CTACACTGAGGGAACCCCCGTTCCCAAGCCTAGTAGTGGCAGTTCGGTAAATAGGTGGGTGGAGCCGGGCAAGTTCTTCCGCGAGTCCATGCTCAAGAAC
GGAACTTTGATGCCCATGCCTGACATTAGAGATAGAATGCCTCGAAGGTCGCTTCTGCCCCGCTCTATTGTTTCCAACTTGCCTTTTACGAGCTCCAAAC
TGAACCAACTGAAGGAAATATTTCATGCGAGTGATAATTCCACAATGGAGAGTATAATTAAGGATGCCTTGAGCGATTGCGAGCGGGCACCAAGCAAGGG
CGAGACCAAACGGTGCGTTGGCTCAGCAGAGGACATGATTGACTTTGCCACGTCGGTACTTGGAAACAACGTGGCACTCCATACAACTGAGAACGCTAAG
GGGTCAAAGCAAGATATCATGATCGGAACGGTCAAGGGGATCAACGGCGGTGAAGTCACCAAATCTGTCTCATGCCATCAAAGCCTGTACCCATATTTGC
TTTACTACTGCCACTCTGTGCCAGAAGTCCGGGTTTATGAAGCTGATATTTTGGAACCTAAAACCATGGCCAAAATCAATCACGGCGTCGCCATCTGTCA
CTTGGATACTTCTTCTTGGAGCGCAACTCATGAAGCTTTCTTGACTTTAGGTTCAAGTCCAGGACGGATCGAAGTTTGTCATTGGATTTTTGAGAATGAT
TTGACCTGGACAATCGCTGATGTACGTGGTTAG
>orange1.1g044596m
ATGAACGCAAAACCTAAGCCCATGGAGTCTCTCCTCTCTCTCTTCTCCTTCTTCTTCGTGTTGCTTTATTCATTTCTCCTCTTAAGTGTAAGCATCTCTT
AAATTTAGTTTCTGAACTTAATCTTTAATTATTTAATAAATGCCGATATTTTTCTGAACAAGTAACGATGGTTCATGTTGCATTAATTAATGCAGGTTAA
GGTTACGTTGGCAGGTGGGGCCAATACTTCCGGCGACGTCTTAAAAGGCAAAGAAAACCCTTTCTCACCAAAAGCTTATCTGATGCGATACTGGGACAAA
ACCGTGAGCAAAAATTCACCAAAACCACAATTTCTTCTCTCAAAAGCCTCCCCATTAAACGCCGTCGAAACGGCGACTTATTCCAAACTCGCGGAGCAGA
AAACCCTCTCCTCAGTCCTCCCGTCCTTTTGCTCTTCCGCTAAACTCTTCTGCTTCCCCGACTTGTCCCCGAGTCTCGAAAAACACGGCGCCGACGCCAA
CTTCGCTGTTTATGAAAACAAGAACTTCACCAATTACGGAACCGCTGGACTCGGTGGAGTCAACTCCTTCAAGAACTACTCGGAGGACGGAAACGTCGAA
GTGGACTCGTTCCGCCGATACAGCCGCGACTCAGCGGGTCACAATGACAAATTCTCCGCTTACGCCTCTCATAGCAACGTTGTCGACGACAGCTTCAACA
CATACGGAACCGGCGCCACTGGTGGCGCTGGTGATTTCAAGAGTTACAACAGAGAAGTCAACGTCCCGAACCTCAGATTCACATCGTATTCGGATGCCGG
TAACGGCAGGGCCCAGACGTTCTCGAGCTACACCGAAAACACCAACTCAGGTGGGGAGTCGTTCTCGAGTTACGGGAAGAACGGGAACGGGTTGCCCAAC
GAGTTTATGTCTTACGCGAAAGAGTCGAATGTGATACAGAGCAACTTCACATCGTATGGGGAGGCGGGTAACGCGGCAAACGACACGTTCAAGTCGTACG
GGAGTGATGGGAACGTGCCGGAGCAGAATTTCAAGAGCTATGGAGATGGTGGCAATTCTGGGATCGAGAGTTTTACCAGTTACAACCCGCAGTCCAATGT
GGGTGCAAATAACTTCAAATCATACGCCAAGAGTTCCAACACTGAGAAAGTCAATTTCGCTAATTACCAGGAGGATTTCAACAGTGTCTCGCATCGGTTC
TCTGGATACGGGGAGAATGCGGACGGACAAAAGATCGGGTTCAAAGTTTATGGACCAGATCGCAGTTTTAAAGACTATGCCAAAACCGGTGTAACTTTTG
CCAGCTACAGTAAAAACGGCTCTGGATCAACCAGTGGCAGTTCGGTGAATAAAAATAATAATAAATGGGTGGAGCCGGGGAAGTTCTTCCGCGAGTCTAT
GCTGAAGACGGGAACTGTGATGCCAATGCCTGACATTCGAGATAAAATGCCTCAAAGGTCGTTTCTGCCCCGGGCTATCGTTTCCAAGTTACCATTTTCG
AGTTCCAATGTAAACGTACTCAAGGAAATATTCCATGCAAGTGAAAATTCTAGCATGGAGAGCATAATCAAGGATGCGTTGAGTGAGTGTGAGCGGCAAC
CAAGCAAGGGCGAGACCAAACGGTGCATTGGCTCAGCCGAGGATATGATTGACTTCGCCACCTCAGTACTCGGAAACAGCGTGACTCTTCGTACAACTCA
GAACGTGCAAGGGTCAAAGCAGAACATTATGATTGGTTCAGTGAAGGGAATCAACGGTGGCAAAGTCACCCAATCTGTCTCTTGTCACCAAAGCTTGTTT
CCATATTTGCTATACTACTGCCACTCCGTTCCAAAAGTGAGGGTGTATGAAGCTGATTTATTGGATCCCAAAACCAAGGCTAAAATCAATCACGGTGTTG
CCATCTGTCACATCGATACGTCTGCTTGGAGCCAGACTCATGGAGCATTCTTGGCTTTGGGTTCGGGTCCAGGGCGGATCGAAGTTTGTCACTGGATTTT
CGAGAATGATTTGACTTGGACCATTGTTGATCGTATGGTTTAG
>orange1.1g037848m
ATGTTCAAAAAGCTAGGTCGGCCCCGCTGCTTATTTAGTCCTCAAAGAGGCCGCGTACCGAATCCCCTCTCTCTCTCCGTTTCTCTGATAGACACTCAAG
AAGTTACCATGACCATGAGTACTATTTTCTTCTTCATCTTCTTGTTCTTATCGACCTCACCTTTGAATGTAAGCATCTCATCTTGTTTTTCCAGATCACT
TAAATTACAATATGCATGCCATTTTAGTACACATACATTAATTGTTTGATATTGCAGGTTTCTTGTGAAAGAGTTACTAATCGCGTTTCAAGTACTAGTA
CTGGAGGGAACCCATATACGGCGAAAGCTTCATTAATTCGATACTGGAACAACCACATCTCCAACAATCTCCCAAAGCCCGAATTTATTCTCTCCAAAGC
GTCCCCGCTAAACGCCATTCACCTGGCAAAACTCACCATACTCGCCGCCCAAAACACCCTGTCTTCACACCTCCCCGCCTTCTGTTCCTTGGCCAACTTG
ATATGCACATTAGAGTTCGACGACCAGTCCTCCTCATCAATCCGAGACGCCAGCTTTGCTGTTTATTCTAACAAAAACTTCGCAAACTACGGCGACTCGA
AACTCGGCGGGATCGACTCCTTCAAGAACTACTCACAAGCCCTCAACACCCCCAATGACTCCTTCAAGAAATACAGCAGAGAATCTACCGGCCACACAGA
AGACTTCACCAGCTATGCCAAAGATGGCAATGTTGCTAATGAAAACTTCACCAGCTACGCAGCCAATGCTAATGCAGGCTCGGGTGGCTTCACCAACTAC
GCTGAACGAGTCAACGTGCCGAATCTCCGCTTCGCCAGCTACGTCTCCGACGGTAACAATCACAAACTCAGTTTCACAAGCTACGGCAGTGACACAAATT
CGGGCGCTGAAGGGTTTATGAGCTATGGCAAGAATGGCAATGCCGGCCCCACTGATTTCACTAGCTATGCTGATAGTGCCAATACTGTTGGCTCCAGTTT
TACGGGCTATGCGGAGTCCGGGAATGCTGCAAACGACTCGTTCAAAGCTTATGGGGTGTCTGGCAACAACCCACATAACAACTTCAAAAGCTACGGCATC
GGTGCTAACTCGGCTGTGGCTGGGTTTACAAGTTACAGAAATGGAGCCAATGTAGGTGATGATTCGTTTCAATCTTATGCCAAGAACGCAAATTCGGGTA
AAGTTAACTTTGCTAATTATGGCAAAACATTTAATTTAGGAAATGACACGTTCAAAGAATATGGGAAAGGATCTGTGGGTCGGACCTCCATTGGGTTTAA
GAGTTATGATATGGGTCGTTCGTTCAAAGAATATACCAAGGGTGTCCCTGTCACATTTGCTGGTTACACAAACTTAAGTAGTGATGCTAATTCTGTAAAT
AGGTGGGTGGAACCGGGTAAATTCTTCAGGGAGTCCATGTTAAAGCAAGGGAACGTTATGGTTATGCCCGACATTAGGGATAAGATGCCCAGAAGGTCAT
TCTTGCCCCGGTCAATTTCGTCTAAATTACCGTTTGCAACCTCACAGTTAACCCAGCTGAAGGAAATTTTTCGTGTACGAGACAACTCGAGCATGGAGCG
CGTGATANNNNNNNNNNNNNNNNNNNNNNNNNNNNNNNNNNNNNNNNNNNNNNNNNNNNNNNNNNNNNNNNNNNNNNNNNNNNNNNNNNNNNNNNNNNNN
NNNNNNNNNNNNNNNNNNNNNNNNNNNNNNNNNNNNNNNNNNNNNNNNNNNNNNNNNNNNNNNNNNNNNNNNNNNNNNNNNNNNNNNNNNNNNNNNNNNN
NNNNNNNNNNNNNNNNNNNNNNNNNNNNNNNNNNNNNNNNNNNNNNNNNNNNNNNNNNNNNNNNNNNNNNNNNNNNNNNNNNNNNNNNNNNNNNNNNTTA
AACGCGCTGGCCGAGTGCGAGAGGGCACCGAGCCCGGGAGAGACCAAGCGTTGCGTGGGTTCGGTCGAGGACATGATCGACTTTGCAACCTCAGTGTTGG
GTCGTAATGTGGTGGCAAGGACGACACAAAATGCGAATGGGTCAAAGCGAAGAGTGACGATCAGTTCAGTCAGCGGAATCAACGGTGGAAAAGTGACTAA
ATCAGTGTCGTGTCATCAGAGTTTGTATCCTTATCTTTTATACTATTGTCACTCTGTGCCAAAAGTGAGGGTTTACGAGGCTGATGTTCTTGATGTGGTG
AGCAATGCCAAGATCAATCATGGGGTTGCCATCTGTCATATTGACACGTCATCGTGGAGCCCAGGACATGGAGCATTCGTGGCACTTGGATCAGGGCCCG
GACAAATTGAAGTCTGCCACTGGATCTTCGAGAATGACATGACTTGGACCTCTGCGGATTGA
>Glyma.14G141000
ATGGTGTTTCCTCTCCTATCTATCTTTGCTTTACTCAATGTGAGCTTCACTTTCCAAACTATAATATTGAATTAGCACGTGCTTGTTATTTTTCCCACTT
TGTCTTCAAGTTGTGGTTCCTTTTTATTCAATATTCATGAACCCCTAAAGCTTTGATATATCTTGTGATACTAATTATTTCAAACATGTTTCCATATTAG
ATAATAGTAATGTTTACGTGGCCTTTATGCTAATGAAGGTTTTGTATTTAATTTGCAGCTTGCAGTGGTGGCAACCCATGCAGAAACCTTGCCCCCTGAA
GTTTACTGGAAGTCGAAGCTTCCCACCACTCCAATGCCGAAAGCCATTACAGATATCCTTCACCCAGGTCAATTCATTTAGTAGCTATTTTTTAATTAGA
GAAGTTGAAGTTGTTTTTGAATTTCATACCATTTTCATACGTTACATTCTGAGTCCTAACATCATTAGTAAAAAAAAAAAAAAAATAGTACTATTTGGAA
TGACTTTGTGACTAAAGCAATTGTTTTCAAACACTGACTGGTTTGTTACAGTAACACATCTTTAATACTCTTTCTCATTATTCTGTTATTGAATGAAATT
TATGTGAATCTATTGAATATGTGAGTTTTATTTCTTAATCAGTACTAGTAGATCTGCTTCTAAATTTCAATTAATAGTATAAAATATATTAGAAAAGAGT
GTTAGATATAATATGTTACAAGATTTATCATCTCCTAACAAAAAAGGAAAACCTTTCACGCACGTGATCTTAGACAAAAGAAAATCTAAACACCTGATAA
TGATAGAAAAAATCTTGCACATGATCTTAGACAAAGGAAAATCTAAACACCTGATATTTTAATTAATAATTATCAGTGATGAGCATATCCAACGCAGGTG
CTTTATTAATTGCTTAAAATTAAGCAACATTACATGAAAAAATAATAAAAGTAGAGACATAGAATAGAAATAGATATAGGCAAATATTAGTTTATTAACT
TTGTCAGAAATGTCTGTAAGAGATTCGAACCCGGACTTCTCCCTTCTTCTATTCTCTCTTAACCCCAAGTCATTCTTTCCTCCCACCAAATTAATTTTAT
ATCTCCAAGAATATGACTACTCTTCAGCAACTGCACAATCAAATTCTGGCATTAACAATCTGAATATACGCAGATTTGGCAGAAGACAAAAGCACCTCTG
TGGCCGTAGGAAAGGGGGGCGTAAACGTTAACGCAGGGAAAACAAAGCCAGGAGGCACATCAGTGAACGTAGGAAAAGGAGGAGTGAACGTGAACACAGG
GAAAGGAAAGCCCAACAAAGGCACATCAGTGAACGTAGGCAAAGGTGGAGTGAACGTAAACACAGGACCAAAGAAGGGTAAGCCAGTGCACGTTGGAGTG
GGCCCACATTCTCCATTTGATTACAATTACGCAGCCAGCGAAACCCAGTGGCACGATGACCCCAACGTGGCACTCTTCTTCTTGGAAAAGGACTTGCACT
ACGGAACAAAGTTGAACCTTCACTTCACTCGCTACTTCACCTCAAGTGTTGATGCCTCGTTCTTGCCTCGATCAGTTGCTGATTCCATACCCTTTTCATC
AAACAAGGTGATGATCGAAAAAAATAATAAATTAAATATGTTTTTAGTTCTTTTAAATTTTATATTTGTCTCTTTATTCTAGCTTTCTGAATTAAAATTT
CTATTTTTTAATTCATTTAATTCGCAAAATATCTTTTTTAATTACTCTTGACTGATTTTTGACAATAAAAAGAACTAAAAAAGTATTTTTTGAATTTTAA
AAATTAAAAAAATATAAATTTTAATTTGAGAGATCAGAAAACATAAATCCCTAAATTTGAGTAACTAAAAATATATTTAAGACAAAAATAATAAAACAAT
GTACATAAATACAAGATTATAGCATGTGAGTATAACCATAATACCTAAAAGGCTATCAAACACTAACTTGAATTTGTACTCATATTCATGAGAGTAGCTT
GGTAGAAAAAATAGTCAATTCCTCTTTGAGAGCTTTATGCTCATTCTAAGGAATTGTTAAAGAGAATGTGAATATGTAAATTTTCGTAATTTATGGAATA
ATAAATTTACAATTTCTTAACTATAGATAGAGCTCTCTCAATTTACTAATAATTGGTCAAATCCATCACTTGGTCAATCTTATCATAATTTCATCCAAAT
ATCTGTAATCTATCTATGATAATTGATGATATAAAAAATAATATATAATTATTTATTGATACTAATTCACAACAATTATTTTAATAGGTGAATGAAGTGT
TAAACAAGTTCTCCATCAAGGAAGGGTCAGATGAGGCTCAAACTGTGAAGAACACCATCAGTGAGTGTGAAGTGCCTGGCATTAAGGGAGAGGAAAAGCG
TTGCGTGACTTCACTTGAGTCCATGGTTGATTTCGCCACTACCAAGCTCGGGAGCAACGATGTTGATGCTGTTTCCACAGAAGTGACAAAAAAAGATAAT
GAGTTACAACAGTATACAATGGCACCAGGGGTTAAGAGGTTGGGTGAGGACAAGGCTAGTGTTGTGTGTCACAAGGAGAATTACCCTTATGCAGTGTTTT
ATTGCCACAAATCAGAAACCACAAAAGCCTATTCTGTCCCATTGGAGGGTGCTGATGGAAGCAGGGTCAAAGCAGTTGCAGTGTGCCATACTGACACATC
AAAGTGGAATCCCAAGCATTTGGCGTTTCAAGTGCTTAAGGTTCATCCAGGAACTGTTCCTATCTGCCACTTCCTGCCTCAGGATCATGTTGTCTTTGTT
CCCAAGTAGAAATGTTTGTTCCGTCCCAAAATAATTATTATAGCTCATGCTTCATACCTTGATTTTATAATAACACTTCATATATGTCAACATAGTTGGA
TCTAGCAACAATATTGTATGTTTTTAACATGGTCAATTTAAGTTGCATGTGCCCATGATGCATTAGCACCATGCATGTATGTTTAATTTAAACATAATAA
TATATGCTATATTGAGGCTTTCTCTCA
>Glyma.06G081100 
ATGGAGTATCGTCTCCTACCCATTTTTACTTTACTCAATGTTAGCTTCAGCATCCAAACAACTGTAGCATGCATGCTTATTAATACTTTATTTAAAGTTA
TGGTTTCCTTTTAATATAAAAGCTCGATTTCTATTTAGAACGGGAATTTTCTTACTATAGCCACAAGAGTTATAATATATGGGATTTATTTTTTATAAGT
GGTAAAGCATTTTCTGGTATTAATTAATTTTATCACACACACACACACACACACACATATATATATATATATATATATATATATATATATATATATAATA
TGATCAATTACGACAAATTAATATTTAGCACTGTATCTTATATATATATATATATATATATATATATATATATTAAGAGACTGTATCACATATTATTATC
ATGAAAAGAATAAGGCCAGGTGCTGCATAATCTGTTTGGAATGTATTAAATGTTTAATTACGAGATGTTTTTGTATTTGACTTGACTTGCAGCTTGCACT
GGTGGCAATCCATGCTGCTTTACCTCCTGAAGTTTACTGGAAGTCGGTGCTTCCTACTACGCCAATGCCAAAAGCCATCACTGATATCCTTTACCCCGGT
CAGTGCACCATAGTATAAATTTTAAACTAAGGTCGATCATATGCAATGTTACACATACAATATTTGAAAAATAAATTAGAGAATCTTGATAAGAAATTAA
TACTCAAGGAACCACTTTAATTATTTGAAAATGAAAATAATACTTTTTATGTTATCAATATATTACTATTTTTTAATGCTTCCGATTTTTAAATTTATTA
ATAAGTGCTATTATCATAGTGAATTTTTTCTATTAAGCATATACACTAGTATATAATAAGTGTAGCTCAATTAATAACAAACGTTGAAGTTGTCAAAAAT
GATCTAGTAAAACATGATCTAGGTTTGATTTTTATAAAATATATTCTTGGAAAAAATTAAAAAAAAATATATAAAATATTTAGTCATATAGCCGACTTAA
AGAGCTCGAACTTACAGAAATATATTAAAATTTTAGCATGGAAAACCTAACGTCTACTAATTAATTAATTAATGACGGTGGTGAAAAAAAACTATTTTTG
TATATAGTTACTGGTAGTAGCCTTTTTCTATTATAACTTTCTCTTATAGCTATTAGATCCCGAATATTAATTGTAATTCTGGTTAGTTACATGCATATAA
AAACCCCATGCATGCATAATCGTATGTGTTGAATGACAGTTTCCATTCTCGAATTGGATATCTCGATCTGCAGTCTGCACGATCTCTCTCTTCGAGGTCC
GTGTTTATATTCTTTTAAGAAAGAAAAATGTTTATGTAAAAAAAATAGAAAAATGTGAACATATGTTGATTATGTTCTTTTTGATTAATCAAGAGTGTAA
TTGAATTTGAATATTTTGACTATAAGTCTCAAATATAAATTTTGTAGGTAAAAATTATAATTAAAAAGAGAAATTTTACTAAAACTTATTAGTTGTATTT
TTAACCGACAAAAAGATTAGTCGTTGAACAAACTATGATACTATATAATTATAATATGATAACTATTTTTTTTTTAAATGAGTCGTACTTATAGTTCTCG
CTTATATTTAAATGAGTCTTACTTTTAATTTTTAAATTTCGAACAAATTTTGATTAATAGTAGAAAATATATTAGGATGAGTATATGCTATTGTTAAATC
TCTTATATAGGAAAATATTATACATATATCCTTTTTTCTTTTTCTTTTTTTATCTTTCTCTTGGTTTTTTTTTTATTGTATCATTTGTCACATCTATCTA
TTTATCTTTTTTATTAATTTTTTAAAAAATTTAGACAATTGAACATTAATTGTATAAAATGTTTTTTAATCGATCTTTTTAACATATAAAAAATTAAAAC
TTCAAATGTATTTTTACTATTATATATATATAAGATATAATATATATGTATTATAATTTTTTAAGAGGCATGTATCAGAGTTGCTTCTTTAGAAAAAAAG
AAATTACCTTAAAAGGATAATTTAGACAAATATATAAAAAAAGTAAAAAGTTGCTTATTTTATTAAAAAATATTTTTTTTATAAAAACAATCTTAAGTAA
ACAAGCCCAATAGTAAAATATTATATATATTTAACGAAAAGTTAACAAATTTTGACAGAAAATTAAAAACTGGAGAAAAGTATTAGACACTCTAATGTAT
CAGGGAGTGAAGTGCAAATAATGTAAGAGAAATAACAATGTAATATTTGTATATCTCTATGGAGAGGAGTGTAATTTTCCGTATATTAATGGTAAAAAAA
ATGTTTTAAAGTATTTAAAATATATATTTGTTATTGTAACTCTCCTCTCAACTTGCATGTTTGTCCCACCGGCACGACTTATATGTACAACTTCACTATC
TTCACATGAACAGCTAAATCGACACATTAATAATCGGACCTAGTCACCATGCTCTCATTTTCAAATGTGCAATAATATAGTATTGTGAAAAAGAAAGGTA
CAGTCATACATGACGTCTTTAGTAGGGGATAAAAAAAATAAACGGTGAATGAAGATATTTAAAAACTAGTTGTGTATACACGAAAGTAACAGGGCATTAT
TATGACTCGTTGCAGATAGAATATCTAGTTTGGCTTATGATGAAGATAAGCTAAGTTAATTTATAATTTTAATTTGCAGATTGGGTGGAAGAGAAAAGTA
CCTCAGTGAATGTTGGAGGCAAGGGCGTAAACGTGCATGCAGGAAAAGGAGGAGGTGGCACCAATGTCAACGTTGGTGGAAAAGGATCAGGCGGAGGCGT
GAACGTGCATGCAGGTCACAAGGGAAAGCCAGTGCATGTTTCTGTTGGCTCAAAGTCTCCATTCAATTACATCTACGCTTCAACGGAGACTCAATTACAC
GATGACCCCAACGTCGCACTCTTCTTCTTGGAAAAGGACTTGCATCCCGGAACAAAGTTGAACTTGCACTTCACCACCAGTTCCAATATTCAAGCCACAT
TCTTGCCACGCCAAGTTGCGGATTCTATACCCTTTTCATCCAGCAAGGTGGAGGTTGTATTCAACAAGTTTTCCGTAAAACCCGGGTCAGAGGAGGCCCA
GATCATGAAGAATACTCTCAGTGAGTGTGAAGAGGGTGGCATCAAAGGAGAGGAAAAGTACTGTGCCACTTCGCTTGAATCCATGATTGATTTCAGCACT
TCCAAGCTTGGAAAAAATGTTGAGGTTGTGTCCACGGAAGTAGTGGAGGACAAGGAAACGGGATTGCAGAAATACACCGTAGCACCGGGAGTGAACAAGT
TATCAGGGGACAAGGCTGTTGTGTGCCACAAGCAGAACTACCCTTATGCTGTTTTTTACTGTCACAAAACTGAGACCACAAGAGCTTACTCTGTGCCTTT
GGAGGGTGCTAATGGGGTTAGGGTTAAAGCGGTAGCAGTGTGCCACACTCACACGTCGGAATGGAACCCTAAACATTTGGCCTTTCAAGTGCTCAAAGTT
AAGCCAGGAACCGTTCCTGTCTGCCACTTCCTACCTGAGGATCATGTTGTTTGGGTTCCCAAGTAGATTTGCTTTAATTTCAAGTCCTTCTTTCCTGTTC
TTGAATAACTTAGCTTCAGTAGCACTACAGAACTCTATATATATGCATGTATTTGCACTGTGTAGTTCTCTAGATATTAATAATTTTTTGCTGTTTATTT
AGATGCTATGCGTGGCTTCTTATGTATAAACTATGATGCATTATATGACTTATTGTGTGTTTGAATAGTAAATCGTTGTAGATAGTACGTAATGCGGCGT
CCTCGTTCTCTTATTTTGATGAGAGAAATTGTTGTTATGTTAATCACGTTATGTGTTCAAATTTGCCGTGATTATATATATATTTGCTCTGGATCCCGGA
TACCAC
>Glyma.14G140900
ATGGAGTTTCACATTCTTCCCATCATTACTTTTCTCATGGTGAGCCCCTACTCCTCTTCACACGCATTCATTTTTCTTTAAATAGTAGCGGCTTAATTTA
TCTATAAATAAACTATTTATTTAATCGCTATAGTTATGTCTAATTTAAACTTTAGTTCCTATACACACAATAAAATTATAAGTTTTAATCCCTACATAAT
TTTTTGTAGCAACTTATCACTACTACAAAGTTTTTGTAGCGATTTTATATCATTAAAATGTTTTTATCTAGTGTTAACAATAGGGATCAAAACTTAAACT
TTTATGCATGTAGACTAAAACTAAAATAATAGCATCTATAGGACCAAATAAGTAGTTTATCTATTATTTATTTTCTTTTGTAAACTTCTAAGTCTCTATT
TGCATGTGAAAATGATTGTGTCATTGCAACCAAAAAAAAATGATTGTGATAAGAGAAACTGAAGAGGTTGTGTTATGAAATGCAGCTTGTTGTGGCAACT
AATGCTGATGCTGCATTACCTCCTGCATTTTACTGGAAGTCCAAGCTTCCTACCACACCAATGCCGAAAGCCATCACTGATTTGCTACAACCTGGTCAGA
TTATTGGCAATTCTCGTAGGCTTTACATATGCATGGAATATTAGTTTCGATTGCTTAATTTCAAGTTCTATTCTATCAATAATTTGGCACAAAAGATCAT
TAAATAATTAAGAACATTTCACAATTATTTTAGTTCATTCAAATTTTTTTTTTTAGTTTATGCACCTCAATATCTCTGTTTTATATATGTACAGACACTA
GACAGGGTATGTTGTGAATACGACAGGAACACGCACCTAGTAGGAGGGCTACAGGCTAGTCCTGTTGTGTTAAGATAAAGAGAAATATTAGCCATACACC
TTTCTTAATACACCATTTAGAGAAATACCAATAACACTAACATTATCACTAAGTTGCACTTTCTTTTATGATTAGATGAAATCCATGTGAATTTTATTAA
ATATGTGGGTCTCATTTTCGGTGGATCACATTCTCAAACTAAAAAGACCCACATTAATTTTATTACTCGGAAGAAGTAAGTGTGTTCCAAAGAGCTGTAA
AAAAAAAGTGTGTTCCAAAGAGATAGTCCGTTGTACGTAATTACGATACAGTAAAGCATAAGCGTCAAATATTAAAATAAAATCACAAGCAATAGGGCTA
TGGTCGGATGGTTTTAAAATAAAAATAAAAAAAAACTCTTCTTATATTTCAGAATTGTTCATATTAAACAGACAATAGAATATATTAATAATGAAAACGG
TGTCCAACTAACTATATCTCTAATAGTGAATTGTATATAACCAATTTCGATGATTACTCTTTTTTAAGTGAAACCTGAAAAACTATGCAGATTGGAAGGA
AGAGAAAGACACCTCTGTGGATGTAGGGAAAGGTGGAGTAAATGTTGGTGTAGAAAAGGGAAACCAAGGACCAGGAGATGGCACTGATGTTAATGTTGGT
GGTGGAGACGGTGGAGTGAATGTGCACACAGGACCAAAGGGTAAGCCAGTTCACGTTGGAGTGGGCCCACATTCTCCATTTGATTACAACTATGCAGCCA
GCGAGACCCAATTACATGATGACCCCAATGTGGCACTCTTCTTCTTGGAAAAGGACTTGCACCACGGAACAAAATTGAACCTTCACTTCACTATCTACTA
CACCTCAAATGTTGATGCCACGTTCTTGCCTCGATCAGTTTCTGATTCCATACCCTTTTCGTCAAACAAGGTGATGATGGAAAAAAAAGTAATAGAACAA
TGTACATAGATACTAGATTATAGCATGTTAGTATAGGGATAATGTATAAAAGGCTATCAAACACTAACCTAAATTCGCACTCATCTCCATGAAAGTGATT
TGGTGGGAAAAATCGTCAATTCCTCATTGGTAGGAAGCTCTTTACGGACTATCTACTAATGATTGACTCAATCCATCACATAATCAATTTTATCATAATT
CCATACAAATATCCGTAATCTAGTTATATTAGTTGTTATATTTTTAACTGTCAATTGATGATTAAAAAAAAAGATAATTGATTGATACTGATTCACAACA
ATTATTTTAACAGGTGAATGATGTATTAAACAAGTTTTCAATCAAGGACGGGTCAGATGAGGCTAAAACTGTGAAGAACACTATTAATGAGTGTGAAGGA
CCTAGCATTAAGGGAGAGGAAAAGCGTTGCGTGACTTCACTTGAGTCCATGGTTGATTTCGCCACTACCAAGCTCGGGAGCAACAATGTTGATGCTGTTT
CCACAGAAGTGACAAAAAAAGATAATGAGTTACAACAGTATACAATGGCACCAGGGGTTAAGAGGTTGGGTGAGGACAAGGCTAGTGTTGTGTGTCACAA
GGAGAATTACCCTTATGCAGTGTTTTATTGCCACAAATCAGAAACCACAAAAGCCTATTCTGTCCCATTGGAGGGTGCTGATGGAAGCAGGGTCAAAGCA
GTTGCAGTGTGCCATACTGACACATCAAAGTGGAATCCCAAGCATTTGGCGTTTCAAGTGCTTAAGGTTCAGCCAGGAACTGTTCCTGTCTGCCACTTCC
TGCCTCAGGATCATGTTGTCTTTGTTCCCAAGTAGAAACACACACGAGTCCCATTTCTGATGTTGGTGAATAATTTGGCAGTTTTAATAGCATGAAATGA
GCTTTTAAAACTGAATGCGTAGTATTTGCATTATGTTATCCTACGTTGTCAGCATGTTTGCTTTTACAGGTTTACTGTTATCTCAATATATGTATATGTA
CTAGTGATGTATTAAATGTGCTAATATGTGATATATATATATATATAGCTTTTTCATTCACATGAAAA
>Glyma.04G079600
ATGGAGTATCGTCTCCTACCCATTTTTACTTTACTCAATGTGAGCTTCAACATCCAAACAACCGAAGCATGCATGCTTATTAGTACTTTATTTAGAGTTG
TGGTTTCCTTTTTCTTCATAAACTAATTAATATAAAAGCTTGATTTTCTATTTTAGAACGGGGATTTTCTTACTATAGCCACAAGAGTTATAATATATGG
GATTTTTTTTTGATAAATTGTAAACATTTACTGGTATTAATTTTATCATATATATATATATATATATATATATATATATATATATATATATATATATATA
TAATTAAATATGATCAACAACAAATTAATATTTAACACTGTATCCTACATATTTTTTTTAAGAGACTGTATCACATATCATGAAAAGACCAAGGGTGCTG
CATAATCTGTTTGGAATGTATTAAATGTTTAAGTACGAGATGTTTTTGTATTTGACTCAAACTTGCAGATTGCACTGGTGGCAACCCATGCTGCTTTACC
CCCTGAAGTTTACTGGAAGTCGGTGCTTCCTACTACGCCAATGCCAAAAGCCATCACTGATATCCTTTACTCTGGTCAGTGCACCATAGTATACTGAATT
TCAAACTAGCTCATATGCAATGTTACATATACATTTGAAAAATAAATTAGAGAATCTTGATTAGAAATACTCAATGGTGTAGTGAAATATTTTTGCTTAA
TTAAGCATATACACTCAATGGTTGTAGTTGAATTGAAAACATAAGTTGAGTTTCTAAAAAATGGAGTAGGTTTGATTCCGCATAATATATTTTTAGAAAG
AAATGAAAAACTTTAAATGTGATTAAATTTTGAATAGATAATTAGTTTTATAATTGACCTAAAATTAAAGTTTATAAGAATATCTCATACTTCTAGTAAG
GAACCTAAGACTCTAATTATAATTATTAAAAAAAAGCTTGTATATAATTACTAGTAGTATATTCAATCAACAAAAATTAGTAATTGACAAAACTAGTAGA
TACTATACAATTATAATATGATATCTAAAAAAATTAATCGTGTGAACACATTTTTGTTATTATTGATTGACATTAAATTTATCTAGAGTTATAAAATTTT
AGGAATCTCACTTATGATTTAATAGGTTGTACTTATAATTTTGAAATTTCAAACAAATTTTAATTAACATTAGAAAATATATTAGAAAGAATATGGGCAG
AAACACTTCTATTTAGGAAAATATTATACATATACTTTTTTTTTCTAATTTTTTTTTATCTTTTTCTTATTTTTTTTCATTGTATCGTTTGTCAAATCTA
TCCGTTTATCTTTTTATTAATTTCTTTAAAACTTAAACAATTGAATATACGAATTATAGAAAAATAATTTTTAATTTATCTTTCTAAAATATAAAAAATT
AAAACTTCAAATATATTTTAATATATATATATATATATTATATAGAGTAAGATATAATATATTTGTATCTTAATTAGGGAGGAAAGTATATATTATAACA
CAACATCGAAGGGAAGCCAATGTAACACTTGCATGTTGCATCTCTTAGGAGAATCAATTTGTTTAAATTTTAAAAAATATTATAAACTGTGATTTTTAAA
TTAATAATTTTTTAAGAGGCGTATCATAGTTCTTCTTTAAAAAAATAAAAAAATAGTTTAAAAACAGTGTTGACAAATATATCGAAAAAGGGAAAAGTTG
TTTATTTTATTAAAAACTGTTTTTTATTAAAAAAAAAAGCTTAACTAGTCCAATATGTGTAATATATACATGTATTTAAGTAATGAATTTTAAACAAAAT
GTTAACAAAATTTTGACAGAAAATTTAAAACTGGAGAAAATTATTATACACTCTAATTTATCAGGGAGAGAAGTGTATAATTAAATGTATATCTCTATGG
AGAGGAGTGTAATTTCCTGTATATTTAATGATAAAAAATGCTTAAAAGTATTTAAAATATGTGTTATTTTGACTCCTGTCAACTTATTAACTAGTTTGTC
CTACTGGTACGACTTATATGTACAACTTCACTGTCTTCACATGAACATATAAATCGACCCACATTAATAATCGGACCTAGTCACCATAAATGCTCTGCTT
TTCAAATGTGCAATCATATAGTATAGTGAAAAAAGAAAGGTGCAGTCATACATGACGTCTTTAGTCGGGGATAATTAAAAATAAATGGTAAGTGAAGATA
TTCAAAAATATAATTATTTTTTATTGTTTGGTTAAAGGAAAAAAAATAAAGTGACTTTTATTTATGTCTCCTTTCTTTACTCATGTTATATTTGGTAAAA
AAAATATTATATATTTATATTTGGTAAATAAAATAATATTTTATAGAGTTAAAATGAATATAAATATGATACAATGAGTCGAAGTTTAATGGTCATCATA
GGTAATAATAGTTTGGTACCTCTCGGAATGGAATAAAATAGAAATATTAAAAAAAAGTAAATATTCTTGGAGTTTATCTTACATGTCGAATATGAATTAA
TATTCTCTTACATATTTGTCAATAAACAGACATTTTTTTGGAATATATTTAGAGAATTCATGTATAATTACTTGTGTGTACGGGAAGTAATAGGAAATGA
GATCTCATTTAATTGGTTAAACATGTAAATTGTTGTAAAATTTATGGCATTAATTAACACATTGATTTTAATTCTTGCGGAAAAAAAATGGAAAGTATTA
GAATTGCAAAAGAGTAAGTGGATTACATAGGGCATAATCATAACTCGTTGTAGAATGTAGTTCGGCTGTTAAACTAACAATAAGTTAATTGATAAATTTG
CAGATTGGGTGGAAGAGAAAAGCAGCTCAGTGCATGTTGGAGGTGGAGGCGTGAACGTGCATACAGGAAAAGGAGGTGGCAGTGGCACCACTGTCAACGT
TGGTGGAAAAGGAGGCGGAGGCGTAAACGTGCATGCAGGCCACAAGGGAAAGCCAGTGCATGTTTCAGTTGGCTCAAAGTCTCCATTTGATTACGTCTAC
GCCGCCACGGAAACTCAATTACACGATGACCCCAACGTGGCACTCTTCTTCTTGGAAAAGGACTTGCATTCTGGAACAAAGTTGGACTTGCACTTCACCA
GGAGTACATCTAATCAAGCCACGTTCTTGTCACGCCAAGTTGCGGATTCGATACCCTTTTCATCCAACAAGGTGGACTTTATATTCAACAAGTTTTCTGT
CAAACCCGGGTCAGAGGAGGCTCAGATCATGAAGAATACTATTAGTGAGTGTGAAGAGGGTGGAATCAAAGGAGAGGAAAAGTACTGTGCCACTTCGCTT
GAATCCATGGTTGATTTCAGCACTTCCAAGCTTGGAAATAATGTTGAGGTTGTGTCCACAGAAGTGGACAAGGAAACGGGATTGCAGAAATACACCGTAG
CACCGGGAGTGAAGAAGTTATCAGGGGACAAGGCTGTTGTGTGCCATAAGCAGAACTACCCTTATGCTGTTTTTTACTGTCACAAAACCGAGACCACCAG
AGCTTACTCTGTGCCTTTGGAGGGTACTAATGGGGTTAGGGTTAAAGCGGTAGCAGTGTGCCACACTGACACATCAGAATGGAACCCTAAACATTTGGCC
TTTCAGGTGCTCAAAGTTAAGCCAGGAACTATTCCTGTCTGCCACTTCCTTCCTGAGGATCATGTTGTTTGGGTTCCCAAGTAGATTTGCATTCAAGTCC
TTTTTCCATATATGTCCTTGAATAACTAGCTTCAATAGCATCAGCTACAGAACTCGATGCATGTATTTGCTCGTACTATATAGTTCTCTAGATATGTATA
CTTTTTTGCTGTTTATTTAGATGCTATGTGTGGCTTCCTATGTATAAACCATGATGCATTAATTATATGCGACTTATGTGTTTGAATAGTAAATCGATAT
ATATAGATGTAGTAATGCGGCGTCCTCGGTCTCTTATTTAGATGAGAGATTGTTGTTATGC
>Glyma.04G180400 
ATGCCATCTCACCCTTCCTCCAAAAGGTCTATATATATCTTTGGTTTCTCTGTGTCTCAATATCACATTCTCATCTCTAACCACTTTGCTTCAGCTATGG
AGTTTCGTTGCCTTCCATTGGTTTTCTCTCTCAATGTGAGCTTTAACTTTTACATGCATTTCATCTCTTTTTTATTTTGTGAACTTTAAAGCAGCATTTC
TCCATATTATGCAACTGAAGTGGTGTACAGTAGAAATTCTTTAAATTAATAAACTCTTTAAAATAATAAATTTATCTGGTTCCAATTTGGGCCAATATAA
AAAATTGAAAAACTTGATAAAATAATAAGATAATAATTTTTCGTGAGATCCCTTTATAATTTTCGGTCCCAAGAAAATCATAAATTAATAATTCATAAAA
ACTGAAAAAAAATATATTACATTCATGTAATTTATGTATGTCAAACTTGCTTAAGAATACATTGAACATATTTGTTCATCTTGTTTACATTTAAAGTACT
TCTTCAAAAGTCATTATTGATTTCCAATACATATGAACACAGTAATTACTAATTTACGTTAAATCCCAAAGTTCACTGCAACATCATTCTAAAAGACATA
GACTAATTTACCTTTTTGTTTGGTATCTACAATATAATTACTTAAAAACTCTTTAAATTAATAACTGTATATTTTTTATGAATATGTAGCTGATCCTGAT
GACAGCTCATGCTGCCATACCTCCAGAAGTTTACTGGGAAAGGATGCTTCCAAATACCCCAATGCCCAAAGCAATCATAGACTTTCTAAACCTTGGTAAG
TAAGAAATTTAAGGGCACTTGTTTTGTGAATTTAATATGCATATTATTGAATTGTATGCAAAACATTTTAACTAGCTCGACCCAGGTAAGGAATTTCATT
CTGTCGGCCCAATTAATGATTATGCTGAAATTAAAGTATTATAGAAATGAAAGGTTATTTTTTTTAGAGTCTTATAAGAATAAAAGTTAAGTAATGAGGA
AAATCAATAATAAGAGTTGGAACATAACTTGTCTTTGGCTGTGAATTACTCACTGACTTCGGTGACGTGGAAACAATAATCTGAATGCTCCTGACTTTAT
AAAAGGAAAAGAGTAATTAAAGGTATACTTAATTTTTATACACCAATTTACGCACGAGAGAGAAAGAGGAAATAGATCGAAAGAAACGTGTAATAAATAG
ATAGAATGATAAAGAAAAGAGGGGAGACAAATAGTGTAAAAAATATCATTAAAAAGTTAGAATAATTTAACTTGAAGATAATCTGACCTATGGGATATGC
ATTAAATTATACTTGTGTTGTGATGAAGATTCATTAAATATTAGTTCAAGGAAGTATTTGCTAAGTTTTTCATATAGAAGAATTATAAATCTTAAGAATT
ATGGTTTTCAAATATAATTAAAATCTGTTTGGTTAATTATAAATATTTCTAAAAATATTTATGATTTAAATATTTAAAATTTAAATATATTTTTAGTTTT
TGTATTATTATACTTTTTTGGTTCATTTCTCGTAAATATATTTATTAAACTCTTGATTAACTAAACTCTTATAATTTTAGTAGATTTTTTTTTGGATAAA
TTCGTGTGAAATTGCATAAATTCTCAAGTTAGATAACGAGTCAACAAATTTCAAACTAACCATAACTCTGACCCCATAAATCCCACAATGACAATGTTTT
ACCATGATTTAAGAAATTAACTCATTTTAAAAATGTTTTCACTTTAATAACTTATGTTTTTAGGAATTTATATATAATTTGGTATTATTTAGTATTAATG
TATTGTTACATTTTTATTATTGTGATTTGTTGTTTGACTTTATTATACATTTCAAATGTTAAATTATTGTTGTGGTAAAAGTATTTTGTTAAGTTTCTTT
TAAGCAAGCAAATATAGTACTTTGTTATGAAAAAGCAATTAATTCAACAGATATTTTAAATTTATTCTTATAAATAGGATCAAGTCAATTTTTTAATTTG
ATTCTTATAAATAAGAAAAGAGGAAGTTATGACTAAACTTAAATGTAGTTTCTTAAGTCTTCTTCAATCAAAATTGTACTTTTACTTCAATAATCCGTGT
AATAAAATTTTATATTAAAGATGCATATAAATTATTAAAGTAAAATTTTAATTTAGATTAAAAATAATACTAAAAATACTTAAGGAATGAATATAACTTT
TATATCCTTTATACAAACAGTTGGACACTTTAATTACGCGATAAGTGTACATAAAGTCAAAATTTGACTCTTTATTCAAGGGAAATTAAGGAGTCAAACA
TTTTATTTACATCAATCAGCATTGTGTCTATTTCACATATGTCGATTTGTTCAACGGACGAGTGGCGGGAAATTTCCCTTAGAATGCCACCATCTCCACC
ACCAATAAGCAGCACCTAAACATATATGAGAAGTGAGGGTAGATAATCTTAGAGATTAATTAATTTCCACAGATTATGGTTAGTCATATATAGTTATAGA
CTAATATGCAATATTGAAAATTGAAATGTACGTAAGACTATGTATTTGTCTCATACGAAACCTTTTTTGGGTTAAGGATAGAGCAAAGAGGAAGGTGAGT
CATCATTTCTTGGTAAGCACATTCGTCCTTCTCTGTGAGTTGGAGTGCTCCATCAAGGACAAAAACCTTACCATATGTTGATGACTGCAATGGAATTAAC
ATTTAAGAAGCGTCAATAATTAACAGAAACAATTTATATAACTATAAATTAATATCGATCAAGAGCCAATTAATCAAGATATTGTGTTTCGCTATTAATT
ATTATCACTCACCTGAAAAACTAGCATAGTCTGGTATTCAGATTTCCCTTGGAAACAAATCTTTTCTACCTTCAAGAAGTGTGCTCGGCCTGCAATACAC
GTAATTTGGTTAGCTTTATTGAAAGATGCATCGGTGAATATTATATATAGAAACATAGATCATCTCCAATTATCGGTGAATAAGACAGCCTAAAAACAAA
GGAAAATAACTAGTAGAGAGGAAGAACATAGATTATGAAAAACAAAAACAAAATCAAATGTGAGGTTGATCCTTTTGTTAGAAAGTATTTTTTTAATAGG
CTTGTTAGAAAGTGTCTCAGCTGTGGGAGTAACACGTTTGATCTTTTTGGTTAATTATTAATTAATAGGTTTTTAAATTATTTTTTATTATATAAATCTT
ACGAGTCTACTAGTCAACTTTACGAGTCGAGTTTACACAAATTTTATAAATTTACATGAACTTTTGAGTTTACTAACCTTGCTCATGAATATAGTTTTAT
TTCTTATAATGTAATCAATTCTTTATTATAAGATTCCTTTTTTTTTCTTTTAGTCATTGTTATTTTATTTTAGTTCTTCTAATCCATTCATTTTTTCGTC
TTTGTCCTTGTAACATGTAAACCATTTTCTTTTACTCCCTATAAAATATTTTTAAAATAAAATATTTCAAAATAAAAGGAATATTTTAAAAAAATAATAA
TTTTATAAGGACAAAAAAAAGTACATTACAAGGACCAAAACCAATATTTATATAAGTTTCATGAAATAAGAGAGTAATTGATATTTTTATGAAAACTTTA
ATTGACAGATCAACTTCCTCTTTGGTATGGTGCTAAGGAAACCCAATCTACAGATCAAATATTCCTGTATGATGCTAAGAAAACCCAATCAACAGATCAA
GTTCCTCCTATCTTTTATGGTGATAAGAAAACCCAATCAACAGATGAAGTTCCTCCTATCTTTTATGGTGCTAAGAAAACTCAATCAATAGATGGAGTTC
CTCCTATCTTTTATGGTGCTAAGAAAACCCAATCAACAGATGAAGTTCCTCCATACTTTTATGGTGCTAAGAAAATCCAATCAACAGATGAAGTTCCTCC
TATCTTTTATGGTGCTAAGAAAACCCAATCAACAGATCAAATTCCTCCTTTTTTTTCTTATGGTGCTAAGAAAACCCAATCAACAGATCAAATTCCTCCT
TTTTTTTCTTATGGTGCTAAGAAAACCCAATCAACAGATCAAGTTCCTCCTTTTTTTTATGGTGCTAAGAAAACCCAATCAACAGATCAAGTTCCTATCT
TTTATGGTGCTAAGAAAACTCAATCAACAGATCAAGTTCCTATCTTTTATGGTGCTAAGAAAATCCAATCAACAGATCAAACTCCTCTTTTTTTATATGG
TGCTAAGAAAACCCAATCCGAAGATCAAGTTCCTATTTTTTGGTACGGTATTAAGAAAACTCAATCCGAAGATCAACCTCCTCTTTGGTACGGTGTTAAG
AAAACCTATGTTGCAAAAAGAAGTCTTTCACAAGAAGATGAAACGATCCTTGTTGCTAATGGTCATCAACATGACATCCCAAAAGCAGACCAAGTTTTCT
TTGAAGAAGGATTAAGGCCTGGCACAAAATTGGATGCTCACTTCAAGAAAAGAGAAAATGTAACCCCATTGTTGCCTCGCCAAATTGCACAACATATACC
GTTGTCATCAGCAAAGATAAAAGAAATAGTTGAGATGCTTTTTGTGAACCCAGAGCCAGAGAATGTTAAGATTCTAGAGGAAACCATTAGTATGTGTGAA
GTGCCTGCAATAACTGGAGAAGAAAGATATTGTGCAACTTCATTAGAGTCCATGGTAGATTTTGTCACTTCTAAGCTTGGGAAGAATGCTCGAGTTATTT
CTACAGAAGCAGAAAAGGAAAGTAAGTCCCAAAAATTCTCGGTGAAAGATGGAGTGAAGTTGTTAGCAGAAGATAAGGTCATTGTTTGTCATCCTATGGA
TTACCCATATGTTGTGTTTATGTGTCATGAGATATCAAATACTACTGCGCATTTTATGCCTTTGGAGGGAGAAGATGGAACCAGAGTTAAAGCTGCAGCT
GTATGCCACAAAGACACATCAGAATGGGATCCAAACCATGTGTTTTTACAAATGCTTAAAACCAAGCCTGGAGCTGCTCCAGTGTGTCACATCTTCCCTG
AGGGCCACCTTCTCTGGTTTGCCAAATAGGTTACTTAAGTCTTTATTTGTTAGTGTGTCCTTAAATAAGTAGGCATTTCCATATTGCATCTGATGTACTA
TATCAGCCTACAATGTATTTCTCTATGTTTGAAATTGTGATCTACCTTAATGGCATCATAATGTAGTGATTATGTTGTTGTGATGTATTACATATGTATT
AATGTAACCATGTTATGCGACTTTTCTTTTCAAAA
>Glyma.11G119100
ATGCATGCAAGCAGCAAAATGGGTGAAAAATATAAACCTTGGATCATCTTTCTTCATCTACTAGTAATCACGGTACATTTAATGCCCAATATTTTCCTTG
TAACATAATTTCATTTCAGTTTTCACTGTTAGATTCTTTAATTAACGAGTAATTAAGCCGATGTTTGCTGAGTTTTTTGTAGTGTTCCTGCAATAGAAGC
TGCAGAGCCAGGGGATTGATTGAAACAGAAGACAAATTCTTCAAAGCAACCTCAAATGATCATCATGAAACAGAACATGCACATGCTCACTCTCACGTGG
ATCACATAGATCCTTCTGTGATGGTGTTTTTCACCATCGAAGATTTGAAGGTTGGGAAAACAATGCCTATTCATTTTCCCAAGAGGGACCCTGCAACATC
CCCTAAGTTGTGGCCAAGAGAAGAAGCAGATTCACTTCCTTTCTCACTGAACAAACTCCCAAACCTTCTCAAAATCTTCTCTGTATCTCAAAACTCTCCC
AAAGCCAAGGCCATGGAAGATACCCTTAGGGAATGTGAGACCAAACCCATCAAAGGAGAGGTAAAATTCTGTGCCACCTCTTTAGAATCCATGCTTGACT
TCACTCAAAGCATTCTTGGCTTCACATCTGATCTAAAAGTTTTGTCCACCTCTCACCAAACCAAATCAAGTGTCACTTTCCAAAACTACACTATGTTAGA
AAATATCATAGAAATCCCAGCTTCCAAGATGGTGGCTTGCCATACCATGCCTTACCCTTATACAGTTTTTTACTGCCACAGCCAAGAAAGTGAGAACAAG
ATTTATAGGGTCCCACTTGCTGGTGAAAATGGGGATAGGGTGGATGCTATGGTTGTTTGTCACATGGATACATCACAATGGGGGCATGGTCATGTTTCAT
TTCAAGTTCTGAAGGTCAAACCGGGAACCACTTCTGTGTGCCACTTTTTCCCAGCAGATCATCTCATCTGGGTTCCCAAACTGCAACCACAAGGTTTTGC
AACCATGTGACTTTAGTGTTAGTGTTGTGTGCTTATAATTGTATCTCAAGACTGTTTGATGTTTGAGTTTTTCTTTCTTTGACTACTAAAAGATGTGCTC
AGTGGGAGCTAAAGAAATAATGCAAAAACTTATTATCGGTTATTTGGCATATGTAAGATTGCTTGTTTTTTAATTTTCAGTATGAAGTGTGAACTAAGAC
ACACATCTTTTAATTTTTTGGTTGAACTCTTTTATTGTTAAATAATTATAATTGGTGCTTTTTAGTTTT
>Glyma.07G176700
ATGGAGTTTCATTGCCTTCCAATATTTCTTTATCTCAATGTGAGCATAAACCTTCCTTTTTCATCTCGTTTTTTAACCTGTATTGCGTGAAGTTGGATTT
CTTCATTAATTATCATTTTAATTATAGCAATAAGTATCAAGTGATGGGTTTTTGCATGAATTATGTAGTTGATGTTGATGACAGCCAATGCTGCGTTAAC
TCCTAGACATTACTGGGAAACGATGCTTCCAAGAACTCCCTTGCCGAAAGCAATCACAGAGCTACTAAGCCTTGGTGAGTAAGAAATCAAATTGAAATAA
AATAAGCAACACTTTTGTAATTAAATCTGAAACGATAAATGTACGTAAACAAAAAATAGAATTAGAAACCAATGCAAACAGCTATAAGCCTTTTTTTGTA
ATAGCTAATCTGCCTTAATTAAACCATTGAATGACTCAATATGTTCATCTTTTTTTCCTTTTAGTAGAATACTGCCCTTCTTCATATTCGATATACTATT
GGCTTCCTTAGTGAATTCTTATTCTAATGGTTGCATAGCTGTGTTCTCACTAAGCCTCCTTTCCCATGTCTTTGATTCTATGAAACGAAACTTTCAAAAC
TTGGAATCACCTATTAAGTACAATAAAGAAATAATTAATTTTATTTTTATCCTTTAATTATTTTATGAATTTGGTTCCTTTATTTTATTTGATATATTTT
TTACAAATTTGGTTTTCTCATTATTTTAATTGTTTATTTTTTGTTCATCTCTTAACTTAATATCCAACATTTCATAAATATGCTGACATAATACTAGATT
ATTATATCACCTGTGGGGATATTCATGTTGCACAATTAGTGGAGGCTCAAATTCGTGAAAAAATAAATAAAATTTGGAGAGACCATATTCACCAAATCAG
AATAGTATACAGAGACAAAAAAAAAAAAAAAAAACAAATTATGCAACGAATGAAAAGTTAACCATTATATTTAGTATTGAGTAATTTGAAGTCAGTGTGA
GACATGGCAACGTAGTTAACTTACTTTAATTAAAAATATGAATAATTAAAATAGGAATATATAACGGATTCGGATTCTCTCCAGCAATGATGAGGACGTA
GGATTAATTTTATGGCTGAGAGTAAATCCAAAAAGATACGCAAACCACGTATCACCGCTACTGCTTGACCAAATGGAAGCGACTTCAAACCAAAATTAGG
ACAAAGAAAATAAAAATACAAATGTCAATAAACTCAATATACAAAGACAGAGTGTAAGTTTTACTAAATGGAAAGCTGGAATTGAAGTAAAAGCTTTACA
TATATATTGCTTGCTAAACAATTTTGAATTTTTTTTATCTTGGATTCTTGCTAAACAATTAATTATATCTATTAATATTTCTCTAATAATATGGGATACA
CTTATTATTATTATTATTATTATTATTATTATTATTATTATTATTTGATTTAAATATAATTTTGATATTTGACTAATATTAAATTTATTTTAAACAATCA
CAAATTTCGAATAATTAATGATAATATTAAGTTATTTTCATATTTGACTAGTATCAAAAAGTTATTTACACATTTGACTTACTGTTATTTTATTTTAGTT
CTCTAGTTTTTAAAAGTATAATAAGTTAGTTCTTTCATTTCTTTTCTATTTTCCATTTTAATTAAAAAAAATTCAATTTTTATTTTATTTTGTAACAATG
GGCTGAAAATAGCTACTAAAATTTTGGCTGTGTTTTTCTTTACCAATCAGAAAGTAGGTCCATATTTGAATATGCCGGGAATGATGACCAGTCAGAAAGT
AGGTCCATATTAGGATACGCTGGCTATAATCAAGACGAGGATGATGTGAGCAAACACAATATACAAATCTTCAACAGGTTGTTTTTCTTGGAAGAGGACC
TGCGTGCTGGCAAAATATTCAACATGAAGTTCGTCAACAACACAAAAGCCACAGTCCCGTTGCTACCGCGCCAAATTTCGAAACAAATACCGTTCTCAGA
AGATAAAAAGAAGCAAGTGTTGGCGATGCTTGGCGTGGAAGCGAACTCAAGCAACGCCAAGATCATAGCGGAGACCATTGGTCTTTGCCAAGAGCCTGCA
ACGGAGGGAGAAAGGAAACACTGCGCGACTTCGTTGGAGTCCATGGTTGATTTCGTCGTTTCCGCGCTCGGGAAGAACGTTGGTGCTTTCTCAACAGAGA
AAGAAAGGGAAACTGAGTCTGGAAAGTTTGTAGTGGTGAAAAATGGGGTGAGGAAGTTGGGAGATGATAAGGTTATTGCCTGTCATCCAATGAGTTACCC
TTATGTTGTGTTTGGGTGTCATCTAGTGCCAAGGAGTAGCGGGTATTTGGTGCGCTTGAAGGGAGAAGATGGGGTTCGAGTGAAAGCAGTTGTTGCGTGC
CACAGAGACACGTCAAAGTGGGACCATAATCATGGGGCATTCAAAGTGCTCAATCTTAAGCCTGGGAATGGTACAGTATGCCATGTCTTCACTGAGGGGA
ATCTTCTTTGGCTTCCAAATTAGATTAATTACCATATACATATTTGTCCTTGTTCTATCCTTAAATAAGTGGAATCACCTGAAGAATTGTGCGTAATGAG
TTGTTTGTCTTTGTGGAAATTGTTATCTGTCTTGCATCACCAAATAGGTATATATAAAATAACAGGAGCGTGGTATTTGTTGCACAAAAATGGATTTCAA
CCGATCAAAAAAATATAGCCTTTACCAATTAGAAGGGTTTGGCTTTGTTAGCAAATAATAAAAATAAAATATCTTGATGGATAAATGGTTGCTAAGTTGA
TTAAGATTGTGGCAGAATACCAAGTCAATGAATAGTCCATCACAAGCATCAAAAGAAAAGATAATGATTCCTTGAAAATAGAAAGCACTTTGTGTTTTGA
ATTCAAAATGCACACTGGAGAGTTGTTGGAGGTTACAAGCCAGATCTAAT
>Glyma.06G013400
ATGAGACTTGGATTTGCTTCTTGGAGATTCATCCCATGCACCCTGGTTGCCTTTTTGGTAAGTTAAATCATATCTTTGTTGACTTTAAACTTTCTTTTTA
TCTCCATTTTACAGATTTGCAACTTAGGTCTTACTCAACTGTTTCTTGAATAACTTTGTTTCAAATGATTTTGGTTCCTGTTGATCTGAGAACGGTTACT
TTTAAGAGAAATTAATCAATCTCTCCATGATCCTCCCCCTTGATTTTTCAACTCGTTGACCTTGCAGATTCTACAAGACAGTGGAGCTAGAAAGATAGCT
ACAACATCTGGGAAAGAAATTCAACTGAAGGAAGAAGTATCCTATGATTTGCAAAAGCTTGCAACAGAGGGTCTTGTACTTGACAGTATTATTCAGCTCG
AAGGCGCTGATATAGAAAAGAAGAAGCATGTCCATAAAGATGATGATGAGGACGAGGACGATAGAGTGAAGAAAGGAATGGGATTTGACAAAGAAGAAGA
TGAGGAGGAGGATAAAGATGAACACAAAAAGATGGTTGGAAAGGATGTGCATGGTTATAAGCCATCTCACAAACACATGGACCTTGAACTGAATGTGTTC
TTCACCCCAAATGATTTAAAGGTTGGGAAAATAATGCCCGTCTATTTTTCCAAGAAAAACTCCTCAACATCTCCAAAATTTCTGACCAGAGAAGAAGCTG
ACCAGATTCCTTTCTCATGCAAACACCTACCATCCCTTCTCAAATTCTTCTCCATCCCACAACACTCTCCCCAAGCCAAGGCAATGAAATATACCCTCAA
ACAATGTGAATTTGAACCCATGGAAGGAGAGACCAAGTTCTGTGCCACTTCGTTGGAGTCCTTGTTTGATTTTGCGCACTATCTGTTTGGGTCCAATGCA
CAATTCAAAGTTCTGACCACTGTCCATCTCACAAATTCAACAGCCCTGCTACAGAACTACACAATCTCAGAAGTGAAAGTGATTTCAGTTCCAAATGTTA
TAGGGTGTCACCCCATGCCTTACCCTTATGCAGTTTTTTACTGCCACAGTCAGCATAGTGACACCAATCTCTATGAGGTGATGGTAGAAGGTGAGAATGG
AGGGAGAGTTCAAGCTGCAGCTATTTGCCACATGGACACCTCTAAGTGGGACCGGGACCACGTGTCCTTTCGTGTGCTCAAAGTTCAGCCGGGAACCTCA
CCTGTGTGTCACTTCTTCCCTCCTGATAATCTAGTCTGGGTGCCTTTGCCTCTGCCTCCATAACTATATATATAGTTTCATGTTCTTCATCAAAGTTTCT
TATATATGTTCCAGTATATCAAACTGTGTCAGGTACAACATAAGTTCTAGTATAGACCTGGTGTACTAGCTAGGAAGCTTGATGAAAAACTATATATGTA
TCTATGTTAATAAAGATGTTATTCTGGTGTGCCTT
>Glyma.12G044600 
ATGGCTCCTACTCTTGCCCTTCAGTTTCTTTCTCTTTTCCTTTTGTTCATTATGGTAATTCAATTATGCAATGTGCATGCTCTTAAGCTTGCTTGCAAGG
AAACAAAACTTGGTTCAATTTTCATATGCTGTTGTAGAAATATACCAACTACCTCTGTATATTTAACTATCCATAAATATCTTCTACTTTTCACATTTAT
ACAGTAAATTTTAACACCCTAATAATTTGTATATTTGTTTTACATCTTTTTCTATTTCTCCATTTGTTTCTCATTAGATTATTCGTCATATCTATCTCTT
TATCTTCTATTCAAGGTTGTATTAAGAAATTTTGAAACTTTAATTAGGCTAAGATTGTTTTGATCAGGTCGGGTCTAATATATATGATCTATTAATTATT
TTTTCACTCTTTAATATTTCTAGTTTGAAACAATCATTGATCAAAGTTCTATATATTTAAGTGTAGTTTTAAAAATTTTATAATAGATTAAATGAATAGT
TTATTAAATTTATTTTAGTATATACTTCATCTTAAGCAGGATATATTTAAGTAGGAACAATTACTTAAGCCTCACAAGAACGAACTTCTTTCTTACTATA
TCTCTTTTCCTTCTCTGTGTATACTCAAGCTATTTCTCTGTTGCACCATGTATGCATTAGTAGGAGATAATTCAAATTGATGTGTATACATCTCAAAAAT
TCTGAGCAAATTACTTTCCATTGTAAAATCATTAGCCATATTTTCAAGGTTGTTTTTTTTAATATTTTGATTGATGAATTCTGAGTAGAAGATAATTTAA
CCACTTAAATTTATAATTTTTGTTAGTAAAAGATAAGAATTTAAGAGTTTTAGCTTTTTAGGTAAAAACACAAGGAGATTACTTTTAAAAATATTAGAGC
TTGCTGGTTGACGTAAAAAAAGGACCTTCAGATATCAGAATCATATATAATCTAAATTAAGGGGACAAAAATGTATTTATGTTTTTGTATCACATCAATT
ATCACCTTATTTTTATTTTGTATTTTTATATTTCTCATCTTTTCAGTTCAGTCTACCTAAAACTGGAATGAAAATTTAGTAAAAGTGACATGTACTCTTC
GTGCATGTGTCTCTTTTTTCATTTAGAATCCTTATATTCAAAACCTTATGAGATATAAACATGTGCATGTTAATTTCAAAGGTCGTTACTAATTTCCTTG
TCATTGACTGACTTTCATTGTAGAATGGCTATGTCATTGGAGCTAGAGATATGAAGGTAGAACTGCGAGATCAGAAGCAAGTGGAATGGTACAAAGCCAC
ATCAGTGTCCAATGACGAGTCTAATGGCAAAGGGTACATAACCACTTCAGAATCCGCTGAACCTAATTACATAGCTTCATATACTGCTGCTAAACACAAC
CAAAACCATGAAAAACTCCATCAACCTTACATAGCTGGGTACACAAGTGATGCTGCCAACAAAGCCAATCAATACATAGCAGGGTATAGGACCAAAACTC
ATGATTCCAATACACCTTACATAGCTGGGTACACAACAACCAGTGCTTCCCACAAAGCCAATCAACCTAATTACCTTGCAGGGTATAGGACCAAAACCGA
TGATTCCAATACACCCTACATAGCTGGGTATACAACAACTAATGCCCATGTGGCAAATAATCAACCTAATTACATTGCAGGGTATAGGACTAGCACCACC
CAAGAATCCAATACACCTTCTTACATTGCAGGGTATAGGACTAGCACCACCCAAGAATCCAATACACCTTCTTACATTGCAGGGTATAGGACTAGCACCA
CCCAAGAATCCAATACACCTTACATTGCAGGGTATAGGACTAGCACCACCCAAGAATCCAATACACCTTACATTGCAGGGTATAGGACTAGCACCACCCA
AGAATCCAATACACCTTACATTGCAGGGTATAGGACTAGAACCACCCATGATCCTAATGCACCTTACATAGCTGGGTACACAACAACTAGTGCCAAGAAA
GCTCCAAAAGGGTCATCTCATGATGATACCACTGGACCTTACATAACCCAATATGGTGGACCCGGTCCCAAAAATGACCCAAAAGAATCTTCCAACTTGG
ACCATACAGAGGCTTTCAAGACAGGATTTTTCGCCTTGGATGATCTATATGTTGGGAATGTGATGACCCTCCAATTTCCAATTCAAGATGTTTCTCAATT
CTTACCAAGAAAAGAGGCTGAGTCCATTCCTTTCTCAATCTCACAACTCCCCAGTGTTCTTCAACTCTTCTCAATCTCTGAAGATTCTCCTGAGGCCAAT
GCCATGAGAGACACACTTGAACAATGTGAAGCAGAACCCATCACAGGGGAGACCAAGATTTGTGCCACCTCTTTAGAGTCCATGCTTGAATTCATTGGCA
CAATCATTGGTTCAGAGACCAAGCATAATATTCTCACAACCACACTTCCCACAGCCTCAGGTGTCCCTCTACAAAAGTTCACCATTTTGGAAGTGTCTGA
AGATATCAACGCTGCTAAATGGGTAGCTTGTCATCCCCTACCATATCCCTATGCCATTTACTATTGCCACTTCATAGCAACAGGGAGCAAGGTGTTCAAG
GTCTCACTAGGTAGCGAGAATGGAGATGACAAAATTGAAGCTCTTGGCATTTGCCATTTGGACACATCTGATTGGAGCCCAAATCATATTATATTTAGGC
AGCTTGGAATCAAGCCTGGGAAGGATGCAGTGTGCCACTTCTTCCCTATAAAACATCTTATGTGGGTTCCCAAGCCTTTACAAGCCACCATGTGAATGGA
ATGAGTTCCCTGGGTTTCTGTAATAAAGGTCAATCTCAACAATGATGACCATGTACCCTTTGTGGACTTCCTCTTTGTTTGTATGTCTTGTGCCTTGTTT
TATGTTAAAAAATGTGTTTGGCAGAAAAGACTTCATGTATGCTTGATTTTCAGGTAAGAAAATATTTCTATTGGCAG
>Glyma.11G119900 
ATGGCTTCTACTCTTGGGCTTCAGTTTCTTCCTCTTTTCCTTTTGTTCCTTATGGTAATTCAATTATGCAATATGGATATGCTCTTAAGCTTGCTTGCAA
GGAAACAAAATTTGGTTCAATTTTCTTATTTCGCTGTAGAAATTTACCAACTACTTCAGTTAATTGAAACCCTAATAAATATCTTCTACTTGTCACAATA
TTTTACAGTAAATTTAACACCCTAATAATTTTTATATTTGTTTTACATATTTTTCTATTTTCTACACTTGTTTCTCATTAGATTACTCATCTTATCTATC
TCTTTATCTTCTATTCAAGGTTGTATTAAGAAGTTTTAAAACTTTAATTATGCTGAAATTGTTATTGATCGACGGATCGGGTCTAATATGATCTATTAAT
TATTTTTTTTACTCTTTAATTTTTCTAATTTGCAAAAAGAATTTATCAAAGTTCTATATTTAAGTATTTTTAACATTTTATAATAGATTAAGTGAATAGT
TTATTAAATTTATTTTAGCATATATTTCATGATCTTAAGCAGGATATATTTAAGTATTTTTCATTTATTTTTAAACAGGAACTTATTTCTTTCTTATTAT
ATCTCTTTTTAAACAGGAACTTATTTCTTTCTTATTATATCTCTTTTTCCTTCTATGTGTACGTATATTCAAGCTATTTCCCTGTTGCACCATGTATGCA
TTAGTAGGAGATAATTCAAATTGATGTGTATACATTTCAAAGATTGTGAGAAAATTATTTTCTATTGTAAAATCATTAGCCATATTTTTCAAGTTTTCAG
GCGACTAATTATTTTTCTATTTTCTATTTGTTTGAAAAGGGATTTTTTTTATATTTTTATTCATGAATTCTGAGTACAAGATAATTTAACCAATTAAATT
TATAATTTATTTTAGTAAAATATGAGAATTTAAGAGTTTTAGGTAAAAAAAATGACAAGATTACCTTTAAAATTATAAGAACTTGGTTGACGTAAAAAAA
TTCCTACACCCTTTGTGTCATTAGCAGCATGACACTCTACTAAGTTATAAGTTAATTATGTTAAACTTTTAATAATATCAAAATTCTTAATGTATTACAT
AATAAATTTTATAATATTTAATTTTAATTTAATAATATTTTTTTATATATACATTTTTATTAAATTTATGATTTTTATTTAATAATTTATAAAAAAAATA
AATCATTAAATAAAAATCACAAATTTATTAAAAATTTATATATAAAAAATACATTATTAGATCAAAATTAAATATACATTAATCATTTTAGTATTATATA
TAATAATATTAATAATTTTTTAACATAATTAATTTATTAATTTAATTAGTTAAAATAATATCTTAATAACATGAAATTTACACTTACATGATCATTAATT
TTAAATTATTTTGTAAAATAATCCATAATTCCTTTTTCTCTCTCACTCGGTGTATTGAAATCCCTGAGTTCAATCTACCCAAAAAGGGTTGAAGATTTAG
TGACAGTGACATGCACTCTCCATATAATCGAAACCTCAAGATATACTCATGTACATATTAATCTCAAAAGTCGTTACTTATTTTCTTGTCATTGACTTGA
CTTTCATTGTAGAGTGGCCACGTCATTGGTGCTAGAGATATGAAGGTAGAACTGCGAGATGAGAAACAAGATGAATGGTACAAAGCCACATCAGTGTCTA
ATGACGAGTCATATGGCCAAGGGTACATAACCACTTCAGAATCCGCTGAACCTAATTACCTAGCTTCATATACTGCTACTAAGCGCAACCATAACCATGA
AAAGTTCCATCAACCTTACATAGCTGGGTACACAACAAGCAATGCTGCAAACAAAGCCAATCAACACATAGCAGGGTATAGAACCAAAACCTATGATTCC
AATACACCATACATAGCTGGTTACAGAACAACTAGTGCTTCCCATAAAGCCCAAGAATCCAATACACCTTACATTGCAGGGTATAGGACCAACACTTATG
ATTCTAATGCACCTTACATAGCTGGGTACACAACTAGTGCACATATGGCTAACAATCAACCAAATTACATTGCAGGGTATAGAACTAGGACAACCCGTGA
TTCCAATACACCTTACATTGCAGGGTATAGGACTAGAACCACACATGATTCCAATACACCTTACATTGCAGGGTATAGGACTAGAACCACCCATGATCCC
AATGCACCTTACATTGCAGGGTATAGGACTAGAACCACCCATGATCCCAATGCACCTTACATAGCTGGGTACACAACAACTACTGCCAAGAAAGCTCCAA
AAGAGCCATTCCATGATGATACCACTGAACCTTATATAGCCCAATATGGAGAAACCAAACCCAAAAAGGACCTAAAAGAGTCATCCCATGATGATACCAC
TAAACCTTACATAACCCAATATGGTGGAACCGGTACCAAAAATGACCCAAAAGAATCTTCCAATATTGTGGACCACACAGAGGCTTTCAAGACAGGATTT
TTCGCCTTAGATGATCTTCATGTTGGGAATGTGATGACTCTCCAATTTCCCATCCAAGAGGTTTCTCACTTCCTACCAAAAAAAGAGGCTGAGTCCATTC
CTTTCTCAATCTCACAACTCCCCAGTGTTCTTCAACTCTTCTCAATCTCTGAAGATTCTCCCCAAGCCAATGCCATGAGAGACACACTTGACCAATGTGA
AGCAGAACCCATCACAGGGGAGACCAAGATTTGTGCTACCTCTTTAGAGTCCATGCTTGAATTTGTTGGCAAAATCATTGGTTTAGAGACCAAGCATAAT
ATTATCACAACCACACTTCCCACGGCCTCAGGTGTCCCTCTACAAAAGTTCACCATTTTGGAAGTATCAGAAGATATCAATGCTTCTAAATGGGTAGCTT
GCCATCCCTTACCATACCCTTATGCCATTTACTATTGCCACTTCATAGCAACAGGGAGCAAGGTGTTCAAGGTCTCACTAGGTAGTGAGAATAATGGAGA
TGACGACAAAATTGAAGCTCTTGGCATTTGTCATTTGGACACATCTGATTGGAGCCCAAATCACATCATATTTAGGCAACTTGGAATCAAGCCTGGGAAG
GATTCAGTGTGTCACTTTTTCACTATAAAACATCTTATGTGGGTTCCCCAGCCTTTACAGGCCACCATGTGAATGGAGTCAGTTCCCTGGGTTTGTGTAA
TAAAGGTCAATCTCAACAGTGATGACCATGTACCCTTTGTGGACTTCCTCTCTTTGTCTGTATTTCTTGTGCCTTGAAAAGACTTCCTTGGTAGTGTTTA
TATGTTCCTGGAAAAGCTGCACAAATCTACAGGAATGGAAACATGGACTTATGTAACGTTAAATTTATAATGAACATTTGATCTGGTTGAAGCTAGCTGG
TGTTTAATTACTTTGTGTGCTTATTCATGTTCCAGTAATTATTTTTGTGTTTATTTAAGACTGGGCTAATTGATTTAGTTGAAGCAAGCCAGCTAGTGTT
AAATTCACAACACGGT
>Glyma.12G217400
ATGGAATTTCGATGCTCAGTCATCTCTTTTACCATTCTCTTCTCTGTAAGTGCTTTGGTGCTCAGAAGCCTTTAGATATTCTATTTTTCGTGTCTTTATG
AGCTCTTGCTAACTAGTTTTTCATAAGTGTTCAGAAACTTAAACAACAATTATTAATAAATGATTCTCCATTTCACATACTAAAAGCTATCCATCCTATA
TATAATGAGGCTCTATTAATGTTTAATATCAATAAAAAGGAATTTCATTAAAAGAGAAAAAAAGAAATGAACTATATATAGCACAAGAAATGCCAAGGGT
CACCTACAGATAACAATCTGGCACACGTATATTTAACATCTGAAAACCAATATTTATGTGGGATATACATTATTTATATATATGTTTGTGTGTTTCCCTT
TGTCAATACATGCAACGATATTGTTAAGACATTAGACTTACATATTTGTGAATATTTCTATGTGGCAGCTTGCTCTTGCAGGAGAGAGCCATGTCCATGC
ATCGCTACCTGAGGAAGATTATTGGGAAGCTGTTTGGCCAAACACTCCCATTCCCACTGCACTGCGAGAGCTTCTAAAGCCTCTCCCTGCAGGTTTATTA
ATTTTATGAGAATTATCAATTCTAGATTATTGATTCTTGAACATGGGTTCTTATCTTCCTATCATGCCTTGGCAAGTTAAAACGTTAATTAGGTTTGGCT
GTGTAACAAAGTAGCAAAGACAAAATTTAAAAGGAAAATGCTTAAAGTATTAAATGTTAGAGTGCAAGACATGCGAAAAGTCTCCTTACAAATTCATTCA
TAAGGGTGATTTACCCAGTTATATAAACCCTTATCATGTTCATTAACTACTTGATGTGGGACTCTTAACACGCCTCCTCGAGTCAGGGCTCACCTCAAAG
TGAGGACTGACGGCACTATCCATCAAACTACCGGACTCTGATGCCATATTAAATGTTTGAGTACAACAAAGACATCCGAAATATCCCTTTAAAAATCGGT
TCATAAGAGAGTGATCTACCAGCTATATAAACACTTATCATGTTCATTAACTAGATGTAGAACTCTTAACATAAAGATACGGTGACCCAAAAATTAGGAA
AGAGCCCCTGAAGGGACATAAAAAAAGAAAATGAAAAAAGAACAAATAGAAGTAAACCATGTGATAAGTGACGTGAATCGAAAAAAAACAAACAAAATAA
GGTGAAAAAAATGAAAAAGAAAACAAATACTCTTTAGCGTCCTGTTTATAATACCTATATTTAAGTGTTGTTTAGTTCTTTTTATAAAGCTCGTGTTTCT
TGCTCTAATTGTTTAAGACTAAAATACCCTAATTACAAGACAAGCTATAATGTTAAATAATTAGAACAAAGAGAATGACGTCGAGTATTAATAATAATAA
AAGTTTTGAAGAAAAAAAAAAGACTTATAAAACATAAATTCTGACAGACACTATATACAATGTAGACTAGGGGTACCGTATACACATACGTGACAAAAAC
TCTAATGATCATGAAATGAAATATGATTAATATAAAATAAAATATCTAAATTCAATTTACTAAAAGTAAGTTTAAATTTATTATATATTTATTTTTTAAT
CAATCTTCTATATTTTTTTATGATATATAATTCATATTTTATATATTTTAAGCTGACTTTTTCAAAAGTTAAAAATAAATAATTTTTTAATAATATTAAT
GCGTGTTTATTCACATGAAAATGTTCTTTTAAGTGTATGAATTGTGGTGTCCAAATCAATCAAAAATAATTTTTTAGTTGGACGCCTATTTAATTAGAAG
TGTAAAAAAAACATAAAACACTGACGTTATATTAGAAACGTCTGTAGCTGACACTTCAAACAAAAGAGAGATATCAGTAATTCATAGTTTAAGACATATT
ATTTTCAACTAAATTAATTTCTCTCTTGGACATGCTATAAATAGGATTAGAATAATTATATATTTATAATTATTCAAAGAAAATTTGATTTATTTTCGAT
CATTAAATGACAGGTGTTGAAATCGATGAACTCCCTAAGCAAATTGATGATACACAGTACCCAAAAACATTCTTCTATAAAGAAGACCTTCATCCAGGCA
AAACAATGAAAGTACAATTCACCAAGCGTCCCTATGCACAACCTTATGGTGTATATACATGGTTAACGGATATTAAAGACACCTCTAAAGAAGGATATAG
TTTTGAAGAGATATGCATCAAGAAAGAAGCGTTTGAGGGAGAAGAGAAGTTTTGTGCAAAATCCTTGGGAACAGTAATTGGTTTTGCCATTTCAAAGCTG
GGAAAGAACATTCAAGTACTTTCAAGTTCCTTTGTCAATAAGCAAGAGCAATACACTGTGGAAGGAGTGCAGAATCTTGGAGACAAAGCAGTGATGTGTC
ATGGGCTAAATTTCAGAACTGCAGTATTTTACTGCCATAAAGTCCGTGAAACAACAGCTTTCATGGTTCCATTGGTGGCTGGTGATGGAACCAAAACTCA
GGCACTTGCTGTTTGCCACTCAGATACTTCTGGAATGAATCATCACATGCTTCATGAACTCATGGGAGTTGATCCTGGAACTAACCCTGTTTGCCATTTC
CTTGGAAGCAAGGCCATTTTATGGGTACCCAATTTATCTATGGACACTGCCTATCAGACTAACGTTGTTGTTTAATTAGTCCATGCATCTGCATCTTGGG
CACCATAAGATTGTATATAAAATAAATTATGGTGTGTTGTGTATGTTGTGCAAGACCTGGAACTTCACCTTTCTACGTACGTGTGCTGTTAGGATGCAGT
GTGCTTTGATGATGCTTTGATGAATATGCAGTGTGCTTTTTTAAGTCTATTATTTTCTTTTATTCTCTTTTCATAAGGACTTTAGTTCTTCCACCGTGCT
TGATTGTTGTCTCGATTATAACTAAATTTCCGTTATTTAAGAAAATTAGTTGACATTGTGTAAAAACGGTGTCCTTAATTTTCATATCTGTGATGGTTTT
TACATCGTCTGCGTTGACAACCTGATACAAAACACGTTTGCAAATCCCCTTTG
>Glyma.08G230600
ATGGAGATTGGACATCTAATCGTTTTAGCTTTATTATGTGTAAGCTATTTTCTTCCATCTTTGTTTCATCATTTTTTACTGTTTTAACTTCACCACTTTA
TTACGTGCTTTAGATTGCCATTTTCTATGCCATAAAAAATTAAAAAGATATCATTTTTTTGTTGGTTTAATTTGCCCCCATTATATATGTCTTCACTCTT
TTTAGTTTATGATTGTTAATTTAATAAGAAACTCAATTTCAGATTTGGTTATTACCAAGAATGTTATTAGCACCGGGGAAAGGCACTTCGTGCCTCTCTA
AAATTTTTGAGAAATAAAAGTAATAAAATAAATAATATTGGATAGTTTTTAAGATGTGAATGTGTTTTTTTTTTTAAAGATGATTTGAGAGATAAAATGT
GTACACCAAAATATTATATTTCTTTTATTAATAGTATAAATATATACATAGATGTTTTAGTTGGGGTGAGACTGACTCAAGATAAAACAGGTAAAACTTA
AGTTTTAGGCCTACTGATAATATATACTTTTACTAGCTTTTATAAAGCAAAAGAAAATCACTTCACAAAAAATCTAATATATATCTTCTTTATTTAAAGT
AAAAAAAAAAAAAAATTCATTTTAACCATCACTCATCATTGGACTACTCCGAGTTGGATGATTAAGTTTTTTTGGAGCTGTTTGAGGTTGTGGTTACAAT
TTTTTTTATTGAATCGAAAATACTATTACTAAGTAATACTGTGTTAATTCCTTTTAAAAAAATAACACTGTAAATCAAAGAAAAAATTGATATGTGATCT
TAATCTGAACATTCTTTTGCAGGTAACTCTCAAGGGAGCTGATGCGTCGCAATCCGCGAAAGATTATTGGCACTCCGTTTTTCCAAACACTCGTCTGCCC
AAGCCTCTCTGGGATCTAGTGTTGCCTTGTAAGTTACACAAATTATTCTTATGTTGATTTTCGATTCAATCTTTTTACAGGTGTGTAATGTTTAGGCTAT
TTGCTTATTTGATCAGGTACTAAATTTTAGTTGATGTCTTGACTGTTTAACAAAAGATTAATCACCATGTGAACACTTCTCTACTGCAAACACTCCATTA
TAAGCACTCATCATCACCATTATCTCTTTCTATCTCTCACTTTTCATCATATTATATTATCAATTATATCTATATTTTTCTCTTTTTTCTATCTTTCCAG
GTATCAAGCAACATATGATACCATTTCCCTTTAAAAATGTTACACAGCTTTTAAATTTTAATCTTATACATTTATGATTTATTTCTTTCATTCCCATAAT
AAGTTTAATTTCATTCATTGTCGGTGTAAAGTATTGTATATTATTTACTAATTAAAAATCATTCTAGGTACGGTATTTAAAATAATATTAAATTATAATT
TTAGTCTTGGATAATTTTTTACTATAATATTTGGTTTTTTTAATTTTATAAATTTGGTGATTTTGATCCGATAAATTACTCATTGATCATTTCTTACACA
CATATAAGAAAAGATTAACTTACACTCTTATAAGAAAAGATTAACTTACACTTTTTTGAAACCCATTATTTCTCTTTCCACTTAATTATTTCTACCTAAT
TAATTAATTAATTGTGATAGTGTTTTTGTCCAATTCTTCTAAGAGATATAATGCAATTATCTTTTTACACTCCACTTGTTACTTATAAAAATGACCAGAG
TTAATACAAAATAACTAAGGATATTTTAGTAAAAAAAAATAATTAATGTAAAAGATAAAATAAAAAATATCTTATAAAAAAACAAACAAAATTAAAAATA
AGACTCTTACGTTAAAGGAAGGAGGTAGTATAAGGAAGATTTGTATAGTTGTTCTTATTTGTTACTATGTCTATAATGGTGCAGCCCCTAAAACAAATAT
GCCTATTAAAGTCGAAGAAGAGAAGCAGTATTGGACTCTCTTTTTTGAGCATGACCTTCATCCTCGCAAGATAATGCACTTGGGCCTCCACAAGCACAAT
GATACAAAAAATTCCACAATAAGCTCATGGGCTAGAACAACAAGTCAACCTTTTGGAGCATGGTTACACGCAAAAGTAGAAGAGAGATATAATCTTGACG
AGGTTTGTGGGAAAGCAGCTGCTAAAGGAGAAGAAAAGTTTTGTGCAACATCCTTGCAATCAATGATGGGTTTCGCCATTTCGAAACTTGGGAAGAATAT
TAAGGCGATTTCAAGTTCCTTTGCCCAAGATCACGATCAATATGTTGTTGAGGAAGTGAACAAAATTGGAGAAAAAGCTGTTATGTGTCATAGACTCAAC
TTTGAAAATGTTGTGTTTTATTGCCACCAAATCAATGCAACAACAACTTATATGGTTCCTTTGGTAGCATCTGATGGAACTAAAGCTAAGGCACTAACTA
TTTGCCACCATGATACAAGAGGCATGGATCCTATTGTGGTTTATGAAGTTCTCAAAGTTAAGACTGGAACCGTGCCTGTTTGTCATTTTGTTGGCAACAA
GGCTATTGCTTGGGTACCCAATCTAGTCACTAGTGAATCTTGTGTGGTCTAGTTGCTATATATTTTGTTGTACACTAGTTTTCATTATGTTTAGTTTTTT
TTTTTTTTTTTTTTTTTTTAAATTGTACACACTGGTTGAGGACTTACATGTTGGAACTTGACTTATGTTAAAGTGATGTCTATGTATGGAGTATCTTCCA
TGTATTGCAAATAAATGGTTGCTTTTGTGACCA
>Glyma.12G217300
ATGGCACTTCGTTGCTTGGTGATGTCCCTTTCTGTTCTCTTCACTGTAAGTGTTATTTAGGGCTATGAAGCCTTTCACTTCCACTCCTCATGCCCTTGTC
AACTTTAACTATACTTTTTTTTTACGTGTTCAGAATCTCAACAAGTATAATAATCAACAATATGCTTAGGGATTAAACAGACTAAAAAACTATACAGAAT
ACATCCTATAATGGAACTCTATCTCTATGTGGTGTCATTTATCAATACAATCATATTTTATTTTTTATTAATCAGCAAATAGTTGTTAATTGTATCTCCT
TCTTTTTTTATCTCTATTGATCATTAAGTCAATTTTATAATATGATATTGTTTAACTAAGACGTGAGACTTATATGTGTATGAATATATGTTGCGGCAGC
TTGGTCTTGCGAGAGAAAGCCATGCCAGAGACGAAGATTTTTGGCATGCTGTTTGGCCAAACACTCCCATTCCAAGTTCATTGCGAGATCTTCTAAAGCC
TGGCCCTGCAAGTTAGTTTTGTGAATTATCAACTCTAGATTCTTGATTATGGGTTTATATCTTCCTAGAATGCTCAAGGTTACCCCATAATTGGAATGGA
AAGGTTGAACGAAGAAAGAGAATAAAATAAAAAGAAAAGAAGAAGAATAACTATATATAAATTACCTTTTATTTTAAACACTCCAGCACCTTTTTTTATC
TATTTATATCATATGATATCATAAATTCTATTATATTTATATTTTTCTATTTATTTACTCAACTTTTAGTATTTAATAATATAATAAGTATTTATCAAAT
ATTTTCCTTTAACAAAACGAAGAAAGAAAATATATTTTTATATATGAAAAATAAATTTTGTACATCTCTTTTGGTGTTTATATCTATTGAGAGACAAGAA
GAAAAATGTTATTATTATTATTATTGCAGGTGTTGAAATCGATGATCACCCTATGCAAATTGAAGAAACACAGTACCCGAAAACCTTCTTCTATAAAGAA
GACCTTCATCCAGGCAAAACAATGAAAGTACAATTCAGCAAGCCTCCCTTTCAACAACCATGGGGTGTTGGTACATGGTTAAAGGAAATTAAAGACACTA
CTAAAGAAGGATATAGTTTTGAAGAGCTATGCATCAAGAAAGAAGCCATTGAGGGAGAAGAGAAGTTTTGTGCAAAATCCTTGGGAACAGTAATTGGTTT
TGCCATTTCAAAGCTGGGAAAGAACATTCAAGTACTTTCAAGTTCCTTTGTCAATAAGCAAGACCAATACACTGTGGAAGGAGTGCAGAATCTTGGAGAC
AAAGCAGTGATGTGTCATAGGCTAAATTTCAGAACTGCAGTATTTTACTGCCATGAAGTCCGTGAAACAACAGCTTTCATGGTTCCATTGGTGGCTGGTG
ATGGAACCAAAACTCAGGCACTTGCTATTTGCCACTCAAATACTTCTGGAATGAATCATCAAATGCTTCATCAACTTATGGGAGTTGATCCTGGAACTAA
CCCTGTTTGCCATTTCCTTGGAAGCAAGGCCATTTTATGGGTACCCAATTTATCTGTGGACACTGCCTATCAGACCAACATTGTTGCTTAATTAGTCCAT
GCATCTTGAGCACCATGAGAATGAGATTGTGTATAAAATAAATTATCATGTGCTGTGTGTTGTGCAAGTACTACCTTCTCTAGCTAGATTGCTAGAGCTA
GAATTTCAACCTACCTATGTGTACTGATAAGATCTGCTTCCCTACTTAAAGAGAGCATCATCCTGTGATCAGTGTGCTTCGTATTCTCTCTCTCTATATA
TATATGGTAAAAAGTGGTTATCTCGTGCCTCGCCTTGAGCTATCCATCACTTTTTTTTTTTTATCTATCACTTTCTTATTTT
>Glyma.13G283900
ATGACATCATCCTCGCAGGAGTTCGGATCACAAATTTTCAGCTATCCCTCATTGATTGCAAGAATGGAACTCCGTTGCTTACTGTTCTCCATTTCTGTTC
TTTTCGCTGTAAGTATTAATTAGGGCTGTGAAGCCTTTCATTTTCAATATTCATGCTCTTATCAACTCTAACTACTTTTTCTTAATTACGTGTTCATAAA
CTTAAACAACAGGTGTAATAATCAACATTAGTCGGTGGGCAAGTGTTTATATATATATATAACAACAACAACCACGCCTTATCCCACTAGGTGGGTCGAC
TACATGGATCAACTTCCGCCATAATGTTCTATCAAGTACCATACTTCTATCCAAATCATTAAGTTCGAGATCCTTTTTTATAACCTCTCTTATAGTCTTT
TTGGATCTTCCTCTGTCTCAAATTGTTTATCTTCTCTGGTCTACTCTCTATATATATATTTTTAATTAGAACTTTTAATATTTTAAACTACATAATAAAA
ATTATCTTGATTTTAATTGTTTTCAGTAATTTTTTTTATGAATCTTACAATTTTATCATAAAAATAATTAAGAAATAAATTTTACATTTTTTTATTCAGT
AGCAGACAAGGTTGTACATTGTACCCCAAAAAAAAAGACAATGCTGTACAAATCATAAAAAATACCCGAAGATTGTTGCTAATAAAATTACAGAAAGACA
TTTTAATATCATAAAAAACAATTAAAATTAATATCTGAATAATATAATGAAATGTTTAAAGTTATACATTAGAGGTATATTATCAAAATCATTACATTTA
TTTTATATGCTATAAACTTAATTATTTTGGCTCCAAATTTTTTTGTCATCCTTTGCCACTGAATGGGACTCTATCTCTATGTGTTTCCATTTGCCAATAC
AATGATATTGTTTAAGACATGAGACTAATATGTGAATGTATATATATATATATATATATATATATATATATATGTTGTGGCAGCTTGGTCTTGCAAGAGA
AAGCCATGCCCAATCATCAATACCAGACGAAGATTTTTGGCATGCTGTTTGGCCAAACACTTCCATTCCCAGTGCATTGCGAGAGCTTCTAAAGCATGGC
CGTGAAGGTTAATTGGTTGCATCTTGATGAATTATCAACTCTAGATGATTAACTCTTGTCTATCTGGCCCTGATGGGTGGTTTAATTTGGAGGGTCAACA
ACTCTGAGTATATGATTGAAGAGGGCAAAAAAAAAAAAAAAATAATCCAAACAATTTTAATATGAGATTTTTTTTAATTTCTTTGGTATTAATGCTCCAA
TCTTTATCTTCTCAGCTTGTTAGAAACCCCTTAAATTCTTAATTTCAACTTTTTTTTGAAGGACTTAAATTTCAAGTTATTCAAATATTAAAAGTAAAAA
ATTGAATTCCCACAAAAAATTTAGATTCTATTAACATGTAATGTTTAGTATTAATATTTGTGTGTATTTATGAGTAGAAAAATATTTTGATATATAATAT
AATATATTATTATGGAGTATATTTATATTTTAGAGTACTTATACATTACTAGGATTGTTATTTATCATTTTCCAAACATGTTTATGTGTTCTTATCCTCC
TACATGCATTAGCGAGTTAGAAGGTTAGACTTGGTTTTTGTTGTGAAGTAGCAACGACGAGAAGAAAACTTGACATTTTTAATTATTATGATACAGGTGT
TGAAATTGATAATCTCCCCATGCAAATTGATGATACGCAGTACCCAAAAACCTTCTTCTATGAACAAGACCTTCATCCTGGCAAAACAATGAATGTACAA
TTCAGCAAAAGTCCCTTTACACAACCTTTTACAATATTGACATGGTTAAAGGGCTTGAAAATTAAAGACATTGATAAAGAAGGATATACTTTTGATGAGC
TATGCATCAAGACAAAACCTAATGGAGCAGAGCACAAGTTTTGTGCAAAATCCTTGGAAACATTAATCGGTTTTGCAATTTCAAAGCTGGGAAAGAACAT
TCAAGTACTTTCAAGTTCCTTTGTGAATAAGCAAGAGCTATACAAAGTGGAAGGAGTGCAAAATCTTGGAGACAAAGCAGTGATGTGTCATAGGCTCAAT
TTCAGAACGGTGGCATTTTATTGCCATGAAGTTCGTGGAACAACAGCTTTCATGGTTCCATTGGTTGCTGGCGATGGAACCAAAACTCAGGCACTTGCTG
TTTGTCACTCAGATACTTCTGGCATGAATCGTCACATTCTTCATCAAACTATGGGAGTTGATCCTGGAACTAACACTGTTTGTCATTTCCTTGGAAGCAA
GGCCATTTTATGGGTACCAAATTTAGCTATGGACACTGCCTATCAGACTAACATTGTTGTTTAGTCAATTCATCTTGAGAATGAGATTGTGTACGCAGTA
AAAAATAAATTATTATGTGCTGTGTGTTCTGCAAGTACCTAGCTATGTGCACTCTTAAGATTTGTTTCCCTATAGAAGCATCATCCTGTGATCAGTGTGC
TTTGATGATGCTAATTTGATGCAATAAATATGCAGTGTGTTTGTTGGTATTCTA
>Glyma.18G138000
ATGCACAACATGAGCACTCTCGTTTTCTTTATCCTTCTTTCAACGCTACTAAGTGTAAGCACAGTTACCCTTCTTCACTGTCACTGCTTCAACGCTCCCT
TTTCTCATTTCATCATGTTCACGTCTAAGACTAACATATCATGATAACTATATGCGTATGTGTGTTTTATCAATGCAGGTTTGTTACGGTGGTCGCGACT
TAGTAGATAAAAACCCGTTCACCGAGCAGGCTTACGTGGCACGCTACTGGGACAAACATGTTGGCAACAACTTGCCAAAGCCATCGTTTCTTCTCTCCAA
AGCCTCTCCAATGAGCGCTTCCGACACGGCGTCGTTCGCGAACCTCGCCGCCACCAACTCCCTCTCCACGCGGCTGCCGGAGTTCTGCTCCGCGGCGCAC
CTCCTCTGCTTCCCGGAGGTCCGGCCCAGCCTCGAGAAACACACCGGAGACTCCGATTTCCAGACCTACAACGACGGCCAGAACTTCACCAACTACGGCA
CCGACTTCGCCGGCGGCCTCGACACCTTCAAGAACTACTCCAACGACCTCTTCAGCACTCCGGTGAACGACTTCCGCCGCTACAGCCGCGGCGCCGCCGG
CCACGAGGAAAGATTTTCCGCCTACGCCGGCGACACCAACGTCGCCGACCAGAGCTTCAGCACCTACGGCACCAACGCCGGCGGCGGCTCCGGCGAGTTC
AAAAACTACTCCCGCAACTCCAACGTCCCCGACCTACGCTTCACCACCTACTCCGACAGCACCGGCGGGAGAACGCAATCGTTCTCCAGCTACAGCGAAG
ACGGCAACGCCGGCGGCCAGACCTTCCAATCCTACGGAAAGAACTCCGCCGGCGCGGCGAACGACTTCGCCGCCTACGGCACAGACTCCAACGTCGCCTC
TTCAGATTTCACGAACTACGGAAAGGGAGGTGCGGGCCCCAACGACACGTTCACGAATTACGGCGTTAACATGAACAACCCTACGGAGACGTTTCAGAGC
TACGCAGACGGAACCGTTGGTGGAACGCAGAGTTTTTCCAACTACAGAGACCAAGCTAACGTAGGTGCTGACTCGTTCCAATCCTACGCTAAGAACACGT
TAGGGTCCGAAGCGGATTTTAAAAACTACGGGAATTCGTTCAACCCTGGTTCGGACACTTTCAAAGGCTACGCTAAAGGCGCAGAAGATAACAAGGTTGG
CTTCACAACCTACAGCGCTAACACAAACGCTACCTTTAAAGATTACGCCAAACACGGCGTTTCCTTTGCTAGTTACAACGTCTCTTCGGAATCTAAAACA
GTCAGTAGCAGTGTGGTAAAAAGGTGGGTTGAACCGGGTAAGTTTTTTCGCGAGACCATGCTTAAGGAAGGCACTGTTATGCCCATGCCCGATATAAGGG
ATAAGATGCCGAAAAGGTCGTTTTTGCCCCGCGCTATTTTAACCAAATTGCCCTTCTCGTCTGCGAAGGTTGACGAGTTGAAGCGTGTGTTTAAGGTGTC
TGAGAACTCATCAATGGACAAAATGATCATGGACTCGTTGGGAGAGTGCGAGAGGGCACCCAGCGTGGGTGAGACCAAACGCTGTGTGGCTTCCGTGGAG
GACATGATTGACTTTTCAACCTCCGTTTTGGGCCGGAATGTGGCAGTTTGGACCACAGAGAATGTAAAAGGGTCCAATAAGAATGTGATGGTGGGTCGGG
TTAAAGGGATGAATGGTGGGAAGGTGACAAAATCGGTGTCGTGCCACCAGAGCTTGTTCCCTTATTTGCTTTACTACTGCCACTCCGTTCCTAAGGTTCG
GGTCTACGAAGCGGATCTTTTGGACCCCGAATCTAAGGCCAAGATTAACCACGGTGTTGCTATCTGCCACTTGGACACAACTGCGTGGAGCCCCACCCAC
GGTGCATTCTTGGCACTCGGGTCGGGTCCGGGTAGGATTGAAGTGTGTCACTGGATCTTCGAGAATGACTTGACATGGACTATTGCTGACTGATTTAGGA
AATTGGAGTTGGTTTGCGACTCCGGTGGCTAATGGAAATTGAAAGCAGGCTCAACCCAGTGTCAATGGGTTTTTCATTTAAGTCACTTTTTTTTTTTTTT
AGAAATAAATGTTTTCGACTTTTGGAAGTCTTTATTTAATAATTACTGATAATGAGCCTGTGTTTGAAAGTGTGAATTATGTATTTATATGGCTTTCCCA
TTTAGTGGAAGCGAATGAATGAATGCATCTTGCCAT
>Glyma.08G287500
ATGCACAACAACATGAGCACTCTCTCTTTCTTCATCCTTCTTTCAACACTACTAACTGTAAGCACAGTTTCTCTTCACTCTCACTGCTGCAACACTCATT
TTATGATCATCAATGTAATGTGTGTTTATCAATGCAGGTTGGTTACGGTGGTCGCGACTTAGGAGATAAAAACCCGTTCACCCCGAAGGCTTACGTGGCA
CGTTACTGGGACCAACACGTCCGCAACAACTTGCCAAAGCCATCGTTTCTTCTCTCAAAAGCATCCCCAATGAGCGCTTCCGACACGGCGTCGTTCGCCA
AGCTCGCCGCCGCGAACAAACTCTCCACCCGCCTGCCGGAGTTCTGCTCCGCCGCGCACCTCCTCTGCTTCCCGGAGGTCCGTCCCAGCCTCGAGAAACA
CACCGAAGATGCCGGTTTCCAAACCTACAACGACGGCCAGAACTTCACCAACTACGGCACCGACTTCGCCGGCGGAATCGACACCTTCAAAAACTACTCC
AACGAAATCTCCACCACCCCGGTGAACGACTTCCGCCGCTACAGCCGCGGCGCCGCCGGCCACGAAGAGCGATTCTCGGCCTACGCCAGCGATTCCAACG
TCGCCGACCAGAGCTTCAGCACCTACGGCACCAACGCCGCCGGTGGCTCCGGCGAGTTCAAAAACTATTCCAGCAACTCCAACGTACCCGACTTGCGATT
CACCACCTACTCCGACAGCACCGGCGGGAGAACGCAGTCGTTCTCCAGCTACAGCGAGAACGGCAACGCCGGCGGCCAGACCTTCCAATCCTACGGCAAG
AACTCCGCCGGCGCGGCGAACGACTTCAGCGCCTACGGCACAGGCTCAAACGTCGCCTCTTCGGATTTCACGAACTATGGAAAAGGAGGTGCGGGCCCCA
ACAACACGTTCACGAATTACGGCGTTAACATGAACAACCCTACGGAAACGTTTCAGAGCTACGCAGACGGAACGGTTGGGGGAACGCAGAGTTTTTCCAA
CTACAGAGACCAAGCTAACGTAGGCGCTGACTCGTTCAAATCCTACGCTAAAAGCACGTCAGGCTCCGAAGCGGATTTCAAAAGCTACGGGAATTCCTTC
AACCCTGGTTCGGACACTTTCAAAGGCTACGCCAAAGGCGCAGAAGATAGCAAGGTTGGTTTCACAACCTACAGCGCTTACACTAATGCTACGTTTAAGG
ATTACGCCAAACAGGGCGTATCCTTTGCTAGTTACAACGTATCTTTCTCTCCTGGGAGAGCATCCAAAACTGTTAGTGGCAGTTTGGTAAAAAGGTGGGT
TGAACCGGGTAAGTTCTTTCGGGAGAGCATGCTTAAGGATGGGACTCTTATGCCCATGCCCGATATAAGAGATAAAATGCCCAAAAGGTCGTTTTTGCCC
CGCTCCATTCTGACCAAATTGCCCTTCTCGTCTTCCAAGGTTCACGAGTTGAAGCGCCTCTTCAAGGTTTCTGATAACTCCTCCATGGAGAAGATGATAA
TGGACTCTTTGGGGGAGTGCGAGAGGGTGCCAAGCATGGGTGAGACCAAGCGCTGCGTGGGTTCTATTGAGGATATGATTGACTTTTCCACCTCCGTATT
GGGCCGTAATGTCGCGGTTTGGACCACTGAGAATGTAAATGGGTCCAATAAGAATGTGATGGTGGGCCGGGTCAAAGGGATGAACGGTGGAAAGGTGACC
CAATCGGTGTCGTGCCACCAAAGCTTGTTCCCTTACATGCTTTACTATTGTCACTCCGTTCCCAAGGTTCGGGTCTACCAAGCGGATCTTTTAGACCCGG
AATCTAAGGCCAAGATTAACCACGGTGTTGCTATTTGTCACTTGGATACCACTGCGTGGAGCCCCACCCACGGTGCATTCATGGCGCTCGGGTCGGGTCC
GGGTCGGATCGAAGTGTGCCATTGGATCTTTGAGAATGACTTGACCTGGACTATTGCTGATTGATTTAGGAAACTAGAGTTGGTTCGCGACTCCATTGGC
TAATGGAAATTGAAAGCAGGCTCAACCCAATGTCAATGTGTTTTCATTTTAAGTCACCTTTTTTTTTTTTTTTCCTGGTTTTCAGAAATAAATGTTTTGT
AAGGGTTTGTTCATTTTAAGTAATTATTAAAGTGTGCATTATGTAGTAGAAGCCAGTGAATGTAGTAGTGTCTATTTATTTATATAATCATTAGTATTTT
CACCAGTGTTATATGCCTGGCTAGTTATGCGTCTGGCCATATGCAAGTGTTAAATATTAACAAAGAAAGTTTTACTATTTATAAGAATCTTATTAATTTA
AACAGAATTATTTCTATTAAAAAAATACATGTGGTCCGTATTAAAATAATACGGAATTGATTTTTAAATTGAAAAGCAAAGAAAGAATG
>Glyma.02G034700 
ATGAACAAACAACTCAGGCTGCTCTGTCTCTTTATCCTCTTCTCCTTATTTCTCTGTGTAAGCACAGCTTTTCCTCACTGTCACTGTTCCAAGTCTCGAT
TTTTCCAATTGTTTTATTCCTGCCATTGCCAGTTCTGAAATGGGTGTGTGTTCATTCGATGCAGGTGGGTTTCGCCGGCGCCGGAGACACGGCGGAGAAA
AACCCGTTCACCCCAAAAGCCTTCGCGATTCGGTATTGGGACAAAGAGATCCGCAGCGGGTTACCGAAGCCACCGTTTCTTGTATCAAAGGCGTCGCCGC
TGAGCGCGGCGGAGGCGGCGGCGTTCTTAAAGCTCGTCTCCGGGAACTCGCTCTCCACGCGGCTGCCGGAATTCTGCGCCGCCGCGAAGCTCCTCTGCTT
CCCGGAGGTGGGGCCCCGCCTCGAGAAACACGACAAAGACGCGAACTTTGCTGTTTACAGAGACAATAACTTCACCAACTACGGAACGGGTCGACCTGGT
GGACTCGACTCGTTTAAAAACTACTCCGAGGGAGAGAATATTCCGGTGAACGATTTCCGGCGATATAGCCGCGACTCCGCCGGGCATAAAGATGGTTTTC
TGAGCTACGGCACGAACGGCAACGTGGTGCAGCAGAGCTTCCATACCTACGCCGCCGGAGCCACCGGCGGCACCGGCGAGTTCAAGCACTACGCCGACGA
AACCAACGTCCCGAACCTCGGCTTCACCTCCTATTCCGACAACGCCAACGGCAGAACCCAATCTTTCTCTTCCTACTCCGAAAACGGCAATGCCGGCGAG
CAGACATTCACCTCGTACGGCAAAAATGGCAACGGCCCGACCAACGTGTTCGCCTCGTACGGAACAGAGTCCAACGTTGTCGGGTCCGGGTTCTCCAACT
ACGCTGAGACCGCCAACGCCGCCAACGACACCTTCAAAGGCTACGGCATAGACATGAACAACCCCACCAACACGTTCTCCAACTACGCTGCCGGCGGCAA
CGGCGCCGTCGAGAGATTCTCCAGCTACCGCGACAAGGCCAACGTCGGCGCCGACTCCTTCACCTCGTACGCCAAAGCCGCCAACGCCGCAGACATCGGA
TTCTCGAACTACGGCAAGTCCTTCAACGAGGGAACCGACACGTTCACCACGTACGCTAAATCCTCGGATGGCGAAACAAAAGTAGGGTTCACTTCCTACG
GCGTAAACAACACTTTCAAGGATTACGAGAAAAAGGGTACCACTGTCTCATTCGCCAGGTACACCAACATTAGCACGACCCTCTCAGTTTCAGCTTCATC
AGTCAGTGGCAGTTTGGTAAATAAGTGGGTGGAGCCGGGTAAGTTTTTTCGTGAGAAGATGATGAAGGAAGGAACCGTGATGCCGATGCCTGACATAAAA
GATAAAATGCCGGAAAGGTCGTTTTTGCCCCGGAGCATTTTATCGAAATTACCGTTTTCGGTTTCGAAGATTGATGAGTTGAAGCAAGTCTTCAAGGCTT
CTGATAACGGCTCCATGGAGAAGATGATGAAGGACTCGTTGGAGGAGTGCGAGCGTGCACCGAGTAGCGGCGAGACAAAACGCTGCGTTGGGTCGCTCGA
GGACATGATCGATTTTGCAACCTCTGTTTTGGGTCGAAACGTCGCCGTTCGGACTACCCAGAACGTGAACGGGTCCAAGAAGAGTGTGGTGGTGGGGCCC
GTCAGGGGAATCAACGGTGGTAAAGTCACCCAATCAGTGTCGTGCCACCAGAGCCTGTTCCCTTACCTGCTCTACTACTGCCACGCGGTTCCTAAGGTTC
GGGTCTACGAAGCGGATCTTCTCGACCCGAAAACAAAAGCTAAGATTAACCGCGGAGTTGCCATCTGCCACTTGGATACATCGGATTGGAGCCCCACACA
CGGAGCGTTTCTCTCGCTCGGGTCGGTCCCGGGTCGGATCGAGGTGTGCCACTGGATCTTTGAGAACGACATGGCGTGGACCATTGCGGATTGAGAAAAG
AGACCATCAGAATAAGGAATAAGAGTCACTTCTATAGGAAATTAAAGTTAAATTAAAACAAAAAAAGAACTTCTGTTCTGCTAAGAAAATTTAGCAGTCT
CGAGAATTATTTGTTTTTAATTTAAAAATTAAGTAATGTAATTTTATTTTTTTTGGATAGAAAAGTTTAAGTCATGTTTTTTTTACTACATTTGGAAGAA
GAAGGTATATTATTATTTACTCATGATCATTGTTGTTATTATTAGCTTGGCAAGATGTATGTAAATGTCTTTCCTAATGATTGGAGGCAATGAATCAAGA
TTTGATGCTCTTATAATAAAATGTTATTAATTGCTTTTTA
>Glyma.04G182300
ATGAGCATTCACTTCTTCTTCTGCTTCTTGTCGCTCTCATCTTTCCATGTAAGAACCAAACACAACCCCCACAATTTTCTCTCTATAAATTAATTGCATA
ATAGTTATACTAATAATCTTGATTACCACATTGCATTGCTTGTTTGAGTTGTTTCTTTCATTCTAATGATATGTTCTATAAATGCAGGTTTCTCTAGCAA
TTAAGGGAATGCCTGTGTCTCAGTCTCAGTCTCAACCTCAAACAACACTTGAACTCATAAACCCATTCAGCCCCAAAGCCTCACTCATTCGCTATTGGAA
CACTCGCGTTTCCAATAACCTTCCAATCCCTCACCTTCTTCTCTCAAAAGCTTCAACTCTCACACCACACCATTACGCTATTCTCAGCAAACTTCTGAAC
CAAAAACCTAAACCTAATGAAAACCTTCACCACTCTCTCTGCTCCTCACCGAACTTACTTTGTTCCTTCGACGACACACCGTTCGCTCAAACACACAAAA
ACGACGACGGGAACTTCGCCGTTTACAGCAACAAGCGCTTCGCCAACTACGGATCCTCCCGAGTCGGCGGAGTCGACTCGTTCAAGAACTACTCCAACGG
CCTAAACGCGAACAACGACGCGTTCCGGCGGTACAGCGCCGCCTCCACACGCCGCGGCGAGCAGTTCAAGAACTACGCCGACAACGGCAACGTCGCCAAC
ACGAACTTCTCCAGCTACGGCTCCACCGCGAATCAAGCCTCCGCCGAGTTCAGCAACTACGACAAAACGGTGAACGTTCCGAATCTCGGATTCACCACCT
ACGACTCCGGCGCAAGTAATCACAAACTCTCATTCTCTAGCTACGGGAACGAAACGAACTCTGGATCGCAAACTTTCACGAGCTACGGAAAACGCGTTCG
CGGCGGAACGAGCGAGTTCGCGAACTACGCCGACGACGCGAACATTCTGCAGTCGGAGTTCAGCAGCTACGGAGACTTGACCACCGGAGCGAGCAACGAC
TCCTTCAAGTTCTACAGCTTCAACGGCAACAATCCGCGACACGTTTTCAAAAGCTACGGCGACGGATCCGCCGCCGGAGTTGACAGTTTCATCAGCTACC
GGAATCGCGCCAACGTCGGCGACGACTCGTTCCAGAGCTACGCGGTGAGGTCGAAGTCCGGCGCCGCCACGTTCGCGAACTACGGCATGTCGTTTAACGT
CGGAAACGACAGTTTCACTGAGTACGGAAAGGGAGCAATGGGGAAAACGTCTTTCGGTTTTAAATCATATGGGTTAGGCCGCGCGTTTAAGGTTTACAAC
AAAGACGGCGCGTCGTTTTCGGAGTATCGAAATTTCAGCGCAGCCAGGGGCAAAGTTGTAAATAAGTGGGTGGAGCCGGGTAAGTTTTTTAGAGAATCTA
TGGTAAAAGAAGGAAACGTGATTCCAATGCCTGATATTAAAGATAAAATGCCTGCAAGGTCGTTTTTACCCCTGGCGATCGCGTCGAAATTACCGTTCTC
GTCTTCAAGGATTAATGAAATGAGGGAAGTGTTCCACACGCGGGAGGGGTCTTCTACAGAGCGCGTGATGGTAAAAGCGCTGAAAGAGTGCGAGAGGGCG
CCGAGTAAAGGCGAGACAAAACGGTGCGTTTCATCCGCGGAAGAAATGATAGGGTTTGCGGTTTCGGTTCTGGGTCCCAATGTTGCGGTTCGGAGCACCG
AGAATTTGAACGGGTCTGGATCGAGTGTGATGATTGGGAAGGTTCACTCAATCGACGGTGGAAAAGTGACCAAGTCAGTGTCGTGTCATCAGAGCTTGTA
CCCTTACTTACTGTATTATTGCCACAGTGTACCCAAAGTGAGAGTTTACGAAGCTGAAATTCTTGACGTGGACACTCTGGAGAAGATCAATCATGGGGTT
GCCATCTGTCACCTTGACACGTCAGCATGGGGCCCACAACATGGGGCGTTCTTGGCGTTGGGGTTTGGCCCTGGGAAAATTGAAGTGTGCCATTGGATAT
TCGAGAACGACTTGACGTGGACCACTGCCAGTTGAGGAGAGAATGAGAATCTCTTCTTTGGCTTTTCTTTCAGTTAGTTACTACTACTTACTACTATATC
AAAATCAAAATTCAAAACAATTTGGATAATTTAATATTGTCATATTTTGGAATTCTATTTATAATTTTCAGCTTGTGTCATTTTGTAGAGGTTTTGAGAA
ATTCAAATGCTTGTGTGGTTGTTAATTGCTATTAATTATATTCTGTTCATTTTAGTCTATTTTAAATATGGAAAGACGAGAAGGCTGAAGGTGTGCATTC
AGGTGGCAGAATGGGGAGGACAAGGGAA
>Glyma.01G030900 
ATGAACAAACAACTCACGCTGCTCTGTCTCTTTATCCTCTTCTCATTTCTCAGTGTAAGCACAGCTTTTCCTCACTGTCACTGTTCCAAGTCTCGATTTT
TCCAATTGTTTTATTCCTCCCATTGCCAGTTCTGAAATGGGTGTGTGTTCATTCAATGCAGGTGGGTTTCGCCGGCGCCGGAGACGCGGCGGAGAAAAAC
CCTTTCACCCCAAAAGCCTTCGCCATTCGTTATTGGGACAAAGAGATCCGCAGCGGGTTGGCGAAGCCACAGTTTCTTCTGTCTAAGGCGTCGCCGCTAA
ACGCGGCGGAGGCGGCGGCGTTTGTGAAGCTTGCCTCCGGCAACGCGCTCTCCACGCGGCTGCCGGAATTCTGCGCCGCCGCGAAGCTCCTCTGCTTCCC
GGAGGTGGGGTCCAGCCTCGAGAAGCACGACAAAGACGCAAACTTTGCAGTGTACAGAGACAAGAACTTCACCAACTATGGAACGGGTCGACCCGGTGGG
CTCGACTCGTTCAAAAACTACTCCGAGGGAGAGAATATTCCAGTGAACGATTTCCGGCGATACAGCCGTGACTCCGCCGGCCACAAGGACGGGTTTTTAA
GCTACGGCACGAGCGGCAACGTCGTGCAGCAGAGCTTCCACACCTACGCCGCCGGAGCCACCGGCGGTGCCGGCGAGTTCAAGCGCTACGCCGACGAAAC
CAACGTTCCCAACCTTGGTTTCACCTCCTACTCCGACAACGCCAACGGCAGAACCCAATCCTTCACTTCCTACTCCGAAAACGGCAATGCCGGCGAGCAG
ACATTCACCTCGTACGGCAAAAACGGCAACGGCCCGACCAACGTGTTCACCTCGTATGGAACAGAGTCCAACGTTGTCGGGTCAGGGTTCTCCAACTACG
TCGAGACCGCCAACGCCGCCAACGACACCTTCAAGGGATACGGCGTCGACATGAACAACCCCACCAACACGTTCTCCAACTACGCCGGCGGCGGCAACGG
CGCCGTCGAGAGATTCTCCAGCTACCGCGATAAGGCCAACGTCGGAGCCGACTCCTTCACCTCGTACGCCAAGTCCGCCAACGCCGCCGACATCGGATTC
TCCAACTACGGCAAGTCCTTCAACGAGGGAACCGACACGTTCACCTCGTACGCCAAATCCTCGGACGGCGAAACAAAAGTAGGTTTCACTTCCTACGGCG
TAAACAACACCTTCAAGGATTACGAGAAAAAGGGTACCACTGTTTCCTTCGCCAGATACACCAACATTAGCACAACTCTCTCAGCTTCAGCTTCAGCTTC
ATCACTCAGTGGCAGCTTCGTAAATAAATGGGTGGAGCCGGGTAAATTTTTTCGTGAAAAGATGTTGAAGGAAGGGACGGTGATGCCGATGCCTGACATA
AAAGATAAATTGCCAGAAAGGTCGTTTTTGCCCCGGAGTATTCTATCGAAATTACCGTTTTCGGTTTCGAAAATTGATGAGTTGAAGCAAGTTTTCAAGG
CTTCGGATAACGGTTCCATGGAGAAGATGATGCGTGATTCCTTGGCGGAGTGCGAGCGTGCACCGAGCCGCGGCGAGACAAAACGCTGCGTTGGGTCGCT
CGAGGACATGATCGACTTTGCCACCTCTGTTTTGGGCCGAAACGTCGCCGTTCGGACTACCCAGAACGTGAACGGGTCCAAGAAGAGTGTGGTGGTGGGG
CCCGTTAGGGGAATCAACGGTGGTAAAGTCACCCAATCCGTGTCGTGCCACCAGAGCCTGTTCCCTTATCTGCTTTACTACTGCCACGCGGTTCCTAAGG
TTCGGGTCTACGAAGCGGATCTTCTCGACCCGAAAACAAAGGTCAAGATTAACCGTGGTGTTGCCATCTGTCACTTGGACACCTCCGATTGGAGCCCGAC
CCATGGAGCATTCATCTCGTTAGGGTCGGGTCCAGGTCGGATTGAGGTGTGCCACTGGATCTTCGAGAATGACGTGGCGTGGACCATTGTGAAGTGAGAA
AAGAGAACATCAGAATAAGGAAGGAAGAAGAGTTACCTCTATAGGAAATTAAAGTTAAATTTTTAAAAAAAAGCACTTCTGTTCTGCTAAGAAAATTTAG
CAGTCTCGAGAATTATTTGTTTTTAATTTGAAAATTAAGTAATGTATTTTTATTTTTTTTTGATAGAAAAGTTTAAGTTATGGTTTTTTTTACTAAATTT
GGAAGAAGGTATATTAATTTATATGAATATGATGATGATTATTATTATTTACTCATA
>Glyma.06G183400
ATGAGCATTCACTACTTCTTCTGCTTCTTCTTGTCGCTCTCATCTTTCCATGTAAGAACCAAACACAACCCACACAATTTCACCTCTATAAATTAATTGC
AAACTACTCATATTAATAATAATAATCTTTATTACCACATTGCATTGCTTGTTTAAGTTGTTTCTTTCATTCTGATGTTTTGTTCTATAAATGCAGGTTT
CTCTAGCAATTAAGGGAAGAATATTGCCTCAGCCTCAAACAACACATGAACTCATAAACCCATTCAGCCCCAAAGCCTCACTCATTCGTTATTGGAACAC
TCGCGTTTCGAATAACAATCAAATCCCTCATTTTCTTCTCTCAAAAGCTTCACCTCTCACTCCACAAAACTACGCCGTTCTCAACAAACTCCTAACCAAC
CAAAAACCTAGACCTAATGAAAACCTTCACCACTCTCTCTGCTCCTCACCGAACTTACTCTGTTCCTTCGACGACACACCAAACGCTCAAACACGTAAAA
ATGACGACGCTAACTTTGCCCTTTACAACAACAAACGCTTCGCCAACTACGGATCGTCCCGAGTCGGCGGAGTCGACTCGTTCAAGAACTACTCCAACGG
CCTAAACGCCAACAACGACGCGTTCCGGCGGTACAGCGCCGCCTCGACGCGCCGCGGCGAACAGTTCAATAACTACGCCGACAACGGCAACGTCGCCAAC
ACGAACTTCTCAAGCTACGGCTCCGCCGCGAATCAAACCTCCGGCGAGTTCAGCAACTACGACAAAACGGTGAACGTTCCGAATCTCGGATTCACCACCT
ACGACTCCGGCGCAAGCAATCACAAACTCTCGTTCTCGAGCTACGGAAATGAGACTAACTCTGGATCGCAAAGTTTCACAAGCTACGGTAAACGCGTTCG
CGGCGGAACGAGCGAGTTCGCGAGCTACGCCGACGACGCGAACATTCTTCAGTCGGAGTTCAACAGCTACGGCGACCTGAGCACCGGAGCGAGCAACGAC
TCCTTCAAGTTCTACAGCTTCAACGGCAACAATCCGCGGCACGTTTTCAAAAGCTACGCCGCCGGATCGGCTTCCGGAGTTGACAATTTCATCAGTTACC
GGAACCGCGCCAACGTCGGCGACGACTCGTTCCAGAGCTACGCCGCGAGGTCGAAGTCCGGTGCCGCCACGTTCGCGAACTACGGCATGTCGTTTAACGT
CGGAAACGACAGTTTCACTGAGTACGGAAAGGGAGCAACGGGGAAAACCTCTTTCGGTTTTAAATCATACGGGTTAGGCCGTGGGTTTAAAGTTTACAAC
AAAGACGGCGCGTCGTTTTCTGAGTATCGAAATTTCAGCGCAGCCAGTGGCAAAGTTGTAAATAAGAGGGTGGAGCCGGGTAAGTTTTTTAGAGAATCTA
CGGTAAGAGAAGGAAACGTGATTCCAATGCCTGATATTAAAGATAAAATGCCTGCAAGGTCGTTTTTACCCCTCGCGATCGCGTCGAAATTACCGTTCTC
GTCGTCGAGAATCGACGAAATGAGGGAAATATTCCACGCGCGGGAGGGGTCTTCCACAGAGCGCGTGATGGTGAACGCGTTAAAAGAGTGCGAGAGGGAA
CCAAGCAAAGACGAGACGAAACGGTGCGTATCGTCCGGGGAAGAAATGATAGGGTTCGCGGTTTCGGTTTTGGGTCCCAATGTGGCGGTTCGGAGCACCG
AGAACGTGAACGGGTCAGGGTCGAGTGTGATGATTGGGAAGGTCTACGCAATCGACGGTGGAAAAGTGACCAAGTCAGTGTCGTGTCATCAGAGTTTGTA
CCCTTACTTACTGTACTATTGCCACAGTGTACCCAAAGTGAGAGTATACGAAGCTGAAATTCTTGACGTGGACACCAAGGAGATGATCAATCATGGGGTT
GCCATCTGTCACCTTGACACGTCAGCTTGGGGCCCGCAACATGGGGCCTTCTTGGCTTTGGGGTTTGGCCCTGGGAAAATTGAAGTGTGCCATTGGATTT
TCGAGAACGACATGACTTGGACCACTGCCAATTGAGGAGAGAATGAGAATTTCTACTTTGGTTTTTCTTCAGTTAGTTACTACTTACTACTATATCATAA
TCAAAATTCAAAATAGCTGGATAATTTTAATATTGTCATATTTTGGAATTCTATTTATAATTCAGCTTGTGTCGTTTTGTAGAGGTTTGGAAGAATTTGG
ATTATTCGGTTGTCATGACCCATGACTTACTTTTTACTATTTATTGTGTCTGTCTTTGAGAAATTT
>Glyma.18G138200
ATGCACAACATGAGCACCCTCTTTTTCTTTATCCTTCTATCAACACTACTCGGTGTAAGCACAGTTTTCTTTCTCTCTTTCTCATAGTATTGTTATGTTC
AAATCTAACACACTATTATGAACACCGCAATGTGTGTCTATCTATGCAGGTTTGTTATGGTGGTCGCGGCTTAGGAGATAAAAACCCGTTCACACCAAAG
ACTTACGTGGCACGCTATTGGAATAAACACGTCCGCAACAACTTGCCAAAGCCATCGTTCCTTCTTTCCAAGGCCTCCCCAATGAGCGCCGCCGAAGCGG
CATCGTTCGCCAAGATTGCCGCCGCCAACTCCCTCTCCACGCAGCTGCCAGAGTTCTGCTCCGCCGCCCACCTCCTCTGCTTCCCGGAGGTCCAGCTCAG
CCTCGAGAAACACACCGAAGACGTCGATTTCCAAACCTACGATAACTCTCAGAACTTCTCCAACTACGGAACGAGTCGACCCGGCGGAACCGACTCGTTC
AGAAGCTACGCCACCACCTTCTCCAGCCGTCCCGACAACAGTTTCCGCCGCTACAGCCGCCGATCCGCCGGCCACGTGGACAGCTTCGTCCGCTACGGAG
GCTCCATCGGCGACATCTACCAGACCTTCAACACCTATGGCACTTCCTCCGCCGGCGGCGCCGGCGAGTTCAAACAGTACGCCACCGAATCAAACTTCCC
CGAGCTTGATTTCACCACCTACTCCGACAGCTCCGGCGGGAGGAGGCAGTCGTTCTCGAGCTACGGCGAGAACGGCAACTCCGGCGGCCAGAATTTCACG
AGCTACGGCAAGAACTCCGCCGGCGCCGGGAACGAGTTCTCCAGCTACGGGACTAGCTCCAACGTTGAGGCGTCTAATTTCACGAACTACGGCGCGAGAG
GGACAAGTCCCAACGACACGTTCACAAACTACGGCGTGCTGCAGAACATTCCTGAAGTGAACTTCCAGAGCTACGCAGAGGGAACCGTTGGTGGCACGGA
AAGTTTTTCAAACTACAGAGTACAAGCTAACGTCGGTGACGACTCGTTTCAATCCTATGCCAAGAACACCAAAGAAGGGACCAAAGTGGATTTTAGAAAC
TACGCTATTTCCGCAAACCCTAGTTCTGATACTTTCAAAGGCTACGCTAAAGGAGCAGAAGGAGATCACAAGGTTGGTTTCACAAGCTACGGCAACGACA
CTAATACTACGTTTAAAGATTACGTCAAACAGGGCGTTTCCTTTGCTAGTTACAACGTACCTTCCAGTTCCGCTTCTAAAACTGTCAGTGACAGTTTTGT
AAAAACGGGTAAGTTTTTTCGCGAGAGCATGATCAAGGAAGGGACTGTTATGCCAATGCCAGATATAAGAGATAAAATGCCTCCAAGGTCGTTTTTGCCC
CGCTATATTTTGTCGAAATTGCCTTTCTCGTCTTCCAAGATTTACGAGTTGAAGCGCGTGTTCAAGGTGTCTGATAACTCATCCATGGACAAGATGATCA
TGGACTCGTTCGGGGAGTGCGAGAGGGCACCCAGCGTGGGTGAGACCAAACGCTGCGTAGGTTCCGTTGAGGATATGATTGACTTTGCAACCTCCGTTTT
GGGTCGCAATGTCGCCGTTTGGACCACAGAGAATGTAAATGGATTTAATCAGAACATTATGGTGGGTGGTGTCAAAAGGGATGAAGGGTGGGAAGGTGAC
CAAATCGGTGTCGTGCCATCAGAGCTTGTTCCCTTACTTGCTTTACTACTGCCACTCCGTTCCTAAGGTTCGGGTCTACGAAGCGGATCTATTGAACCCG
GAATCTAAGGCCAAGATTAACCATGGAGTTGCTATTTGTCATTTGGACACCACTGCGTGGAGCCCCACCCACGGTGCATTTGTGGCGCTTGGGTCGGGTC
CGGGTCGGATTGAAGTGTGCCATTGGATCTTTGAGAATGACATGACTTGGACAATTGCTGATTGA
>Potri.006G243700
ATGGAGTTCCATCTTACACGCATTCTTGCTTTCCTTTCTGTACGCTTCTGAATCTTCACTTGTTTTAACACATTAGAGATTGGTGTTTCGGATGGTTTTC
TCTGTTCCAGTTCTACACTTATATACTTTCCTATTTAATATCTAATGAAAGTCTGTATTTACGTTTATTTATTGCAGTTTGCACTTGTGGGAAGCCACGC
TGCCTTGCCACCTGAACTTTACTGGAACTCTGTGCTGCCTAACACTCCTATGCCAAAATCTGTCAGAGATCTTCTACACCCAGGTGTGAGAATTTAAGAA
CCGAACTACTCTCTCAAAACTCTTGTTTTTTTTTTTTTGGCAACAGTACTCTTTAATAACTTGAATGAAACTTCTGCTAGCTTTTTGCTAGCTGTGTCTA
AGGTAGAGAAAAGCACTTCTAATATTGATGTCACTAAAATTGCAGACTTGGTGGAAGACAAAAGCACTTCTGTTGCTGTAGGGAAGGGTGGTGTAAATGT
TGATGCAGGAAAAGGGAAGCCAGGGGGCACTGCTGTTAATGTAGGAAAGGGTGGTGTGAGTGTTGATGCAGGGAAAGGAAAGCCCGGAGGAACCAATGTA
AATGCAGGAAAGGGTGGTGTGAATGTTGATGCTGGGAAAGGAAAGCCAGGCAGCGGCACCCATGTCAGCGTCGGGGGCAAAGGTGTTGGTGTTGCCGCTG
GAAAGCCAGGGAAGAGAACCGATGTTGGTGTTGGCAAAGGCGGAGTATCTGTGACCAAAGGGCACCATGGCAAGCCCGTAATTGTTGGGGTACGCCCAGG
GCCAGGCCCGTTCAACTACATTTATGCTGCAACTGAGACTCAACTCCATGATGACCCAAATGTAGCCCTTTTTTTCTTGGAGAAAGACATGCATCCAGGC
AAAATTATGAACTTGCAATTCACTGAAAACACTAACACAGCAACTTTCTTACCACGTCAAGTCGCCGATTCAATACCCTTTTCATCTGACAAATTGCCAG
AAATCTACAGTGAGTTTTCAGTGAAACCTGGATCAATGGAAGCTGCGGAGATGGAGAATACAATCAAGGAATGTGAAAGCCCTGGAATTAAAGGAGAGGA
GAAATACTGCGCGACATCACTAGAGTCAATGATTGACTTCAGCACTTCCAAATTAGGAAAGAATGTTCAGGCAATCTCCACAGAAGTGGACAACCAAACC
AAGATGCAGAAGTATACAATTAAGACCGGAGTAAAGAAGGTGGCAGGAGACAAATCTGTAGTGTGCCACAAGCAGAACTATGCATATTCCGTCTTTTACT
GCCATGCAACGCAAACCACTAGGGCTTACACGGTTCCCTTGGAGGGTGATGATGGAACAAAGGCTAAAGCTGTAGCAGTGTGCCACACAGATACGTCAGC
ATGGAACCCAAAGCATTTGGCTTTCCAGGTGCTCAACGTTAAGCCAGGAACCGTACCAGTCTGCCATTTCCTTCCTCAGGATCATGTTGTGTGGTTTTCC
AACTAGAAGTTTGCAATCTGCAGTCCTGTCATTTCCTTCTCATCTGTCAACAGTAGTTGAAACTGGAATGTTTTTAAGTTATGATCCATTTGTTTTTATA
ATAATAGTGTACCTAAAAACGCACTATGTGTTAAATGTAATTTGTACGATTCAATGTCTTTTATTATTAGCTTTTATGGCTGTTGTTCTCTTGGTCTTCT
CTAGATTGTGGAAGTCTAGGTATTTCTACTTCTTTATTAATTCAGCTTTGTAGTCTTTTACTCTTCTTTGTATTATAAAAAGCTGAACAGAACAGAACAA
CAAGGAATAATAAGATTGCTTCTGTTATTGAGCTGCAACTCTACTATTTATCCTTTTAATTCCTCCTCCTTATTTGTTTTTGCTTTTATTTCCAACAAAT
TTGATAT
>Potri.018G036700
ATGGAGTTCCATGTCCCACGCATTCTTGCTTTCCTCGCTGTAAGTTTCTGAATCTTCACTTGTTTTGATACACCAGGGATTGGTCTTTCAGGAGATTTTC
TGTTCCCGATTCTTCACCTGCATTCCTATTTATAATGAGTGTCTTATGAAAGTTTGTATTTAATCCTGCTGCAGTTTGCACTTGTGGTAAGCCATGCGGC
CTTGCCACCTGAACTTTACTGGAAAAATGTGCTGCCCAACACTCCTATGCCAAAATCTGTCAGAGATCTTCTACACCCAGGTGAGATTTTTAAGACCAGA
TCTCTTAAAGACTTCCTCTTCTTTTTTCTTTTTTGGTAACACTCTTTAATAACTTGAATGAAACTTCTGCTAGTTTTTTGCCGTGTCTAAAATCAAAAAA
AGCACTTCTAATTGACGTTACTAAAAATGCAGACTTGGTGGAGGACAAGAGCACTTCTGTTGCTGTAGGGAAGGGTGGTGTAAATGTCGATGCAGGAAAA
GGAAAGCCAGGAGGAACTGCTGTAAATGTAGGGAAGGGTGGAGTGGATGTTGATGCAGGAAAAGGAAAGCCAGGAGGAACTGCTGTCAATGTAGGAAAGG
GTGGAGTGAATGTAAACTCTGGGAAAGGAAAGCCTGGAGGAACTGCTGTAAATGTTGGAAAGGGTGGAGTGAATGTAAACTCAGGGAAAGGAAAGCCAGG
CGGCGGGACCCATGTCAGCGTGGGAGGCAAAGGTGTTGGTGTTAACACCGGAAAGCCTGGGAAGGGAACCCAAGTTGGTGTTGGCAAAGGCGGAGTGTCG
GTGGGCACAGGACACAAGGGCAAGCCCGTAATTGTTGGGGTACACCCCGGGCCAAGCCCATTCCTATACAAGTATGCGGCCACCGAGACTCAACTACACC
ATGACCCTACTGTAGCCCTTTTTTTCTTGGAGAAAGACATGCATCCAGGAAAAATGATGAACTTGCAGTTCACTGAAAACACTAACACAGCAACTTTCTT
ACCTCGCCAGGTTGCTGATTCAATACCCTTTTCATCTAACAATTTGCCAGAAATCTACAGTGAGTTTTCAGTCAAACCTGGATCAACAGAAGCTGAGGTA
ATGAAGGAAACAATCAAGGAATGTGAAAACCCTGGAATTGAAGGAGAGGAAAAAGAATGCGCAACTTCACTGGAGTCAATGATCGACTTCAGCACTTCCA
AACTAGGAAAGAATGTTCAGGCAATCTCCACAGAAGTGGAAAGCACCCAGATGCAAAAGTATACAATTAAGACCGGAGTAAAGAAGATGGCAGGAGACAA
ATCTGTAGTGTGCCACAAGCAGAACTATGCATACGCCGTCTTTTACTGCCATGCAACACAAACCACGAGGGCTTACGCGGTTCCATTGGAGGGTGCTGAT
GGAACAAATGCTAAAGCTGTAGCAGTGTGCCACACAGATACATCTGCATGGAACCCAAAGCATTTGGCTTTCCAGGTGCTCAATGTTAAGCCAGGAACCG
TACCAGTCTGCCATTTCCTTCCTCAGGATCATGTTGTGTGGCTTCCCAACTAGGAGTCTGGATCCCCGTCATTTCGTCTCTCTTCAGTCCACGGTAGCTG
AAATTGGAATGTTGTATGCTTATATATCTACTCGGTTTTCATAATAATACATCTAAAACCCACTACACCCACTACAAAAGGTTATGTATAATATAAAGCT
TGCTGTAGATTCAGTGAATCACGGTGTTTATTATTAGATAACATCTCCTTCTGTTGCTATTTTCCTATCCACATGAGCATGTAATGTGAAAAGAGAGACC
TCCATGAGAAGAGTAAACCAGCACAAAGGGCCTACTTGAGCATTTTGTTAATCATTGAACAAGAGCATTTTGTTAATCATGTCCCCGTTCCCCTCAAAGA
AGATTTCGTCGTTCATTGCCGAACTAAAATTCCAACGACGAA
>Potri.T012700
ATGTCTCTCGCCAATTCTTGTGCACTGCTCCTCCCCTTCTTTCTTACTCTCTCCCTCTACATCACCTTCTCCACCGCTGCTAATACCATCGGTGTAACCC
ACACGACAGTGGCTGTGGCTGCTGACAATGTCCCCTTACCAAAGAAAGTTGCCACCTTCCTCCCTAGCGATATTTCTCCACCTACTGAGAAGTATTGGTA
CTCAAGGTTGCCCAACACTCCATTGCCAAAAGCCCTGAGATATCTTCTACAACCTGGTCATTATCCTTCAATCACCAGAGAATTCGCTAATGAAAACGTA
AGTGCTGCTGTTATCCTAAGAAGATATAGAATAACTTATAGCAAACGAGGCTACAAAAGAGGCGATAAAAAATCCCTAAACTCTGCCCTCCCTGACTCAA
CGATATTCTACCAGTACGACGATCTCCATCCAGGTAAAAAAATGAAAGTTCTTTTTACGGATAGTGGAACCAAGGTTAGTTTCTTGCCCCGTCAAGTCGC
AGAGTCTATACCATTTTCGAGTGACAAAATACCAGAGATTTTGAAGTACTTTGCACTAGAAGTCAACTCAAAAGAGGCTCAGGTTATCAGAGAAGAAATA
GGAGGATGCGAGGAGCCAAAGATGGAAGGAGAAGACAAATATTGTGCTACATCTCTAGAGTCATTAATTGATTTTACTGTTGAAAGGCTTGGCCAAAATG
TTCGGGTACTCTCGACTGAAGCAGGCAAGAAGCAAGAGTATACGGTTTCAGCCGAAGTGAGAATGATTGGAGATCATAAAGCAGCAGTGTGTCACAAGAT
GAGATATCCTTATGCAGTGCACTATTGCCATGTAATCGCAGACACAGAGGTTGATGAGGTTCCATTAGTGGGTGCTGATGGCACAAAAGTGAAAGCTGTA
ACGGTTTGCCACCTCAACACATCAGCTTGGAGTCCAGACCATATGGCGTTTCAAGTTCTCAAAATTAAACCAGGACCTGCTGTTTGTCACTTTCTAGATA
GTGATACTCTCGTTTGGGTGCCAAAGAAGGATAAAAAAATGACTCCATGACCATAGGTAAAAGCTTGGTATTGATCAGCAGAGGGCTTTAATAAGTTTGC
TGCCTTGCTGTCGTTGCTGTTTATAATATGCATGTACTTCCGTCCCTTTCCCTGTTGTCGTTGCTGGTTATAATATGTATGTACTTCCGTCCCTTCCCTG
TTGTCGTAGCTGTTTATGTTTGTCATACACACGCACCCCCTCACCCTGTTTTAGTGTGGAAGCCCTGGTTTTCTTAAGAAGAAGGTGATCCTGAAAAACC
AGCCTTATCAGGTATTCACATTCAGAAGTACAGTTGCAATTGGGTATTACGCTTAGAAAATGTGCTCCCATAATCAATGGAAGAAACCTCGGTCAATAAA
TATAAGAAAAAAAAAACATGTATACATATATAGTAGAAAAAACATGGCAACCACAAAATATTTGATTATATTGTTTCACAGGGGACTGCCATCAACTTCA
TCCTGATACAAGATAACCATTAAAAAAAACCCAGCCTCAACGATATTCTACCAGTACAACGACCTCCACCCTGGCAAAAAGATGACATTTCTTTTTACTA
ATAGTGGAACCAAAGTTAGTTTCCTGCCTCGTCAAGTCGCAGAGTCCATACCATTTTCGAGTGACAAAAATACCAGAGATTTTGAAGTAGTTCCACTAG
>Potri.004G136000
ATGTCTCCAGCCATTTCTGGTGCACCATTCCTGATCTTCTTTCTAACTCTCTCCCTCCACATTTCCTTTCCCACTGCTGTCCGTTTACCAACCAAAGTGC
CCAGCTTCCTCCCGAGCGATAATTCTCCACCCACTGAGAAGTATTGGTTCTCAAGGTTGCCCAACACTCCATTGCCAAAAGCCCTTCGAGATACTCTACA
ACCTGGTTATTATCCTTCCGTGATCAGAGATTTCGCTAATGGCGAAAAAATTAGCGTTGATGCTCGTGAAAAATATGGAAAACACTATGGAGAAGATAGC
CATAAAAAAACCGCAAAATCTGCTCTCCCCGACTCAACAATATTCTACTTGTACAACGATCTCCATCCAGGTAAAAAGATGAAATTGCTTTTTACTAACA
GTGGAACCAAGGTTAGTTTCTTGCCTCGTCGAGTCGCAGAGTCTATACCATTTTCAAGTGACAAATTTCCGGAGATTTTGAAGTACTTTTCTCTACAAGT
CAACTCAGAAGAGGCTGAGATTATCAGTGATGAAATAGGATACTGCGAGAGCCCGAACATGGAAGGAGAAGAAAAATATTGTGCTACATCTCTAGAGTCA
TTAATTGATTTTAATGTTGCGAGGCTTGGCCAAAATGTTCAGGTGCTCTCAACTGAACCAGGCAAGAAGCAAGAGTATACTGTTTCGGCAAAAGCGGAAA
TGAGGGGAGAACATAAAGCAGCGGTGTGTCATAAGATCAGATATCCTTATGCAGTACATTATTGCCATGTAATCGAAGGCACAGAGGTTTATGTGGTTCC
ATTAATCGCTGCTGATGGCGCAGAAGTGAAAGCGGTAACCGTATGCCACCTGAACACATCAGCTTGGAGTCCTGACCATATGGCCTTTGAAGTTCTCAAA
ATTAAACCAGGACCGGCTGTTTGTCACTTTCTGGCTACTGATACTCTTATTTGGGTTCCAAAAAAGGATCAAGACATGACTCCATGATCATAGGTCAAAG
CTTGGTATTGTGGTAGCTGCTTTTAAATTTGCATAGTAAGAAGGTCCTGAAAAACCTTGTCTTAGCATGCTTGGATTGTCTTTTGAAAGCCCAGAAATGT
GATTGTATTTTCTAGCATGGAATGTATCATTTGGTGCAATGGTGTTTGTTGTCTTTTTTGTTATCTACTAATCACAAAGATTCCGTTGAGA
>Potri.004G136700
ATGTCTCCAGCCATTTCTGGTGCACCATTCCTGATCTTCTTTCTAACTCTCTCCCTCCACATTTCCTTCTCCACTGCTGTCCGTTTACCAACCAAAGTGC
CCAGCTTCCTCCCGGGCGATAATTCTCCACCCACTGAGAAGTATTGGTTCTCAAGGTTGCCCAACACTCCATTGCCAAAAGCCCTTCGAGATACTCTACA
ACCTGGTTATTATCCTTCCGTGATCAGAGATTTCGCTAATGGCGAAAAAATTAGCGTTGATGCTCGTGAAAAATATGGAAAACACTATGGAGAAGATAGC
CATAAAAAAACCGCAAAATCTGCTCTCCCCGACTCAACAATATTCTACTTGTACAACGATCTCCATCCAGGTAAAAAGATGAAATTGCTTTTTACTAACA
GTGGAACCAAGGTTAGTTTCTTGCCTCGTCGAGTCGCAGAGTCTATACCATTTTCAAGTGACAAATTTCCGGAGATTTTGAAGTACTTTTCTCTACAAGT
CAACTCAGAAGAGGCTGAGATTATCAGTGATGAAATAGGATACTGCGAGAGCCCGAACATGGAAGGAGAAGAAAAATATTGTGCTACATCTCTAGAGTCA
TTAATTGATTTTAATGTTGCGAGGCTTGGCCAAAATGTTCAGGTACTCTCAACTGAACCAGGCAAGAAGCAAGAGTATACTGTTTCGGCAAAAGCGGAAA
TGAGGGGAGAACATAAAGCAGCGGTGTGTCATAAGATCAGATATCCTTATGCAGTACATTATTGCCATGTAATCGAAGGCACAGAGGTTTATGTGGTTCC
ATTAATCGCTGCTGATGGCGCAGAAGTGAAAGCGGTAACCGTATGCCACCTGAACACATCAGCTTGGAGTCCTGACCATATGGCCTTTGAAGTTCTCAAA
ATTAAACCAGGACCGGCTGTTTGTCACTTTCTGGCTACTGATACTCTTATTTGGGTTCCAAAAAAGGATCAAGACATGACTCCATGATCATAGGTCAAAG
CTTGGTATTGTGGTAGCTGCTTTTAAATTTGCATAGTAAGAAGGTCCTGAAAAACCTTGTCTTAGCATGCTTGGATTGTCTTTTGAAAGCCCAGAAATGT
GATTGTATTTTCTAGCATGGAATGTATCATTTGGTGCAATGGTGTTTGTTGTCTTTTTTGTTATCCATTAATCACAAAGATTCCGTTGAGA
>Potri.004G136900 
ATGTCTCCAGCCATTTCTGGTGCACCATTCCTGATCTTCTTTCTAACTCTCTCCCTCCACATTTCCTTCTACACTGCTGTCCGTTTACCAACCAAAGTGC
CCAGCTTCCTCCCGGGCGATAATTCTCCACCCACTGAGAAGTATTGGTTCTCAAGGTTGCCCAACACTCCATTGCCAAAAGCCCTTCGAGATACTCTACA
ACCTGGTTATTATCCTTCCGTGATCAGAGATTTCGCTAATGGCGAAAAAAGTAGCGTTGATGCTCGTGAAAAATATGGAAAACACTATGGAGAAGATAGC
CATAAAAAAACCGCAAAATCTGCTCTCCCCGACTCAACAATATTCTACTTGTACAACGATCTCCATCCAGGTAAAAAGATGAAATTGCTTTTTACTAACA
GTGGAACCAAGGTTAGTTTCTTGCCTCGTCGAGTCGCAGAGTCTATACCATTTTCAAGTGACAAATTTCCGGAGATTTTGAAGTACTTTTCTCTACAAGT
CAACTCAGAAGAGGCTGAGATTATCAGTGATGAAATAGGATACTGCGAGAGCCCGAACATGGAAGGAGAAGAAAAATATTGTGCTACATCTCTAGAGTCA
TTAATTGATTTTAATGTTGCGAGGCTTGGCCAAAATGTTCAGGTACTCTCAACTGAACCAGGCAAGAAGCAAGAGTATACTGTTTCGGCAAAAGCGGAAA
TGAGGGGAGAACATAAAGCAGCGGTGTGTCATAAGATCAGATATCCTTATGCAGTACATTATTGCCATGTAATCGAAGGCACAGAGGTTTATGTGGTTCC
ATTAATCGCTGCTGATGGCGCAGAAGTGAAAGCGGTAACCGTATGCCACCTGAACACATCAGCTTGGAGTCCTGACCATATGGCCTTTGAAGTTCTCAAA
ATTAAACCAGGACCGGCTGTTTGTCACTTTCTGGCTACTGATACTCTTATTTGGGTTCCAAAAATGGATCAAGACATGACTCCATGATCATAGGTCAAAG
CTTGGTATTGTGGTAGCTGCTTTTAAATTTGCATAGTAAGAAGGTCCTGAAAAACCTTGTCTTAGCATGCTTGGATTGTCTTTTGAAAGCCCAGAAATGT
GATTGTATTTTCTAGCATGGAATGCATCATTTGGTGCAATGGTGTTTGTTGTCTTTTTTGTTATCCATTAATCACAAAGATTCCGTTGAGAAAGTTTGGT
TATGAATTTACATGGAGCAAAATAATAAAAGAAGCAAATTCTTCC
>Potri.T012500
ATGTCTATAGCCAATTCTTGTGCACTGCTCCTCCTCTTCTTTCTTACTCTCTCCCTCTACATTACCTTCTCCACCGCTGCCAATACCATCGGTGTATCCC
ACACGACAGTGGCTGTGGCTGCTGACAATGTCCCTTTACCAAAGAAAGTTGCCACCTTCCTCCCTAGCGATATTTCTCCACCTACTGAGAAGTATTGGTA
CTCAAGGTTGCCCAACACTCCATTGCCAAAAGCCCTGGAATATCTTCTACAACCTGGTCATTATCCTTCAATCACCAGAGAATTCGCTAATGAAAACGTA
AGTGCTACTGTTATCCAAAGAATCTATAGAAGAGTTTACAAACGAGGCTATAAAAGAGGCGATAAAAAATCCCTAAAGTCTGCCCTCCCTGACTCAACGA
TATTCTACCAGTACAACGATCTCCATCCAGGTAAAAAATTGAAAATTCTTTTTACGGATAGTGGAACCAAGGTTAGTTTCTTGCCTCGTCAAATCGCAGA
GTCTATACCATTTTCCAGTGACAAAATACCAGAGATTTTGAAGTACTTTACACTAGAAGTCAACTCAAAAGAGGCTCAGGTCATCAGAGAAGAAATAGGA
GGATGCGAGGAGCCAAACATGGAAGGAGAAGACAAATATTGTGCTACATCTCTAGAGTCATTAATTGATTATAGTGTTGAAAGGCTTGGCCAAAATGTTC
GGGTACTCTCGACTGGAGCAGGCAAGAAGCAAGAGTATACGGTTTCAGCCGAAGTGAGAATGATTGGAGATCATAAAGCAGCAGTGTGTCACAAGATGAG
ATATCCTTATGCAGTGCACTATTGCCATGTAATCGCAGACACAGAGGTTGATGAGGTTCCATTAGTGGGTGCTGATGGCACAAGAGTGAAGGCTGTAACG
GTTTGCCACCTGAACACGTCAGCTTGGAGTCCAGACCATATGGCGTTTGAAGTTCTCAAAATTAAGCCAGGACCTGCTGTTTGTCACTTTATAGATAGTG
ATACTCTCGTTTGGGTGCCAAATAAGGATAAAGAAATGACTCCATGACCATTGGTAAAAGCTCGGTATTGATCAGCAGATCAGGACTTTAATAAGTTTGC
TGCCTTGCTGTCGTAGCTGTTTATAATATGTATGTACTCCGGTCCCTTCCCTGTTGTCGTAGCTGTTTATAATATCTATGTACTCCGGTCCCTTCCCTGT
TGTCGTAGCTGTTTATAATATCTATGTACTCCCGGTCTCTTCCCTGCTTATAATTAATATCTATGTTCTCCGGTCCCTTACCTGTTGT
>Potri.004G136500 
ATGGCCAAAAAATTAGCGTTGATGATCGTGAAAAATATGGAAAAACACTATGGGGTAGATAGCCATAAAAAACCCGCAAAATCTGCTATCCCCGACTCAC
AAATATTCTACTTGTACAACGATCTCCATCCAGGTAAAAAGATGAAATTGCTTTTTACTAACAGTGGAACCAAGGTTAGTTTCTTGCCTCGTCGAGTCGC
AGAGTCTATACCATTTTCAAGTGACGAATTTCCGGAGATTTTGAAGTACTTTTCTCTACAAGTCAACTCAAAAGAGGCTCAGATTATCAGTGATGAAATA
GGAAATTGCGAGAGCCCGAACATGGAAGGAGAAGAAAAATATTGTGCTACATCTCTAGAGTCATTAATTGATTTTAATGTTGCGAGGCTTGGCCAAAATG
TTCAGGTACTCTCAACTGAACCAGGCAAGAAGCAAGAGTATACTGTTTCGGCAAAAGCGGAAATGAGGGGAGAACATAAAGCAGCGGTGTGTCATAAGAT
CAGATATCCTTATGCAGTACATTATTGCCATGTAATCGAAGGTACAGAGGTTTATGTGGTTCCATTAATCGCTGCTGGTGGCGCAGAAGTGAAAGCGGTA
ACCGTATGCCACCTGAACACATCAGCTTGGAGTCCTGACCATATGGCCTTTGAAGTTCTCAAAATTAAACCAGGACCGGCTGTTTGTCACTTTCTGGCTA
CTGATACTCTTATTTGGGTTCCAAAAAAGGATCAAGACATGACTCCATGATCACAGGTCAAAGCTTGGTATTGTGGTGGCTGCTTTTAAATTTGCTTAAT
AAGAAGGTCCTGAAAAACCTTGTCTTAGCATGCTTGGATTATCTTTTGAAAGTCCAGAAATGTGATTGTATTTTCTAGCATGGAATGTAT
>Potri.004G136600
ATGTCTCCAGCCATTTCTGGTGCACCATTGCTGATCTTCTTTCTAACTCTCTCCCTCCACATTTCCTTTCCCACTGCTGTCCATTTACCAACCAAAGTGC
CCAGCTTCCTCCCGGGCGATAATTCTCCACCCACTGAGAAGTATTGGTTCTCAAGGTTGCCCAACACTCCATTGCCAAAAGCCCTTCGAGATACTCTACA
ACCTGGTTATTATCCTTCAGTGATCAGAGATTTCAGTAATGGCGAAAAAATTAGCGTTGATGCTCGTCAAAAATATGGAAAAAACTATAATGGAGCAGAT
AACCATAAAAAAGCCGCAAAATCTGCTCTCCCCGACTCGACAATATTCTACTTGTACAACGATCTCCATCCAGGTAAAAAGATGAAATTGCTTTTTACTA
ACAGTGGAACCAAGGTTGGTTTCTTGCCTCGTCGAGTCGCAGAGTCTATACCATTTTCAAGTGACAAATTTCCGGAGATTTTGAAGTACTTTTCTCTACA
AGTCAACTCAAAAGAGGCTGAGATTATCAATGATGAAATAGGATACTGCGAGAGCCCGAACATGGAAGGAGAAGAAAAATATTGTGCTACATCTCTAGAG
TCATTAATTGATTTTAATGTTGCGAGGCTTGGCCAAAATGTTCAGGTACTCTCAACTGAACCAGGCAAGAAGCAAGAGTATACTGTTTCGGCAAAAGCGG
AAATGAGGGGAGAACATAAAGCAGCGGTGTGTCATAAGATCAGATATCCTTATGCAGTACATTATTGCCATGTAATCGAAGGCACAGAGGTTTATGTGGT
TCCATTAATCGCTTCTGATGGCGCAGAAGTGAAAGAGGTAACCGTATGCCACCTGAACACATCAGCTTGGAGTCCTGACCATATGGCCTTTGAAGTTCTC
AAAATTAAACCAGGACCGGCTGTTTGTCACTTTCTGGCTACTGATAGTACTCTTATTTGGGTTCCAAAAAAGGATCAAGACATGACTCCATGATCATAGG
TCAAAGCTTGGTATTGTGGTAACTGCTTTTAAATTTGCATAATAAGAAGGTCCTGAAAAACCTTGTCTTAGCATGCTTGGATTGTCTTTTGAAAGCCCAG
AAATGTGATTGTATTTTCTAGCATGGAATGTATCATTTGGTGCAATGGTGTTTGTTGTCTTTTTTGTTATCCATTAATCACAAAGATTCCGTTGAGAAAG
TTTGGTTATGAATTTACATGGAGCAAAAGAATAAAAGAAGCAAATTCTTCCTTTTTCTTTCTCAATATTTTTCTACCCTATCCAGGGAAAAAATCCTATC
CTCTAAGAGAGTAAAAATCTTGAAATACATTCTTTGAAAAAAATTACCAGTAGAATGATGGGCGAATGCACATATTAACAATAGCAGAACCCCGCTAACC
TAGCATGATTTGTGGGAGTAACTGGAGAGACAAGGAGACCCGAAACAATTGCAATGACGAGGATAAACACTCCCTCAAATAAGCCTATGTCAGTGAAGAG
AAGTTGACTGATGAAGGAGTTCCAACAGCAGTAAACTCACCTCAGGATGGTAATTTATAGTAGAACATATATTGGAAACAAATCAGCTCAAATCATGTTA
GTTAATGTTATCAGTCAAAGTAACAGATCATATTCCAGGGATTTTATTTACACAGATTCTATTCAAATTGATATTTTATTGTTATCTTAAATACCACCTA
CTCAAGCACTGTAAAAGTACTGCTATGTATTCATGTCTCCTTCAATAAAAAAACTAATCTTCTTATC
>Potri.009G114600
ATGGGCGCAGAATTTGCCTTCAAGTTCTTCCTCCTTTATCTTGTGCTTGTTATGGTACTCTTAACTAGACTGTGCTAGCTTGGTTCATTTTGATATATAG
TATATATGATCTGTATACGCTTATGCATGTGTATATATGAGTTATCTATTCAGTCTGTCTTTGTACCATTCTCTTCTCAATTAAAATATTTCTGATCAAG
CTTAAACTTGTGTGTTTCGTACAGGAAATGATGAATGTTGATTCTTGTTCTTTTCTTTCTCTCTCTAAGTTGTTAATTATCTGAAGCATATGGTATATTG
CAGTGTGTTGATGGAAAAGGAGGAGCCAGGGATGATTCTCAAAGTGAAGGGATGCATGGAGAACCTGTTCACGTTCATGATCATCCAGCATCCCATATGG
ATCACATGGATCACTCGCTGTTAGTGTTTTTCACCTTGAATGATCTAAAAGTGGGAAGAACAATGCCCATATATTTTCCGAAGAAGGACCCTTCAAAATC
TCCTCGCTTGTTGCCTAGAGAAGATGCAAATTCAATTCCTTTTTCATATGAAAAATTTCCGTATCTTCTTCAATTCTTCTCCTTCTCTAATGGGTCTCCC
CAAGCCATAGCTATGGAAGATACGCTTAGAGCATGTGAGATTAAACCCATCAAAGGGGAGGTCAAATTTTGTGCTACGTCCTTAGAATCCATGCTTGATT
TTGTACAAGGTATACTTGGCTTGGAGTCCCGGTTCAAAGTTGTGAGCACTACCTACCTTACAGAATCAAGTATCCTGCTCCAAAATTATACTATCCTAGA
AGTGCCAAAAGAGGTACCAGCTCCAAAGATGGTAGCATGTCACACTATGACTTACCCTTATGCAGTTTTCTATTGCCATAGCCAAGGGACTAAGAACAAG
GTGTTTATGGTCTCACTAATCGGTGAGAATGGAGATAGGGTAGAAGCTCTTGCCGTTTGCCACTTGGATACTTCACAGTGGAGTCGTAATCATGTGTCGT
TTAAAGTGCTTGGAATTGAACCAGGGTCCTCCGATGTCTGCCATTTCTTCCCAGAAGACAATCTAGTGTATGTTCCCATGCCAACTATGTCTAATAATCT
AATAAATGTAATGTGAGCTCTGCAGTCCTGAGTGATCAATGTAATGTGCCAATAAAATGTTCAGATAAAATTGAACTTCCATGTCTTCACGTGAGTTTTT
AGAGAGGAAGTTACGCAGAAGGTAAAGAATTAAGATGGCGTGACAAGCTCCAACAGAACTTTTTTTCTGAAATCCTTTAGCTTAATGGTTCGCTCTC
>Potri.004G153100
ATGGGTGTTGATGTTTTGTCTTGGAGACTTATCCTCTGTTCTCTACTTGTTTTACTGGTAATCTTTGTCTCCCCTTCTTCACTTGCCTCCATGATTTTCT
TTCATTTTTAATTTGTTGTTGTCAAGATGAGTGCTTCTAAATTTGGTTCTTCTGGTTTAATAATTTATATATTTGCTTTGATAACAGTTTGCTAAAGACT
GTAGTGCAAGAAAGATGACTCACACAAGATGGAGAGAAGTGCCGGATGATGATACAAACGGTCTGCAACACAATCGAGAACCTGATTTGCAACAGCTTTC
AAAGGATGATCATCTTCTAACCAGGCACAGTAGGGATGGTGATCATCGAAACCATGAACATGCTCATCTATCATCACATATGAATCATATGGACCCTTCA
GACAAGATTTTCTTCACCATAGAAGATCTGCAAGTTGGAAAAACACTTCCACTTTACTTCTACTATAGAGACCCTTCAACTTCTCCTCATCTGATATCTA
GAGAAGAAGCCAATTCAATTCCTTTCTCTTTAGCAAAATTACCTTATCTTCTTGAATTTTTCTCTTTGTCCAAAGAATCTCCTCAAGCCAAAGCCATGGA
ATATACACTAACACAATGTGAACTTGAACTCATGGAAGGTGAGACCAAGTTCTGTGCTACTTCCTTGGAATCCATGCTTGATTTTGCACAGGCCACTTTT
GGATCGGAAACCCAAGTAAAAGCCTTAACTACCAATCATCTTAGAAAGCCAGTTGCACCTATACAAAACTACACCATTGTGGAGGAGCCTAGAGAGATCT
TGGTACCAAAAGTGATAGGATGTCATACCATGCCTTACCCTTACGTAGTTTATTATTGCCATAGCCAAGAAGGTGGGAACAGGTTATTTGAGATTTCACT
TGGTGGTGAGAATGGAGATAGAGTCCAAGCTATTGGTGTTTGCCACATGGACACCTCTCGATGGGATCCTGACAACCCATCATTTCGTGTGCTGAAAATA
AAGCCTGGAACTGCCCCTGTATGCCATATTTTCCCAGCAGATAACATAGTATGGGTGCCTTTGCTTTCATAAATGCAGTAGTAATATTTGTGGTTGTGAT
TGTAAGATATGTCCTGAGACTTGAATCATGTCATACGCTTGTCTGTAAAATTGTGCTTGTCGATATAGTCATGGACTGATGTATACCAATGTTCCCTCTT
ACAAGACTAATAAAGAATATTGGTGATTCTGTACTT
>Potri.009G114300
ATGACTGTTGATGTTTCTTGGAGAATTATCCTCTGTGCTCTCCTTGTTTTACTGGTAATCTTTATCTCCCCTTCTTGAAATCACACTTGCAGCCTCCATT
GATTTCCTTGAATTTTTAATATATTGTTGACAAAATTGGGAGCTTTTTAATATTTGGTTTTCCTGATTTAATAATTTAAACAATTTGTTCTTATTACAGT
TTGCTGAAGACAGCAGTGCAAGAGAGATAACTCGCATAAGATGGAAAGAAGTGGATGATGATACTAAGGGTCAGCAACAAAACCCAGAAATACCTGATTT
GCAACAACTTTCCAAGGATAATCATCTGCCAATCAAGCATAATATTGACGATGATCATCAAAAGCATGCGCATGCGCATGCTCATCTATCATCACATATG
GATCACATGGACCCTTCAGATAAGATTTTCTTCACCATAAAGGATCTAAAAGTTGGTAACGCAATTCCAATTTACTTCTCCCATGGAGACCCTTCAACTT
CTCCTCATCTGATATCTAGAGAAGAAGCCAATTCAATTCCTTTCTCTTTAGCAAAATTACCTTACCTTCTTGAATTTTTCTCTCTGTCTAAAGAATCTCC
TCAAGCCAAAGCCATGGAATATACACTAACACAATGTGAAGTTGAACCCATGGAAGGAGAGACCAAGTTATGTGCTACTTCCTTAGAATCCATGCTTGAT
TTTGCACAGGCCACCTTTGGAATCGATACCCAAGTAAAAGCTTTAACTACTAACCACCTTAGAAAGTCAGTTGCACCTTTACAAAACTACACCCTTTTGG
AAGAGCCCAAAGAGATCTTGGCACCAAAAATGATAGGATGTCATACCATGCCTTACCCTTATGTAGTTTACTATTGCCATATCCAAGAAGGTGGGAACAG
GCTATTTGAGATTTCACTTGGTGGCGAGCATGGAGATAGAGTCCAAGCTACTGGTGTTTGCCACATGGACACCTCAAAATGGGATCCTGACAACCCATCA
TTTCGTGTGCTGAAGATAAAGCCTGGAACTGCCCCCGTGTGCCATATTTTTCCAGCAGATAACATAGTTTGGGTGCCTTTGATTTCGTAAATTCAGTAGT
AACATCTATTGAAGTGATTGTAAATAATAAGTCCTGATACTTAAATCTTGTGTTATGTCATATGCTTGTCTCTAAAAGAGTCCCTGTGGATGTAGGCATC
CACACCAATGTTCCCTGCTACAAAGACTAGTAAATAACATCGGGGATTCTATAAATGGGAATGTTTTGGAATGCGAGTGGTTTAGGATGACAGGCAAGGG
CATTCTCTTT
>Potri.008G190000
ATGCATATTCTTCACCCCATTACCCTTCTTCTCTCCCTTTCCTTCGTCTCATTGCTCAATGTAAGTAAGCCTATCCTCTACGCCCGCGTCCTCCTGACTG
CTGCTTTCAGTCTTGTTCTCTCTTGTCTGTTTTATGTTTTTGCTGCGTGATTCTCATACAAATTATTGGTTAAAACTTGCTGTTTATTTCTCAAATCACA
ATGCATTGCAGGTGAATCATGCAGCAGTTGGCAGTGGAGATTCGCCAAACGGTGAGAGCCCATTTACGCCCAAGGCATCTCTAGTTCGGTACTGGAACAA
GGAGATCCACACGGTTTTACCAAAATCTGGTTTTTTCATCTCCAAAGCCTCCCCGTTGAGTCCTGTCGATTTGGCAACATTTGCTAAACTCGCCTCCCAA
AATGCTCTCTCCGCTCAACTCCCAGCCTTTTGTTCCTCTGCCGAACTCTTCTGCTTCCCTGATTTGTCTCCCAGTCTTGAAAAGCATGACCATGACTCCC
ATTTCGCTATCTATAACAACAAGAATTTCAGCAATTACGGCACTGATCGAGCCGGTGGAGCGGACTCTTTCAAGAACTATTCCGATGGTGACAATATCCC
GGTCGACTCGTTCCGCCGGTACGGCCGCGACGCCGCCGGTCACGGCGAGTTGTTTTCCAGTTATGCCCCTGACTCCAACGTTGTTGACCAGAGCTTTAAC
ACCTATGGCGCTGGTGCGACTGGCGGCGCTGGAGAGTTCAAGGGGTACAATGTGGAGGTAAACAACCCAAATCTTCGCTTTGTTTCCTATTCTGATAGTG
CTAATGGGAAGGGCCAGAAGTTCTCGACTTACACAGAGAATGCGAATGCTGGACCGGGTCAAGCTTTCACCAGTTATGGGAAGAACGGGAATGGAGCTCC
CAATGAGTTCTCTGGTTATGGGACGAGCTCGAATGTGGTTGGTTCAGATTTCACCAACTATGGTGAGACTGCCAATGGGGCTAATGATACTTTCAAGTCT
TACGGAGTTGATGGGAATGTTCCACAGAATAATTTCGTGAACTATGGCGATGGTGGGAATGCTGGTGTTGATAGCTTCGCCACTTACAGGGAAAAATCAA
ATGTTGGGGATGATTCCTTTCAAACTTATGCCAAGAATTCGAATGCAGAGAAAGCCAATTTCGCCAATTATGGAAAATCCTTCAATGAAGGGACTGATAA
GTTCTCTGGCTATGGGAATGGAGCAATGGGGCAGCAGATTGGGTTCAAGATCTACGGAGTAAACACCACTTTCAAAGACTATGCCAATAAGAAGGGTGTC
ACTTTTGCTGGGTACACTAGCGCAAGCACTGCCGATGCTTCAATGAAGGTAAACAGTGACAGTGTGGTAAAAAACAATAAGTGGATAGAGCCCGGAAAAT
TCTTCCGGGAGTCGATGTTGAAAAAGGGAAGTGTGATGCCAATGCCGGACATTCGAGACAAAATGCCCAAAAGATCCTTTCTGCCTCGCTCCATCATCTC
CAAACTACCCTTTTCCACCTCCAAAATTGATCAGCTAAAGGAGATTTTTCATGCTAGTGATAATTCAAGCATGGAGAGGATCATTTTGGATGCTCTTGAA
GAGTGTGAGAGATCACCCAGCCCTGGCGAGACCAAGCGCTGTGCGGGCTCGGCCGAGGACATGATCGATTTTGCAACCTCTGTGTTAGGCCGCAACGTGG
CTGTCCGTACGACGGATAACGTGAATGGGTCGAAGAAAAACATCATGATTGGATCGATCAAAGGGATCAACGGTGGGAGAGTGACCAGGTCAGTCTCTTG
TCACCAGACCCTCTATCCTTACCTGCTCTATTACTGCCACTCTGTTCCCAAAGTTCGGGTCTACGAAGCCGATCTTTTGGATCCAAATAGCAAGGCCACG
ATAAATCATGGTGTTGCCATCTGCCACTTGGATACATCTTCCTGGAGCCCCACCCATGGAGCCTTTTTGGCCCTGGGTTCGGGTCCGGGCCGGATTGAGG
TCTGTCACTGGATTTTTGAGAATGATATGACATGGACCATTGCCGAAGCCTAATTTAATTAATTAAGCAAATGTTTTTTTTTCTCTCTCTAATTTGGGTT
GGAACCGTTTGCTAAGATAACTTAGCTGCTGGCTCCACCCTAAAAGTTGGTCGAATTGGTCTATTTATTTCTTATGGCTTACTTCTTTTTATCTTTATGA
GTGAAATTATTACTATGTTTTGCAGTTTTTTTGGAAGATGTTTATTATAATTATTGTCAATTATACATTAAATCTTGCACCAAATGTTTAATTTCTTACT
CATAA
>Potri.010G040800
ATGCAAAATTTTCACCCCATTACCCTTCTTCTCTCCCTTTGCTTCCTCTCATTGCTCAATGTAAGTATGCCTATCTCTTCTACTCTGCTCCCTACTAACT
AGCTACTGTTTTCAGTCTTAATCTCTCTGTTTGTTTTTCTTTCACTTGCATGTTCCTTTGACGTGTGATTCTCGTACAAATTATTAGTTTTGTTAATTAA
GATTAGTGAGGAATTACTTGCGGGGTTTATTTGTCATATGTAATGTGCTGTGCAATGCAATGCAGGTGAATTATGCAGCAGATGGGAGTAGTGATTCAGC
AAACGGTGAGAGCCCATTCACGGCCAAGGCATCTCTAATTCGGTACTGGAACAAGGAGATCCACACGGGTTTACCAAAGTCTGCTTTTCTCCTCTCCAAA
GCCTCGCCATTGAGCCCTGTCGATTTGGCAACGTTTTCTAAACTCGCCTCCCAAAACGCTCTCTCCACTCAATTCCCAGCTTTTTGTTCCTCTGCCAAAC
TCTTCTGCTTCCCCGATTTGTCTCCCAGTCTTGAAAAGCATGACCAAGACTCCCATTTCGCCTTCTACTTCAACAAAAACTTCACCAATTACGGCACTGG
TCGAGCTGGTGGAGCCGACTCTTTCAAGAACTACTCCGATGGGGTCAATCTCCCGGTTGACTCGTTCCGCCGGTACGGCCGGGACGCTGCTGGACACGAC
GAGACATTTTCCAATTATGCCCCTGAGACCAACGTTGCCGACCAGAGCTTTAACACCTACGGCGCAGGTGCCACCGGTGGCACTGGAGAGTTCAAGGGGT
ATAATGTCAGGATAAACAAACCAGATCTCAGGTTTGTGTCCTACTCTGACGGTGCTAATGGGAAGGGCCAGAAGTTCTCGACTTATACAGAGGATGCGAA
TGCTGGAGACGAAGCTTTCACTAGTTATGGGAAGAATGGGAATGGAGTCCCGAACGAGTTCTCAGGTTATGGGAAGAGTTCGAATGTGATTGGTTCAGAT
TTCTCCAACTATGGTGAGGCTGGCAATGGGGCTAGTGATACTTTCAAGACTTACGGAGTTGATGGGAATGTTCCAGAGAATAATTACAAGAACTATGGCG
ATGGTGGGAATGGTGGTGTTGATAGCTTCGCCAATTACAGGGAAAAATCAAACGTGGGGGACGATTCCTTTCAGTCTTATGCCAAGAATTCGAATGCACA
GAAAGCAGATTTCGTCAATTATGGAAAATCCTTTAATGAAGGGACTGATAAGTTCACTGGGTATGGGAAGGGGGCAGTGGGGCAGCAGATTGGGTTCAAG
ATCTATGGAGTAAACACCACTTTCAAAGACTATGCCAGAAAAAAGGATGTCACTTTTTCCAAGTACACCAATGCAGGCACTGCTGATGCTTCGATGAAGG
TAACTAGTGACAGTTCAGCAAATAAAAACAAGTGGGTAGAGCCCGGAAAATTCTTCCGGGAGTCAATGTTGAAGGAGGGAAGTGAGATGCCAATGCCGGA
CATTCGAGACAAAATGCCCAAAAGATCCTTTCTTCCCCGCTCCATCATCTCCAAAATACCGTTTTCCACGTCCAAAATGGGTCTGATAAAGGAGATTTTC
CATGCCAGTGATAATTCAAGCATGGAGCGGATCATCTTGGATGCTGTTGAAGAGTGTGAGAGAGCACCCAGCCCAGGCGAGACCAAGCGCTGCGTGGGCT
CGGCTGAGGACCTGATCGATTTTGTAATCTCTGTATTAGGCCGCAACGTGGCTGTCCGCACGACGGACAACGTGGAAGGGTCGAAGAAAAACGTCACGAT
TGGAACGATCAAGGGGATCAACGGCGGGAGAGTGACGAAGTCAGTCTCTTGTCACCAGAGTCTCTATCCTTACCTGCTCTATTACTGCCACTCTGTTCCT
AAAGTTCGGGTGTACGAAGCGGATCTCTTGGATCCCAATAGCAAGACCAAGATCAACCATGGTGTTGCCATCTGTCACCTGGACACATCCTCATGGAGCC
CCACCCATGGTGCTTTCTTAGCTCTTGGTTCTGGTCCAGGTCGGATTGAGGTCTGTCACTGGATTTTTGAGAATGATATGACTTGGACTCTTGCTGAAGC
CTCTTAGTTAATTAAGGAAATGCCTTGTTTCCTTCTATAATTTGGATTGGAACCGTCTGCTAAGATAACTTAGCTGCCGTCTCCCCCTCAAAATTTAGTT
AAATGAGTCTAGTTATTCCTAGTTATGTTAACTAGGTTACTTTTTTTCTTGTTTTCGTTTTGTTTTGTTTTAAGAGTGGAGTTATTACTATGTTTTTTTT
TTTTTTTTCCGAAATGCTTCATGTTATTGTCATTATTATCAATTATATATAAAATATCTCATTGACAATGAGTTTATGTTTACAT
>Potri.010G040900
ATGCAAAATTTTCACCCCATTACCCTTCTTCTCTCCCTTTGCTTCCTCTCATTGCTCAATGTAAGTATGCCTATCTCTTCTACTCTGCTCCCTACTAACT
AGCTACTGTTTTCAGTCTTAATCTCTCTGTTTGTTTTTCTTTCACTTGCATGTTCCTTTGACGTGTGATTCTCGTACAAATTATTAGTTTTGTTAATTAA
GATTAGTGAGGAATTACTTGCGGGGTTTATTTGTCATATGTAATGTGCTGTGCAATGCAATGCAGGTGAATTATGCAGCAGATGGGAGTAATGATTCAGC
AAACGGTGAGAGCCCATTCACGGCCAAGGCATCTCTAATTCGGTACTGGAACAAGGAGATCCACACGGGTTTACCAAAGTCTGCTTTTCTCCTCTCCAAA
GCCTCGCCATTGAGCCCTGTCGATTTGGCAACGTTTTCTAAACTCGCCTCCCAAAACGCTCTCTCCACTCAATTCCCAGCTTTTTGTTCCTCTGCCAAAC
TCTTCTGCTTCCCCGATTTGTCTCCCAGTCTTGAAAAGCATGACCAAGACTCCCATTTCGCCTTCTACTTCAACAAAAACTTCACCAATTACGGCACTGG
TCGAGCTGGTGGAGCCGACTCTTTCAAGAACTACTCCGATGGGGTCAATCTCCCGGTTGACTCGTTCCGCCGGTACGGCCGGGACGCTGCTGGACACGAC
GAGACATTTTCCAATTATGCCCCTGAGACCAACGTTGCCGACCAGAGCTTTAACACCTACGGCGCAGGTGCCACCGGTGGCACTGGAGAGTTCAAGGGGT
ATAATGTCAGGATAAACAAACCAGATCTCAGGTTTGTGTCCTACTCTGACGGTGCTAATGGGAAGGGCCAGAAGTTCTCGACTTATACAGAGGATGCGAA
TGCTGGAGACGAAGCTTTCACTAGTTATGGGAAGAATGGGAATGGAGTCCCGAACGAGTTCTCAGGTTATGGGAAGAGTTCGAATGTGATTGGTTCAGAT
TTCTCCAACTATGGTGAGGCTGGCAATGGGGCTAGTGATACTTTCAAGACTTACGGAGTTGATGGGAATGTTCCAGAGAATAATTACAAGAACTATGGCG
ATGGTGGGAATGGTGGTGTTGATAGCTTCGCCAATTACAGGGAAAAATCAAACGTGGGGGACGATTCCTTTCAGTCTTATGCCAAGAATTCGAATGCACA
GAAAGCAGATTTCGTCAATTATGGAAAATCCTTTAATGAAGGGACTGATAAGTTCACTGGGTATGGGAAGGGGGCAGTGGGGCAGCAGATTGGGTTCAAG
ATCTATGGAGTAAACACCACTTTCAAAGACTATGCCAGAAAAAAGGATGTCACTTTTTCCAAGTACACCAATGCAGGCACTGCTGATGCTTCGATGAAGG
TAACTAGTGACAGTTCAGCAAATAAAAACAAGTGGGTAGAGCCCGGAAAATTCTTCCGGGAGTCAATGTTGAAGGAGGGAAGTGAGATGCCAATGCCGGA
CATTCGAGACAAAATGCCCAAAAGATCCTTTCTTCCCCGCTCCATCATCTCCAAAATACCGTTTTCCACGTCCAAAATGGGTCTGATAAAGGAGATTTTC
CATGCCAGTGATAATTCAAGCATGGAGCGGATCATCTTGGATGCTGTTGAAGAGTGTGAGAGAGCACCCAGCCCAGGCGAGACCAAGCGCTGCGTGGGCT
CGGCTGAGGACCTGATCGATTTTGTAATCTCTGTATTAGGCCGCAACGTGGCTGTCCGCACGACGGACAACGTGGAAGGGTCGAAGAAAAACGTCACGAT
TGGAACGATCAAGGGGATCAACGGCGGGAGAGTGACGAAGTCAGTCTCTTGTCACCAGAGTCTCTATCCTTACCTGCTCTATTACTGCCACTCTGTTCCT
AAAGTTCGGGTGTACGAAGCGGATCTCTTGGATCCCAATAGCAAGACCAAGATCAACCATGGTGTTGCCATCTGTCACCTGGACACATCCTCATGGAGCC
CCACCCATGGTGCTTTCTTAGCTCTTGGTTCTGGTCCAGGTCGGATTGAGGTCTGTCACTGGATTTTTGAGAATGATATGACTTGGACTCTTGCTGAAGC
CTCTTAGTTAATTAAGGAAATGCCTTGTTTCCTTCTATAATTTGGATTGGAACCGTCTGCTAAGATAACTTAGCTGCCGTCTCCCCCTCAAAATTTAGTT
AAATGAGTCTAGTTATTCCTAGTTATGTTAACTAGGTTACTTTTTTTCTTGTTTTCGTTTTGTTTTGTTTTAAGAGTGGAGTTATTACTATGTTTTTTTT
TTTTTTTTCCGAAATGCTTCATGTTATTGTCATTATTATCAATTATATATA
>Potri.012G079200
ATGGGCAGAGAAGTCATGGCTGGCATGAGTGTTCTCTTCTTGATTCTCTTCTTATCATTCTCATCTTGCAAGGTATATTAACCCTCCTCTCTTCGTTCTC
TTCTCTTTATAATTAATGCATGTACAATTACATATTTTAACGCATTATTGTTTCGTGATTTAAAAATGCAGGTTTCTTTCGCCGCTACAACTACAAGTAG
CCTCCATAAACAAAACTTATCAACCCCACTTAACCCTTTTTCCCCAAGAGCATCTTTGATCCGTTATTGGAACAAACATATCTCGAACAGCCTACCTAAA
CCACTGTTTCTCCTCTCCAAAGCTTCTCCACTCAGTGCCATAGACTCAGCGATCCTCACTAAACTTGCCACTCAAAACTCTCTTTCCTTGCACCTTGACT
CATTCTGCTCTTTAGCCAACTTATTTTGCTTCTTTGACACAAAACAAAGTTTACGCAATCATGACCAAGATTCCAACTTTGCACTTTACTCCAACAAGCG
CTTTGCGAACTATGGTGGATCAAGACTCAGCGGGGTCGACTCATTTAAGAACTACTCCAACGGGTTGAACACGGTCGCCGACTCTTTCATAAGATACAGC
CGTGAATCTACAGGCCATAGTGAGACATTCACAAACTATGGTAACGATGGAAATGTCGCCAATGCAACATTTGGCAACTATGGCTCTGCTGCCACTGGTG
GTTCTGGCACGTTCAAGAACTATGATAACCGAGTCAATGTGCCTGGTCTTCGATTCACTACTTATGCCTCAGATGGAAATGACCATAAGCTCTCCTTTTC
AAGCTACAGTGATGAAACGAATGTAGGTGCTCAAGGATTCAATAGCTATGGCAAGAAAGGAAATGGGGTTCCATCTGAGTTCGTATCCTATAGTCGAGAT
TCAAACGGTATTGAATCTAAATTTACTGGCTATGGTGAGTTAGGTAATGCAGCAAATGACTCTTTCACTAGTTATGGAAACTCAGGTAACAACCCACATA
ACAACTTCAAGAGTTATGGAAGTGGTGCAAACTCTGCTAGTGATCGCTTCTCAAGCTACAGGAACGGAGCCAATGTTGGTCAGGATTCATTTCAATCTTA
TGCCAAGGATTCAAATTCAGGGAAAGTGAGCTTCGCAAATTATGGAAAATCATTTAACCCTGGAAATGATTCATTCATAGATTATGGCAAAGGTTCAAAG
GGTATGACCACCATTGGGTTCAAAAGTTATAGCCTTGATCGATCATTCATGGTTTATAAAGATAAGGGTGTTACATTTGCTGGTTACAGTAACACAAGTA
GTATGCCGAGTGACAATGGCGTTTCTGTAAATAAGAGACGGGTGGAACCAGGGAAGTTTTTCAGGGAATCCATGCTGAAGCCTGGGAATGTTATGGTAAT
GCCCGACATTAGGGACAAAATGCCAGAGAGGTCATTTTTACCCAGGTCAATTGTTTCAAAATTACCATTCTCAACCACAAAAATGGCCAAGCTCAAGGAC
CTTTTCCATGCGTCAGATAACTCAACCATGACGCGCGTGCTTATCAACGCACTAGCCGAGTGCGAGAGGGCACCAAGCCACGGTGAGACCAAGCGATGCG
TTGGTTCTGTCGAGGACATGATCGACTTTGCAGTTTCGGTCTTGGGCCACAACGTGACGGTCAGGACCACCGAGAATGTTAACGGGTCAAAGAAAAGAGT
GATGATCGGATCGGTTGAAGGGATCAACGGCGGACAAGTGACCAAATCAGTGTCCTGTCACCAAAGCTTGTACCCGTATTTATTGTATTACTGTCATTCG
GTACCCAGAGTTAGGGTTTACGAGGCAGACATTGTTGATGTTGAGAGCAAAGAAAAGATCAACGTTGGTGTTGCCATTTGTCATGTTGACACATCAGCTT
GGGGTCCAGAACATGGAGCCTTTGTTGCCCTAGGGTCCAGCCCTGGGAAAATTGAGGTTTGCCACTGGATCTTTGAGAACGACATGACTTGGACCATTGC
GGACAGAGGGTAGCTAGCGGTTGCATAATTTATTTTGAAACGGTGCTTGATTTGATTCGTAACTTTCTTTGTCTCTGAAAATTGTTAAAGGAAACGAAGT
TGGAATTTACTTTTGTGTTTTACCATTGATGGCTTCTCTATTTGCAAGAAAGAAATCATTTGCTACATGAATCTTGGCTTTCCAATATGAGATCAAATCT
C
>Brara.I00536
ATGGCCACTCGTCTTCCATTGATCTGTCTTCTTGTTTCAGTCACGGCGGTTGCGGCTGACTTATCACCGGATCGTTACTGGAACACAGCCTTACCAAACA
CTCCCATTCCAAACTCTCTCCGCCATCTCTTTACGCCAGGTTAAAATTTATTTTACTTCACCAATTTAATTTTTTTTTTCTAGTCTTTCACCACTATTCC
TAAATATTTAAGGACCCTCTTCTATTTTCTCTTGTTTGTATCGGTTTTTCCATTTAAATATATAAGGCAGATACAAAAAAGGGAATTTAATTATGTTCTT
AAGTTGTAAACGATTTTAAACAACTAGATAAAAGGCTACATCATGTGTAATTTTTTTTTAAATATGAATAAATTTAACATTCTTAAAAAAAAAACGTAGA
CCTAAATGCAAAGAAAGATGTGTTTGACTTGTACTTATTACAATTTCTATATATATATTTGAAGTTATGTGTACCAAGCTGTTTGGCTACACAATCTTTG
ATAATTTGTGAACCTGTACCCTAGTAGCAAACAAATGTCTACGTACCAAATTATTTTGTTGTTGCAGATTTCACCGATGAGAAAAGCACCAACGTCCAAG
TAGGGAAAGGAGGCGTGAACGTCAACGCCGGAAAAGGTAAACCCGGCGGAGGAACCGCCGTGAACGTTGGAAAAGGAGGTGTCCACGTGGACACTGGCAA
GGGTAAGGGAACACACGTGAGCGTTAGCGGCGGAAAAGGTCCGGGCGGAGGCGTAGGCGTCCATACCGGGAAACCGGGAAAGAGAACGGACGTAGGAGTG
GGCAAAGGCGGCGTTATAGTGCACACGCGCCACAAGGGCAAGCCGGTTTACGTCGGTGTGAAACCAGGACCAAACCCTTTTGTGTATAACTATGCAGCGA
GTAAGACTCAGCTCCACGACGATCCCAAAGCGGCTCTCTTCTTCTTGGAGAAGGACATGGTTCCCGGGAAAGAAATGAACCTCAGGTTTAATGCGGAGGA
CGGTTACCACGGAAAAACGTCGTTCTTGCCACGTGGGGAGGCGGAAACGGTGCCGTTTGGGTCGGAGAAGTTTTCAGAGATCTTGAAGACTTTCTCGGTT
AAACCCGGTTCGGGAGAGGCTGAGATGATGAAGAAAACTATTGAGGAGTGTGAAGCCAAAAGAGTTGGTGGAGAGGAGAAGTATTGTGCTACGTCTTTGG
AGTCAATGGTTGATTTTAGCGTTTCTAAACTTGGCAAAGATCATGTTCGTGCAGTTTCCACTGAGGTAAATAAACCAATCTCCTCTTTCTACGGTTTAGG
ATTAGGCTTAGATCAAAACTAAATTCAATATTTGTACTTTAGTTTGGTTATGCTTGATTTTGTTAAATTTGAAGACGTTTCAATATTTTAGGTTTGAATT
CAGTTTGACTTCAGCTAATACTTAATTTATTGCAGCATGGTTACATTATTTCTTCTTAATGTAAATATATAAACATACAAATTTTTGTTTGGTAGGTTCA
GTTTAGTAATAATTAAATGTTAAGACATATTCAAGTAATTTGCTTCGGTTAAAATTCATTTGATTTATATGTCCACGCGTACTGTGCTATGTCTATCTAA
TTTTCTGGTTGATCAACGTCATATACGTAACCTTGGTTTTCACAGGTGGCTCAGAAGAATGCACCGATGCAGAAGTACAAAATCGCAGGAGCTGGAGTAA
AGAAGTTGTCGGACGACAAGTCAGTGGTGTGTCACAAACAGAAGTACCCATTCGCAGTGTTCTACTGCCACAAGGCGATGATGACGAGCGTTTACGCGGT
TCCGCTCGAAGGAGAGAACGGGTTGCGGGCTAAGGCGGTTGCCGTATGCCACAAGAACACCTCAGCCTGGAACCCAAACCACTTGGCCTTCAAAGTCCTT
AAGGTTAAGCCTGGGACCGTTCCGGTCTGCCATTTCCTCCCTGAAACCCATGTTGTTTGGTTCAGCTACTAGATATGCTTTTTTATATTGCGTGTTATCC
AATAATGTTTGAGACAATCTATCTTTTAGGATGTTTAATATACCTATATATACATATAGTAATGTGTGATTTTCCATATAATCAAAGACCGATTGTATCT
ATATGTTTTTAGTTTCCTTTACCTAGTC
>Brara.B03626
ATGTTGACTCGTCTCCCTTTGATATGTTTTCTTGTTTCAGTCACGGCCATTGCGGCTGACTTAACACCGGAGCGTTATTGGAACACTGCCTTACCAAACA
CTCCCATGCCAAACTCTCTCCGTCATCTTTTCACGCCAGGTTACTGTAAAATCTTTTTACTTTATATATGTTTTTTCTATGTGTCCCAAGCTGATTGGTT
ACACAATCTCTGATAGTTTGTGATTATGTATGTTAAGAACATCTCCAAACCATCTTTATATATGTTTGTATGAACATTTATAAACAAATTTGTTTCAACA
TACACTATATGTTCTCTTTAAATGTAAACATTTTTTTTTCTCTGTATGTCAAAATAAAATTTATTTATTTTTCAGTATAAATAAATATTAATTTAGAAAA
TACACTAAAGTAAATATTTACAATTCAAAAAATATTTTTATTTTATTTTAGAGGAAAATATAACAAAATATATATTGTAGATTTCACTGATGAGAAGAGC
ACCGACGTCCAAGTAGGGAAAGGAGGCGTGAACGTTAACGCCGGAAAAGGCAAACCCGGCGGAGGAACCGCCGTTAACGTTGGAAAAGGAGGTGTGTACG
TGGACACAGGCAAGGGCAAGGGAACACACGTGAGCGTTAGCGGCGGAAAAGGTCCTGGAGGAGGCGTTGGAGTCCACACCGGACAGCCTGGAAAGAGAAC
CGACGTAGGAGTTGGTAAAGGCGGAGTTATAGTGCACACGCGACACAAGGGCAGGCCGGTCTACGTCGGTGTAACGCCAGGACCAAACCCTTTTGTGTAT
AACTATGCAGCGAGCGAGACTCAGCTCCACGACGATCCCAAAGCGGCTCTCTTCTTCTTGGAGAAGGATATGGTTCCTGGAAAAGCTATGAACCTCAGGT
TTAATGCGGAGGATGGTTACGATGGTAAAACGGCGTTCTTGCCACGTGGGGAGGCGGAAACGGTGCCGTTTCAGTCGGAGAAGTTTTCGGAGATTTTGAA
TACTTTCTCGGTGAAACCAGGTTCGGAGGAAGCTGAGATGATGAAGAAGACTATTGAGGAGTGTGAAGCGAAAAGAGTTGGGGGAGAGGAGAAGTATTGT
GCGACTTCTTTGGAGTCTATGGTCGATTTTAGCGTTTCTAAACTTGGCAAATATCACGTCCGTGCTGTTTCCACTGAGGTAACAAACACTTCTCTTCTTT
TTATGGTTTATTATTACGTTTAGGTTTGACATAAATCAAATAAAGTCAAAACTGAATGAAATTAATATTTGTAATTAGGTTTGGTTACGTTTGATTAGGT
TAAATTTGATGAGGTTTGGGTTGTATACTTGTGTCTACTTTATCTCCGGTTAGGATTCGGTTTTAGCTAGTAAATGATTCATTCAACATCGTACATCTTG
TTTGCTTAAAATACTATATTATAGAAGAGAAATAAAAGTTAAAAACTACTTTTTATTTTATATTTGGGTTTGAGTTTAGTGATTAGAATTTAGGGTTTAA
TATAAAGTAGAAGGCAAGATTTTGATAAAATTTTAAAGTTTGGAGTAACTTAATCATTTCACTCTTTAATTAATGTTATTTTTGAGATTTTTTTTGTTTG
TGTGCTATTTTTTCATAATTGTTTTTTTGTGTTATTTAAATCATGTGCTCTGTATATAAGTAAGTGAACATAAAAAAAAAGAAATTTAAGTCTGGTATGA
TTTGGTTTTACACTTTTACTTGGTTCAGTTTAGTTTCATTTGATTTATATGTCCACGCCTTGCTAATACTCGAGTTAATTGATGTAACCTTGGTTACTAC
AGGTGGTTGAGAAGAATGCACCGATGCAAAAGTACAAAATCGCAGCACCCGGAATAAAGAAGTTGTCGGACGACAAGTCAGTGGTGTGTCACAAACAGAA
GTACCCATTCGCGGTGTTCTACTGCCACAAGGCGATGATGACGAGCGTGTATGCGGTTCCACTCGAAGGAGAGAACGGTCTGCGGGCTAAAGCGGTTGCG
GTTTGCCACAAGAACACCTCGGCTTGGAACCCAAACCACTTGGCCTTCAAAGTGCTTAAGGTGAAGCCTGGGACTGTTCCGGTCTGCCATTTCCTCCCTG
AGACCCATGTTGTTTGGTTCAGCTATTAGATAGATATGCTTTCATATATTGTGGCTTATGTAATAAATAATAATGCCGTCCCTTCCATATAGTCAAAGAA
TTAAGACATAAGTTTTCACTTTGCATGGTTTGTCTTCTGTGGCCTGATTCATTCTTCTTTTGCAAGAATATACTGTATGATAATAAAACTAGTC
>Brara.F02754
ATGGCGATTCGTCTTTCGTTGATATGCCTTCTTGTTTCAGTCACGGCCATTGCGGCTGATTTAACACCGGAGCGTTATTGGAACTCTGCCTTACCAAACA
CTCCCATACCAAACTCTCTTCGCCATCTTTTTACGTCAGGTTGAAATTCTTTTTCACTTTAACAAGCCATATTTGTTTCCTTCTAGTTTTGTGAAACACT
GTTAATTTCTAATTTCTCTAGGATCTGCTTATGTATATTATGATTTTCTATATTTTAAAATGTTTTTCCAAGTTTTATATTTACAGATATACAAGAAATG
GAAAATGATAGACCTAAATGCAAAGGAAAATATGGTTGAGTACTTATTACAATTCCTATATATTATACTACTATTTATAACATGTATTTGAAGTTATGTG
TCACAAGCTGATTGGTTACACAATCGCTAGTAATTTTTGGAAGTGTACGTTAGTAGCCGATTGATGTCTCCTTACCAAATTATTTCATTGTTGCAGATTT
TAGCGACGAGAAAAGCACCAACGTCCAAGTAGGGAAAGGAGGCGTGAACGTTTACACCGGAAAAGGTAAGCCTGGCGGAGGAACCGCCGTGAACGTTGGA
AAGGGAGGTGTACATGTGAACACCGGCAAGGGTAAGGGAACACACGTGAGCGTTAGCGGTGGAAAAGGCCACGGAGGAGGCGTCGGCGTCCACACCGGGA
AGCCAGGAAAGAGAACCGACGTAGGAGTTGGCAAAGGTGGCGTTATAGTGCACACGCGCCACAAGGGAAAGCCGGTCTACGTCGGGGTGAAACCAGGACA
TAACCCTTTTGTGTATAACTATGCAGCGAGCGAGACTCAGCTCCACGACGATCCCAAAGCGGCTCTCTTCTTCTTGGAGAAAGACATGGTTCCCGGAAAA
GCTATGAACCTCAGGTTTAATGCGGAGGACGGCTACGACGGCAAAACTGCGTTCTTGCCACGTGGAGAGGCGGAAACGGTGCCGTTCGGGTCTGAGAAGT
TCTCGGAGATCTTGAACACGTTCTCGGTGAAACCTGGCTCGGGAGAAGCAGAGATGATGAAGAAAACGATTGAGGAGTGTGAAGCGAAAAGAGTCGGTGG
AGAGGAGAAGTATTGTGCTACGTCTTTGGAGTCGATGGTGGACTTTAGCGTTTCTAAACTTGGCAAAGATCACGTTCGTGCTGTCTCCACTGAGGTACAA
AAAAAAAAAACATAAGCTAATCTTTTTTTTTCCGGTATGGCTTGAACATAGCCAAATGAAATAGTTTTGAGTTAAAATATAAAAATAAGCCTTTAAATTG
TTACTTTTTTTTTTCTAAACCCCTTACTCAATTGTTTAGGCTTTCCCAAAGCAAGTCGACTATGTTTGATTAGACTTAAATTTTGACAAAAAAAACAATA
AACTAAATAAAATATTTGCAACTAGGTTTGGTTATGCTCGTTAATTTTTTAGGTCTTCACTTATATTTTCTTTATATTTAGTTTGAATTCGGTGCCGTTT
CAGCTAATAATAAGAAACATATAAATTGTTTATACTCAAAAACTGGTTGAAATTGGGGGTTAGGTTTAGTTTATTTGGTTTGAAAATAAGAAAAGACATT
TACGTTTGGTTCGGTCTAGTGTGTCTAATATTCTGTCAACGCCTAATGTGTTATGTCTAATATTCTGGCTGACATGTAACCTTGGCTTCAACAGGTGGCT
GAGAAGAATGCACCGATGCAAAAGTACAGAATCGCAGCGGCTGGGGTAAAGAAGTTGTCAGACGACAAGTCGGTGGTGTGTCACAAACAGAAGTACCCAT
TCGCTGTGTTCTACTGCCACAAGGCGATGATGACGAGCGTTTACGCGGTTCCCCTCGAAGGAGAGAACGGGTTGCGTGCTAAAGCGGTTGCGGTATGTCA
CAAGAACACCTCGGCGTGGAACCCAAACCACTTGGCCTTTAAAGTCCTTAAGGTGAAGCCTGGGAGTGTTCCGGTCTGCCATTTCCTCCCTGAAACCCAT
GTTGTTTGGTTCAGCTACTAGATATGCTTTTCTATATTATATAATAATGTATAAGAAGATCTATATTCTGGGATGTTTTGTATGTATACATATATATATG
TGTGTGGTTTCCATATAATTAATGACCGAAGGCATCTTATATGTTTTGCTTTACGGAGTCTTTTATGAC
>Brara.H00310
ATGGCTTCTTTGCGATTCTCTGTCACCTTCCCGGCCCTCCTCTCCCTCCTCCTCCTCTCTCTGGTATGTTTATGTATCTCTCTATATGAATATGTATGTT
TTATAAAAAACTTTATTTTGAAAGCACTATTCCTGGGCTGCTTCTTGAACAGTATATAAATGCTACACAATGACAAGTCTTGCAACATATCAGATCATTC
GCAATAAGTTTCTTCACGGCGGCTCTTATATTGTTTTAAAAAAAAATATTTCTTCAATCGGATAAAAAGTAATCTAAACATAGTATAAGAATCTTAGTAT
TATATATATTCTGGGAAATATTTATATTACTTTTAGAACTTATGCAAAACTATATTTTTTTCTCGAAAATTCTAGAATATGACTTTCGAATTTTTGAAAA
TTGAAAGTAAAAATTTCAGTATTATTCTTTTGAAGTTTTCGCTCTAATTACCTTGAAACGGTTTTGTGTTAGTGGGTCGTGGAGGCATACACGTCAAGAA
AGCTGATATCAAACAATGAACAAGAAGGTCAAAATATCAGCCATTTGTTTAAAGATGGTGAATTCGAGGATCCTACTATGTACATGTTTTTCAAAATCAG
TGATCTTAAATTAGGAACCAAGTTGCCCATTTACTTCAACAAAAACGATCTTCGAAAAGTTCCTCCACTTCTCACAAGACAAGAAGCTGATCTCATCCCT
TTCAGTGAGTCTAACCTTGACTTCCTTCTCAACCACTTCTCTATCTCCAAAGACTCTCCTCAAGGGAAAGCCATGAAGGAGACTTTGAAACGTTGTGATT
TCAAAGCTATTGAAGGAGAGTATAAGTTTTGTGGTACTTCTTTGGAGTCAATGCTTGATCTTGCCAAGAAAACAATAGCGTCTAATGCTGATCTCAAGGT
CATGACGACCAAAGTAATGGTGCCGGACCAAAATAGAATAAGCTATGCTTTGCATAACTATACATTCGCGGAGGTACCAAAGGAGCTAGATGGGATTAAG
GTCTTGGGGTGTCATAGAATGCCATACCCTTATGTAGTTTACTATTGCCATGGTCATAAAAGTGGAACCAAAGTCTTTGAGGTTAATCTGATGAGTGACG
ATGGGATACAACTAGTTGTGGGACCTGCGGTTTGCCACATGGATACGTCGATGTGGAACGCTGATCATGTGGCTTTTAAGGTGTTGAAGATAGAGCCGAG
GTCCGCACCGGTTTGTCACTTCTTCCCTCTTGATAATATTGTGTGGGTATCAAAGTAGCTCTATTGGATATGAGTATTTGTATTCAAATAATTAATAACT
ATGGCTTCAAATAAAATAAAAAAGTGTTGCTGGCTTTGGTAATGGC
>Brara.F00395
ATGGCTTCTTTGCGATTCTCAGTCACCTTCCACACCTTCCTCTTCTTCTCTCTGGTATGTTATGTACCTCTTTTCAAGTGTTCTAATTATACTGCAAGAA
TATACATAAATCATTAAAAACACTAATTATACTGCAAAAATATACATCGATTTCTTTTTTTTTGAGTGAATATTACATCGTATTCATCAAATAGTTTGTA
ATGAATTAATTTTGTAGCTTAATCTGCAGAAGTTTTTGAGAAACATGTTATTAAAATTTTTGTGAAAATGAAAGTCAATTTTTTTTTCTTTTTGTAAAAT
GGCTTCGTAAAATGAAAGTGTAGGTAAAATTTGAGTTTTTTTTTTTTCAAAAGTTTTTCGTCTCTAAATATATCAAATCGGTTATTGTGTTAGTGGGTCG
TGGAGGCACACACGTCAAGAAAGCTGATATCAACCAAGGAACAAGAAGTTCAGAACAATAGCCATTTGCTCAAAGATGGTGAATTCGAGGATCCTACACT
GTACATGTTTTTCAAAATCGATGATCTTAAAAAAGGAACCAAATTGCCCATTTACTTCAACAAAAACGATCTTAGAAAAGTTCCTCCACTTCTCACAAGA
CAAGAAGCTGATCTCATTCCTTTCACTAAGTCTAAGCTTGACTTCCTGCTGAATCACTTCTCTATCTCAAAAGAGTCCCCTCAAGCTAAAGCCATGAAGG
AGACTCTGGTACGTTGTAACTACAAGGCCATCGAAGGAGAGTACAAGTTTTGTGGGACATCTTTGGAGTCAATGCTTGATCTAGCCAAGAAAACAATAGC
GTCTAATGCAGATCTCAAGGTCATGACAACAAAAGTAATGGTACCTTCCCAACACACAATAAACTATGCTTTGCATAACTATACGTTCGCCGATACTCCA
AAGGAGCTTGTTGGGATAAAGATGTTGGGGTGTCATAGAATGCCATACCCTTATGTCGTTTACTATTGCCATGGTCATAAAAGTGGTACCAAAGTCTTTG
AGGTTAACTTGGTGACAGATGATGGGAAACATCGGGTTGTGGGACCTGCTGTTTGCCACATGAACACGTCTATGTGGAACGTTGATCACGAAGCTTTTAA
GGTGTTGAAAATAGAGCCAAGGTCCGCACCAGTTTGCCACTTCTTCCCTCTTGATAACATTGTGTGGGTAGCAAAGTAGGAAAATAAACTTAGTTCCATG
TGATGTGAGTATATGTGTCTTCTAATAACTATGGCTTGAAAGAAAAAAAAAAAAGAAAGCAAAAAAAGGACGGACTGTTGGTTTTGGTATTGCCACTTTT
GTGTGACTTGCAGCTTCTAACGTGAAAATACAACGAAGATTGATGTAACATATTTTTTTTTTGGAATATATGTAAAATTTACTCAAAAA
>Brara.G00052
ATGGCTTCTTTGCGATTCTCTGTTACCTCCCCCACCCTCCTCCTCCTCTTCTCTCTGGTATGTACATATGCTTATGTACATCTCTCTATATGTGTTTGAT
ATAAGGCTTGGGTTGAAAGCATTATTTCTGGGCTGTTTCTTGAACCGACTACAAAGTATATAAGTGCTACTATAAGCATCATGGCTGTTATCTATACTAT
TAAAACAGAAATATATTTTGTACTTAACTCTGACTTTTCCACAATAATTACCATCACATGCCACTGACTTAAACCATTCATATTAAATTATCAAACCACC
TCAATTTGATTTACTTATTTAATTGATACGATATAATTGTTATGACTCATCATTAATGTGTAATTCCTTTTTGGTTAATATTTCTTATAGATACAATATA
GTTGTACATACTAGGCCTTCATTATAGGCACTGATTATAGGCCATAGGATCCCTAAATATCTAATTGTTATATACGTAAATAGTAACTTGGATCAATAAA
ATCATTGTATCTTTTTTTTTAAAGAAGAATATTCCATTTTGTGATCACTATAATCTTCCAATATCTAACGTAACCCATATCATTGGGTCATCTAATTCTA
TATATCCAAACTGAAATATTACGAGTTTGAATATATTTGAATCATATTCATATATTTAAATATATTAAATATTTTTAGATTTAATATTAAAAAAATATCC
AAAATAAATAAGATATTTTGAAATTGTCCAAAACACTTGAAATATATACAAATAGTAAAAAGTAAATAGCTAAAATAGCTAAAAAATATTCAAAACTCCA
AAAATACCTAAATATATATATATATTGATTCTCTATCTAAAGATTCATGTCAAGCCAATTTTATGTTATATTTAAGCATTTTGGCATGTATTATTCAAAT
CCATATGTTATATATTAATTTTATTTTTTTTAATTTGGAAAAATTAAAATATACAGTAATTTTAAACTTTTACAAAATAATTTACGGATTATATAAATCT
GAACCGAACCCACAAAGATTTGAACCGAACCTATACCAAAATTTATAAATGCTCATGAAATCTTCAAATTCAAAAACTCACAATCCAAATAGATCCAAAC
TAAACCAAATTGGGGACCCGAATCCGAATGGATACCAACATCGTATAATGATAATTGAAAAAGATAACCGATCATATTTGATTTATAAAAATAAAACAAA
CACCCGCGCGGCCGCGCGGGTCAAAATCTAGTATTGTTTTAAGAATAAAATCTTCTCTTAGTTCAAAAATGGAATAAAATCTTCCTTTTGTTCTGGGAAA
CATTTTATTAGAATTTTTGTAAATTGCAGTTCAAAAATTGAGTATTATTAAGTTACAAAAAAAATAAAAAAAATTGAGTATTATTTTGAAGTTTTCGTCT
CTAAATATCTTGGATTGGTTATGTTTTAGCTGGTCGTGGAGGCACATACTTCAAGAAAGCTGATATCAAACAAGGAACAAGAAGACCAAAATACTAGTCA
TTTGCTCAAAGATGGTGAATTCGAGGATCCTTCAATGTACATGTTTTTAAACTTCAATGATCTTAAACTAGGAGCCAAATTGCTCGTTTACTTCAACAAA
AACGAACTTCGAACACTTCCTCCACTTCTCACACGACAAGAAGCTGATCTCATTCCTTTCACTAAGTCGAAGCTTGACTTCCTTCTCAATCACTTCTCTA
TCTCCAAAGACTCTCCTCAAGGGAAAGCCATGAAGGAGACGTTGGTACGCTGTAACTACAAGGAAATTGAAGGAGAGTACAAGTTTTGTGGGACTTCGTT
GGAGTCAATGCTTGATCTTGCAAAGAAAACAATAGCGTCTAATGCCGATATCAAGGTCATGACGACTAAAGTAATTGCCCAAAACACAACAAGCTATGCT
TTACATAACTATACGTTCGTCGAGACTCCAAAGGAGCTTATTGGGATTAAAATGTTGGGATGTCATAGAATGCCATACCCTTATGTAGTTTACTATTGCC
ATGGTCACAAAAGTGGAGCCAGAGTCTTTGAGGTTAGTCTGGTCACAGATGATGGGAGACAACGGGTAGTGGGACCTGCTGCCTGTCATATGAACACGTC
TATGTGGAACGCTGATCATGTAGCTTTTAAGGTGTTGAAGATAGAGCCGAGGTCGGCACCGGTTTGCCACTTCTTCCCTCTTGATAACATTGTGTGGTTA
GCAAACTAG
>Brara.G02440 
ATGCTCAAACCGTTGCTTCTTCTCCAATCCTTCTTGTTCTGTCTCTTCAATGTAAGCAAACTCTTTAAATCTCTATAACCTACTGTTGTGTTCTGGTCTG
ATTTCTTGTTGTCGGGGCGCTGCAGGTTGTTTTCGTCGGAGGACGGTTAGTTGGCGGCGGTTTCTCGGCAGAGGAGAATCCATTCACTCCAAAAGCATCT
CTAGTTCGTTACTGGAACAAAGAGATCAGTGCCGACAAATCTCTCAGATCAGAGTTCCTAATCTCCAAGGCGTCACCGCTTAACGCCGTAGACTCAGCCA
CTTTCGCCAAACTCGCCGCCCAAAACTCACTCCCAACCCGTCTCCCCGACTTCTGCTCTGCCGCGAACCTCTTCTGCTTCCCGGACCTGACCCCGAGCCT
CGAGAAGCACGACGACAACGTCAAGTTCTCCGTCTACGACCAGAAAAACTTCACCAGCTACGGCAACGCACGTGCCGCCGGCGCCGACTCGTTCAAAACC
TACTCAAAAGGCAACAACGGCGCCTTCGACTCTTTCCGGAGATACAGCCGCAACGCGGCTGGTCACGAGGATAAGTTCACCGTCTACGGCGAGAGAGGCA
ACGTTGACGAGAAGGACTTCAACTCCTACGGAACCTTCGCCGCCGGCGGCGCCGGAGACTTCACCAACTCCTAAAACGAGGTTAACGACCCGATGAGTCG
ATTCACGGCGTACTCCGACGGCGGAACCGGAAGGTCTCAGACTTTCAAAACCTACACGCACGACGCCAACGCCGGCAATGGCCAGTCGTTCACGAGCTAC
AGCAAAAAGGGAAACACGTCTCCGAACGAGTTCACCTCGTACGGCGACTCATCCAACGTGATCGGCTCTGATTTCAAGAACTACGGCGATGAAGAAAACG
CCGCCAAAGATACCTTCAAAAGCTACGCGAGCGGCGGCAACGTACCGCTTAACAACTTCAAAAGCTACGGCGTCTCCGGTAACGGCGCCGTCGACACTTT
CGCGAACTACAGAGATAAAGCCAACGTCGGCGATGACTCGTTCTCCGGTTACGCGAAAGATTCGAATGCCGGTACGGTTAAATTCACAAATTACGGTCAG
TCTTATAATCCCGGTTCGGAATCATTCACCGGTTATGGCAAAGGAAGCGAAGGACACAAGATCAGTTTCAAAACGTACACACCCAACTCCACTTTCAAGG
ACTACGCTAAAAACGGCGTCGCTTTCGCCAAGTATAATGTGTCATCAATCGCGGATGGCAAAACCGTGAATAAGTGGATAGAGCCGGGTAAATTCTTTAG
AGAGTCAACGCTTAAAGAAGGTACAGTGATTCCCATGCCTGATATTAAGGATAAAATGCCTAAAAGGTCGTTTTTGCCCCGGAGCATCGTCTCTAAGCTA
CCCTTCTCCACCTCCAAGCTCGCCGAGGTTAAGACGATCTTCCACGCCGGAGATAACTCGTCGATGGAGAAGATCATCTCCGACGCGGTGACGGAATGCG
AGAGGCCACCGAGCGCGGGAGAGACGAAGCGGTGTGTCGGATCAGCGGAGGATATGATCGATTTCGCCACGTCGGTGCTTGGTCGTAGCGTGGTGCTACG
AACGACGGAGAGTGTGGCGGGGTCAAAGCAGAAGGTGGTGATCGGGAAAGTCAACGGAATCAACGGGGGGAAGTTGACGAAAGCTGTTTCGTGTCATCAG
AGTTTGTACCCGTATCTGTTGTATTACTGCCACTCGGTTCCTAAGGTTCGGGTCTACGAAGCGGATCTTCTTGAGTTGAATAGTAAGACTAAGATCAATC
ATGGGATTGCCATTTGTCATATTGACACGTCATCATGGAGTCCCACACATGGAGCTTTCTTAGCTCTCGGGTCGAAACCGGGTCGGATTGAAGTTTGTCA
TTGGATATTTGAGAACGACATGAACTGGGCTATCGCCGATTAG
>Brara.G02959
ATGGGTGTAGGCTTTTTTGGCTTCTCTCTATATATATACTACACAATCTGCTCTAAAAACCAACAAGCCCACCAATCTCTTCTCTGCTCCATATCTTCTT
CTTCTCTCACTAAGAACCAAACAATGCTCAAACCGTTGCTTCTTCTCCAATCGTTCTTGTTCTGTCTCTTCAATGTAAGCAAAACTCTTTGAATCTCGTA
ACTGCTGTTTCTAGAATGTGATTCGATGGTTCTGTCTTTTTCATTTTGATTTGTCTGATTATCAGTTATTGTTATATAGTCGATTGATGATGAATTAGCG
GTTACTGGTTTTGGTTTGATCTTGTTGTTGAATCAATGCGTGTTAGGTTGCTTTCGTCGGAGGACGGCTAATCGGCGGCGGTTACTCGGCGCAGGAGAAT
CCATTCACTCCCAAAGCATCTCTTGTCCGTTACTGGAACAAAGAGATCCGCAGCGACAAATCATCCATCAGATCGGAGTTTCTCATCTCCAAGGCTTCAC
CGCTTAACGCCGTCGAGTCCGCCACTTTCGCCAAACTCGCCGCCCAGAACTCGCTCCCGACTCGTCTCCCGGACTTCTGCTCCGCCGCGAACCTCTTCTG
TTTCCCGGATTTATCCCCGAGCCTCGAGCAGCATAACGCCGACGTCAAGTTCTCCGTCTACGACCAGAAGAACTTCACCAACTACGGCAATGCCGCCGCC
GGCGGCACCGACTCGTTCAAAACCTACTCCAAAGACGGCAACGTCGTCACCGATTCGTTCCGGAGATACAGCCGCAACGCCGCCGGTCACGACGATAAGT
TCACCGTCTACGGCGACAGCAGCAACGTCGTGGAGGAAAACTTCAACTCCTACGGAACCTTCGGAACCGGCGGCACCGGAGAATTCACCAACTACCAAAA
CGGCGTTAACAACCCGACGAGCCGATTCACGGCGTACTCCGACGGCGGCAACGGAAAGGCTCAGTCGTTCAAAACCTACACTCACGAGGCCAACGCCGGG
AACGGCCAGTCGTTCACGAGCTACGGCAAGAACGGGAACGGAGTGCCGAACGAGTTCGCATCCTACGGCGTCTCCGCCAACGTAATCGGCTCCGGCTTCT
CGAACTACGGCGAGAAAGGAAACGCCGCCAACGACTCCTTCACCAGCTACGGCAGCGACGGGAACGTCCCGCAGAACAACTTCAAGAACTATGGCGCCTC
CGGCAACGCCGCCTCCGACACGTTCGCGAACTACAGAGACAAATCCAACGTCGGAGACGACTCCTTCTCCTCCTACGCTAAAGACTCAAACTCCGGTACG
GCTAAATTCAATAATTACGGTCAGTCATTCAATCCCGGTTCAGAGACATTCACCGGTTATGGGAAAGGAGCCGAAGGACACAAGATCAGCTTCAAAACCT
ACACGCCCAACTCTACCTTCAAAGACTACGCCAAAAACGGCGTCGGTTTCGCGAAGTACAACGTCTCCTCCACGTCAGCAACCCTCGGCGATGGCAAAAC
CGTGAATAAGTGGATCGAACCGGGTAAATTCTTCAGAGAAGCGTCTCTCAAGGAAGGCACAGTGATTCCCATGCCTGACATTAAGGATAAAATGCCTAAA
AGGTCGTTTTTGCCCCGGAGCATCATCTCGAAGCTCCCCTTCTCCACCTCCAAGCTAGCCGAGATCAACAAGATCTTCCACGCCGGAGAGAACTCCACGA
TGGAGAAGATCATCTCCGACGCGGTGACGGAATGCGAGAGGTCGCCGAGTGTTGGAGAGACGAAGCGGTGCGTTGGTTCCGCGGAGGATATGATTGATTT
CGCTACTTCGGTGCTTGGTCGGAGCGTGGTGCTGCGAACGACGGAGAATGTGGCGGGGTCGAAGCAGAAGGTGGTGATCGGGAAAGTCAACGGGATCAAC
GGCGGGAAAGTGACGAAAGCTGTGTCGTGTCACCAGAGTTTGTACCCGTATCTAATGTATTACTGCCACTCCGTTCCTAAGGTTCGGGTCTACGAAGCGG
ATCTTCTAGACTTGAAGAGTAAGACCAAGATCAACCACGGGATCGCCATCTGTCACATGGACACGTCATCATGGGGTCCGAAGCATGGAGCTTTCTTAGC
TCTCGGGTCGAAACCGGGTCTTATCGAGGTTTGTCACTGGATATTTGAGAACGACATGAACTGGGCTTTCGCGGATTAAAACCGGGTCGGGTCTGGATCT
ATCATGCTTTTTTTTTCAAGTATTAAATATGAATATTATCTTATCGCCGAGATTCGAATAGAGGAATGTTAATTTTCTACTATTGTTATATGTTTTCCTA
AGCTCTTTCAGTAACAGTAAAGACTTGTTACTGATTTGTTTGTGGCGGCACGAATAATATTTAAGATATTTAGTGAATGTTTGTTGACGCTATTTATGAT
GATTATTATAGCTGG
>Brara.I01567
ATGAACATCATTGAAGCAGCTTTCTTCCTCTGCTTCATTTCATCTTCTAATGTAAGCAATATTCAATCTTTATCATCTTACCTTAAGCTTTTTAAAATAT
ATAACAATTTGCATTTATGTTGATCTTTCCACCCGCCGAAACCTAGGTGCACTTCGCCGGAGCTACTAAACAAACAGCCGGTAACATCACGCCGTCGGAG
AACCCATTCACACCCAAAGCCTCACTGATACGTTACTGGAACAAGCGCATCAACGGCGGCTCACCACCACCTTCTTTTTTCCTCTCCAAGGCGTCCCCAT
TAACGACCGTAGACTCCACGCGCTTCGCCTCACTCGCTTCACGCCACGCGCTCGACACTCGCCTCTCCGATTTCTGCACCGCCGCGAAGCTCTTCTGTTT
CCCTGAGCTCGCCGCTCACTCCGTAACCGAGAAGCACGGCGATGACGTCGGTTTCTCCGTTTACAGCGACAAAAACTTCACCAACTACGGCTCCGACCGT
CTCGCCGGAGCCGACACGTTCAAAAATTACTCCGGCGGGGACAACATCGGCGTCGACTCTTTCCGACGTTACAGCCGAGACTCCGCCGGACACGACGATG
GGTTTACAAATTACGCCGGAGAAGTCAACGTCGCCGACCAGAGCTTCACCACTTACGCCACCGGCTCCACCGGCGGCTCCGGCGACTTCACGAACTACCA
CACGAACGCAAACCAACCCAACGGAAGATTCACTTCCTACTCCGACGAAGCGAACGGCCGGTCACAGTCCTTCACGGCCTACTCCGAGAACGCAAACTCC
GGCGCTCAGACGTTCACCAGCTACAGCAAAAACGGCAACGGAGCTCCGAACGGGTTCTCGGGTTACGGATCCGGGTCAAACGTGGTAAAATCTGGTTTCT
CCGGGTACGGGGAGACCTCAAACGGAGCTAACGACACGTTCACGAGCTACGGCGGCGACGGGAATCTCCCGGTGAACGATTTTAAAAAGTACGGCGAAGG
AGGAAACGGCGCCGTTTACGGGTTTAAGAGCTACAGAGACCAGTCCAACATCGGAGCTGACTCTTTCTCTTCATACGCCAAAGATTCACACAACGAGAAG
GTCAATTTCGTAAATTACGGCAAATCATTCAACTTGGGCTCCGATGACTTCACCGGCTACGGCCAAGGCGACGACGGAGGGAACGTCAGCTTCAAAACCT
ACGGTCAAGGTCCGAGTTTCAAAGCGTACACTAAAGACGGCGTCGTTTTCGCGAGGTACTTTAATAACGCGAGCTCCAGTGGCAAAAGGGTAAATAAATG
GACAGAGCCGGGTAAATTCTTCAGGGAGTCTATGTTAAAAGAAGGGACTTTGACGCAAATGCCAGATATTAAGGATAAAATGCCTAAAAGGACGTTTTTA
CCCCGAACCATAGTTTCAAAATTATCGTTTTCATCTTCTAAGACCGGGGAGGTATGGAGAATCTTCGGCGCCGGCGAGAACTCGTCGATGGCGGGGATAA
TCTCGTCGGCGATTTCCGAATGCGAGAGACCGCCAAGCTACGGCGAGACGAAGCGGTGCGTGGGATCGGCGGAGGACATGATCGATTTCGCCACGTCAGT
GCTTGGACACGGCGTTGTGGTGAGGACGACGGAGAATGTCGTTGGGTCAAAGAAGAAGATCGTGATCGGGAAAGTCAAAGGAATCAACGGTGGAGATTTA
ACTAGAGCGGTTTCATGTCATCAGAGTTTGTACCCGTATCTACTGTATTATTGTCATTCGGTACCTAAGGTGCGGGTCTACGAAGCGGATCTTCTTGACC
CGGAGAGTTCAGAGAAGATTAATCATGGTATTGCCATTTGTCACATTGACACGTCAGCGTGGAGTGCAAGTCATGGAGCGTTTGTGGCTCTAGGGTCTGG
TCCTGGTAGGATTGAAGTTTGCCATTGGATCTTTGAGAATGATATGACGTGGACTACTGTTGATTAAGGCTTTGGACAGCTTTTGTCGTTCGGATAATAT
TTACTACTGAGTTTTGCTTCATCGTTTTTTTCTCTTTTTGCAGATTTTTTCTCTTTTTGCATCTTAAAGCTTCC
>Cucsa.311300
ATGGAGTCTCGTTTTTCACTTCTACTTCTTCTACTTATCTCCGTAAGCCAATTTTATTTTGTAATGTTATTATATATTATGATTATCTCTTTGTCATTTA
TATGGTTTTTAATTCTAAATTATGTTTTTTTATTGCAGCTTGGAATTGTTTGTAGTTATGCTGTTGCTGCTGCTGATGATATCCACGTCTCCCCTCAACA
GTATTGGGATTCTGCCTTGCCAAACACTCCTATCCCCAAAGCTATTGAAAGTCTCCTTGGTTCGGGTTGGTATATGGTTATTTTGAAATAGTCTAACATC
TAAAATAGATATGGTTGCTATATAATTGATTTTGAGGAATTAATAAAAATATTTTAAAAATTAATTTGAAACAATTAGAAGGTTATTTTGAAATTGTTAT
AAGCAGTTTGGTAGTGAATCAAAATTGGATTAGTTTGTATTATTAGAAGCATATGTTTTTTAAGTGAGTTTGGATGTGAAAATTTTGTTTAAATTATTCC
AAAATCTCTTTTTGAAAAAGAATCTTGTGCTAAATTGTAACTTTAAAAAATTACTTTGTTTATATTTTCAAACACATTTTTTTTATAAAACATAATTGAA
CTGAAATACATTTGTACGATCAACCTCATAGTTTGATGTTTGATCTCAAAATATTTATAAAAATAATTAGAAGTTTATATTTTGTAAAGTTTAAAATTTT
AATATATTTTGTAAATATTTTTATCCATTTTTTTATTTGTTAATACATACCTTCCTTGAGCAAAATTTATATTTTATACCACGTGAAGCAACTTGAGTAA
AAATCAGAAATTAATTACTTTGTTTTCTAGATTTTGTGGAAGGAAAAAGCACTTCGGTGAATGTTGGTAAAGGGGGCGTAAACGTCAACACCGGAAAAGG
TAAGCCTAAAGGCACCTCCGTTAACGTCGGAAAAGGCGGAGTTAACGTCAACGCTCCAAAACCAAAGCAAGGAGGCACTAGCGTTAACGTCGGTAATGGA
GGCGTTAACGTCCACACCGGTCGAAAAGGTAAACCGATTTATGTTGGAGTTAAACCGGGCTCCAGTCCCTTTGTTTATAAATACGCAGCCACAGAAACCC
AAGTTCACGATGACCCAAATACAGTCCTTTTCTTTCTTGAAAAAGATCTCCACCCTAGGTCTAAATTCACCCTTCATTTCCCTAAACAAACAACAACAAC
AACTAAGTTCTTGCCACGTCGTGTTGCCAAATCACTCCCTTTCTCTTCCCAAAAACTGCCCCAAATCCTCACCCACTTCTCCATTCCTCCCACAAGTCTC
GAAGCTGAGTCGATTCGAAACACGATTGACCAATGCGAAGCACCTGGCATTGTCAGTGAAGATAAGTTCTGCGCTACGTCGTTGGAGTCCATGGTTGATT
TCAGTACTTCCAAGATGGGAAAGAAGGTGACATTGGTCTCGACAGAAGTCGAGAAAGATACAAATTTGCAAGCGTTTACTGTTGTAAATTTGACGAAGAA
ATCATCAGTAACAGACTCTGCAGTTGCGTGTCATAAGTTGAGCTATCCATATGCAGTGTTTTATTGTCATTACGCACAACACACCCGTGTTTACAAGGTT
AGCTTGTTGGGTGCCGATGGAACTAAAGCTGACGTGGCAGCCGTGTGTCACACCGACACGTCAGATTGGAATCCAAAGCATTTGGCTTTTCAGGTGTTGA
AGGTGAAGCCAGGGACAGTTCCAGTTTGCCATTTTCTTCCAGAAGACCATGTTGTATGGGTTTCAAAATACTAGAAAATTTGGAAACTTATTTGTGTGTT
TGTGATTGGTCCACGTGGCACATGTAGGTTTGAATAAACATGAAATACTTTTCATTGTAATATTATATCAATAGGTCATGTAATAACACTTTTTTTCTAA
TGTAAGGACTTTAATGTAACTCTAATGTTATTGCTACTTTAGTTTAATAATAAAGGGCATATCCTCTCTCTTGTATTGATA
>Cucsa.240440
ATGATGGAGGGCAATACAGTGGCTTGCTTCATCTTGCTATTTCTTCTTTTTCTTCATATGGTGAAGTTCAAAATTTTTGTGTTGTTACTAATAACGAATT
TCGATTTTAGTTTTATATTTCTGAAATTTATGCTCGTTTTTTTCCAGATTTCTTATGTATAGATAGATAGAGGTTCATATAGTTGAATTAAAATAAAACG
TTTTTAACCTTTTTTTTCTTGTTTTTTTCAAAACTCTTGCAAATATGGGTAGAGAAAGGATGGTAAAACAAAGGAACTTAAATCATTTATTTTTGTAAGT
AGGGTTCCATCGCTATTTAGAAGGGAATTATCAATATGGTGGTATCATGCACTAAATCATTTATTTTTTGTAATTAGGAAGTATCTATTGTTGCTTCTTC
TAGCCTCTCCTTTGTTGGTTTTATTTCTCAATGCTTGTACCAATGAACGCTCTGGTTATTGTTTTTCTTTTGTGCCAATCATACATAGTCTATTGGGTTT
AGGCACAAGAGGGTGATGATAGGTATGTTAACCTAAGTGTACCTACCCAGTACTCTTAGTCGACCTACCCAAAGTTTTTTGTTAAAAAAATGTGAAAGTA
ATATTCTATAAGCTCAAATGTAAAATATATAACGGTTATCAAAAGGGGCATCAGTATCAATTTTTATTGGCAAAAAAAATCTCACATAAATTAACTTTCA
CATTTTGCAGTTTGCTGAAGGAAGAATTGAATCTTCCATGAGCGAAATTGTTGTGAAGAGGAAACAAATTGAAACGAATGATTCTAATGAAGCGACATCA
AGTATAGTACAAAATCCCATCATAAAAATGGTGACCACAGTTAGAGATAACATACAAACTTCCCAAGATGATGAATTTCCAATGAAGAACAATAATAAGC
ATAATGATCACTCTTCTTCTTCTTCATCTCATATGAATCACAATATAAACCCTTTACTCATGGTTTTCTTCACAATCAATGACCTAAAAGTTGGGAAAAA
GCTCTCAATTTATTTCCCTAAAAGAGACCCTTCAAAATCCCCTCCATTTTTACCAAAAGAAAAAGCTGATCAAATCTCTTTCTCCTTTAAACAACTCCCG
CAAATCCTGTCTTCTTTCCATTTCCCTTCAAATTCCCCTCAAGCTCAAGCAGTCAAAGAAACCCTCCAACAATGTGAGTTGAAACCCATCAAAGGAGAGA
CCAAATTTTGTGCAACTTCAATGGAATCAATGTTGGATTTTGTAAGAACATCCTTAATAATTCCTACAAAATCTTCTCCATTATCATCATCATTCAAACT
TCTCAAAACTTCACATCTCACAAAATCCAATGTCCATTTACAAAATTACACAATCTTTGATACTCCCGAGTTAATTTCAGCTCCTAAGCTCGTGGCTTGT
CACACTATGCCCTATCCTTATGCTATTTATTATTGTCATTACCAAGAAGGAGATAATAATGTATTGAAAATTGCCTTGGAAGGTGAAAATGGAGATAGAG
TTGATGCTTTGGCAATTTGTCATATGGATACCTCTCAATGGAGCCCAACACATCCTTCCTTTCAAGTCCTTAAACTTCAACCAGGAGACATGCCCATTTG
TCATTTCTTTCCTGCTGATGATTTTGTTTGGATTCCAGCTCCTTAAAGCCCTAATAATTATATATGCTGTAATATTTCAATTTCTCTTTTTAATTTCAAA
AAAAAAAAAGTGATAATATATATAATAGGATATATGTAAAGTTAGTTGTGAAGAGATGAGAGTAGGAGATCAGAGGTTTGAATACTCCTATCCTATCTCA
TGTTTGTTTTGAGTTAGGTAAATATAAAATAAAAGTATGATGGGTGTGTTCATATGATCATGTAATAGCATGTTTATAACATGTATGGGTGTAGATCTAT
GATTATTATGTAATAATGTATTAATATTATAATGTAATATTAGCATAAATTTTGGTAATGTACTTGAACTTTGTCTAGTCTTAACAAAAACTTACGTGAG
GCGGAAACCGAACACATGAAAAGAGGGCTGGCATAAGATCATGATTTGCAACCACAAAAGTTCCAAATCCCCATGGTTCCATTCATGTTGTCAAACTTTG
AAGTAGTGTTGTTCTTGATCATGTTGCCTCGCACATTGTCATAAAATTGGTAGTGACATCATTGCCAAAGTTTCAGTGGTTTACCTCGTGCTCTTTGTTT
>Cucsa.109710 
ATGACTGAAACAAACAAAGATCCTACACTCAATGTTTTCTTCACACCAGATGATCTAAAACTTGGAAAAACAATGCCAATCTTTTTCCCAATCAAAAACT
TTTCAGAAATTCCAAAACAACTTCCCAAAGAAATGGCTGAAAAAATCCCTTTCTCATTAGCAAATCTCTCTTATCTTCTTCAATTCTTCTCCATTTCTAA
AGATTCTCCACAAGCCAAGGCTATGAAGTATACTCTCACACAGTGTGAACTTGAGCCAATGGAAGGAGAGACCAAGTTCTGTGCTACTTCTTTAGAATCC
TTATACTTTTCGACACATGACTTTTTCGGGTTCGATGGGTCAATGAAAGCTGTGGCCACTGTTTATCCAAAGAACTTCAAGACAGAATTGCAAAAGTACA
CAATCTTGGAAGAACCCATAAAAATTTTGGCTCAAAGGATACTGTCTTGTCATATGATGCCATATCCTTATTTGGTGTTGTATTGTCATAGCCAAGTGAG
TGATAATATTTTGTATAAGGTTATTGTTGAAGGTGAAAATGGAGATAGAGTTGAAAGTTTGGCTATCTGTCATGTTGATACTTCTGAGTGGGATAGTGAT
CATGTGGTTTTTAGAGTGTTGAATGTTGAGCCTGGTGAATCCTCTGTTTGTCATTTTTACCCTGAGGATAATATTGTTTTTGTTTCTGATGCTTGA
>Cucsa.394180
ATGCACAGATTACCCACGCTCTATGTGGTTCCCCTCTATCTCTTTATCTTCTCGCTTTCCTCTCTCAATGTAAGTCCATCTCCATTTCAGTGTTTAATTC
TCTTTAATTTAAGTTTTAAATCCCTCCTCTACTCATCTCTGATTGTAAATTGTAAACTGTTAGTAATGTATGTTCGGTTCTGGTGGTTTATATTGCTGTG
CGGAAGCAGGTTTCTACAGCCGGCGACGAGGATGACCCTTTTACCCCAAAAGCTTTTCTTAACCGTTATTGGAACAAGGAGGTGCGGAACGATTTCCCCA
AACCCAGTTTTCTCTTCTCCAAGGCGTCTCCCTTGACGGCCGTGCAGTCGGCGGCCTTCGCCAAACTCGCAGCCGAAAATGCTCTCTCCTCTCGCCTTCC
CGACTTCTGCTCCGCCGCAAACTTGCTCTGTTTCCCTGATTTATCCCCCTCTTTGGCCAAGCACGACAGGGACTCTAACTTTGCCGTCTATTCCAATAAG
AACTTCACCACTTACGGCACCCAAAGATCTGGTGGAATCGACTCTTTCAAGAACTATTCCAATGGTGACAATGTTGTCGTCGATTCCTTCAGGCGCTACA
GTCACGAGGCCTTGGGCCACACCGACCGATTTTCAGTCTACGGCACTGACACCAACGTCCCAGACCAGAGCTTTAACACTTATGCCTCCAAAGCCATCGG
AGGGGACGGCAAGTTCACAACCTACGAACAATCAGTCAATGTCCCAAATCTCCGGTTCACCACCTACTCCTCTGATGCCACTGGAAGATCTCAATCCTTC
AAAAGCTACAGCGAGAACGCAAACGCTGGAGACCAGTCGTTTGTTAACTATGGTAAACGTGGAAATGGGGGTCCAAACGAGTTCACGGGATACGGGACCA
GCGCAAACGTCATAGGCTCACGGTTTTCCAGCTACGGGGCAGAGGGAAATGGGGCCAACGACACATTCACCAATTACGGCAACGATCAGAACAACCCACA
GAATAACTTCAGGAGCTATGGCGAGGGTGGGAATGGAGCGATTGAAAGCTTTTCTAGTTACCGGGACCAGGCCAATGTGGGGGACGATTCATTCCAGTCC
TACTCCAAGAACTCGAACTCTGCCAAGGTTAATTTCGCAAGTTACGGGAAATCCTTCAACGAGGGTACGGACAAATTTAGTGGTTATGGTCAGAATGGGA
ATGGCCAGAGCGTGGGATTCAAGACGTATGGTGTGAATACGACGTTCAAGGATTACGCGAAACAGGGAATAAATTTTGCGAAGTACAGCAATGTTAGCTC
TGGGGGTGCGAAAATGTCGGTGAGCGGAAGTCTGGCAAAGAGGTGGGTAGAGCCCGGGAAGTTCTTCCGCGAGTCGATGCTGAGGAAGGGGTCGGTGATG
GCGATGCCAGACATAAGAGATAAAATGCCAAAGAGGTCGTTCTTGCCTCGATCTATCCTGTCCAAGCTACCCTTTTCGAGCTCGAAGCTGGGGGTGATGA
AGCAGATATTCCACGCAGGGGATAACTCGTCGATGGAGACAATGATGACGGAGACTGTAAGGGAGTGCGAGAGGTTGCCCAGCGCCGGGGAGACGAAGCG
GTGCGTGGGTTCTGTGGAAGATATGATAGACTTCGCGACGTCGGTGCTGGGGCGGAACGTGGTGGTCCAGACGACGGAGAACACGAAGGGGTCGAAGGGG
AACATAATGATTGGGAAGGTAAAAGGGATGAACGGTGGGAAGGTGACAGAGTCCGTGTCTTGCCATCAGAGTCTGTTCCCTTACCTACTCTACTATTGCC
ACTCTGTGCCCAAGGTTCGAGTGTACGAGGTGGATCTGCTGGATCCGGCCACTAAAGCCACCGTCAACCATGGAGTTGCTATCTGTCACCTGGACACCTC
CGCCTGGAGCCCCGCTCACGGGGCCTTCATAGCTCTCGGCTCCGCTCCTGGTCGGGTCGAAGTGTGCCACTGGATCTTCGAGAACGACATGACGTGGACT
GTGGCCGACTAATCGGAGATGTGGCTCATGACTTGAGAGGTTAATTTTAAGGTTAATTGCTCCTTCGCTTTTCAATTGGATTTCGAAATAGAGGTAAAAA
TCTATATATATTTTTCTTTTTTTCTTTTTTTTGCCTTACTTAATGTCCGAAAAAGGGTAAATGTGATTGTAATTCCTGGAAGAAATGAAAGGGAATTAGA
TGGGAGTTGAGTGGATTTGGTTGCCATTGCCAATTGCAAATTGGATCGGTGTGTGCGAAGCTAGTAAATAAACCATAGAATGCAAAGTGTGAAAAGATGA
GATGAGGTGGTCCTGTATCTATATATATGGGCTGGGCCTACATTGCTTTGTTGTGTGGTGACGGATATGCCATGAGACAGCTCACTCACTTGCTTCTTGT
GAGTGCGACTCTTCTTTAAACCAATAATAGTTGGCTGCATCTTGTGCACCCATCTTTTTCTAATACATCTACATCTAAGTTCTAACTACCGTTTGCTACA
TAATACTTTTTTATGTATAATAACACTTGATACCCATCCCATGTGGCTGAAGGACAGTGGCGGGCAACCGGATTTATATCTGCATTGCATTATTGGTAAA
TTATGTTCTCACCTAACATTTAACAAACAGAAAAAGGAGTACCAGGAGTCAGCATAGGAGTGGGAATAGACGTGGGAGTTAACTAAGGTGGCCCTTTGAT
AGCTTTCTTTTTTCTTGTTTGTTTTTCATTGTTTTACATTATTCTTGTTTTTCCTTTCCAAAATTTAAGAAAGGTTTCTAGTTGCAAAAATGAAAAAAAC
TATAATTACCAAC
>Cucsa.109700 
ATGGAGCATTTAGATCCTTTATTATATGTTTTCTTCACCTTGAGTGATTTGAAAGTTGGAAAAAAAATGCCTATTTACTTTCCTTACTCAAGGCCATCAG
AAACCCCAAAACTTCTGCCTAAAGAAGAAGCGGATTCCATTCCTTTCTCTTCATCACAACTTGAATACCTTTTAACTCTATTCTCCTTTCCAAAAGACTC
TCCCCAAGCCAAAGCTGTTGAATATACTCTTAAGCAGTGTGAGCTTGAATCCATCAAAGGAGAGACCAAATTCTGTGCCACTTCTTTAAAATCAATGTTG
GATTTTGCTACTAAAATGTTGGGAGGTGATACCCAATTGAAAGTCTTGACCACCACTCGTCTCTCCAACTCCACTATCCTCCTTCAAAACTATACAATTT
TGGAGGAACCTAGAGAAACAGTATCTGCAAAAATGGTGGCATGCCACAGCATGCCTTACCCTTATGCTATTTTTTACTGTCATTGCCAAGAAAGCAACAA
CAGGCTGTTTGAGATTTTGCTAGGGGCTGACAATGGTGACAGAGTGAAAGCAAGTGCCATCTGCCACATGGATACCTCTCAATGGGACAAAGATCATGCC
TCGTTTAAAGTTCTGAAAACTAAACCAGGTGCTTCTCATGTTTGTCATTTTGTTTCTACAGATAGTTTAGTTTGGTTAGCTGCCTAA
>Cucsa.196980 
ATGGTCCATATCTTCTCCTTCTTGATCTTCTTCCTCTCCCAACTGTCCCTCTCTTTCTTCCATCTAACAACAAACAAACAAATTTCATTCAAATTTCTGT
TTTTATTCCTTCTCCCATTCATCTTCTTCTTGTCCTTTTTCCCACAGATTTCCTCTGCTTCTTCAAATCCCTTCACACCCAAAGCTTCCTTGGTTCGTTA
CTGGAAAACCCATGTCTCTACCGACCTCCCAACCCCTGATTTTTTCCTCTCCAAAGCCTCCCCTCTCTCCGCCGTTGATGCCGCCGCCCTCGCTACCCAC
GCCGCCGGAGCCTCATTATCTTCTCGTTTGGAGTCGTTTTGTTATTCTGCTAATTTGTTCTGTTCCTTTGATTCCCAATCGGAAACTTCTGTTCCGCGTT
CCAAGGACGCCGATTTTAAACTCTATGGCAACAAGAATTTCGTCAACTATGGTGGGAACCGACTTGGTGGCACTGATTCGTTCAAGAATTATTCTGATGG
GTTGAACACGGCGGAGCACTCGTTTAAACGATATGGTGGGAACTCGAGTAATCATAAGGAAGGATTCACGAGCTATGCGGAGGATGGTAATGTTGCGAAC
TCTAATTTTGTTAGTTACGGTGCTGGGTCAAAGAGCGGTTCTGGTGAGTTCACGAACTATGATAAACTCGTTAACGTACCAAATCTCCGATTCACGGCTT
ACGATTTGAACTCGAGAAGTCATAAGCTTTCGTTCACGAGTTATGGGAACGAGACGAATTCAGGGAGTCAGTCGTTTACGAGCTATGGAAAGAATGGCAA
TGGCGTTCCGCAGGACTTCAGTAGCTACTCTGATGGTTCAAATATTCTCACATCGACATTCACTGGCTACGGTGAGTCAGGTAAGACGGCGAACGATTCG
TTCAAGGAGTACGGTATCTCCGGCAACAACCCACATACGAATTTCAAGAACTACGGCAAGGGTGGAAACTCAGAGATCGATACATTCTCGAATTACAGAA
ACGGAGCAAACGTCGGAGATGATAGCTTTCAGTCGTACGCGAAGAATTCGAATTCCGGGAGAGTGAACTTTGCGAATTACGGAAAATCCTTCAACCATGG
AAACGATTCATTCACAGAATACGGGAAAGGATCGATGGGGAAAACGACAGTGGGATTCAAAAGCTACAGTGTTGATCGGAACTTCACGACGTACGCAAAG
AACGGCGTATCGTTTTCGGTATACAATAATTTCACGACGGCGACGGGAAGTGGCATTCATGCAAATAGTCACGTAGAACCGGGCAAATTCTTTAGAGAGT
CTGAATTGAAGCAGGGGAATGTCATGGTGATGCCGGACATTAAAGACAAAATGCCACCGAGATCATTCCTTCCGAGGTCTATATTGGTAAACCTCCCCTT
CTCCTCCTCAAGAATCTCAGAAGCCAAGGAAATGTTCCACGCACGAGATGGTTCCACAATGGAATCGGTAATAACCAACGCGCTAGCGGAGTGCGAACGT
GCACCGAGCCGTGGCGAGACGAAGCGGTGCGTGGGCTCAGCTGAAGACATGATAGACTTCGCCACGACGGTGTTGGGGCAGCGCGTTGTGGTGAGGACGA
CAGCAAATGTGAATGGGTCAAAGGAGAAGATAGAGATAGGAAGAGTCAAAGGAATCAACGGTGGGGATTTGACTCGATCGGTATCATGCCATCAGAGTTT
GTACCCTTACTTACTGTATTACTGCCACTCAGTACCGAAGGTCCGTATTTACGAAGCTGATATCTTGAAGATGGAAACGAAGGAAAAGATCAATCGTGGG
GTTGCCATCTGTCACATTGACACATCATCGTGGGGTCCAGAGCACGGTGCATTCGTGGCACTTGGTTCGGGTCCGGGTCAAATAGAAGTCTGCCATTGGA
TATTCGAGAACGACATGTCGTGGAATGTTGCTGATTGAATGAATTTTTATTTTTATTTTTAGTTTGCTAATATTATTGTTACCAAACCATGGTTTATTTT
AATTTAATTCAATGTTTTTAATTTCGGTAGGTTTAGTCAAAATTAGTGGTTTTTTTTTTCCTTGGGTCTGACACAAAAGAGCAATAGTAAAAGGAAAAAG
AAAAGGGACAAAAAATGTGGGGTGGGTTTGAGAGTATGCGGTGTGCAGAGTGGTGAGTCCAGGCTTTTTTAGTACATTCAGAGTAAAAATCACCCTCAAA
ATTATTTTTAA
>AT5G25610
ATGGCGATTCGTCTTCCTCTGATCTGTCTTCTTGGTTCATTCATGGTACTTATAAACTCAAAACGAACAAAACATGATTACATTCTTACTACTTTTTATT
CATTGTGGTTTGATGTTATTTTCTTTTTATTATTGAAGGTAGTGGCGATTGCGGCTGATTTAACACCGGAGCGTTATTGGAGCACTGCTTTACCAAACAC
TCCCATTCCCAACTCTCTCCATAATCTTTTGACTTTCGGTTAAAATATTTTACTTTGCCATTCCCAACTCTCTCACTTATTTTTGTTCTTAATGTTAGAA
ATACATGTTTGTTCTGAATTTATATTATGAATTTATATTATGGTTTTCACTAGTGTTAGAAATACATGTTTGCCATTCCATTCCCAACTCTCTCCATAAT
TAACTGTTTTTTTTCTTTCTTTTCTTTAAAACACACAAAAAATATTTATTTACATAAATGCAAATAAAGATGTGTTTGACTTGTATTATTACAATTTCTT
TTATATTTCAACATATTTTTCTGAATTTGTATGTAGCAAATAAATGTATTCTTTTTTAGTTGTTAATAAAATAAATGTTTCCTTACCAAACTTTTTTTTT
TTGCAGATTTTACCGACGAGAAAAGTACCAACGTCCAAGTAGGTAAAGGCGGAGTAAACGTTAACACCCATAAAGGTAAAACCGGTAGCGGAACCGCCGT
GAACGTTGGAAAGGGAGGTGTACGCGTGGACACAGGCAAGGGCAAGCCCGGAGGAGGGACACACGTGAGCGTTGGCAGCGGAAAAGGTCACGGAGGTGGC
GTCGCAGTCCACACGGGTAAACCCGGTAAAAGAACCGACGTAGGAGTCGGTAAAGGCGGTGTGACGGTGCACACGCGCCACAAGGGAAGACCGATTTACG
TTGGTGTGAAACCAGGAGCAAACCCTTTCGTGTATAACTATGCAGCGAAGGAGACTCAGCTCCACGACGATCCTAACGCGGCTCTCTTCTTCTTGGAGAA
GGACTTGGTTCGCGGGAAAGAAATGAATGTCCGGTTTAACGCTGAGGATGGTTACGGAGGCAAAACTGCGTTCTTGCCACGTGGAGAGGCTGAAACGGTG
CCTTTTGGATCGGAGAAGTTTTCGGAGACGTTGAAACGTTTCTCGGTGGAAGCTGGTTCGGAAGAAGCGGAGATGATGAAGAAGACCATTGAGGAGTGTG
AAGCCAGAAAAGTTAGTGGAGAGGAGAAGTATTGTGCGACGTCTTTGGAGTCGATGGTCGACTTTAGTGTTTCGAAACTTGGTAAATATCACGTCAGGGC
TGTTTCCACTGAGGTAAAAATACTAACTACTGTTTTTTAATTACCGGTTTAGTTTTGACTGAAAACATATAAGATTAATACTAAATATAAGATAATTTGT
ATATAATCAATTCGGTTTTCTTTGGATAATTTTTTGGAAAGGTTGATGTAGTTTCTGTCAAATTTACTTTTCTTCTTTTATGAATAAAAAATAAATATAA
GACATAAATAACTATGATAGATTTGGGTCAGGTTGATGTAAAAAACATATACAAATAGCTACTATGTACTTAGCTATAATTATTTTTAAGAAATATTAAA
CATGGTTCGATCTAATTTTTCTTAGATAGTTTAACATAGAAATTATTTCTTAATTTAAGTTCGTGTGGTTCGTTTATACTCAAATTAATTGGTTTACGTT
TGGCTTTAGCTTCGGTTTCTTTGGATTTACATATATAAACCAATCTAACCATTCATGAAAACACATGGTTCGGTTTAGTTGCAGTTGATTTGTATGTCCA
CACCATATATATTGTGGCTAATATTTTGGCTATAAACCAATGTAACTTTGGTTACTACAGGTGGCTAAGAAGAACGCACCGATGCAGAAGTACAAAATCG
CGGCGGCTGGGGTAAAGAAGTTGTCTGACGATAAATCTGTGGTGTGTCACAAACAGAAGTACCCATTCGCGGTGTTCTACTGCCACAAGGCGATGATGAC
GACCGTCTACGCGGTTCCGCTCGAGGGAGAGAACGGGATGCGAGCTAAAGCAGTTGCGGTATGCCACAAGAACACCTCAGCTTGGAACCCAAACCACTTG
GCCTTCAAAGTCTTAAAGGTGAAGCCAGGGACCGTTCCGGTCTGCCACTTCCTCCCGGAGACTCATGTTGTGTGGTTCAGCTACTAGATAGATCTGTTTT
CTATCTTATTGTGGGTTATGTATAATTACGTTTCAGATAATCTATCTTTTGGGATGTTTTGGTTATGAATATACATACATATACATATAGTAATGCGTGG
TTTCCATATAAGAGTGAAGGCATCTATATGTTTTTTTTTTTATTAACCTACGTAGCTGTCTTTTGTGGTCTGTATCTTGTGGTTTTGCAAAAACCTATAA
TAAAATTAGAGCTGAAATGTTACCATTTCTATGTTTTGGCTTAATTGACAGG
>AT1G49320 
ATGGCTTCTACTTTTAGGCTCTCTATTAGCTTCCTCACTCTCATCCTCTTCTCTCTGGTATGTTTATCTCTCCCCATATATATTGTTAACAATTTTACAC
TTATATGTATATGATTCTTTATGCATATGTTCCTCTATATGTGTGAGGCTCAAATTGAAAGCCTTATTCTTTAAACATATGTACCTCTATATATGTATGT
ATACATATGTATATGATTAAAAGTATTTAATATAAGACATAAGAGTCCTGGAAATTAATCACATATGTAATTGTGGCACACAAATTTACATAAGTTTATG
CATCATAATGTTTTAAGAACCTTCTTTTCTCTCTTCAATCGGATAAAAAAAGAAACTAGTACTTGTATAAGAATCTACAGCATATATTCATGAAATTGTT
TGTAATGAATCCAAATTGTACCTAAGTTTTTGCATCATGGTTCTTACCACATTCTTAGGAAGAAAAAAGTCTTCTTTTCCTTCTGGCAACTTTTTCAAAT
AAACAAATCTATTTTAATGGGAAAAGAAAACTTTGAATCTTTCTGAAGTTTTTGGTATCTAATTTATTGGTTTTGTGTTTCTTGAATGTAGTGGGTAGTG
GAGGCACACACGTCTAGAAAGTTGATATCAATCAAGGAAAAAGAAGGTCAAGATATTAGTCATTTGCTCAAAGATGGTGAATTTGATGACCCTTCGTTGT
ACATGTATTTCACACTCAATGATCTCAAACTAGGAACCAAATTGCTGATTTACTTCTACAAAAACGATCTTCAAAAGCTTCCTCCACTTCTCACAAGACA
ACAAGCCGATCTCATTCCTTTCACTAAGTCAAAGCTTGACTTCCTTCTCGACCACTTCTCTATCACCAAAGACTCTCCTCAAGGGAAAGCCATAAAGGAG
ACTTTGGGACATTGTGATGCTAAAGCTATTGAAGGAGAGCATAAGTTTTGTGGAACTTCTTTGGAGTCATTGATCGATCTTGTGAAGAAAACAATGGGGT
ATAATGTTGACCTCAAGGTCATGACGACTAAAGTAATGGTACCGGCCCAAAATTCGATAAGCTACGCTTTGCATAACTACACATTCGTCGAGGCTCCAAA
GGAACTTGTTGGGATTAAGATGTTGGGATGTCACAGAATGCCTTACCCTTATGCTGTTTACTATTGCCATGGACATAAAGGTGGAAGTAGAGTCTTTGAA
GTTAATTTGGTGACGGATGATGGGAGACAACGGGTAGTAGGACCCGCTGTCTGCCACATGGACACATCCACGTGGGACGCGGATCATGTAGCTTTTAAGG
TGTTGAAGATGGAGCCGAGGTCAGCACCGGTTTGCCATTTCTTCCCTCTTGATAACATTGTGTGGGTAACAAAGTAAGAAAATAGACGTAGCTCTATATA
ATGTGAGTATGTGTTTGTAATAACTATGGTTTGAAAGGAAAAAGAAAAGAAAAGAAAAAGACAGCCTTAATGTTGGCTTTGGTATTGCCTCTCTTTTGTG
CAACTTGCAGTAGCAACGTGAGAATACTAGTAATGTTAATGTAAAATATAAT
>AT1G70370 
ATGCTCAAACAGTTTCTTCTTCTCCAATCCTTCTCCTTCTTCCTCTTCAATGTAAAGCATATTCTTCAATCTCTTTTACTATTGATTATTATCTAGTGAA
TTTTTGAATTTGCGGTTACTAGATTTTGTTGTTGTTGAATGAATTTGGATTTTGTTGGCAATGTAGGTAGTTATCGTCGGAGGAAGAACATTCGGCGGCG
GTTTCTCAGCGGAGGAGAATCCATTTACTCCAAAAGCATCTCTAGTTCGTTACTGGAACAAAGAGATTCGTGGCCAATCTCCCAGATCGGAGTTTTTAAT
CTCAAAAGCTTCACCACTCAACGCCGTAGACTCAGCAACTTTCTCAAAACTCGCCGCCGCGAACTCGCTGCCGACTCGTTTTCCCGATTTCTGCTCCGCC
GCGAATCTCTTCTGTTTTCCTGATTTAGGAGCGAGTCTCGAGAAACACGACGACGACGTTAAATTCTCCGTTTATGACCAGAAGAACTTCACTAACTACG
GCAATGCTCGTGCCGGAGGAGCAGATTCGTTCAAAAACTACTCGAAAGACGGTAATGTCGTAACCGATTCGTTCCGGAGATACAGCCGTAACGCGGCGGG
TCACGACGATAAATTCACTGTCTACGGTGAAAACAGTAACGTGGTAGAGGAAGGATTCAATTCATACGGAACATTCGGAACCGGCGGCGCCGGAGATTTC
ACTAACTACCAAAACAACGTGAACAATCCAACGAGTCGATTCACGGCGTATTCCGACGGAGGTAACGGTCGATCTCAAACATTCAAAACCTACACACACG
AAGCTAACGCCGGTAACGGTCAATCATTCACAAGCTACGGCAAAAACGGAAACGGAGTTCCTAACGAGTTCACTTCTTACGGCGTCTCCTCCAATGTAAT
CGGCTCCGGTTTCTCTAACTACGGCGAGAGTGGAAACGCGGCGAACGATACCTTCACAAGCTACGGAAGCGACGGTAATGTACCTCAGAACAATTTTAAT
AACTACGGTGCTTCCGGTAACGCCGCCGTGGATACCTTCGCGAATTACAGAGACAAGGCCAACGTCGGAGACGATTCGTTCTCATCCTATGCGAAAGATT
CGAATTCGGAGAAGGTTAATTTCGTAAATTACGGTCAATCTTTCAATCCCGGTTCAGAAACTTTCACCGGTTATGGCAAAGGAGCTGAAGGAAGCAAACT
CAGCTTCAAAACCTATACACCAAACTCTACTTTCAAGGACTACGCCAAAAAGGGCGTCGCTTTTGCTAAATACAACGTTTCAACAACCACCGCGAACACC
GTCGGCGATGGCAAAACCGTAAATAAATGGATCGAACCGGGTAAATTCTTTAGAGAATCGTCGCTTAAAGAAGGTACAGTGATTCCTATGCCTGATATTA
AAGATAAAATGCCTAAAAGGTCGTTTTTACCCCGGAGTATAATTACGAAACTACCCTTCTCTACTTCTAAACTCGGTGAGATTAAGAGAATCTTCCACGC
CGTTGAGAATTCGACGATGGGAGGTATAATCACCGACGCAGTGACGGAGTGCGAGAGGCCACCGAGCGTCGGAGAGACGAAACGGTGCGTAGGATCAGCG
GAGGATATGATCGATTTCGCGACGTCGGTGTTAGGTCGTAGCGTGGTGCTTAGAACAACGGAGAACGTAGCCGGGTCAAAGGAAAAGGTAGTGATCGGGA
AAGTCAACGGAATCAACGGTGGGAAATTAACGAAAGCTGTGTCGTGTCATCAGAGTTTGTACCCGTATCTATTGTATTACTGCCACTCCGTACCAAAGGT
TCGGGTATACGAAGCTGATCTTCTAGAGTTGAATAGTAAGAAGAAGATTAACCACGGGATTGCCATCTGTCACATGGACACGTCATCATGGGGTCCGAGT
CATGGAGCTTTCTTAGCTCTCGGGTCAAAACCGGGTCGGATCGAAGTTTGTCACTGGATATTTGAGAACGACATGAACTGGGCTATCGCTGATTAGACCG
GTGGTTATGGACTTATCAAATAGTATGATTATTACTATCTTATCGCCGAGTTTTAATTACATAGAGGAATGTTAATTTTCTATTATCATTACTATAATAT
TTTGAAGTTTTTTCAGTAACATGTAAAGAATGCTTGTTACTGATTTGTGGTGGTGCAAAATAATTTTTATGAAGATTTTAGTGAATGTCTGTTGAGCGTT
GACGCAATTTATGATATCTGGTTGGATTGGTCGATATTTATATTTTATCTATAAAGTGAATGGGATTATGAAATTGA
>AT1G60390
ATGAACAATATTGAAGCAACTCTATTCCTCTGCTTCTTCTGCATCTTCTCATCTTCTAATGTACGAAATATTCAATCTTTTAGTTTCATTAACATTTTGA
TAGATACATAACAACTTGCGTTTTTTTGTAGGTGCATTTCGCCGGAGCTAAACAAACCGCCGGCAACATCACGCCATCGGAGAATCCATTCACACCAAAA
GCTTCTTTGATTCGTTATTGGAACAATCACATCAATGGCGATTCACCAAAACCTTCTTTTTTCCTCTCAAAGGCCTCTCCTCTAACCGCCGTGGACTCCA
CGCGTTTCGCCTCACTCGCTTCTAATCACGCGCTTAACACGCATCACTCTGATTTCTGCTCCGCCGCGAAACTCTTCTGCTTCCCTGAGCTCGCCGCTCA
TTCCCTGGAAAAACACGGCGATGACGTCAACTTCGCCGCTTACAGCGGCAAGAACTTCACAAACTACGGCTCCGACCGTCTCTCCGGAGCAGACTCATTC
AAAAACTATTCCGGCGGTGACAACATCGCCGTAGACTCATTCCGACGTTACAGCCGAAACTCCGCCGGACACGACGATGGATTTACAAATTACGCCGGAG
AAGTAAACGTAGCTGACCAAAGCTTCACAACTTACGCCACCGGAACAACAGGAGGCTCCGGCGAATTCACGAACTACAACACAGACGCAAACGAACCAAA
CGGAAGATTCACTTCTTACTCCGATAAAGCCAACGGAAGATCACAAACCTTCACTACCTACTCCGAGAACGGCAACACCGGATATCAATCATTCACAAGC
TACAGCAAAAACGGAAACGGAGCTCCGAATGAGTTCTCGGGTTACGGAACCGGGTCAAACGTAGTTAATACGGGTTTTACCAAATACGGAGAATCCGCTA
ACGGAGCTAACGACAGTTTCACGAGCTACGGAGAAAACGGTAATGTTCCGGTTAACGAATTTAAAGGATACGGTGACGGAGGTAACGGCGCCGTTTATGG
GTTTAAAAATTACAGAGACCAATCAAACATCGGAGTTGATTCTTTCTCTTCTTACGCTAAAAACTCAAACAACGAGAAGGTCAATTTCGTAAATTACGGT
AAATCTTTTAACCTTGGCTCTGATAATTTCACCGGTTACGGCCAAGATAACGTCGGAGGTAACGTCAGCTTCAAAACTTACGGCCAAGGACAGAGTTTTA
AGGTTTACACTAAAGACGGCGTCGTTTTTGCGCGTTATTCTAATAATGTGAGTTCTAATGGCAAAACGGTGAATAAGTGGGTTGAGGAGGGTAAATTCTT
CAGAGAAGCGATGTTGAAAGAAGGGACTTTGATGCAAATGCCGGATATTAAAGATAAAATGCCTAAAAGGACATTTTTACCCCGAAACATAGTTAAGAAT
TTACCGTTTTCGTCATCTACGATCGGAGAGATTTGGAGGGTTTTTGGTGCCGGTGAGAATTCATCAATGGCGGGGATAATCTCGTCGGCGGTTTCAGAGT
GTGAGAGACCGGCGAGTCACGGTGAGACAAAGCGGTGTGTTGGATCAGCGGAGGATATGATAGATTTCGCTACGTCGGTGCTCGGACGCGGCGTAGTGGT
GAGGACGACGGAAAATGTTGTCGGGTCAAAGAAGAAGGTCGTCATTGGAAAAGTCAATGGAATCAACGGTGGAGATGTAACAAGAGCAGTTTCGTGTCAC
CAGAGTTTGTACCCGTATTTACTGTATTATTGTCACTCGGTTCCTCGGGTACGTGTTTATGAAACGGATCTACTTGACCCGAAGAGTTTAGAGAAGATTA
ACCATGGTGTTGCCATCTGTCACATTGATACGTCAGCTTGGAGTCCGAGTCATGGAGCGTTTTTGGCTTTAGGTTCTGGTCCGGGTCAGATTGAAGTTTG
CCATTGGATCTTTGAGAATGATATGACGTGGAATATTATTGATTAAGGTTTAGGTCATTTTTGGCCTTTTGTGGTACATTTTTTTTTTTAGTTTGAGATT
TGCTTCATCCGGTTTTTTTATTTTCTGCAAAATATGTCACTCTCTCCCATTTTGTTCATATATAATATGTTTGAAGTTTGATC
>AT1G23760 
ATGCGCAAACAATTTGTTTTTCTTCTGCCTTTCTTGTCACGTCTCTACCATGTAAGTCAAACCTAAATCGTTCATTTGAATCCGTTTGTTTCATTTCTCT
ATAATCGATTCACTTCAGATTTTATTGGATTTGTTTCCGTTTATTCTTTTGATCATTTTTGAAATTTTTGTAACTTCCAACAATGCAGGTAGTTATAGCC
GGAGGAGAACGGTTAACTAACGGCGGTTTTTCACCGGAGATAAATCCGTTCACACCCAAAGCGTCTTTAGTACGTTACTGGAACAAACAGATCCATCACC
AATCACCCGGCTCAGCCTTTCTCCTCTCCAAGGCTTCACCACTTACCGCCGTCGCCTCCGCCACCTTCGCCAAACTCGCCTCCGAAAACGCTCTTCCGGA
TCGCCTCCCCGACTTCTGCTCCGCCGCAAACCTCTTCTGTTTTCCAGATTTAGGTCCAACCCTCGAGAAACACAGCAACGACGTTAAATTCTCTGTTTAC
GACCAACGAAACTTCACCAACTACGGCACGATTCACCCCGGCGGTGCTGACTCGTTCAAGAAATATTCACAAAACGGTAACGCAGTAACCGACTCTTTCC
GGCGATACAGCCGAGACGCCGCCGGTCACGAAGATAAATTCACAGGCTACGCTGATAACAGCAACGTCGTCGAGGAAAAATTCAATTCTTACGGCACATC
AGCCACCGGCGGCTCCGGCGATTTTAAAAACTATCAATCCGGTGTTAACAATCCGACGACTCGTTTCAAGGCCTATTCCGACGAAGGAAATGGCCGTGCT
CAGACGTTTAAAACCTATACTCACGAAGCCAACTCCGGACCGGGTCAATCTTTCACCAGTTACGGCAAAAACGGTAACGGAGCTCCAAACGAGTTCTCTT
CTTACGGTGTCTCCTCTAACGTAATCGGATCTGATTTCTCAAACTACGGTGAAAACGGTAACGCAGCCAACGACACTTTCAAAGGCTACGGTGGTGACGG
CAATGTTCCTCAGAATAACTTCAAAAGCTACGGTGCCTCCGGGAACGCTGCCGTTGACACGTTCTTGAATTATAGAGACAATGCTAACGTTGGTGATGAT
TCGTTCTCGTCGTATGCCAAGAACTCAAACTTCGAGAAGGTTGATTTCGTAAATTACGGCAAATCTATTAACCCGGGTTCAGAGTCGTTTAGTGGTTATG
GTAAAGGAGCTGAGGGAAACAAAATTGATTTCAAAACGTATACTCAGAACTCTACGTTCAAGGACTACACGAAAACCGGAGTCGAATTTGCGAAATATAA
CCGGAGTAGTCTCGGTGGTGGCAAAACGGTAAATAAGTGGGTGGAGCCTGGCAAGTTCTTTAGAGAGTCGATGCTTAAAGAAGGTACATTGATTTGGATG
CCTGACATTAAGGATAAAATGCCGAAAAGGTCGTTTCTACCTCGTAGCATTGTCTCGAAACTACCGTTTTCTACATCGAAAATCGCGGAAATCAAGCGTG
TTTTCCACGCTAACGATAACTCGACGATGGAAGGGATAATTACTGATGCGGTAAGGGAATGTGAGAGACCGCCGACAGTCAGCGAGACTAAACGATGTGT
CGGATCAGCGGAGGATATGATCGATTTCGCGACATCTGTGCTTGGTCGAAGTGTGGTACTCCGGACGACAGAGAGTGTAGCCGGATCAAAGGAGAAAGTC
ATGATCGGTAAAGTCAATGGAATCAACGGTGGAAGAGTGACAAAATCAGTGTCGTGTCACCAAAGTTTGTACCCTTACTTACTCTACTACTGTCACTCTG
TGCCTAAAGTTCGGGTGTACGAGTCAGATCTTTTGGATCCCAAGAGTAAAGCCAAGATCAACCATGGTATTGCTATATGTCACATGGACACATCAGCTTG
GGGTGCGAACCATGGAGCCTTCATGTTGCTTGGGTCCCGGCCAGGTCAGATCGAAGTATGCCATTGGATCTTTGAGAATGATATGAATTGGGCCATCGCC
GATTAACCATGTTGTAGCAAAATGAATAATGAATGTTAATGTTTTGTATCTCTATATTTCAGTAACGATACAAACTTACTATCTTCCTCATATTCTGTTA
ACTAAATATGTTGTATCAGGATTATGTAAACATTCTAAAGCAATGAAGTTAAAAAAAAAT
