# Supplementary material for: The divergence and positive selection of the plant‐specific BURP‐containing protein family
Source: Ecol Evol. 2015 Nov 2;5(22):5394–412. doi: 10.1002/ece3.1792 (PMC6102523; doi:10.1002/ece3.1792)
Supplement: Supplementary file 6 — Data S4. 1500 bp of nucleotide sequences upstream of the translation initiation codon of BURP genes. [file ECE3-5-5394-s006.txt]

>Phpat.003G077900 
CAATCTGTCACATGGTCAGAAACTTGTCATGAAGCTGAAACACTACTCTTTTCAAGTTATAACAAATTGGGTAGCTTCATAATTCCCTGTCACATCTCTT
TTGTCCATGCACTAATTTAATTTAGAGTGTTTTTTTCCTAGAACATGATACCCTTTGAACATGAGACCTCCAACTCCCCACGTCATGAATCAGTCGAAAT
CCATGGCAATTTTAATGCGAAAAAGCCCAAGTCATGCACCTGTCTCTCAAAGGATCTCGATCGGATCATACAGATGCCTTGGAGGTTGCAGATGGCAGTG
AAGTGCTGATCCTAGCGAGACGCTTTGCTTTCGTAGGCAGAAAGCAATTGTCATTGCTCCGAGTGCCATGGATCCGAGCTTGACAAAGGTGCACAATCGA
TCATCTGTAGCCGCCGACTTGGTTTGACAAAGCTGATCTGTCGACGATTCTCGTTCACCAACTTTTGAGACTAGGGGTGTTGCTGACAGCATTCCTCTGG
CAGAAGCTTTTCGGGAGTTTTCAGTCTGGTTGGGCGGGCTATGTATGCCGCACCCACAACAGCTCAAGACTGAGCATCTGTCATGAGAATTTTAGTTGCA
GACTGCATCTGAGGAACCAGGATTGAATGATTTTACCATTTACAGGTTGGAATATCTGCATGAGTCATAGTTTTCTGTGCTAAGTAGTTGCACCTCATAT
GATGCATCCATGGTGAGTCTCTCTTCGAGTTGGAAGAATCAGGGAGATTGTTCAAGGTGAATGAAAGCAATGTGAACAGGAGTGGAAGGCAGAATCAGAA
AGGTTACGCTCTAACTTTAACAAGAGATTACTGTTCCAGAACATGTAACTCACACGCTCAAAGGAGTCCCCCTTTATCTGCAATTTTCAAGTGCCCTTAC
GATCCGGACGAGAGTACAAGCCACTCTTGCAGAAAATCCATGATCCTAAACTGTTTTTGAGCAATTGGAAGAGAGGTATTATTTGTAGGACAAATGATAT
ATTTTCAGGGTATTAATATTTTGATTATCGACGCGCACTTTATTTTGGTTTTCAAGGATGGGAAGATGTCCATGCAATCCATGAACGCTTCCTAGAAAAC
AGCACCTGTAGACCAACTGTTGATACATGACAGAAATCCCGCCCACATCCTATCCCGGCCTCCAGGTGTTAACTCTCCCATTTCCCATGCATTCTGTAAA
ATTAGCCTCTTGCTCACAAGCACAAAGCTTGAAGCGGCCTCAAGGAAGCCAAGATTCTGTTCTACTGGAGTACCCACTGATCCCTAGCAATTAAAGCGCC
TCATCAGGGCCAAGTCGACTGGCGCATGGATTTTGATGATCGGAGCTGTACCTGACATGCATGTACTCGATGGATACTGGACCACTTTTTGCTGATTTGG
GTAGCTCTTCACTTTAACTTGAGCTCACTACCAGTTAAGTATAAAGGAGTCCAGTTCGCCCAAGTCATCCACATGCCTGCATTCAGTCGACTTTTCATGT
TCTAGAAGGTGAAGAGGAGTATCAACGACTCGCGGCTTGATTAGAAACTAAGCTGTTCGATTTGAGACCGGCAGCATCCAGAACCAGCACCGTAGCAGCT
>Phpat.013G054800 
AGCCACAGGTCAGCCATAGAGACCTTGTTTTCATGCTGGCTGTTGAATCTCGTTAGATACAAGTACCTTGGGCCAAAGGATAATTTAGAGTGGTTCAGGA
ATTTGACAAAAAAGTATACAAAGGATTATCATCTACAGCCGCCGTCTCAACTCCTACAATGCGGTACTGACGACAATTCTCATTGCCCACTTTCGTCCGA
AACTGATTCCTTCCAAAATTCCACATGCAGATTGCAGAGCTGTACTAGAGCAATCTGGTTGCGCAGCCTGCCACCTTCTCCTCCCCCGAAGCCAATTCTA
CGTTTCTGTTGGAATTTGAGAGGACTTCACAATGCATACTCAAGGCTGTGCTCTACATGAAAAGGTTTCAACTTCGGGCTGCATCTGAGGAAACACGATA
TAGAACTTTATTTTGACGGTTATAGTTTCCTTCAATGGGATCGTTACACATGAGTCTGTGGTAACCAACAAAACCTCCTCTATGGCCGAATTAGGAGCCC
TGTCTCTCACGCTTCAGGATGAATTAACGACTGTTGAAGGTTAATGTAGCTAAGGAAACAAATGTGAAAGTCTGAGTGTGAAACGGATTCACAGCGATGT
AACACGAGATTACTGTTCTGTAACTTACATGCATGTAGAAGAACCACATTGTTTGCATTTTTCAAGTAGCTTTTAATCTGGATGAGTACAGACCATCGTA
CTGGAATTCCACGAGTCTATTAAAAAAACAAAAATTAGCACTTGAGAGTGAGGTACATCTTTGAAATGAATATGAATCCACATTTATGAATGTCCTGGTC
ATCGAGGCGCAACCCTTCCTGGATTTCAAGGATGAAAAGAAATCCACGTTAGCACGTAAAGATCCCCCAGTGTGCCAAATCTATGCACCAAATGTCGATC
CACGGCTGCGGTCCTTCCACATCCAGATGTTGCTGTAACCTTCCATTTCCCATGTACCCGCTTCCAGCTCGAAACGCATGATTTTTCAGAAAATCATTGC
ATAATGCTCGTGCCCCAGTTGGATTCCACCATATCCAGGCAGCTTGCTTGTCAGTATGAGAGGGAATTTGTCTAGACTACTGCTGGTGACGCCACCTTTG
TCACAACCTCTTCACCAAATGATAGCTACCGGCAAATAGAGTTTCACTCTCAAGCACAAAGCTCGGTGCTGTGTCAAGCAACAAAGACCCTGGTTTACTG
GCGTACAAACTGATCCATAGTGATTAATGTGTTTCATTATGGCCAAAACGACTGGCGCATGAATCTGATGATCGGAGCTGTACCTGAAATGCAGGTACTC
GATGAATGCTGGCCCACTTTTTGGGTGGCACTAGGGAAGTATAATGGAGTCCACTGTATCCAAGTCATCCACTGGGCTGCATTCCCTCAACTTTTCATGC
TCTACAAGGTGATAAGGAGCCTGACCAACTGGTTGTTAGATTAGCAGCCATGCTCTCAGAATTGAGGCTTGGATAGTTCAGTAGTATCAGCCGAGCTCCA
>Phpat.004G083900 
AAGCACAAGGGGCCACCTATATTGACAGCCCAGCTGTGACCAACTTAATCAATCATAGATAGGGGGCTGAAAAATCCCCCCCCCCCTCTCTCCAAATAGA
ACTTCCAAGTGGGTATCAGAACACTTGTAAATATATTTACATACATTTTTTTCACACACTTAAGGAAAAGGTGTGATATTTTAAGAACCATCTTTTTTCC
TTTGCAAATCCAATAAGGTCTACAGATGCACATGAACTAACCTTTCATAACTAAGTCTCTCTTTCTCTTGTGCTCTCTCTGTCTTCATTTGCTCCCATCA
GAGGAATGTCAAAAAGAATAGTTCTTATGATTGTTGTTCTAATTGATGGAGTTTCCATGGAGGAGGGTATCTTGAATGGGTATGGATATCACATGTGCAA
TCAACTTCCCACTTCATAATGCCTTGGGTCAGTATTGAGCATGAGTCTTCACAGCCAAGCTTTAGCAATGTGGCAAATGCTTTGTACACTGGAAAACCAT
CCTTATTGATGGCTTTCCAATGTGGACAGAATTAGGGTTCCACATTAGTGGCTTCTTGTAATCATGGGGTAGCTGAGGGAGTTATCTTCCTACAGGGACC
TCTCTCTACAGTACCACCATCACCAGCAGCAGCAGCAGCAGCAGCAGCACCTCTTCTTCTTCTTCCTCTTCTTTCTACTTTGTACAATTGTGTGAGTATC
TGGATTCTGGGCCATGTAACCTTTTGCCTGTATGACTGTGTACTTGGCAGTGTATCTGGATTTTGCAAGACAGTGGATGCCCTTGGATACACCCTCCTGT
TGGATGGGGAGCTTGCTTCAGGAGCTTCGAGTTAGTGTCGGCTTCATGGACCTGTGAGAGAGTGAACGTAGTAGTTATGGGGCTCTTGAGGAACGGGTCG
CAGTTGGGTAAAAAGAGTGGTATGACAAGATGCTGCGTTGTGTGCACAGATGGCCAGAGCTCAAGCACATTGCCAGTACTTTTTGGTGCAATTATAGAAA
TCTGGAATATTCCTTGCAGAAAGTGTTGTAGCTTCATGACAAGCTTCCTCAGTATGGAAGGCCACCATCAAGGACAATGTGGTTCATCAGATGCACAGCG
TGGCCAAAATTTCCTGCCAATCTATCAGAGCGCGAGTAGGATTCAGCCCCTTTCGTTCATCTCTGCTGTGGCGGCGCTCTCCTGAGTAAGAGCTGGAGAT
GAGGAATCTATCGTTGGTAGATGGGATCATCGTGTTGGTGGATCTGGGATTCGGTAGAGGCGAAGGCCTGCTGCTGGCAGCTACATATAGTCGTCCTCCT
CGCCTACTTCCTGCAACTCTTACTACCCGAGTGCACAATTACAGTCTACGGTCCATCAAACGGATTTCGGTTGCTGCTCGACTGTGCTTCAGTTTCAGTG
GAGAATAGTTTTGAGTCAGTATTTGTGAGCTGGTGGCCATGGCCATACATGCAGCAGCTTTGGCTCTGTTCACCCTGGTAAGCATATCTTTGGAGAATAC
>Phpat.012G021200 
GGTGGGCAGCCCTCCCCGGGCAGACCCAGTTAGTTGTTTATGTTTATTTTATTTTATTTTACTTTTTGAGTGGGTGTTTAGGGTTGGTAACTGTCACGGT
CAGCATTGAAATCATCCTCAATTATCACGGCTCTCAAGCAGAGTGCACAACTTTGGGAATGTTGACAGCTACCTGTAACATCATATTCATGATCTGTATT
AAACCCTTGGGGAAGGACAGCCCGGGCACTGCCTGTCTCATACGGGCTACACTGCCCCTTAAAAAAAAAGAAAAAGAAAAAAAGAAAAGAAGGAGAATAA
ATCGAAATCCTCCGTCCAGAACGCTCTGTTCATTGAGCATAACCCTATTTGGATGAATGAAGAAATGCGGAGCTTCACGCAAGCAGCGCTTAAACCCCAG
CGATACGCGGCGCGGCGCGGCGCGAGTTGGGTTAGACCAATAGATTCCTTAACAGAGTTGTTGAATGTGGTGGTGGAAAGCCAAGAATGTTTCCAGTAAA
AAACTAGCATAATGGGCTTCGACACGGTCCCTGGAAAGTTTGGAATGGTGAAAAAACCAAGACATATTTGCGCATGAGTGTTGTGAGACTGACTGGTTGA
TAGCCTAGTGAAGTGGTCGAAGCTTGGTTCGAGTAGCTGGATCATGAGCTCGCGTCCTGAACAGATCGCGTGCTGCCATGTGGGGGAGTGAGGGAGGGAT
TGACTTGTGGGGGAACAAGCATTGGCGCAGTTTTTGAGTATGACGGACTTGCTGGCTGCGAGAGCTACTAACAGCGGCGACGGCGCGGAGGGTCTTATGC
ACGAAGTGAACCTTGGTTTCTCTCCTCCCTCCCTGCCAATCCATCAGAGTGCGTATGAGAGAATCGGTTCTTTTGTTTTTGCATCTCGCTTCATGGCAGC
ACTTGCAAAGTTGGAAGGAATCTAGTGGGTGGTAAATGAAAACATCTTTGTAACACTCGGGCTTTAGCAGAGGAGAATGACCGCTGCTGGTGGGGCTACC
AAGCCATTATTCTGAGAATATAAACTTCCTCTTTCTCTCTCTAAATATTTTTATATGTGCAGAAAGGGCTGGGATGAATAGTACTCATATACTGGGTACC
CTTCTGTTTCCACATTCATTCATTTTTCTTCTATATATGAAGATCGAATTCATTTTTTTATCCATAAGATTAAAAAAACAGAATTATTTAAGATTTTTTT
GTTGTGTTCTTTTGTGGTTGTGTGTGTATGTATACAGTCATACATTCATGTATAAATATACATACACAAACTCATATTTTTACATATTGTTGAGATAAAG
GTAATTCTACAAAAGAGTAGATTCTGCCGAAAATAATAGTGGCTGGCGGCTACATATACCCGCCCTCCTCGCTCGCATTCCTCATCTCTTACCACCCCAG
TCTACGATTTCACTCCATTTTCTATCAATCGGATATTGCTCGCTGCTTGACTCCACTTCACTAGAGGGAAGTTTGAGTCAGCGTCTGTGAGTTGGTATCC
>Phpat.016G060800 
ATTAAACCTTGTAGTACACAGCGAGGATGCGTCATTTCGAACCCTTGTTATGGTTAATGCATGAAAATTTAATGATGTTTAAGTTGTCAGCAGTTTCTCC
TAGTAGGGTGCTCTCTCCCTTCGGCATCCGCAGCAATATTCCTATCGTTTGTTATGGTACGTATAACAGATGTTCTTCAGTTTAAAGTTAGAAAAGTTAG
GAAACTATATTATGAAAAAATTATATAGTAAAATTGTCTCAAACCTTAAATGGTTTTGTTGTTGCGTCTTTCACACCTAATATGAGATGTTTTGTGTTAA
TCATGTGGTAACGGAAGGAAAGAATTCTATATATGTACGTATATATATATATATATATATATATATATATATGTATATATATAAGTGTGTGTGTGAGAGT
GTGAAAGAGAGAGCGCTCGTGTACGTACGTAAGAATTGGAATCCTCTAGCCATATTCAGTTCAACAAGCCTGTAAAGTTCGATGCCAACATACAGGTTGC
AAGTTTTGTTAAGTGCTCTGTTCACAACGTTTTTGCTCTAGAAGCACCAAAATTTCGCTGAGAGGGTGATCTTTTGCACTACTGATCCCATCCCTGACTA
GAATCGCACCAGGAATGTAAACAGTTCAAAGAACCGGAATGCGACCCTTGAATTTTTCGCAGGGGCGGAAATACCAAGGGTTAGATTTTCCCCACCCGGT
TCGAATTCCAGTGGAAGAGTCATTTTGAGATGGACAAGCGAATACGACCAATTCTTCAAGCTGAGCACACACACGAAAACAAGGAGCAGTTTCTTCTGTG
AACTGGTTGGTTCTGAGTGGTGCACCCAATGAGTGCAGATTGAAGGGCCAACCTACATATATTCGCATATCTTCTCTACCCTGTGCAATGCCAAGCTAGT
CAATCAAACCAATTGTGTACTACAAGCAACTATTGAATCAACCTCGAGGTTCAGATTCTTCCGTGTTTGGTTTTTGATATTTTCAAGTGCAGACAGCTGA
GTTTTAGGGTGAGATCTATGGAAAATCTACAGCTGAAGATTCCTCCAAACCCCCAGTTACTCAACAGTACAGTGGAACAAGTTGTCCATAATGCTGGCGA
TCACAACGTGAATGGTCAGCAAATAAAGACCTCGCTGAAAGCGACCTCTGCGACAATCATACTGTGCAAGTTGTTGCGGTGTGACCACACTTTGGAATCA
TCCAAAGCGTTCCGGCTATGTATCGCAACCCATGCATGAACACGAAGAAGTGCTCATCATTGAGTGGCGTGGAAACGTTAGTAAAATGGGAGACAGCAAT
CATTACACTCCCCAGGGGATACATATACAACCTTGTTCACCCTTGGTATCACACAATTCAACTTTGTCGCTCGATGTCCTGAAGCTTCAGCTTACAAATT
TTCCATCTGCGTATATTTTTGTTGGTTTTGTCGTAGGTCTCTGGAGTGTCTCAGCACATGCAGAGGTGCTCGAGCATCTATCCACGCCAAAAGTTCAGAT
>229071 
CTGCGTGCCACCAATTGACATTCAATGTATACACGCCCGAGAGTACCTGAGGATAAATCGGTTATAGTCCCATTTCACTATAGCTTGAGAGCTTCTTACA
GTGTGTGTCATGAAAATCTTTCCCCCAGAGTTAACAGTTTCCAGAAGCAAACAGTTCAGTTTCCATCCGTTATCTTCACAGAGATCTCTCCGAGTGTCTA
TTCCAATCTTCGACCACCTGACGGCGCTCGACGCTGTTGGCCCTTACTGTTTTACACTTGGTTTGAGCCTGAAGCAAACGAGACCAAATCGACATGGTGC
TAAGACTGGCAACTCACAAACGTAGATCATGGTCTCACAATTTTAGAGAACTCTCACGAGTTATACCTCAAAGCGAGAGTCCTCTGGCACAAGGATCTCG
AAATGCTTAGCATGGTTTATGTGAGTTCTTATGTGGCTACGAAGTCCCGAGGCTCCATACAAGCGCATCACAAACCACAGCTTTAAAGATTGGAAAAGAG
TATCCCATGTCAAAGGAAAAAGAATTATTCGCACTTACCTAAATCGTCTTCCTTGAGCAACTTGCCATCTTTGAAATTTACCACCCGAGACTGAATTGAA
CTATGAAAAAGAGTAGATTTAAGAACTCATACCTGTATGTTTGTTAATGTTGAAAGTGTCGAAGATAGCTGCTTAGAGTCCTGTAAGAGTATATTAAAAA
TTGATTGTAACGTTTGTAAAAGATCAAACCTTCAGCCAAAGTATGGAACAGTCAATATTGGTAAGAAGCCACTTATTTGCACTTAGATTAAAAGAGTGGG
CATTTTCAACACCATTTAAAAAATGTCGAAATTCTGGACAAATGCAGGCATTACCAGCATAAGCTGCATCAACATGGAACCACATCCCACATTCCCGTCT
CTTGGAAATTAATAAAACATTCAATAACTAGAAAATGTATTTTTACCTTGGCAATATCAGCCAGTGCTGGTAATGGATCAATTGCGGAAGAAGAAGTAGT
CCCAACCTTAATACAAATTAATTAGATTAAATAATTATCTTGAAAATTCTGCGAGAATTCGTCCGGCCCGAAAGTTGGTGCGGGTCCTTATCTCCAAAAT
CGATCAATTAATCAATGCAATTATAAAGAGTTTTAGCAAAAGTTTCAACATGCAATTCTAAATTGAATTCTTCCTCTATAATTCACGCTCCCGGACAAAA
GAGTTAAAGCCACGGAGGCTTGAAAGATATCTGTCTCTTTACTTGCACAGTGAGACTACGATCAATAAATTCTGGCTTCCAGCCCCATCGCAAGACCATG
GATCGCCTTGCGCTCGGCCTATCTCTTCTCTTCTCGTCTCTCCTTGTAAGTAGTTCTTTCCAACTTATATCGTTCAATCGTTATTAAAGCTGGGGATTCC
TGTTTGGCAGCTTTCCGAATGCAGTGACATAATCTCCACGAGTTTCGCCGATGAAGCCTCGCCTCTGGGGGCATTCGAATCGGCTCGCTTCGGCGAGCAG
>229182 
CCACGCACCATCAACATTTTCACGTTTAGTCTGCGTGCCACCAATTGACATTCAATGTATACACGCCCGAGAGTACCTGAGGATAAATAGGTTATAGTCC
CATTTCACTATAGCTTGAGAGCTCCTTGTGTCATGAAAATCTTTCCCCCAGCTTCCAGAAGCAAACAGTTCAGTTTCCCTCCGTTATCTTCACAGAGATC
TCTCCGAGTGTCCATTCCAATCTTCGACCACCTGACGGCGCTCGACGCTGTTGGCCCTTACTGTTTTACACTTGGTTTGAGCCTGAAGCAAACGAGACCA
AATCGACATGGTGCTAAGATCTGGCAACTCACAAACGTAGATCATGGTCTCACAATTTTAGAGAACTCTCACGAGTTATACCTCAAAGCGAGAGTCCTCT
CGCACAAGGATCTCGAAATGCTTAGCATGGTTTATGTGAGTTCTTATGTGGCTACGAAGTCCCGAGGCTCCATACAAGCGCATCATAAACCACAGCTTTA
AAGATCTGAAAAGAGTATCCCATGTCAAAGGAAAAAGAATTATTCGCACTTACCTAAATCGTCTTCCTTGAGCAACTTGCCAATCTTTGAAATTTACCAC
CCGAGACTGAATTGAACTATGAAAAAGAGTAGATTTAAAAACTCATACCTCTTTGTTTGTTAATGTTGAAAGTGTCGAAGATAGCTGCTTAGAGTCCTGT
AAGAGTATATTAAAAATTGATCGTAACGTTTGTAAAAGATCAAACCTTCAGCCAAAGTATGGAGCAGTCAATATTGGTAAGAAGCCACTTATTTGCACTT
AGATTAAAAGAGTGGGCATTTTCAACACCATTTAAAAAATGTCGAAATTCTGGACAAATGCATTACAAGCATAAGCTGCATCAACATGGAACCACATCCC
ACATTCCCGTCTCTTGGAAAATATTAAAACATTCAATAACTAGAAAATGTATTTTTACCTTGGCACTATCAGCCAGTGCTGGTAATGGATCAATTGCAGA
AGTAGTAGTCCCAACCTTAATACAAATTAATTAGATTAAATAATTATCTTGAAAATTCTGCCAGAATTCGTCCAGCCCGAAAGTTGGTGCGGGTCCTTAT
CTCCAAAATCGATCAATTAATCAATGCAATAATTTTATAAAGAGTTTTAGCAAAAGTTTCAACATGCAATTCTAAATTGAATTCTTCCTCTATAATTCAC
GCTCCGACAAAAGAGTTAAAGCCACGGAGGCTTGAAAGATATCTGTCTCTTTACTTGCACAGTGAGACTACGATCAATAAATTCTGGCTTCCAGCCCCAT
CGCAAGACCATGGATCGCCTTGCGCTCGGCCTATCTCTTCTCTTCTCGTCTCTCCTTGTAAGTAGTTCTTTCCAACTTCTATCGTTCAATCGTTACTAAA
GCTGGGGCAGCTTTCCGAATGCAGTGACATAATCGCCACGAGTTTCGCCGATGAAGCCTCGCCTCTGGGGGCATTCGAATCGGCTCGCTTCGGCGAGCAG
>77483 
GAAGGAATTGACAATGAGGGGAAAGCACTAAAAGATTTCCTTCGTGAGTTCATAGATGTTTTTACATGAGATTACTTGGAGCTGAAAGGCATTTCATCAG
ACATTATTATCCACAATTGAAGCAAGCTCAAAGTCAACTCAATGAGCCATTGGTCAAGAAAAAAGTTCACAAGTTGATGAGGAAGGCACATGTATTCCTT
TTCCCCATTAAGGAATGCTTGGCGATCTACAAAATCAAATTTCTCTCTTGATTTTTTTTGTCTCTTCTCTCTCTTTTTTTGTTCCTGGCATTCATGGAAG
CTGATAAAGGATTGCAACACAGACATTTTCTAGAACACCAATGTAAAAATGCTAGTTGAATGTTTTCTGTCAATTGTTCTGAGATACAAAAGGATTGTAT
GCAACACAGTGATTGGTACGAGACAGGAGGAGATATTTGCTATGGAAGAGGGGCTTGAGCAAGCCACATGAGATTTCTTTTAAAATCTGAGCCTAAGCTT
TGTCAACAGGGACAACATCACTTTTCTGGTATATCCAAAAAGTGATTTTTATCACTGTTGATTGGATTAGATTTGTTTATTGAATGACAGCTTCAACCAG
GTTGACAGATTCAACTTGGCACTACAAGCTATCAAGTATTTTTCAAAGTCATAGCCTGTTTGTTCAAGATATATAGACATCTTTGGAGTCACTACAGCAC
ATGGTGATGTTTAGGCACAGGACCATATTATAAAGCTTCCTGATGGTTTCTAAGCTAAGTGATAAGTTTCTCTGGCACCACCACAGCACGACCATGGCTG
ATAATTAATTGCAGCTCACTAGGAGCTTGGTGGAGAGTAGTTGCAAGCTGTTTTGCCAAGGTGTTGTTGTGGAAGTAGTGCTGCAGAGATGACATGATGG
TGCGATCCAATAAGGATGGTGTGCCAAGAGATGGCAAGAGATGGTGAGATGCTTGAACTTACATAGCTTCAAGCACCAGGTGGTTTTACAATTTAACTGC
CTGCAGCTTCTTTGAGCTTGTACACAGGAAGAGCTATAGGATCAGTCATTGTCTTAAAGCTAGAAGGCAATGGAGGAACTTAGACTGTTGAACGGGCTAC
GACCAGGTTCTCCATGTTGAGCAGGCGGGAGTTATGCGTTCTTGACAATCTACATCCGAGAAGGAAAGAAAAAGCAGAAAACTAAAGATTGACTGGCAAA
GGGAGAAAAAGAAACCCAACCGCCTCGACAATGAAAGCTCTCCGTGTCATCGCATAAACGAGGTCGTTAGTAGTACTTATGAAAGACTTGGCTTACCATA
GCTGGCAGCCAGTACATTGAGTGGTCCCACAAGCAGTCACACAGTCAAGATGCATAAACAGAAGATGAGGTGATTTCAACTATAAAAACCATTATCAATC
CAACACTCACCCACACCATGGCTAATCTTACTGTTCTCATCCTTTTCTCTGTCTTTGGCATCTTTTTTGTGTGCGCTGCAGGACTCACTCACTCAAACGA
>Bradi2g49000 
GGAGAAAGCAAGATGGGGATGTTTGTCACGACAAAAAATGTGTATCTGTCATCAGTGTATTGAACAATATTAATTAGTATCTTTATATGTTTATTATTGT
TTGTTACAATGTTTAATTGGTATTTATATATGTTTATTATTTTTTGTAGCGACGCATGGGCATTCTGCGAGTAAGTTTTATTTGAGAGTAATGCCATTGT
GAATATCTTTTGCGGTAACTTGCACGTCGAATATAACCGCGGCGAGGACCTCGCCACGAACATGCAATTTAAACCGGTTTAAACCTGTCCTAGAGCATTG
CTGGGTCTCCCCCAATACCATCCTACAAATCACCAAGTTAACAAATACGAACACTCGGCCCGACCGATCGATGTGTCTGGAACGCCGGATGCACGTAAAA
GGTAGCCGTCCAAGTTCGGGCTTGCTCCCAATCAACCCCCAACCATATATCAGCGCGACGAGCTGCCTGCAAGTTTCCACGCCCCATTAGTGCTCGCTGG
CCCCTTCAGAAATTGTCTTGTCATTCTCGATAAAAGTCGCGATGCCCCGTCACCAACACGCTCGCGTCGCCCGCAGCCCCCCTCTGGTCTGTCCCACTTG
ATCTTGACGAGCACCTAGCACAATAACTAGCCCCCCGTACGTACGTGCTGCAACGGAGGACGCCAGCATGGTTACAAGTTACAACCTCTCAATAAGTGCG
TTGGGCAGTACCCTAACATCCAGCAACTACCGGAGATGGACGACAGTTATGGTAGTCGGTGCGGTCCATGGAACCCGCTCTTCGTCGATCGTATTACACA
ACTCGAGAATCTAGCAAAGGGAAACATGATACCCGATCCCGCATTACTCGTTATACACGTTACTACTAGGACTTGCTAGGATCAGCGATTTGGCAGCACT
TGTGTCTGTGTGTGAGAGCTGTGAAGTGCATGATCAGCTGGCGGCCGGCGAACGGTCTCATACTCTCACCGCGCAACCGTCGGCCGGAGAAGCGACGTAT
ACGTGGATCGAGACGGCGCCCGCCACGCTAACAATAACCATCCGGGGCCGGTGGCATTATCGCATCGGCATGGGGGCGGGGCGACGGAGACTGGCATTCA
TTACCGCGCGCGCGAGGCAGAGGGGACGGTTGAGTGAGTCACAGTGCGTGGCTTCACCGGAGGTCCGGACCGGGCGTTGTTCGATCTTGGTGCGCGTCCT
ACTCCTCGTTGGTGTCGGTGCAACACTAGCTATGCACGCACGTACGCTATTAGAGTGTCACCTGCGCAGGCGCACAGCTAGCCGTACCCGTACTCGGCGA
GAGGCTAGCTACTGCCAGGACCCAGGAGTACGTACGGCATTGCTTGCACATACACCGCAGTTAATAGATCTGTGCAAATTAATTAATTCCCCCAACTCCC
TATCTACTTTCTGACTTGGTTCTATAAATACGTGTGTGCTAGGTGCAGAGACATCTCATCTGCATCGTCCCAACAGCAGCTCATCTTGGCCTCTCCTGTG
>Bradi4g44496 
GTGGTTTGCTGTACATATGTGTATGTTGGCCAAATGGTGCATTCTTTTCGCGTGCTTAGCTTGTACTAGAGATGCAGAGATATAAGATTATATAGCCAAC
ACTGTCAGGTTATGGTGTGTACACTCGTGATACCTTCTATTCTGTGAATCTTCTGTTTACATGAAGAGGCCTGAAAGAAGTGAAATGCAGCAGGCTTCTT
TTTTCCTCGACTTCATGACCTCCGTTTCCATCGTCCGGGTTCCCGGCATGTTCCACTGGAAAACATACGTAAATAACTTAATTTTCTATTTCTTAATGAA
TAGGCGGAGCACTAGAGCTGTTTATTAAAAAAAAAACTTGACTTTTTTTTTGGCTTGAGATACGCTTGAGCTAATTGATTTGTAGGAGGGATGAAGCAAA
AAAACATTTTTTTTTCTTTGATAACAATATATTCACCCTTGATTCAAAGGAACGAAAGAAAGGAATGGAATTGTAAGACAAGAATGTTTGGTTTTTGAGA
AAACACGGTACAGATGCAGACATCAACAAACATGCATGTACACTCGCCCCCATGGAAAAGATGTTATTGGAACTTTAATTTTTTTCATGAGGTTTGACTT
AATTTGACTATGTTTATTAAGATTGCTATGTTTTTCCTATTCCTACAAATCAAAGAGCAAATCTACAAAATTCATGTGTTTTCAATCCTCAGTTTTGCTC
CTGCATTCCTATTCCCTATTCTTTTGTTTTTACAATTCCCGTCTTTTTTCATAATCGTGTGAATCAAAGAGGCCCTAATGAGTGCTATCGTGCGGTGGTA
ACAAAACATATAGCATCCAAAAATTGCTTGTAGCACTAGCAAGGTTTGCGATAAAATGAAGGTTAGCGAGAAAATCCTGATCATTTATCATGCATGATTC
TTCCAATCAAATTTTATCATGTTTCTTTTAATATAATTATTTATTTCAAATCAGTGTGGTGGACGAAGCTATTTCAAGTCAAGCGTCCGACGTAAGAGAC
CAGTGTCAATCATATTCATATATCTGCATATAGCTAAAGTTCAGTTTTCTTTTAAATCTTTTTGTCCGGTAAACAAAACTCCGAGTACTGTAGAGATATA
TCCTCTCAACACCAAATCATGCATCATGCTTCACTTTTTGTGGGTGCATGCACCTCGTGCAGGTTAATTGGAGTAGATGGAGAGCTTGTACGCATGGCAT
GCACGCAACAGGGCCAACTTGTCCACTGGCTAGCCATATCTTCTGACAATAAAGATTTATATGTACTATTTGCATGTGGTTTATACTAGGCTTCCATGAT
CTGTTATGTACTCCGTATATATCCATCCATCCATCAATCCATCTAGGAATGATTAATACCCCCTTAGCCGCCTTTTGGTTCTGCCGGTGTCGTAGCTGGT
TTTCAGAGCTAGACTGGAGGAGACTCGGGTCTCCCCATAAATATCGACCTGCATCCGGTAGCTACGAACAGACACACACACACACACCAGCTTAGTCACC
>Bradi4g02110 
GGCAATCTCAGTTTTTCGAGAAATGGAAGACAATGATGTCCGACCCGATGAGGTCACATTTGTGGGTGTCTTATCAGCCTGCAGTCATGCAGGATTGATT
GACGAAGGATTCGATTTCTTCAATTCAATGACAAAAGACTACGCGTTACGGCCTGTAGCTGAGCATTACGCTTGCATGGTGGATCTACTTGGAAGATCCG
GGAGACTGAGTGAAGCCTTTGAAATTATTCAAGGAATGCAGGTCCAACCTAATGCTGGTGTATGGGGCGCCATGCTTGGAGCATGTCGGGTACACAAGAA
CCATGAGCTTGCCCAGCTTGCAGCTGAGAAGTTATATGAACTGGAACCTCACAAGACCTCAAACTATGTGTTGCTGTCAAACATCACCGCAGAGGCAGGC
AAGTGGGATGAAGCTCAAAACATGAGGGTCTTTATCAAGGAAAGGGGAGTGCATAAGACACCTGGCTTAGCTGGATCAACATAGAGAACAAGGCTTGCGC
CTTCTCTTGCAACGATCTTCAGAAACTGAGTGTTGCGCATGAGGTGGTTCTTACCTGGATCAGATTCTCTCCTGCTAAATCCTGGAATTGTCATGCCAAT
GTTGACAGTCTATGTGTGCTTAAAGCAACGAACAGCACACAGCTAAGCTGAGGAGTCAGGACTTTGCAGAACTTTGCTCGTGTCTGATTCTTCTGTCTTG
AATTCCAGATGAAGATCGGAGCTATGATTCGACTACCTGTTGGATTAGCAGGCCGCAGTCAGTACCTAGCTGCTTCGTAAGGAAGTTAGAATGGATCGCA
TGGTGCAGCAGGTAATTCCGGGGGTATACCATGGTTGCAACCTCACACAAAAAATGCACATGAGAAGAGTGCTACAAAGATTTAGGCAGTCGACATGATT
TACATGGAGTTTCCTTGGATTCTTCGTGTGGAAGGCAAGGCCACATGGCACGTGACTCAACACATCCTATGCATTTGCCGAAGTCAACCGTGCACACTGA
GTCAGCTCGTCGTGGCTGTGTCCAGATTCAAAGCGCAGGCCGGCTTTCTGCTGATTGCTGGGTGTGTTTGGTTTCAGAGTTTGTACTTGGCCTAGCTAGA
GTAGAGAGCTCAACGTACTGCTTGCAGCAGTGCCTATCTACGACTGCCACAGTTTCCCGAAAGGTGCGGCGCCCCTGCAAGCCATTCTATATTAAGATTG
GCTTAGCAGCCGTTCCGTCATTAAGATTGGCTTAGCAGCCGTTTGTCATTAAGATTCGATTCCCTTGGCAGCGTTTCTATATTAAGATTGCCTTAGCAGC
TCATTAAGATTCGATTCCCTTGGCAGCCTTTCTATATTACATGCATCTTCTAGGAGAGGAGATGGTAGGTAAATTACAGTCACATCCGGTACCAGCTTGA
CACCTTCTAAGGTTCTACTATAAGTATCAGCATACCCTGGCCGGTTTAGTCAAAACATCTGGGGCTGGACTTAGTCATCAGAATATCTTGGCTCATTTCC
>Bradi3g39300 
CTTTAAATGGTGCCTGATTAAAATCATACTTTGTAACTACTATCCTTAGCATAGTTTGCCTTTTTCTTTGGAATTCCAATGCACGAATTGATTGAATTTA
GATTTGAAAATTTTGTGGCAGGTAAATGAATCTGGTGTTTATGGTAAAAAAATAAATTTATTCCAATGCACGAATTGATTGAATTTAGTTTTTTATTCAT
TTTTTCCAAATTAAAAGAGCACTCAATTGAACCAAAACTGGTATAATAAGTTTTAGGGTGAGTCTGGCATTGCGTTAGATTAGGATAATTCTGCCTATTT
TACTATTTAGCTAACAAAAGTTTTGTCTGTTTTCGTGTGTCTTTTCTCACAACAAATCATACAATAAGTTCAATACAACACAGTTCAACAACCAAAACAC
AGCCTTAAAGTTTTCCTTGCATAGTGGATGTTTGTTTAATGATGTTGCTACATTTTTTAGATTTAATCTCAAAAGAAATTCGAAATTTCATAACTTTAAA
ATAACAAATTGTAGGCTTAGGGCAAGTCCAGCAGTTCTCCTAAAATATCTCCCCTATATTTCAAAATGAGGAACTCCTCTAAAAATATTTTCCCCTAAAA
ATTGTCCAACTCCAGCAGTTCTCCTAAAAGATCTCACATATTCTATATTTTAAGAATTTTGTGTAACTACCATTTTCTTTTTCTTTTCTTTTTTTTCATT
GGATTTCTCCCTCTCCCTCTATTTCTTCCCCACCGAGCCGTCTCTGCTTCCTCCTTTCTTCCCCACCGAGCCGTCAGCCGCCCCTGCTCCTTCTCCCCAA
ATCCCGGCAAGCCAGCCCGCCCGCGCCTCACCTCCACCTCGAGAAGAACCGCGACGCTTCCACGAAGCTCCCGCCGCATTCACCTTGGTGCCCCGCGCCC
CCACGCTCCCCCGCATCGGAGCTCCATGCCGCCGGCCGCTCGCCGTCGCCGACAGCTGCTTCCCAACCTCCTCTGACCCAGCCGCCAAGTCTAGGAGCAC
CGCGCCGCTGCCAGGAATCTCCTGCTGCCCTCGAATCGAATCCCCGCCAACCAGAGCCGCCCCGCCTCAAAGCTCTGTCCCGGCCAAAGCTCGTCGCCAT
CACTAGCTTCTTCCGGAGTCAGATCCGTGTGGTGGCGGGAGGAAGCCAGCGGTTGCTCCCTCGCGCGGATAGGGGAGGGCTCGGGCGCCCCGATTTTTAG
GGGAGAAGGAGAGGAGAATAGGGGACGCGGATTTTTTAGGAAAGTGATAAGGGAACTGCTGGAGAGCTGTTTTGGCCGTTTTTCTCCTAAAAATCGGATC
AGGGAGGGTATAAGGGGACTGCTGGACTTGCTCTTAGTACGCAATGTCCTACTGCACCTTATTACCATGTCCCCCAGATAAGATGGATCCATTTCTCGTC
GAGCCGACTAGCTAGGCCTATAAGTACCCGGCCATGATCGTATCAACATTCCCACGTACAACGCTCTCGATCGCCCCTCTCCTCAAGCAACGCGCGTCCA
>Bradi3g39490 
TATCGATCAACTTGGTTAACCGCTTGGGGTGATTGAGAACAATGAGCTGGAAAGTGGGCATGGCTGCGAGCACTGAGGTGACGAGGGTGAGTCTTCCAGC
AATGGAGAGGAGCTTTGATTTCCATCCAACAAGAACTTTGAGGATTTTATCAATTAATGGTTGATAATCAGCTCTTTTCAGGTTTCTGTCAGATAGAGGC
ATCCCAAGATAAGAGCAAGGGAAATTCTTCAGCGGGCAATTGAGGATACGGTGGATTCCCTCCAGATCAATATTACTGCAAGAAATAGGAGTGAAACTAC
TCTTATTGAAATTTGTCCGGAGTCCAGCTGCCTTGCCAAAGATGTTCAAAATCAGAGAGACCACATTCAGCTCTTGATCATCAGGTTTGAGTAAAATAAT
AACATCGTCCGCATAGATGGAGGCACGGAAAGGGATTTGGAGCACAATATTCAGTCCTTCGGTCAGATCTCTCATTCACCCACGCAAAAAACGAGCACAA
TATTCATGTGCAACACTTCGGGACAAGCTAGCTAAAGCAAACACGATAGACGTGAACCTCGCTCATCTAGTGGCCACGCCGGCCGGCCGGTGCGCCCCGG
ATCGGAGGATTTTTCGCACGCATCGCATGCATGCAAAACGAAGGAGATATCAGCGGATGTCACGTCCAGGATTTTATTCTCTCTGGCCTGCCACGGATCG
CCCGCCTCACAGTCACATCCGAGTTCTTTCTGTTTGGTGTCACCGTCGACGTATACGGGAATAACAAAGCTAGCTTGGCTAAATATGTTCGTTTCCATGT
GCCATCCGATCCGTGCAACTTGGTTGCGTCTTGCGTGTGCTCTCCGAACAAAAGTGAATATGACAAAAAAATATTGACACGCTATCCGTTTACTAATGTC
AGTAAATTTTTGTACGAAATCAGCAATTGATACCCAAGAATGTCGCAATCCAAAGATGATGGAGCATCCCCACCGGTTGAGTCATTTACAAAGACTTGTG
TCAAACAAATTGTATAGATTATGAAATCTACTGTACATCACTCGGGGCTTTTTGCTACGTAACCTTCTTTTCGAATGCATGATACACCAGCTTTGGGATA
TTTTAGAAAAAAAATGTATACATGTTGTTTAATTACTTACAACCCACGAAAATAATCGAAATATCGAGATTTTGCCACAGTCCTGAATGTGAACATCTAC
TCCTCCAAACAAGTGAGCTCGGCTCCCTCCCATTTTAAGCATTCTTGCACATTGGATGTTTCTTCTTTTACGATGTTGCTAGGATTTTCTAGTTTTAACC
CGCTAAGAATTTCGATTTTTCACAACTTTTTAAACAATACATTTGAGGCGTAGTACTCCTCTAGTTAGTCCATATAAGATGGACCCATTTCTCGGCGAGC
CGCGACTAGGCCTATAAGTATCCCGCCCTGATCGCCTCATCATTCCCACACACGTACAACGCTCTCGATCGCCCCTCTCCTCAAGCGGCTAGCGTGCATC
>Bradi1g42970 
TGGCTATAATTTTCCTAATATCATTGTTGTTATTTTTTTTTGCTCGCCGTGACTGCTGCTAAGATTAGGCAGTGATGCAGCATAGGAGAATGAGTGTAGA
GCTTCCTACAGAGCAAGGATATTTTTTCCATGTGTTTTCTTAAGAGTTTCTAAAATTCCAGCTCATATCCAAGCAACATAAATTACAACCAAATTATTTT
GTCACACAAATAAAACCTAATCCTGTTCAGCCCAACTAGCGGACACTAAACAAAGCCAACAAATCCAATTTTTTTGACAGCATTGACCCAATTTAGTGGG
ATTTCCTTTTTTGACCCTATTTGAGCTTTTAACTTGAATCACTTATGTTCCGACAAGTGGATCGTGCCATCTAGTTCCACCCAATCGCCGTCAATGCTAC
CTAACCTGAGGCGGTTGTTGATCGCCAACGGGCCTCGGTCCTGGGTCGTCTCATGGCCTTGCAAAAGCCAACCTAATCCATCCAATTCTCGATCCGATCC
ATCAAAAGCCTGCAAGTCTAGGAGGAATATTAATGGTTTTGATTGCATCTGACTCCGATTCCTCCTCCTCTCCTAATCCAACTCTGCATCCGTCGTCGTC
ATCTTCTTCTTCCTCTGTCTCTCCTGATCCATGAAGCTCCTGCAAATGGCGGTGCCCGTTGGGACGGAGCTTCGTCGCGAGGCTCTACTTCTCCGCCTAC
AACTGGGTCGTCTTCTTCAGATGGTGTGCCCCCAATCCATCCATTCATGCCTTGGATTGGATTTCTCTTGCTTCCTTCTCTTGGTTTTGGCTGGAAGATT
AATTCTTGGTTTCTTTGCAACACGCAGGTGTTGTACTACCCAGTCTTAGCTGTAAAAGCTTAAATGCAATTTCCGTTTTTCACTTTTGAGTAAATTCCAA
TTAGTAAAAATAATGTTAAATGGGGTCATCTGTTGTAATTATTTGCTAAATGAGGTAAAAAAAAATGGAAAGCTCACTGAATGGAGGCAAAGCTGTCAAA
AACTAGAACTTGAGGGTAAAAATGGAATTCACTACCATAGAACCTGTCACAACCTCTTTTTTACTTTGGTGTCTGTTGGGAATGGCAAGTTGTTAGTTGA
TTGAAAGTTATTTCAGAGCCTATATTTGGATGAAAACCTTCTCAGCCCTCTTAATTGTACTTGCACAAATCAGAATGGATAGATCATATAGTTCTTAGTG
TTGTCTTAGAAATAATTATTCCTCAACTAGCAAAACCGTTGTCTATATACCTGTGTACGCCTGTGATGTCTGTTATCAGATCTTACCGAATGTGATCACC
CAGTTAATTATTACAGGTTAAACAATGAAGAGCAAGTTCCTCGTGGTGTATTGTTTATTAGAGAGAAACCGTGGCAGATACTGCATCAACGTCATACCAG
ACCCATGCATTCTGTTTTGTGCTATGTTTTGCAGGTGGCCTGTACGATTACACGTACCGTCGTACCATCTCCATCTGGGTGTATAAATAGGCGGTTTCAC
>Bradi3g34950 
AACTAATACCTATAACTTTAAATTAATTTTATTAAATTCGTCGCATACAATATCTTTGCAGTATACTTATTTGATAACATTAATAGATTTTTTGTGTGCA
AACTTTAAAAAAATTGATTTTGTACAAAGTTGGTACATCACGGGAACGAGGTACTCGGTAACAAGTAAGTTAATAAAAAAATAATGGTGCTCAGAATAGA
ATGGTTTGGGAATTTCTCTACCATTAATTTTAATTACACACAGATAGGAACATTCGAGTGAGTATTCTTATCTTTGTTTCAGTGGATAACTAACGTCGGA
CAGGATCCTAGCCAATACGACAATTATTGTGGAGCTAATGATAAGTCCATCCAGACAACCAATTCCTTAATTCTCATTTAAACCAAGGACACTCGCTAAT
AAATTTAAATCATCCAGTGAAGCTGGTGAAGAGGACCACGAAACACAACAAGGCATTAAGGCTGGTCATAGCATAAGTTACTACCTTCATAGTGGGTAGT
AACATATATGTGGTGTCATGTATACTGTCATTTATTAGGTTGTAAACTCATCTTACCTTGGTTTGTGTGATGTTATGGTAACACATCTAGTTACCACCTC
TCTCTCTTTCTTCATTTAATACCATGCCATGTCACCAAAATGTCTAGTTGACATCTTATGTTACTACCTAAGTTACTCCCACTATGACTAGCCTAAAGCA
TAACTTGGTTGGGAGAGAGGTGTGGTCGTCCACTCGTCCCTTTTCCCAACACCATTCATGTAAATCAATAGAAATGACTTTTCTAAAACAATTGGTAAAA
CATAATTATATTTTCAAACTTTAATCAAATAACACCATATAGTTTTGCATTGAAGATGTTTTAGGGGGTCGATGCCATGGACCGCGACGTTAATGTTTGG
AAGCTCAATGCGACACACAATGGTGCTGAGCTTCATCAGTTTGTAAGAAGGTAAAGTTACCGCTGACAACCATCCGATTTAAGCATGAGATTTATCATTT
ATGCAATCGTAAAAGAGATGAAAAGATCTTAATCGAAAATATATCAATGTCGACCGAGAAATACATATCCGTGAATAGACTCATACGACGGAGTGTAATT
GTGCATGCTTTTAGTAAATATATGGATTAGTAAGATCTAAAAAAAATACTTCCTCTGATTCTAAATTGTTATCATGATTTTAGTTCAAATTTAAACTTAT
TTCAAATTTGAACTAAAACCTTTGAGCTAAAACCAAGACAAGATTTTAGTTCCTACGGAGTACTTTTTATCACAAGCTTAACTTTTTAAAATCCGCATTA
ATCTATCACGGTAGAGTTCCAAGTTAAATGACCGGGGACCATGGAGTGACAAAAGAGAAAACACAGGTGATAAAAAGTACTCCTAGAACTCACTCGCTCA
CTCTCACTCACATTTTCGCACTCCCTCCCTCCATCCCCACTCAACTCTTCCTCCTCTTAACCTCCCTCCCCCACCTCCAATCCCCACCCTCAAATCTCCA
>Bradi4g28200 
TCAGCTGCCTTCGTAATGAACATAGTTTACGTCCATCAATGAATGAAGTCGTGGATGTTCTCGAGAGTATAGGCTTCATGGATACCAAAAGAACGGGGCT
GAAGCACATCTTCTTGCTACCGAAAGCCCCCGGGGCACTCTTTGCTGGGGTGCGCTCTAGGGGATCGAGTTCCATGAATTGATTCTGGTTTGAAGATTGT
ACAGTTAGGCAACAGTTTCTGTTGTAATGACGAAACCTGGCCTCGAATGTGGTCTCCATGATACTATATGTTTTGATTGATCAGTATGTTTTGCACCCAT
CTGTGATTGTAACCTGAACCTTTTTTTTTCCGCACAATTGTAACCTGAATCTGATTGCTGTAGGAAGAAAGTGCAGCTTGCCAAGCAACGGCTAGAACTT
TCCTAGCTTGAGTTCCAAACGTACTGTTTTGGAATTATGCCTTAGAATTGCTTTTATTGGGTTATGAATACGAATCGGTTTACCCACTTGTAACTTGGTT
CCAAAATATGATTATGCATCCGTTTTGCACAATTTTGTGCACGTAGTATATTAAGTCTAGCACAACCATTTTTATCGGGAATCTTTTGGGGCTCACAAGA
CACAACTACTCAAAGTCGTGGAAACTTGCTTTTCCAGGTTTTTAGTGCGTTCGGGGAGTCCGTCCTGCTGTTTGGGTTCTCATTCAAACTCCCAGATGAA
CTCCAGGTTGCTCCGCGCTGTAGCATATCCGACAATTGGGTAAGAATGTAATTCCTGCCTGAAAATTTTGCCCGGAATACCAGTTTTATTCAAGCTTGCA
GTTCAGGAGCAAGGGACAGTTCGGAATTAAGTTCGCTCTGACCAAACTAACAACATCTCTTCTAATTCTCCAACGCTTTATGGCTACCGCATTCCAGTCA
AGGCTCACACAGTTTACACTCAGCTCCTAGTTTCTATAAATCTCCCGCTGCACGCACGCCCAACTTCCCACCCAAACAATGGCGTCCTCTCGTCACTCTC
ACCCATCACGCTCTCACCTCTTCTTCTTGGTCACCATCCTCCTCTCCCGCCTGCCACGCTCAACTCCATGGCCACATCCATGGCTCTCCAACGTCGACGT
ATCCCCCTCCCCTGCCCCTGCCCCTGACCCTGCCCCGGCGCCGCGTTTCCGTCCTACACGAGCCTCGCCGCGCCCTTCGCCGGCCTACACTGCCTACTCT
CCTCCCCCTTCTCCGGCACCACGGTTCCTGATGCAGCCACAGGGAATCCCACGTTCTCTGCCGTCCTCCTATGCCGCGGGCTCTCCCTCCCCTTCTCCGG
CGCCGCGTTTCCTGACGCCGCGAGGCTCGCCGCGCCCTTCATCAGTACCCAACCTGTCAGTACCGACCTCTGATCCTTATTCCCGCAACTCTGTTCCAAG
GCCACGTTTCCCAATGCCTCGAGGTCTCTCACGGCCTTGGCCGTCCACCGATGCCGACTCCCCGTCCCCCGCGCCGCCGCCGCCGCCGCCGCGCTTCCTG
>Bradi1g50720 
AGAGCATCACGAAACATGCTTCTCTCAAGTCTAGGAATCAAAATTGAACATGTTTCTCGAAGCATCACCAGCCATCGATTAGTCGTCGAGAGATATGCTG
CTGCTGGTAGCTCGTCACCAAACGCACTAATTCATTACAGTGATTTCGAAGCGAGCAATTCCGTACCACGGGAGGCGATGGGATCAAGGCGGAGGAGAAA
TCGAGAAACGTGCGTACCTCGGTGAAGGCCGGCCTCGGTGACCAGATCGAACGAGTAGAACCTGGTGGCGGCCGTAGCAGTTGCTGGGCGGAGGAGGAGG
GACTCGGCGCGCCGCGGGGAAGGAGAGTAGGAGGAGGAGGAGTTGGAGCGCGGCGGAGGCAACGACGGCAAGTACCGAGCGGCGGAGGAAGAACGGCGGG
GAGGCGCTGGGCAGCCTCTGGGAGGCTTCGGCGGAATAAAGGGCATCAAAAAAATCACAAAACGTGGAGTACGTAACTGATGAAAGCGCTCGACGGCCCA
GGTCCAGCAGCCGGCCCAGGAGGGTGCTGGGCCCAGATATAGGCGCACGAGGCAGAGCCATTCATGCGGAGCTTGGCCAAATGGCCAGTAATCCCCTAAA
AAAAACATTAGGCTCGCTGGCTACTACCAATATCACTATCTCAGAAATCTCCATTGCTGACGAGCGATTAACCATCAGCACAGGACCATATAACAAAGAC
CCTGCAGAAGAGAATCGTCCCTGAATCATTAACCATCGATCTGGTCATATAACAAAGACTCTACATGAGAAAATCGGTTCTGGACGGCTAACCATTTGGG
GGCCATAAAACAAAGACCCTACACATGAAGGAATCTGCTGATCTGAACCTCTAGCTGATTAACAACCTGGCCATATAACAAAGACCTTACAAAGAGGAAA
ATCGTCTCTCGGCCGTTAACCATCGATCTGCGGGCCATACAACAAAGACCCTACAGTACAGGAATCGGCCCTGGACGGCTAAGATAAGATTAGCTACTAC
GTATTATAATCAGTCCCAGATTGTAATCCTCGTGATCGAGATAAGATTAGCTAGATAAGATTAGCCCTAGCTGTTTGTTTGTTCCTGCCGACAAAATATA
ACAGCACATAGAAATGGACAGAACACTACCTAGACGTCGAAGATCAGATCAATCATGCTACTCCTTCTGTTTCATAAAGATTGACGCGGCTTTGAACTAA
GCCAATCTTTATGGAACGGAGGGAGTACGTCCAAACGAATTGAAGCAACTCACAGTAGCGAAAGAAGAAGAAGCAGCAGCAGCAGCAACAATTAAGCAGC
TATCATGTGTTGTCAGTGATCCTATTCTGATTCGAAGAAGCAAATTAACAATTAATTATTTCAGGGTCCGCACGCTATATATGGATCGTCGCATCGGAAA
CGTCTGTAGTGTGCTCGTTCTAGCCTATAAATAGGGGTACATACATTCGCCGGTAGGCAATTAATCAGCAAGGGCGCCACAAAAGCTTGTAGGTGCGAAT
>Bradi1g50390 
TACACATTATATTGTAAAAGATTTACCTAGTTTTTTCTTTTTTTTTACACCAAGTTACACTTATATTTAATGATTTTGCTAAAAAGTGTTGTATGGTCAA
CAGCCCAAAGTATTGTGGGGTCATAGATATTTGTATCAACAACCATTGGCAGGTACACAATCGATATATTCCGATCTAGATCCACTATGTACAGTGAGCG
TACCGTTTCCGATAGCTAGACTATGTACAGTGAGCACTGTTTAAGTTTCTTCCTGTAAAGTTCACCTATGAGTATCCTTACGAATATTCAGACTGGATAC
TCGAAGATGTATCATACGTGTGAATTGTCTCGAAAAGGACTTTCATACACACAATTTTTTAGATTTGTAGGCACACTGTAGTTGCAGTTGTATTTCGAAG
ACTCTGCGCGCTGCTGTCCAAAACGGCAGCCTTTAACTAGAAGGACAAAATGAAGTATTTTATAGGAACAAAAGACCACGCGATATTTTTGTTCTATCCT
GGTTCAAGTACCCGTCTATCATTGGTGGTTGGAGTGTGGACATCTTGTTTGTCGATATCATCTAGCGACCACGTGATATTTATTAAATCAACCTGCTTAA
TTTAATTTAATTTGGGAAAAAATCAACATGCTTAATTACCTGAGCTCATGGAGGTTAGCTAGGTTGGCTGCATCAAATGGAAAAATAGATAGACTTTGAA
ACCCGTGATACATGCCAAGTCAAGACACTGAAGGGTGAGCAAGCAAGATAGTTCAGTACAACAAATAAGCGAGCAGGGTAGCCCCACCCCAGCATTATTG
TTACAGAAACAAAAACTAATACTCCGATTCATCAAAAGTGTCACCCACTTAGTACAAATTTTTTATTAATTAATTTAGTACAAAATGGGTGACACTTTTT
ATGGATTGGAGGAGTACTACTCGGTCTCTCCGTTTCTTTTTACATGATGTTCTAGCTTTGTTGACCTAAGCCTTTTTTTCTTTATAGTTTCACCGAATTT
ATTAAAAAGAAACTACTTTTGAAGCTTGTCGACCATCTAAAGAAGTGATGCATATTTTCCGTTGAAAATCCGATCATCATATCGTTTCCATATTGCCCGC
GAATGCGCTCCTAAATTTTCATGTCATAGGTTTTTTCTAATGAGTTTTTACAAAAATAAAACATAATAAACAAAATGTTTCCTGCTTTTTCATGAGCATA
TATTCCTCAATTGTAGTTGAGCCAGCTTCGTAAGAACCAATCTCATCTCTGATCTGATCGGATCGGACTGCTGCCGGTTAGCTTCTTTTCTGAGCCTCTC
CTTGTAGTAACTGATTGGTTTCTAATAAAGTAAACGATATAAAGAGGGAGGACCCTCTCTTTCAAAAAAGAAAATCTCGATCGGATTGGACACGTCATGA
GCCTATTAATGTCATTAGGCACTCGGTCCTAACCAGCCTATAAATACTCGATGCGCATTAGCAAGCTTAGAGACAAGATCAGAAATCAAGAGCTTGCAAT
>LOC_Os01g53240 
AGATGATCAGATCGCTTCACTACGTAACTCACCATTTCTTTCTAGTGTCGGTGCAGCTCGATTGGTTGCTACTTTCAATGGATCAGCACAGTGTATGTCA
TAAACTAGGAAGCATTTGCAACGTTGCAAAAGGACCGTACACAAGCAGGTAGAGTTTAGTCATCCAGATCGCATTACATTAAGCATACTACAAAGTACTA
GTAGCTCATTTGAGGGGATGGTTCTGGAAACTAAGTACCTGCAGGGGAGAGTAGGAAGGTAAAAGTCTCGATCTCGATCACTTTCAGGCTTGGTACGGTG
GCATTGCGCTGCACCATGGGAGAAAGCAGTTAAGAGCATCTGAACATCAGAACATGGGTATGCATAACAAGTAATTGACCCTAACTAATGACAGCTGAGC
AGTGTTTTGTGCATTAACTAACAGTCTCAACAGTGTTCTTAGGAAACAGCAGCGTACTTCTGATCCATTTGCTTAAACCCTAGGTTAGTAGAACCATGAA
ATATATCTGGAGAAAGAATCCTTCGCCAACCATGAGTCAAATTCATGATCCGGCGGCGGAAAGGTGGTGGGTGCGCGACGTATGGCAGGGGAAATTCAGC
TCTTGTTCTTCAAGTTCCTGCGCATGTCTCCAGCCAACTCCCAACCGAAAGTGAGACGAGCTGCCCAGTTTTCCACACTCCATTAGTGGCCATTCAGGCT
TGCTACATGCACGCAAAGTCGCAAACAGCATTGCTCTGTCATCGCAGGACTGTTTAGCTAATTAGGTTGCGCCATTTGATACACGCACTCGCTTGATCTA
GCCCGTACAACGTGCACGGGTACATGCCGGCCAGCATGGCTAGATTTAATAACTTCTATGGACAATATGTGCCCTGAAACTACATCCTACAACCACCAGA
GATGGACGCTTAATTATGGTGTTCATCTGTTCGATATGGTCCATGGATTGGTCCGGTGATTGCTTGCGTTCTTATACACTAGAAGGATCGGAGATATGAG
TTCACCGTGCAACCGTCAACCGGAGGAGATCCACGCGTTGGCAATGCGGCATACCGGCATCGGCATGGGACGGCGACGGCGACGGCGATGGCCGGCGGGC
GGCATTCAATAACGCGAGCTCAGCTGAGGCAGGGACGGTTGAGCCAATTGTGGCTGCGTTGGAGTCTCTGTAGCTAGCACCGGTAACTGTTAGGTGTACC
ATCTCCGGTGATCTCCGCGTGTCAGCATTCAGCAACACAGCGATCTCTAGCTAGGAGCAGAGTAAACACACTGGTTACTTGTACTGTTACAGGCATAGCA
GTGGCGCTAGTGCTGCTGTATTGCTCAGCGCGATTAATTCATCGGCTTGTGCCAATTTAATTCCCCCAACTCCCTAGCTACTCCCTGTCCCGGTTCTATA
AATAAACCCGGATCTGTGTTGGTTGCAAAGGCCCATCACCTGCATCGTTCCAAGCGCAGCTCAATCTTTGCCTCGTCAGGTTTTGCTCATTGGCGTCTCC
>LOC_Os04g14990 
ACCAATACGGTATCGGTTTCCTAAATCAGGACTCTAGGCCGTTCCGTAATATACAAGGAAACGTAACACCCAAGTCATGATCTGTTACATATTACATAGA
TATAAGTTATCCCCTATAACTAGTCGGATAACCATGCTGTGTGGGTATGGGGTACCCATAATCTCCACAGCAACCTTCCAATATGCAACTTGTGGGAATT
TGGCTATAAATATCGACATTGCACGTTGTGCATCTTCATCCATCAAAGTCCAATTCACTTTGCCATACGTAGAGCTGATCACTACATTGTCCTTCTACAA
TGGATATGATCTTCGCTCCTTTCTTTTGCTTCCTGCTGGTTCGTTTTCCACCAGTTTTCACCATATATATACAGCTCATATATTATTGTGCTGTTCTAGC
TTTTCCCGTACTTCAGATTTTTTTATTTTCTTTTTCCATTATATAAAAAGTGTGTAACCTTATTTATATTTGTCGAGAACGGATCATGTGCAAGTGGTGT
AACTGTCAAAAGCATCATTTTCACTAAGAAAATAGACGGAAAAACTTCTAATATAGAATCCAATTATCCAATTATATCTTTTAGTGTGTGTGTGTGTATA
TATAATCCAAATATAATACTTTTCTATAATTTTTTCTTAAAAAATGTTTGGAGGCAAACTCTTCCTCTAAATCTCTGTTTTTTTTCTGTTACATTCTAGC
TAGTTTCCTAATACAATAATTCTCAAATTCACAATTCAGTAATATAAATTATACAGTGTTACTTCTCTGTTAATTGTTCATATTATCGTAATTAAATAAT
TCATAATACTCTTTTCTGTTAACTTCTCTCTTTTTATTTACCAATTAAACAATTAATTTCTCCGATGGTTCCATGTTAGGACGTATCACGTATGTTCATG
ACATGATTATGGTTTTTTCTGACAATTTCTACAAGTCAGGACTAAATCCTATTTTCTCAGAGTGTCTCAGCTTAGTCTCAATTTTACTTTTTTTTCCATA
TAATTTCTAACTTTGAAATTAATACAAAAATCATTGGGATTTGTACGGACGAAATTTTGACCACACGTGAAAATCTATTTTCACATGCGACTCTCCCAAA
ACGATTCGTCCATGAAAATGAATTTTCAGTTTTTTCATTATTGTAGTCGAAAAAATATTTCGTTATTGTCCAAAATGATAATTATTTTCAATCCGGAGGA
AGTAATTATTTTTCGTATCTTTATAGTTAAAATAGTTCTATTGTGTGCAATACGTATACATCGTAACAAAACATAGTGAGAAAAGCTCTGCTCCAATAAT
CCATACATTATATTCCTAACTTAACTGATCCGAAGTTCCATTAAATGCTTTAAATTTGGCGTAAAGAAATTAATTTCATGCCATATTTATGTAGTTTTTG
TGGCGAACTATATCTATCTATCTATCTATCTATCTATCTATTATATACTTATATACTAATAAAAGTCCATTAACATTTCTAAAATCGCTCTCAAGCTGAC
>LOC_Os11g06980 
GGGTGGAGCTCTCTCACAAAATATACTAGAGTTGTGGAGCTGGGTTTAGGCAGCTCCACAACTCCACTCTAGACCCAACTTCTAGAGCTAAATTTAGGAG
TTAGAGCTGTAGCAAACAGACCCTACGAATACAATATATCTATGAGTATATGGAAAGAGTTTGCTAGATTAAGAAAATAGTGTTCATGAAAGGGGAAATA
ATAGAGTTCTACTCGAAAAAGATTAGGAAACTATATTACCGTGCGGGGTCCGTTGTCTCCGAGTTATATTTGCAGACTAAGGCGATTTGCAGTATAAATA
TAGGCTACCTAGGAGGTACAGGTCATCGAATCCGAATCCTAAGTGTAAGACACCCGCCACGACAAAAGCAATCCGGAGGATTTGAAGCCTATTCGCCGAT
AGATCTCGTCGAGTCTCTCTCGACAAGGATCTTTTCGGTAATTTCGGAGTTTAGTTGTTCTCTTTTGTACTCTGTGATTTTCTCTATAATATCATATAAA
CAGGATTAGGGCTATTATCTTACGAGGAATCTAAACCAGTATAATCCTTGTCTTTTTATATGCTTAATATCGTATCGTGTAGATCCTTATACCAACATAC
CCCAATAACCTCATAATATGGTCCACGGGTATCCCCCGTCGACATATGAGTCAACAATATCATCTCTTAAAAACCAAAATGGGTACTGAATGATCAAAGT
TTGCTATGGATGCAAAAGGGCATGTAGCCTAGTGGTTACAAGAGTCTCAGTAGCACCTTAGATCCTGGATTCGACTCCCCATGGGAGCAAATTTTCCATG
AGAGAATTTTTCAGGATTTCAATCATAGGAGTGAGTGTGCGTCTGTTGTGAGTGTCTGCGCTATACTGTGTAAACGTTTTCTTTGACTGTTATCTCGATC
TCAATAATTGACTCATACTGTCTAGTTTCTTGGTATCTAGTATATGAACGGCAATAATTGTTTGGCAATGTATAGATATTCATATGTGTGGTCTATGGAG
TCGCATGCATGTTTCTTGATGTTGCGTGAGACGCTAGCAAATTTTCTCTGTTGAACGAATCCAGATCCGGTGCAGTCATAGAAGAGACTGCAGGTTTAGC
AGTTGGAACCATTTTTCATCATTGGATCAAGGCAATCAACGGCTGAAACAAATGCTACGGTTGTTTTAAACAATAATTGCTACAGCACCTGCTACAGGAA
CGAACTTTGTACGGTCATTTGTGAACAGTATCAAGGAAAGATCTAGAACGTTAATTTATAATCCAATGGTGTCCTTAGGACTGCATAAGTTGCTATAGCC
ACTGCATGTGATCCCAATCCTTGTTGAACGCTTGTCTGAGAAGGTCACATATATATGTATTGTCCGAATTCAGTGCTATCTTCCACTACGCAACTTGCTG
CCATTTGGCTATAAATACCAACTTTGCACGGTTGGCATATGCATCCTTCGTAGTGCAATTCACTTATACACGGAGTTTAATTAGTTTATTGCCTTCTACA
>LOC_Os05g12410 
AAAGGGGTAAGACACTTATGCAGTCTTCAGGAATCTCTCATATATGAGGTTTTCAATTGAACAAAAGTTGTCTAATGGATGGAGTAGAGGGGTATTTATA
CTAGGAACATCCCTCCTAGCTAAGGTGTGAACATAAGAAGCCACGTTCTGGTGGTCAAGGCTAACAAAAATGAGAATGCAAAGAGTTTTCTCGGGTTTGC
ACACAGCCCTACAGCTCCTGCGCAGCCTTCAGTAAAAATGCCATAACTTTTGATTGGAGAATGATATTGAGGTGGGGTTTGATGCGTTCGAAACTATACT
TGTCCCTCTTTCCAATCATGTATTCCATGCTTCCCGTCTCTTGATTGGCTGGGTCGCATAAGCCTTGGAAGTTGAGCCGTTGCAGCGTAAACCATCTTCT
TGTTGGTGTAAAAAGCTGCTGGTTGGGAATGGGCTGAATCCTCCTCGGCGTAATCCTTGTCGTCCTCAACGTAACCCATCTTCCTTGGTGTAGTGATGAT
GTCCTCGGGTGTAAACCTTAGCAATACAAAGGTAGAGCATTTAGGTAGTATAAAATTCTCACTAAAATTTGGGTTAAGTTGAGCAAAGAGCGAGTTCACC
TCTTGTTGTATTTTCCTAGCACGGCTGTGCGTAATTAGATCATGATAAGCTTGATCATTCTTGCTGAGACGTAATCTATCAACTTGGTTTATGTCATCTT
CATTTTCTTAATGTGATGTATGACGTAAACCATCACCCTTGTTTACGTCAAGTGTAGCTGGGATGTCCTCATCAAATCCTATCTCTCTTAAGCCTATCAT
TTAATTGTTGTCCTTAGAAAAATCATATTTGTTGGATTATAAACATACGTTTCCTGTGATTCAATACACTTGCAATACTCTGAGATGAAATGCTATATCG
GTTTGTGTGCTTGCGGATTTATCTGTGGCCATAACAAATACTGACAGGGATTGTATTCGTCGAGTGTTCCTTGTGATTCATTTAATTTGTTGCCTATGGC
AGCCTGTTATATATGTCTTTTAATACAAGTTCAAATTCAATATCTATATCGAGAAAAAAATTGAATTGTGGAACTATATATGGTAACTTTTACTATTTGA
TTTGTTTTTTTTACACCATGCATATATTGAATTTGATCATGCGTGTTTTTCAATAAACATGCGATACAATTAATAACATACTTCTGTAATTTTTTGAAAA
AAAAAACATTCATAACTATTTGAACAGCTTGTAAAAAAAACTAACTTCTCATGGACTCATCCATCGATAGAACTGAGCCAAACTAAAATTGCTCTATTGG
CGAATCCATAAATTTACTAGAAATAGACATGCATGTTGGATCATTCAAAGAATACCGATAGGGAGTCGGGTAACCCCAGGCCACACTATGATTATTGTTG
TTACACTATCAGCCTCTGCTCAATAATAGAGGCATGAGGCATCCGACATGCCGCGTCGCCGGCGGAGCTGTACTGGAAGATCGCGCTCCCGACCTTGCCG
>LOC_Os05g13490 
CAGATAGCAAGAGTTACAACCAAGAGGTGGTTAGACTATACGGCCCACTAAATAGGAAATCAAATGATAGGAACAAAATTAATAATTATTTATTTTTTTA
AATAAGATGAACGATCATGTTTAAAAAAGTCAACGGTGTCATATATTTAGGGATGGAGGGAATAGAATAAAAGAAAGCTGTAAGACTAAGTTTCAGATGT
TCCTCTATATATGTTCTTGTTTCAACTTGTTATATTCAACCCGTCATATAGCTCATCTTCTTATTAGAAATTTTGATGTCAGAATTGTCTCGCCAAAAAT
CAATAAATATTTCTTGCCAAGTCCCATCGTGCAGTAACCACACTGAGTCGGTCATGACAAGAAGTTCGATAATATCTCACGCAATCCGGCCCTAGCTCAA
CACGACGCACTAAGCATGACCTACTGTGGACTTTTGTCTCGTAATCCGGCTTTGGACGTGGAGAGGTAAGGAGCAGGAGTAGCTCCGTCCTGTTGCTATG
CAACTGCCAAGCACCACCACGCCTTATTAGATATTCTCTCTCTCCTCGAATATTTAACGTTGTTCACTCTTTTAAACATATTTGATCATTCGTCTTATAA
AAAAAGTTTTTGTAAAATATATATACATGAAAGTATATTTAACCATGAATTAAATGATAGGAAAATAATTAATAATTACTTAAAATTTTTAAATAAGATA
AACGGTCAAGCATATTTTAAAAAGTCAACGGAGGTTTAGCACTGTCCTTCCTGCTTCCAAACAGCTACCAAGCCTTAACTCGTCGCCCTTATCCCAAATA
GATATCCAATATGCTGTTTTACAAAGAAACATACTCCTACGTGTCAACACGTCGTCTATCAGACATGGCGTGATGATAAGATGGACCTAGTCCGTCTTAC
CTCCCTGCTGCCACCAAGCGTCATGGGCGGGCCCACAAGTCCTCGACCTCTTTGGTCCAATCAGGGTTTACCTTTTCGGTTTCAAAGTAAAAACCGCTTC
TCACCGGTTTATCAAAATCTAACCAAAAACCGGTTATTTCAGCCAACACCATACAAAAACTGGCTCATACCGAACACTTGGGTCCTCTGAACGCACCTTC
TCCACAGCTCTCGAGAAACGAAGAAGAAGAAGAAACTACCCCACCGCCGCTATCACGACCTCCTATACTTGACTCGCCTCCTTCACTCATGGTCAAATGG
ATAGTTAAATATATGTCAAAAAGTTAACCATGCTATCTATTTAAAACAAAAATAGTATTAGATAACAACGCCCAATAATAGAGGTATCCAAATGTGATGT
AGCAGCTTTGCTACATCTGAAATTTATTTCGTCCTGTATCCAAGTGGCACCAATGCAAATGTATTATGTTACGTGTTCGTCTTCTTTTTCCCACTTCCCT
CCTCTATAAATAGCTCCCCAAAGCTAGGAATTAGCATGTACATCAGTTCACTCTTATCAGAGGTCACTCTCTGCTCTCCCACTCCTTGTGGTGAGCAGAC
>LOC_Os08g38810 
CACACAGGCTCGTTCCCAACCACGAAGGTTGGCTGTCTGCCACGAAGGCAAACTCTGGTAAGGATTCCCATTACACGAATCAATTTAATAAGTCTAAAAC
GAACACTATGTTATGAGAAACACCTCACATCCGTCCATAACCGTGGGCATGACTATTTAAAAAGTTTAACTAAACTCTACAAAAGTTGCACGCTTTACCC
ACACGTCATGAACGTTTCACATTACCGAATACATGTGGATCGGACATGGCCGACAAAGGAGAGTTCAATACAAGGCTTTTCCATAACCAATCCATAAATA
TCCTATGTCCCACGGTTGGGTGGAATCTCTCCACCAAACATCAAGCCAGGATCAGGTCCTCATCTACCCATGCCCCACTCCATGGACTCCGACACATCCC
CACTGCAGGAGATTGCCATATACGCCACCATACCAGTGCTCCTCAACCGCTAACATGTTGGACACCAAATTCTATATACTTATATAGTTCATCTCCACTA
AGTGTAGTTAATTACATTTCTCTCTTCTCTCATTAAGCCACATCACCTCAATTATTTTTAGCCTTTAGATGATAGATCTATGGTCCAAATTGTCTTTTCT
TTCTTCTCTCTTAAAAACATGCAATCTTAAATACTTTTAGGCTCAAAATTGTATCAAATTGTTTTAGTTTTGTACATATTATGCAACTTAATTTTTCGCC
GCAACGCGGAGGGGTATTTCATCTAGTATTATTTAAGAGCTATACACACTGCTATAGGGGAAAAAAAAGATAGGTTTGGCCCCCTGGTCAGTCCTGTTGC
ACGGCTATATGTTGAAGGGAAAAAGCCAGTACGTTTTGTAGGTTGTTTTTTTTTTAGAATTGCTAAAAAGTTGTGGCATGTTTTTTAGGTAAAAGCCTTT
AAATATAAGTTACATTGTAACTACAGTGTAATTCCGCTGTAACTATATTGTAATCTCTATATAAGTTAGATATAAAATTACATATATATTATTTTAATAC
TTATTTATAAGTTAGTATATTATAGTTATAATGGAATTAATTATAATTATAGTATAGTTAGATTTGAAAGTTTTTCCTTTAAGAAATTTCGCAACAGTTT
ATTAGATATAGTCCCTAAACGAAAATGTCAGGTGGATGCATGATTCAGTGTGACGCTCGGGCGGATCACGGCTGCGTCACGAAAATTCCCCCCATGCAAC
CCGCGTCCGGCCGTCCTTCGTGCCAACAGGCAACAGCGCGGCGCCGGCGAACGTCACGCCCAAGATTATATTCCCCCTCTCGCGCTCGCGCGCGCCGCGA
CGTCGTCGGAGCCAACATTATTTTTCTGTTTCCTGTCACCGTCGCCGTTGATCTCAAGCGAGATTTGAGGTTTGGCCACGACGACGCCTGCCTATAAATA
CCAGGTGGTGGTCACCGCCCGGCGGCGTCGATCGATCCGTCGCAGTCGTCTCCGGCGAGAAATCGGCTGCGCCCCGTCTCTCTCTCTCTCGAACGCTTCC
>LOC_Os06g17000 
CCAACCAAACAAAAAAATTTGGTCATACAAACCAAACAAAAAATTGGATTGCCATATCCAACAAAATATGAATGAACATATCCCATATATATATGACTGT
GAACCAAACACACCCTGAGGAGTCGTTTCTTCAATGGAGAAAGCATGTAAGGATTGAGTTAATTAGCAGCAAGCAATGTATTCAGCTAAACTCAAGTAAA
TCTAGTCAGTAGTATAGAAAAAGGTATTGGTGCCGGTGGGAAACCCTCTTCTTTGCTAGATTTTTCAACCAGCATCCAGCAGGCAACACTGATGTGGAGG
AGAAATAGGTACCGGTTCAGGTGCCGGTGCCGGTTTAGGAACCAACACATTTGAGATTCCATGAATAAAAAAAAGAGGCTTGGATGCATCGGCTTAAATT
GAGTAGCTCACGAGTCCCACATCACAGAAATTCAAACCCATCCATCCCACATCACAAAAAATAAATCAAAGAGCTTGAATCACAGATCACACATCCATCA
TCGATCTGCCACACAAATCACATAGCACCACAAATCCACAAATCAAGAAATTGAGTCACAGAAATTGAATAAAAAAAAATCAAAAATCATACATCCGCCG
TGTCGGGGAAGGGATGAGGCGGCCACCGCTGAACCGCGCCGAGGAAGATCTGACGCTTCCTCCTGAACCCCCCCCCCCTCTCCTCTACGGTGAGGTGGGG
GAGGTGGCCGGGAGGGGGGGGGGCAGAAGGAAGTGGAGGTTGGAGGGGCGGTGCTGGGTCCTAAAATAAAAAAGCTAAAATAAATATTTGAACTAAAATA
AATAAGCTACAGATATGCATATACTGAAGCAGCACATTTTTCAGCTATATATGCAGAGTTACAGCGCCTTATGTTTTGGCGTTTATTCGGTTGGCAACCT
ATACACGCGAATGAATAGATAACAATCTTAGTGATGACTTAGGCAGCGTTCGAGAGGGTGAGAGAGTGAGTTTGTTTGTTTCGTTTTCCGCGCACACGTT
TCCTAAACTACCAAACTACTAAACGGTTCGTTTTTTGTAAAAATTTTTTATAGGAAAGTTGCTTTAAAAAATCATATTAATCCATTTTTGAAATTTAAAA
TAGTTAATACTCAATTAATCATGAGCTAATAGCTCACCTCGTTTTGCGTATCTTCCCAATCATCTCGATGGCCCTTCTCCTCAAACATACCCTTAAGGTT
GCGACATATATATAGAATGACTTGAATTTATCAATGGCCAGACCAGTTACTTCTTCTCCTACACAACTGATAATTTGGAATCTACAAGCAGATATATATG
CCGCCACAAAATGATAATTTGATCGATGCCAAGTGCAATTATTGCATCGGATGGTAATTAATAAGATTGAGAAATGAAGGTATGTTTCCGAGCTTATAAA
TAGGACCAGCCTTGGCAGCCAAGAGCAAAGCAAGCAACGGAGCAGCTAGCTAGCCAGCACATTCAGTTGAGTTAGCTAAGCTAGCTTAGCTCATAGCACA
>LOC_Os06g13240 
CTCTCTATTTAAGTTGAGATACTCCACTTTTAATTCCCAGGGTGGTATTATTATCTTTAACATTTATTATTGGCCCTTGAGATTTTAATAGAAAAATCGG
GCCTAGCCCATTTATTCTAACAATAAGTACTCCTCCTCCCTAAATTGATCATTATATAATAGAATAAAAAATTCCTTAAATTAATCATGATCACGCATTT
CATCGGAATATAATTAATGCAGCATGGGAGAATGTGTGTATGCTGGAGTGTAATTGGCATGGTGTTTTAATAGATGCATGTATTGTGGGAGAATGTGTGT
ATGGAGTTTTGATATATAAACATATATGATGATCATTTTGGATGGAGGGAGTAATACGGAACGGAGGGACAACATGTTAATCTAAGGTTTTTGGTTTGGA
GATTGATTTGGCTACTTCGTCGATTTCTGTTTGAACGTTTTTCAAACTGTTAAAAGAAGTTGTTTGAAATATGAAATAATTTTTAAAATGTTTAAAGTAT
CTTTAATAATAAAATATATTATAATTGTTCTCTTTGTTTCGACTTATAACTACATTTTGCTTTATGTTTAAAATATAGTTACTTTTTTGACTACCCAAAA
TCTCAACCAATCATAATATTATATTGATCATTTAATTGTTTCACTGGCTTTTACATTCAACAAATTATAATCTACCTCTCATTTAGCCTTCTTCGCAACA
ATCCCTCACTGTACTTTATCTCTCCTTAAGACATTTCCCTAACTAAAGTCAACAGCCATACATATTTAATAATTATATTCTTTATTATCTCACGTACTGA
TCTTTCCGTTTTCAAAAAAAATGGCAACAAGGACTCAGAATCAAAATTATCTGTGACATAACTACATAAATTGGTATTCAAAAAACACACTCCACGCCTG
ATGATCAGAATCAGAATATAAACTAGCTAGGGTGATATAAACTAGCTAGGGTGTACTCAGAAAAAAATAGCAGGGGTGGATTTTTTTTTTCCCCAAACAT
AGCTCAGACCTACGCACTTTTATACACGTATGCACAATCACCCATATATATGAACATACGCCCAACCCTTATAAGCACATTTCCAAATTAAAACTCAGCC
AGCACACAAATCTTAAAATTAATGTAGTCACCATAGACGTCCTTATTATTAAATGGCACATCGTTTAACACTAGTTAAAAAAGTAATTAACTATAAATAC
GGGCAACCAAGCCGAATCTAAAACTTAGAACCTAAATAAACATATTTTAGCACAAGTAGCCTTACTAGCTGAGATTAATTAGCTCTTTCTCCGCAATCAT
TCGCTAAAGATAAAAGATAATGAATGTGCTTGATGGTCACTGCTGTCGTATTCTCGTGCATCTGTATGCGCACCGCGACCACCATGCTTGCCTGCCTCCC
TGGGGTAATCCTCTATAAATACTCCCAGCGCTGGCCAAACCGAGAACAAAAGCAACAAGATAGAAGAAGACTACCTATCTAGAGCTTGCTGTTAGCGAAA
>LOC_Os10g26940 
AACTTGAAGACAATCAATTTCAAATTAATACAACTAATACAAACTTGCTGGTATAGTATGTAAACTAAATAATTAAAGTCCTTAACTTAAATAACTACTT
TTAATAACATGAATAACATAATACTTAACTTGGAGACATTCAATTTCAACCTAAAAGGAAAGTACAAACTTCCTTATACGGTCAATAATCTGAATACCTA
CAATCCTTAACTTGAATAATTGTTATTCATAACATGAATACCAGAATACTTAACTTGAAGACACTCAGCTTCAAATTGATGAAACAAGTACAAACTTCCT
AGTATAGTTGTAGCCTAAATAATTAAAGTTCCTCATTTGAATAACTACCTTTAATAACCTGAAGACATTTAGTTTTAACCCGAACAAGAAATGTTAGAGG
GAGAGAGGAAGACGAAGATTGAAAGAAGAATAGATATACAACTTGCGAGTAAAAAGCACAAGGAGAGAAAAAGAGGGACAAAGAGATCACGCGAGAGGAA
GAGGAAGAGAGATACAACTTGAGAGGAAGGACAGGGAGAGAGAGAGATCACAAGCAGAAGAGAGAGATGTCAGAATTTGATTGTAGTATCAAATTTGATA
TTGAATATGATATAAGCATATGCGAACGCTTACTAAAAATTTTGATTTTTAAACTTACAAATTACTCATATATCTATAGAAACTCTCATTTAGATTTCTA
AAACTCTATTAGTATATTAATCTTATTATTTTTATGAAACATTCAAGAATTCTCCGTAATTGATACGTTTCTAATTATCTTTTCATAGTGCACATGCATA
CAGCATATATGTATGCAGTGCCAGCCAACATGTACATTGCAAATCGTACTTAAAAAAAAGAATTGATGAAAACATAATTTATAATTAATTTTAATATGAG
ATGAATGATATTTTTCTCGTAGTGACATACTTTCTCGTTCAATCTTCTATAAGTATCTGTATCTGTATGTATGTATGTCTACATATACATACATACATAT
ATATATATGTACATACATATACATATATATATATATACATATAATATAAATATATATATATGTATATATATATGTATATATATGTGTGTGTGTGTTTTTT
TACTGTATAACCCCGTATTCAAATCTATATTAAAAATTCAATAGAAAGATAATAATATGATTACCATATGGCAATTATTCGTGAAGTAAGTAAATCCTAT
CTGATTACACTTTTCTAATTAGACCTTTCTATTGAATCTACGACAGTAACTTAATTAGAAATGATAGACGAATGTATAATTAAATTGGTTTGGTACTGGC
CCTCAATATCGAGCTAAATATGACATAAACAGATCTTGTATAATATTTCAAATAGATATTTACTGTTAAAATACAAATAAAATAATATAGACATTAATCA
TGATTCTGTTGTCATTTTCATTTCCATTCATCTATTTATTCATCGCTCTCATTCTCTCCCTTCACTTGTCTTTCCAGCACAGCTAGCATTCTACCAACCA
>LOC_Os08g29200 
AAATAACGTTCTCTAACATATAAATCACTGACAAACCAACATACCCTTTAATTTGGTTAAACATTCGAAACTTTGAGACATATAGTTTCTCAAATACTTT
GTTTTCTACGAAAAAGTTATGCCTACTAGGATAAAATTAAATTGAATTAAATTAAAGGTTAAGTTTCACAAGTTTGACTAAATTTTATGACTGGACTGAA
AAGAGTAAGATGGTAAAGTTTCGTAAAGCACATGTATATACAGACAATGTAGTGTGATGGTATGAATCGCCGCCGGAAACCAACAGTCAATTTCCTGGAG
AAAATGCACAAAATACCAGCAAAACAGCACCACTACAAACTGACAACGAGTGAGGAAAAAAAAAGAGAAAGAACAGAATTAAGTTAAACATATAAATGTT
CTCCAACTTATTCGTACATGCTAAGTTGATGAGTACATGCTAAAAATAAAGAAGAAATCAAATAAGTTCGTGACCACTAGATGGAAAATAAAAAAAAAAT
AGAGGGCTTTCCTCCAGTCAATAGGCTACTTTCTTTTCTGATTAATATGTAGATTTATCTCGGTTTCTATTACCACATATTTTAAATTATTAAACGGTGC
ATTTTGCATGGACAATTTCTATATATATATAGGTTGATTTAAAATATTATATATAACTATTTTTCGAGTTTGAAATAATTAAAACTCAATTAATTATATG
CCAACAACTTTCTTGTTTTATGTGGACAGTAATAAAAGTCTCTTTCTTCAAAATGGAGGAATTTTGTGCGATTTTTATGATATTTATGCTAAATCTTAGT
ACTGAACATGAACATGAATCATCATGGACATCATACGGCAAATAATTTCTTCTGTGATATTTTTTTTAAGTTGGTGGTTGTTTAGCAAACCCCAAGTCCA
AATTTTACAGCCTCATCATTTCATTTATATTGATTATAAATGAAATGTCTTATTAGCGATTGAAAAATAATTTATAGATAAACATTTTATATACATGTTC
TTAGCGATTTAAAAGTATGTTGAAAAATAAACAATGATAAAAAAGCTTTAAAATCAACTATAAGTTTTAAGATTTAAATATTCGCTTGTACTTGTAAGGT
GAAGGCTAAACGATGCGGTTGTTAAAGGTAGCGAGAAAAAAAAAACATCCAAATTCCAGATGGTCCCTCCCAAATTCCGAATGGACCTGCTCCGAAATCC
AAAATTCCCAACTCAAAATGGATCCAGAAGCTTTCCCAAATGGCCCCAAATATTTTCCGAACTCCAAATGAACCCAAAAATCCAAATGGCCCCCAAAATT
TCCTTTTTCCAAATTCCAGCAAATGGCCCCCAAAAATAGTTGCCATCCTGGAACTCCCTCTCCCTTCCAAAGAAAGTCACGTTCACACACACTCTCGCTC
ATCTCCTTCTCTCAGACTCTCACTCCACTCCACTCTATTAATCTCTCCTCTTCCAAATCCCCTCTCCTCCCCCCCAAATCTGCACCACCGCCGCGCCGCA
>LOC_Os06g19800 
TACGTGGGTTTAGACTGATGGTGTGATATTATCTTTCACGTTATATTTTAATAAACACGGATGACCTATAACATGTTTATTTTTTTTCCTCCGAGGAATG
GCCCTCGTAACCATGTTGTCTATTCAGATCTGCACAATATTTTTATAATTAATGATTTCTAATATAGTATACATGACAGGCTATCATCTTACTATAATAG
AGCGTATGGCCCCATCATTTGGCTTATTACGGAATAAGCCAAACGACATATTTGCAAATGAAAAATAATTTGTAAATAAAACTTTTTTATATGTGTTTTT
AGTGATCTAAAAGCAAAGGCTAAAAAGAAAACTTCGGTGAAAATCCCTAAAATCATGATAAGTATAAGCATAAGCGAAAAATGAGGCTTGTTTCTCCCTT
GTTTTCTCATGATTTCACATCATCATAGCATACTCCCTCATACTATAAAATTGTTCATGCGCAAGCTACTCCCTCACCTAGTCGATTAATTATATTGGCC
GCGTGGTCACTAGCATGCATCATTTCGTTAATTAATTAATTGCTCTTACGTACCCTTCCATTTTCGGTGTATAAATAGGCAACCTCCAGTGGACATGGCC
TCTTCAGAGATACATATACCATCAACTCACGTAATGGATGTCCTCGTACTACTCATCTCACTGATCCTCCTGGTGAGTGTGAATTTGCTGTTAATTTAGT
TTAGAAATTAACCTCTGAAGATACATTCTGCGTGACAGTTAATTGATTATATATATGTTTATATGCGGCAATCAATCGTATCTCTCCTGTCAGTAATTTT
TACCAACGTAACTTAATTTATCAAGGTATATATACCTTACAAAGTGTAAACCCTGCTTACTACTCTTACTTATTAGTATCTCTGCTATCACTTAATTTTT
TTTTCATTTACTCGGAATTGATTGCTTTACATTGTTTGTCAATTATGTTAGGCTTTGTTCGGCAACAATATACAGTGTTTTCTTTTAAAAAATATTTTGT
GTTTCTAAATGAAGAGTTAGCTAGCTAGTTTTGGAATATGTAATAACATGGGAAGAATAACTGTAAACTAGCATGCACTACCCAGTACCTACATAGAGTG
CTTATATTATGGTATATATACACATTATTTAGTTTTCATTTGATTTATTGTCTAGATTAGTTTTTTCTGTACTTCATATGTTGGTGAGTATACATGTCAG
TTGTAACTTAGGTGATGTCACAAATTATATTATAAGTTGCAACAATTTTGGAATGCACGATAATCATAAATATAAGGCAAAATTTGCTACACGACACGTA
AAAATTGTGTAATTAGCTGAGGGACACCGCAAAAACGTGACACTGCCCCAACACACTACAAAAACTGTGAAATTTGCTGTAGGACACCGTGCACATTATT
TTATCATTTTCTAGCTGAAAGTGGTGAGAATATTTTTGAAATGCCCAGATTGCCCCCGCACGTCACCACACACAGACAAAAAAAACAATTCTCCATTAGG
>LOC_Os02g18690 
GATATGCTACAAGTATACTTTATAACATATTTATATAAGGTCTTGTCTAGCTTTAATGTAACTGATGAAAAATCCGAAAAATTTCAGTCACTTTTTTGGA
CGACTAGGATCGCATCAAGATTTGTGCATACTCATTATCTCTCCCTTAACGATTCTTCTCTTTTCTAGTTCGCATGCACGCACATGAGACTCAGGACAAA
TCGCCACGCCTTGCTTTCTTACTGAGCACTGAGGCCTCCACTGCCACCGCACTTCGCCCCATGGCTCACTAGCTAGCCAGAAGCCATCAACGGTGCCGGC
GAGCCCCCTCTAGACCGGCCACCTCTCTCTTCCTCTCTAATCTTCTGGCGGCGGCGTGGTGCTATCGGGTTCACTGCCGATGACCACATCCTCCAAACCC
CATGACATCCCTCACCCCTGCCACCAACCCTACCCACCTGCGTGCCTCTAACTCCGCGTCTCCAGCAGCGCCTCCGCCGCCTCGCCGCTCATCGTCGATC
AGGCCACCCCAGAAGGCCATCTCCCTAATCCTGGGAGAAACCGCTCCTTTCTTCCCAAAACCCCACGGCTTCCCCCAACCCTAGCCCCAAAACCCTAACT
CTAATCCGTAGGTCATGTACCGCAATCGGATGTCTCTGGCGATGAGAAAGATAAAGGGATCGGCGAGGATCTCTTCATCACTGTTGCCATCGCCGAGAAG
TGGTTGAAGACAATTCTCTAAACGTTGGATTTCAATCCAATGGGTAGGGAGCAGGTGAACACCAAATCTCAGTCACCTAAAAACTACCATTTCCCTTCAT
TCATATAAAGATGTGAGATGAGAAAGTACAATAGGAGCACAAAATGTGTTGCATATATATACACATGGCAGTAATAATGACTGACTTGGTTAAAAGGCTA
GTAATAAAATTAAATAAAGTATTTGAGTACACGTATATATAGCATAGCGGTTGGGAATTTGTCGTTTATGTATATATATAGCCTGACATAACATGTGGTT
TCTGGATTTTCAGTTTCAAAAACCCATTTGTCGTCGCTCACTTGATATATATCATTAATTACTGACATGCAGGTCGCGTCACTTTTGTATGGCAACATAG
CTAGGTAGAGAGCATGAAAACGTGTACGCGTGCACGCATGAGGATATGTAAGTGCGTACGGTGCAGCTCTGTTGCACGGCGAGACGTACCCAGCCAGAAC
CAGAGACCGACCGAGTCCCTCACCTGATCAGCTGCCTCACAAGGCGGAAGCAGTGCAACTGCGCAAGCATGCACGTATACGCAACACGCGTGTGTGTAAT
ATAATGTGTAGCTGGCTCGATCGATCGATCTCTGGCTGCCTGGCTCGCCGCTCACGGTCCTATAAATAGCCGCGCGCTCCAAACGCAGCAGCAGCAGCAG
CAAGCGTTTAGCTAGCTAGCTTTCTTTCCTTCAATTTCGTTTCCAAAGAGTTGATCACAGTACGTGTGTTTAGCTAGAGGAAGCTGGTGGTGGCGAGACC
>Si001367m
CATTTTTGGAACAGTACCCGTGAGAGCAGCACTCGACCTGTACCCGACTGCACGGATGCTGAAAGCACCGACAAAGCCAAGTACGATTCACACGAGCCTA
CACCGATACTGATGATTGAAACCGAGGAAAAAGATACCAACAAGAATACTTTGGTCATGGCATTCCCATGTATACCAGCTCCCTTGTTTCGTGACCATGA
ACTGAATGAATGAATGAACCGTGGTCCGGCGGCGGAAAGGTGGCGGATCGGATGCGGTGCACGTACGCTTGGAAGTTGGAAGTGAGTTCGTGCTCGTCCC
CAGCCAACTCCCAACCAGAAGGGAGACGAACTGGCCCTGGCTCCCCAAGTTTCCACGCTCCATTACTTGTCCGCCGGCCTTCAGATCGTCCTGTTGTTAC
TTTGTTCCGCTCAAAGTCGCAACCGCGACCGATGTATCGCATCATCAGATCAGAGCACCCGTGCAGCTTACATGCCGCCCAGCACGGCGGCCGTCTCGCA
GTAGTAAGTGCTTCGAACCATACGCTGATACCCTTGCAACCACCAGACAGAGACCGGAGTTATGGTCCTGGATCTGGTTCATGGATGGCTGCATTGTTCG
TATACTACGCCATCGAAATAATGCGTTATCTCTCTCTACATGCTATCCTACCACACACACTCTCTCTCGACGTAGCATACGTTCAATTCTTCGTATCTCT
CGGGCCTCGGCTCAGGATGAACACGAAAGCAAAAGAGAGGCGTGGCCTTCGCTGTTCGCACAGAACTATCTTCTTTTCTGTCACGACGAATCCGGTTTCA
GTTACTACGCTATTACTATTGTTCTTCACTTCTTCTTCAGGCCAGTTTGGCACAGGTCCATCTACCTTCGGCTCCTTCTAACGCATCACCGTTCATCTAC
GGTTCACCCGAGTCATTTTTTTCTCTCTTCTTCCTCCCTCTCACAGCGGCCGCTGGAGGAGCCACAAGCACGAGCCGGAGCCCCAAGGAGCTTGGCCAAA
CTGGTCCTTTTAAGCGTAATTACCTCGGTCGGTCGACTGTGCCACGGGCCACGCCGACGGGCATTCAATGGCGCGAGGCACGCAGCCAGGCGGGGGGCGG
TTGAGGGGCCGCCGCGATACAGTTCCCATGGGCCATGGCCACCCGCTCCCGTCGTGTTCTAGGCCTGCGTTCTCCGCGGTCGCCGTGCCTGAGCACGCGT
CTCTCTGCCACACCACCACTGTGATGCGTGCTCCACTGATCTGAGACTTTGAGTGCTGAGCTGAGCAGGACCTGGTGGTTCAGTGGTAGCGCTCCATTAC
TGCGGCTGGCCGTGCCTCCGGCAGCAGCAAGTTATTGGTTCCTTTCGTGCCAATTAATTCCCCCAACGCCCGATCTACCTCCTGGTTCGGGTTATAAATA
TTGGGGATTGCCACCTGCAAGACCATCGTCTGCTCTGCATCGCTCTCCTTTACTCTGGGATCGGATCATCGGCTTCCTCATTGGTCAGTCTTCATCGTCC
>Si032251m
TGTTATGAAGAAAACAAAGAAGCATCAGAACACACGTGAACATTTGCACCAGTATCAACCCACCAGTCGATAGACTGAAATGCAGAATAAACAACAGGAG
ATTTACCGTACCCTCCTGGAGTTGAGGCCTCGCTAATGGTCAGTTTAGTGATTCTGTCCTTGCGGTCATGACAATCCTTGGCAAAATGACCAGGATTACC
ACACATGAAACAGGTGAGATCCTTCAGATCCTTCTTCTCTGTTTTCTTCTTTTTAAAGCTAGTATTCTTATTCATCTTGGGACCCTTCTTGTTAAATTGT
TTCTTCTTTTGAACAAAATTGGCACTGTTCTGCACGTTCTTCACCTGCACATCTTTTGCCCTTGCCTTCTCTTCCACATCAAGAGCTGCAATGAGATCTT
CAATAGAATTCTCTTCTCTTTTGTGCTTCAGAGATGTAGCAAAATCACGCCACTCTGCAGGAAGTTTAGCAACAATCGCTGCTGCAACAAACTTTGGAGG
TAAAGCACATCCCAAATGTGCAATCTCGCCAACTAGAAGCTGGAGGTTGTGTGCTTGAGTTACAATTGATTTAGCACTGTCCATGCTGAAATCAAAGAAC
TTTTCGCGCACATACAGCCAGCGACCGACTTCAGCTTCTGCATATTTTTGCTCCAAAGCCTCCCACAACATGGTGGCCGATGAGTAATTCATATGCACAT
CGTAGAGTTGATCCGCCAAGATGGTAAGGATGCAGCCCAATGCGGTGTTATTCGCATTATCAAACTGCATGGTCTGCTCCTCTGTGAAGGGAAACATGGG
GTATATCACCCACCGCAGTCCCAATGATATGAGCCAAAACTTAGCCCTTGTCTGCCATGTGTGGAAGTTCTCACCTCCAAACCTCTCAGGTTTCATGGCA
TCAGATGCATTTGCCATTGCTAGATTACAAAAATAGACAATCAGGTTTTTGGATTGTTGAAAATATGTGCCCAAAAAACATTCCAGATTTTATTTGGAGG
AAAAACACATTGATAAAAAATGATGCAAGCAAATAAAACAAGTAAGCAGGCAACATACTGTCTAGAACAAGATTGCGCAAGGAAATTACTTAATGATCAT
GCGCAAAACGTAGTCGAACGTGTTGAAGCAGATATTCTCCTTCTCTCTCATTTGCATCTATTTTGCATAGAGAGGAGACTCCCATATTTAAGCAAGGCAA
CCTCTCCTTGAATTAGCAATATGGGACTAAAGGTTGTGCATGCTTTGGAATTTTCAGATTGGACCACATATGGGCCTAAATCCAAAACTATATATGTATG
TTCAGACTTGAAACTATGCAAAGAAGTTGTACGCCTGTGGGAGTTTTTGCTGTTGTATCGGTATCGTGATGCATTTTCAGACGATCTCTGAAGCATAGAT
GCTCTTGTGGTTTTGCATGCAGATTGCGTCGTCATCAGTAGGAAGCCATGCAGCTCGAGCTCCGGATCAGTACTGGAAGTCTGCTCTTCCCAACACACCC
>Si013763m
GTTCTGAATTTTACTTATTGGATATTTTGATGTGAAATTACCATAAATTTTACTTCAAAATTTGACGAGGAATTGAGCGAAAACGAAGTTATAAGGGGAA
GGGAAACTGGAAGGAACTGGGTAGGTTCAGAATTCACCCCACATTTTGGCGTTCATTCTACGCGCACAGGATGAACTTGCCGGAGGGCAACGCGGCGGCG
GCGGCGGCAAGCAGGCAGGCGGTGACGACGTTCTGCTGGCACCACCGGAGCGGCGCCCATGCTCCGGCGCCCTCGACGCTGGCGCACTTGGCCCTCGTCA
CCCCGTACTGCGGCTCCTTGGACAGGTCGAACGCCGCGCCCTTCATGCGCAACTCCTGCACGGCGCGCGCCAGCGCCCGCGCGTCGCCGCGCTCCCGGCG
CAGCCGCGCGGCGGCGCGCCAGTAGGCGCACACCCGGAGCTGCACGGCCGCGGCGAGCGCGAGGGACGCCGCCAGGGACAGCGACGATGGCGCCCACCAC
CTCCTGCACGCGGCGCTCGCCTGGCCGCCGCCGCCGTCGGCGGCGGCGGCGGCCACGGACGCGGCGAAGAGGAGCGCGAGGGAGAGGCCGTGGAAGGCGA
GGAAGGCCGCGCAGAGGTAGAATGCGTCCCGGCGCGCCGCGTCCATGCGCGACTCCAGCGCGCACGCGCGGCGGCCCAGGCGGTCCTCCTCCCGCTGCCA
CAGCTTGAGCAGGAGCAGGTGGCCCGCGCTCGCCGCGATCTCCCCGAGCGGGTGGGCCCCGCCTGCCTCCACCTCCACCGTCGTCTTGTCGAGGGACGCG
GCTGCCTCCGCCTCGCCCCCGTCGACGGAGACAGGGATCTCCACGATGTGGGCGTCGTTCTTGGCCGGCTCCGCCATGGCAGCAAGGTTTCTTGTCCAAG
AACGGGATCTATGTGGGGGGAGGAAACAGGGAAAGGGGCGGTCTCTTGGGGAAAGATCTGAGTTCGATGTGAGATTGGAGTTGGGAAAGGGGAAGCGGAG
ATGGCAAGATGGGGTTGGAAGCACGCTGATCTCTGGGTTGGGAGGATTGGGCGCGGCGCCGGCGCGGCTTAAGGCCAAGCGGATTGCGCTGCGTCCAACG
GTCGGGTGGCCGAGCGCTTTTGGGAAGGAGGTAGGCAACGGTCAGAATCAGATCCTGTGCGGGCCTGGAATTTTCGGCGGATCGCAAGGGCCTGAGAAGT
TGGGCCACAAAGTGCAGGACACAAGTCACTATGGTCGGCCCATAATCAGAAGGTCCCAAACACGAGCGCAGGCCCAAAACTTCTACCAGAAACGCCGTCC
ACGGCGCAATATTCCCTTCCGTCCGAGTGTGACGTCGGGGAAATCAAGAGCGCGTAAGCATCCGATGCGCTCGGCATCCGCGGCGGATAACTCCGGCGAG
GCGGCGACAGCGCGATTCTGCGGGCACGGCGGATGTCACGCCCAAGATTATATTCTCCGGCGGGCCTCCTCAAGTGCATCGGCGCTCGGCAGCACCGGGC
>Si014256m
CACGTGCTAAAAATAAGCAAAGGGAACCAAATGCCCCCATAGTGTCAGGACTACTGTCTACGTGATCCCATTGGGTATGCACAATATGTCTATATATGTG
TAATATTATTCATATATATGTATGGACAATATACATATAATAGTATCTCAAATATAGTATTAAAGATAAATAGAACTTTATATATATAAGCGTATTAGAA
CTAGTATATGTACAAATATAGAATAAAAAAAGAAAAAAAGAAAATAAAGGAAAAATAAATTAGTACCGGTTGGGGAGACCAACCGGCACTAATTAGACCC
TTTAGTACCGACCCTTTAGTACTGGTTATTTCAACCGGTAATAAAGGACCCCCCTCTAGTACCGAATTGCCAGTACCGGTTGCACAACCGGTACTAGAGG
GGGTTACCTCACTCTCTCGGCCTCTCCTCCCTCCCGCCGCCCTCTCCTCCCTCCTCTCTCGCCGCCCTCTCCTCCCCCCTTAGCTCCTCCGACCCCTTCC
TCTCCCACCGTCGCCCCCTCCCTCTCTCTGCCGACCACTGCCTGCCCGCGTGCTCTCCCTCTCCTCGCCCTCGGCTGCCCCTCCTCTCCCCCCTTCGCTC
ACCCCTCACTTGCGGCAGTGAGGAGTGGCGGTGGGGTGAGAGCAGCAGCAGCACACAGATCCGATGGCTGCGGCGCAGGTTCTAGTGAAGAAGGAGCTGG
CATGGATCTGGCAAAGGAGGAGCTGGTTGCGGCGGCGCAGGTGGGCAGCCCTGGTGGTGCGGCCTCGGCTTCCTCTCCCCGGTACGCCTCTCTCTCTGAG
AGCCGGATCCGACAGGACCCGGGCGGTCAGCGACCGGCAGGACGGCAGCGGCCAGATCTAGCGAGGTGCGGCCGGCCGGATCCGGCGAGGCAGTGCAAGG
CCGGGCATGCGGCGGCCGGCAGTGCCATTTTTTTTGTTTTTTTAATAGGCCTTCACTGCCGGTTCCAAAATCAGCGGTGATGGGTACCCCATCACTGCCG
AAAGTCAAACGATGGATCCAAACCGACGGTGAAGACTGGTTTGGAGCCGGCGGTGATGAACCTCTGGAGTAGTGCTTATGGCTGGGGGCATTGGCACTCT
TTTTACTAACTTTCTTGCTACACGTAGTATACTATTAGCTGATGATAAGTTTGATATAAGACTATCAAGCGGTCTCGACATTTCACAACCTCGTGCAACA
CATGGACAACTATACTAACGAGAAGTCGAGAACTACAGCCCACCGACTTGACAAATCTGTACAAAATATGCTAGAAAAATATTGCAACAATCAAACATTG
CCCATCAAGGCCACCAATGATACATGATGACAACGGCCAACAGACTTCAAAGGTATCTCAACATCATACACACAGAAAGAAGAGATGATGACTCCAGTTT
AACTTTCATCGACGACTCCTATAAATACGACCCTCTTCCTGGACGCCTCCTCATTCCAACACAGGAACGGGATTCTTCCTTCTTCTGGCCATTAGCTCCA
>Si014261m
GATCTACTATATATGTAATAAACTTTGCTAATGACACAGATGATGTACAGGAAAGATAGAATCTTCAAGTGGATTTCTTCTAGACGAGGTCATAAATCCA
GCGGGGGAGTTTCATAATGATGCATCAAATCTACAGCACCGTCAGGACTCAGGTTTAGAATAGTAGATATGATATGTGTACGCACAATATGTCTATATAT
ATGTATAATATTATTCATATATGTGTATGCATAATATGTATATATATAATAGTATCTTAAATGTAATATTGAAGATAAATAGAACTTTATATATATTAGC
GTATTAGAAGTAGTATACGTACGAATATAGAATAAAGAAAAAGAAAATAAGAAAAGAAAGGAAAAAACAAATCAGTACCGGTTGGGGAGACCAACCGGCA
CTAATTAGGCCCTTTAGTGCCCTCCCGCCACCCTCTCCTCCCTCTTCTCTCGCCGCCCTCTCCTCCCTCTCAGCTCCTCCCGACCCCTTCCTCTCCCACT
GTCGCCCCCTCCCTCTCTCCGCCGACAACCATCGTCCTGCGTGATCTCCCTCTCCTCACCCTCGGCTGCCCCTCCTCTCCCCCCTTCGCTCACCCCTCAC
TCGTGGCAGTGAGGAGCGGCGGCAGGGTGAGAGCAGCGGCAACACATAGATCCGGTGGTGGCGGTGCAGGTTCCAGTGAAGAAGGAGCTAGCACGGATCC
GACGAAGAAGGAGCTGGTTGCGGTGGCGTAGGTGGGCGGCCTCAGCTTCCTCTCCCCGTACGCCTCTCTCTCTCTCTATGAGCCGGATCCGGTAGGACCA
AGGCAGTTGGCGGCTGGTGGGGTGGCAACGGCCAGATCCAGCGAGATGCGGCCGGTCGGATCCGGCGAGGCAGCGCAAGGCCGGGGCGTAAGGCGGCCGG
CAGCACCATTTTTTTGTTTTTTAATAGGCCTTCACCGCCAGTTCCAAAACCAGCGGTGATGGGGTATCCCCATCACTACCGAAAGTCAGACGATGGATCC
AAACCGACGGTGAAGACTGGTTTGGAGCCGGCAGTGATGAACCTCTGGAGTAGTGCTTATGGCTGGGGGCATTGACATTCTTTTTACTAACTTTCTTCCT
ACCACGTAGTATGCAATAATTGTACGTAATACTAGTAGCTGATGATAAGTTTGATATAAGACTATCAAGCGGTCTCGACATTTCACAATCTCGTGCAACA
CATGGACAGCTATACTAACGAGAAGTCGAGAACGACAGCCCACCGACTTGACAAATCTGTACAAAATATGCTAGAAAAATATTGCACCAATCAAACATTG
CCCATCAAGGCCACCAAGGATACATGATGACAACGGCCAATCAGACTTCAAAGATATCTCAACATCATACACACAGAAGGAAGAGATGATGACTCCGTTT
AACTTTCATCGACGACTCCTATAAATACGACCCTCTTCCTGTACGCCTCCTCATTCCAACACAGGAACGGGATTCTTCCTTCTTCTGGCCATTAGCTCCA
>Si014260m
TCAAAGTCACAATCAGGATTTGTGTTCACGCTGAATGGTGGTGCTGTTAGTTGGAAGAGTTCCAAGCAGGAGACGGTGGCCGATTCTACGACAGAAGCCG
AGTACATCGCGGCTTCGGAAGCCGCGAAGGAGGGTGTTTGGATAAGGAATTTCCTTATTGAGCTTGGTGTATTCCCGAATGCGTCCAGCCCATTGAATCT
CTACTGTGATAACAATGGGGCAATTGCGCAAGCAAAGGAGCCAAGGAACCACCAGAAGAACAAACACGTAATGCGGCGATTTCATCTCATTTGAGACTTC
GTTAACCGGGGTGAGATCAAGATATGCAAAATACACACGGATCTGAACATTTCTGATCCGTTGACAAAACCACTCCCGCAGGCTAAGCATGATGCGCATG
TAAGAGTGATGGGTATTAGGTACCTTCTAGATTGACTCTAGTGCAAGTGGGAGACTGTTGGAGGTATGCCCTAGAGGCAATCATAGATATGATGATATTC
CATTTGTATCCATGATTGTGTTCATTGAATATCCATTGAAGGCTACTTGAATTGATTTGCAATTATGTGAATTGTATGTGAAACTCTTTACTTGTATGGT
TATTCTAAAGTTGTCCCTAGTCGGAGTTCATGTGAGGACACACATAGATCCGGTGGTGGCGGTGCAGGTTCCAGTGAAGAAGGAGCTAGCACGGATCCGA
CGAAGAAGGAGCTGGTTGCGGTGGTGTAGGTGGGCGGCCTCAGCTTCCTCTCCCCGTACGCCTCTCTCTCTCTCTATGAGCCGGATCCAGTAGGACCAAG
GCAGTTGGCGGCTGGTGGGGCGGCAGCGGCCAGATCCAGCGAGATGCGGCCGGTCGGATCCGGCGAGGCAGCGCAAGGCCGGGGCGTAAGGCGGCCGACA
GCACCATTTTTTTGTTTTTTTAATAGGCCTTCACCGCCAGTTCCAAAACCAGCGGTGATGGGGTATCCCCATCACTACCGAAAGTCAGACGATGGATCCA
AACCGACGGTGAAGACTGGTTTGGAGCCGGCAGTGATGAACCTCTGGAGTAGTGCTTATGGCTGGGGGCATTGACATTCTTTTTACTAACTTTCTTCCTA
CCACGTAGTATGCAATAATTGTACGTAATACTAGTAGCTGATGATAAGTTTGATATATGACTATCAAGCGGTCTCGACATTTCACAATCTCGTGCAACAC
ATGGACAGCTATACTAACGAGAAGTCGAGAACGACAGCCCACCGACTTGACAAATCTGTACAAAATATGCTAGAAAAATATTGCACCAATCAAACATTGC
CCATCAAGGCCACCAAGGATACATGATGACAACGGCCAATCAGACTTCAAAGATATCTCAACATCATACACACAGAAGGAAGAGATGATGACTCCAGTTT
AACTTTCATCGGCGACTCCTATAAATACGACCCTCTTCCTGTACGCCTCCTCATTCCAACACAGGAACGGGATTCTTCCTTCTTCTGGCCATTAGCTCCA
>Si014258m
AGCTATCGTATATATTATCTTGCGCCTATAGATGGTTCGTTAAAAAAAAAGTGCCCGAAGATGTTTATTACTGCGTGAGTATTGGCATAAGTGAGTAGAT
TGTCTACTAATTACTAGTCACCTTTTATCTCCTTTTACTACCTTTCTTCCTGACATATACGCAAAATTAAACATCCTTTGCTACTACATAATCAGTTATC
ACCGTCGGCCCATCACAACCGTTTTGCGTGAGCTGGCGGTGATAGACTTTCACCGCCGGCTTAGGGGCAATATCTGTTGAAACCGGCAGTGATAAGTGGC
ATCAATGCCGGTTTGTAGTTAAAACCGGTGGTGATAACTATCACCATCGGACAGTATTACAAACTGGTGCTGAATGGGTGTCTCGGACCCGAAATAACCC
TTCAATCCACTTACTTCGTGTCCCACGTCCACCCCCCACCCACCCCCTTCCGCAGTCCCCACCCGCGTGTGCCTCTCACTCTCTGGGCCTTTCCTCCCTT
CCGCCACCCTCTCTCCCTCCTCTCTCGCCGCCCTCTCCTCCCCCTCAGCTCCTCCGACCCCTTCCTCTCCCACCGTCGCCCCCTCACTCTCTCTGCCGAC
CACCGTCAGCCCACGTGCTCTCCCTCTCCTCGTCCTCGGCTGCCCCTCCTCTCCCCCCTTCGCTCAGCCCTCACTCGCGGTAGTGAGGAGCGACGGCGGG
GCGAGAGCAGCGGTAGCACACGGATCCAGCGGCGGCGGCGCAGGTGGGCGGCCCTGACGGCGCGGCGTCAGCTTCCTCTCCCCATGTACGCCTCTCTCTC
TGTTGGATCCGGTGGGACCAGGGCGGTCTGCGGCCGGCGGGGCGGCTGCGGCCAGATCCAGCGAGGTGCGGTCGGCCGGATCCGACGAGGCAGCGTGAGG
CCGCGGCAGCCGGCATCGCCATGTTTTTTTGTTTTCACAACTTTTTTTGTTTGGAACCGGTGGTGATGGTACCCATCATTGCTAAAAGTCAGACGATAGA
TCCAAATGGACGGTGAAGGCTGGTTTGGAGCCGGCAGTAATGAACCTCTGGAGTAGTGCTTATGGCTGGGGGCATTGGCACTCTTTTTACTTTCTTCCTA
CCACGTAGTATGCAATAATTGTACGTAATACGGTTAGCTGATGGTAAGTTTGATATAAGACTATCAAGCGGTCTCGACATTTCACAATCTCGTGCAACAC
ATGGACAGCTATACTACCGAGAAGTCGAGAACGACAGCCCACCGACTTGACAAATCAGTACAAAATATGCTAGAAATATATTGCACCAATCAAACATTGC
CCATCAAGGCCACCAAGGATACATGATGACAACGGCCAATCAGACTTCAAAGATATCTCAACATCATACACACAGAAAGAAGAGATGATGACTCCAGTTT
AACTTTCATCGACGACTCCTATAAATACGACCCTCTTCCTGTACGCCTCCTCATTCCAACACAGGAACGGGATTCTTCCTTCTTCTGGCCATTAGCTCCA
>Si022703m
GATATTGCAAAAGGTACTGTACCTACTAACTAGCTTTAGAAAATGGAAGTGTTCCTTCCTATGCAAAAGAGCACACAACGTTCTGGTTTTACAAACTGCA
GCTGCGCTCAGCTTATGAAAAATAAGGGGAAAAGAGCACACAAAAATCAGGAAATAAAATTAAAAGCAAAATATATTATTGCTTCTCCATTCATTCTTGG
CAAAAATATCCAAAGCAACAATCTCCAATGCCCTGCTTGCCAAAGTGATGGTATCTCTTGTGTCCTCACACTGCAACAGTGCCCAAAGGCACAACCAATA
CGTCCCCGTGAAGGTAGCCTGCATAAATGAGGTAAAACCGTTTTTTCTCAAATATTAGATCATTGCGAGTGCACCAAATTGCCCATAAAAAAGGCTATTA
TGGGGCATATGTTCCTTTTTCTAAAGAAAAAGCATATGAGGTATCTATTCCTCTGAGTAGTACTCTAACCAATTCTGTCCACTAGTTTTATTCTCTATTA
CCTTTATTATGACACCTAGACAAACTATAATATTACAAAGCCACTTTTTCAGTCAAGGTGCAAATATGAGCTTTCTATTAAAAACATATCTAGTGTTATA
TTCGTGTAAAAAATATATCCATAGTGTTAGGTTCGTGCTGAGTGTGTGTGATGTTACGTGCGTGCTTTCATCATTGCTGTGATAGTAAGAATTGGAATAA
TAATCGCTTTCTTTGCACATTAGGAGATAATGGGCAGGATAGGTGTCCTTTCTAAATTATGTTTTTGTCTAAGCCGATGGTATTGCATTGTCCTTTTCTC
AATCAAATTTTATATCTCAATATAGTTTTGGATGTTGAAACTCTATATATATAGTTGAGAACACCTAAAGACAAAAAAAATAAGAAAAGATGTTATATGT
GTGTATGCTTATTCTCTTCAAATTAAAATTTTGTCTGGAATAACAGCCCATTCGGAGATAAAGTGATCTATGAACCAAGCGTAGATTAGTTGCTCATGTT
CCTTCGGTGGAAATTGTCCTCCCAGGTTGGAACCTATAACCCATACCATGTTTTTAGGATTGGAGAAAAAAGAAGAAGAAAACAAAGTAGTTTAAACAGA
ACTGAAAATGGACAATCCCTTACCATATACTCATCTTGTGCTATACGGCGAAATCTTGTGAGTACCATTTGTTTTATCCCTGTACTATATACTCATTAAA
TTACTTCTTGGTCTCCCAATAACGCATATATACTGGTCAAGGAAGAAATAAAGTATTACTAAATTAGATAGATGCTGTCGTAATTATTTCTTGAAATCTT
TCAAGGATAAAAAAATAAACATCTTCAACCAATGCAGAGGATAAACGAAAATAGAAGAATATCACATGGTGCAAGCCTTGGTCTTGTGGGGCCACCTACT
CAGAGGAACAGCAAGGGCTATTTATACCAGACGATCCGGAGCCAAGAACCACGCAACCAGAGCTTAGAACAAGCCAAGACGACCAATACCAAATTCAAGC
>Si026785m
CATCATCATCTTCACCGTCTTCCATTACAACTTCTCTTTCACCATACTTGGTCCAAAGAGTATAGTTATCCATGAAACCCCAACAAAATATGTGGCCATG
TAGAGTTTTTCTATTAGAGTAATCCTTATTTTTTTTCACATTCTGCATGGACAGCACATGAAACCCTTCGACGACTTGTTGGCCTCTACCACTTCGAGAA
AAGTCTTTAGGCCATTAATGAACAGCATGGAGCATCGGTCACCGTACATCCATTGCCGGTCCATCTGCAAAAGGTTTTTAATTTACTTCTCCATTTGTAA
AGCAACAAATGTTAAAAAAAACTTTCTGAAAAATATTGCTGACCTTTTATATATGGACCACTTTCGATGAGCAAATTAAATCCCTACAAATTTTGTGAGG
AATTTCGGCAGCAACTCCCTTTGTCCCAAATCGTCATTAGCTTGAGTTCAACTATGTTATTTATGTAAAGCAACAAAATTAGTTGATTATTTTTGTTTCA
ACATTGTACTTATGTTATTTATGTAAAGCAACCAAAGTAATTAACACAATACATATTTGTCAATATCCAATACGAATTTCTCAGTATCGAACATATAAAA
ATTCTACATTCTACGTGCATGTATAAATTGAAAAACTCTCCATTCATCCTCACTCTAAAAAAGTACAAATTTCTCTAGCTACTAAGTAGAAAACATAGAA
TACTAATCATGAGAGGAGGGAGGAGTTCCTAACCTTTAGAACAGTTGGAAGAATAAAAATCCCCCCAAATCATGGGAAATATTGGCAGCACCTCCCCTAG
GTTGCCATGGGAGTGAAGAAGCTTGAGCTCTTGGTCAAACTGTTGAGCTCAGGCTCGGGAAGAAAGAAGCATCTTATTCTATAGTTTGTACATTAGTACT
GGTTGGTAGTTCTAGCCAGTACTAAATTGTGATATTTAGTACCGGCTGAAACTAACAGTCGGTACACACGTGCGTGAACACCATTTAGTACCGGGTGAAG
CTACCAGCTAGTACTAAATGGCTTCCAGGGGAATCTAGCCATTGGCCATCCGGTCCCCATGCCACCATTTAGTACCGGCTGAGGCTCCAAACCAGTACTA
CAGGAGCTCCGGTGGTACTGTGCGTGACGACCGGTACTAATGCGTTGGAAAAATGCTCAATTTTCCAGTAGTGAGTAGTGATCTCTAGCAACGAGTGGAC
TATAATTTAATAAGATTGCTGGCACATAACTATTTGCTAACTTGATTAAATGGAGTCTTGTAACAAAGGAAACTGACAGTTTTGAGTCAATGAATCTAGT
CGCTCCACAGAAGACGGATACAATCCAGGTCGCTCCTTTCGTTTCCCAACATAAAATCGAGATAAGACTGATACAGTGATAGTGATACCCAACTCGATCG
ATTCGATCCGGCCCAATATATACATGCAGTCCTCTACTACCTTTTTACCTTAGAGAAAGCACAACTGCTTGGTTCCATTCCATTTCCAGCTTGCATTGCA
>Si006050m
TTTAGCAGGAAAGACATTTCCAGAGGTGGGTGACGCTATCACCAGCCCCTGGAAAATAGTTTGCAGGGTGGGTCATGGCGTCACCTGCCCCTGAAGATAC
CATTTCCAGAGGTGGGTGATGGCGTCACCCGCCCCTGGAAACAACTTTACGGCGGCGAACCTGTTACCTGCTCCTGAAACAGCTATTTGTAGCTATGAAA
AGCAGGAGCGGGTAACACGCCCACCCCTGCAAATGCCATTTCAACCGCCCCTGGAAACCGTATTTGTAGTAGTGTGCCTCCTGTATCAGCGAAATCCTTT
TTCACAATGTTTGTCGTGTAATGGGCTAATAAACAAGAGTTTCCTACAAGATATCTTCTGATCTATGACAATAATTTTATGACAAATGTCAAAACGTTAT
AAATTTATAACATTATTTTCTAAGAATGTTAAAATATTGCATCCGAGCAAATTCATTGATGAAGTTATCAAACATCATAAAATGCATTCCCACCGAAGTC
AAAAAAAGTCACTTACTGCTAGTTGGTGGTTTTGTAACAATATAAGGTGTGCGAAAACGTAATAAATTAAACCATCTAGGGTCCCTCATGTAAGCATGAT
GGTTCATGTAATTTTCATTATAGATTGGAAGATTTCTTATAGTGTTGGTTTCTCTAAAATGTTTTTCCCATACAGTTTTTGGAAGAGTTTTGTGATTGAA
CAAGAATTACATGAAGCTTACAATATGCTAATTGATCAAGGTTAGTGTTAGAATCAAGATTATGTTAGTGATCCGTTAGGTGGTTTCACTTTGTAGAGAG
ACACCTCTAAAGTAGATAGTCATGACCTTTCACGAAAGGATCGGAACCTTTCGTGAAGGGGTCATTCCGTGAAGGTGAGCATGCCATTTCACCATATATA
AATATGTAACAACGTTGTTCGTTCAGTCAATGAAGAGAATTATCGTATTCGTCTTTTAATTCTCTATGAGATTGATACTTAACACAAACTCCATAAATGT
ACGTTGAATATCGGCACCATATTCCAAATGAATCATGTATCGGGTAACTCACATGTGAGACTAAGACACATCGGTGGCATACATTTGTTACAGTATTCGC
TAGTATATGCATCCCCCAAAACATCTGGCAGGGGTCGCTTTTGCATGGTGTACTGGGAGTTGGACCGCATTTTCTTTGCTGGTGAACATAGCTATCAGCA
TGTTAAACATGTTATCCACCAAATCTTCCGACAACTGCCCTCAATAAACAAGAGAGGCGAGCTCCACGTGCACCTTTCTTTTAATGCCCATGAATGAGCG
ACCGAAGCATTGGGCCTTTGGCAGATGCTACGTCAACATCACTACAAATCTGCTTTCTGACAACGATTTTGCTTAAACAAAACACGCATCGAAATGTGAA
TATCTGGACCAGACACTGACGATCCTGAACATACGAGATACTTGGGCCTATAAATAGCCACCTGCTGGGCATGGACGCCAACACAGTTCAAAGTGGTGTC
>Si033298m
TTCAGTATACCTTGAGTTATGGGTTGAAGACCGAAAGGTCTCCCTCCACCTTTGCCAGCGCTTCCTCTAATGCAAATTGGACGAGATGGACAAATAACAT
GAAACTAATATGCGGTATTGCCATCTATTTGGGATTAAATCTTATAGCAGGGTCACAAGAAAAAAACCCCCACAGTTTAACCATCTCGTATGCAACAGTT
GAAGTTATGTGGGTACAAACCTTGCTCGGTTAGTTAGGTGTTCAAAGTCCAAAAGTGGCACGCATCTGGCGTGATAATATTTGTGCACCTACATCTCAGC
TAATTTAATCTTTCATGCCAGAAACAAACATATTGGGGTGGATACCACTTTGTTTGAGAAAGAGAACATTTTCTATCTACCAGTGATCAAGCTATTAGAA
CAATTGTGGGAACAATATCAATATGATACGTTGTGATTGAGGGGAGTGTTAAGAGAATATCTTCTTCAGGTAATAAACCATGTTGATCCTGTCATAGCTA
TAGATAGTAGTCCTAATTAGAACCAACCTAGGAGGAACTGGACGGTTTTTTCATTAAGAAGAAGAAAATAGGCATCCAAATTCAAGCTAGAGAGGGCTTA
AACCTAGCTTAACCAGTTGAGCTAGGCTCACTTCCGGCTATAGATAGTAGTCCTGCATCATTGTATCAATATTAGTGCACGTATGATAATCAATCACAGA
TTGTATCCTTACTATGTAAAGCCATGTCAAGAACTGTTCTTGAATCTTATCGATATACTTATGCAGCCTCTTAAGGAAGGTGAGAACGCTTACCCATCTA
CTCTCACAGATTGGACTTCTGCTTAACCGTGCAAATAATCCTCAAGCCAACTCCACGAAGCCCGCGACTCTAAGAGCAGGTTCATGCGTTCACCATGCAG
ACTGCAAATTCGAATGCCCAAGCTGAGGGTGTTTGGATATAGGGCTAAACTTTAGCCCGGTCACGTCGGATGTTCGGATACTAATTAGGAGGATTAAATA
TGAGCTAATTACAAAACTAATAGCAGAATCCCTAGGCTAAATCACGAGACGAATCTATTAAGCCTAATTAATCCATCATTAGCGAATGATTACCGTAGCA
CCACATTGTCAAATCATGGACTAATTAGGCTTAATAGATTCGTCTCACGATTTAGCCTAGGGGTTGTGCAATTAGTTTTGTAATTAAACTACATTTAATA
TTCCTAATTAATATCCAAACATACGATGTGACAGGGGCTAAAATTTAGCCCGTCTTCCAAACACCCTAGTCTGAACAGAGTAACAACATCTCTTCTGATT
TCTGATTCCTCCAATGCAGAAAAAAATTGCATGGCATCAGTGTGCCGGTACGAATTCCAGCGCTACCACGTCCCAAACTCGCTCACCTATTTCACACATC
ACGCCCCTTCTCCCTCCCTCCGAACTTATCCACTCCTATAAATCTCCCTCTACATCGCAACTCCTCGCTTCCAAACCCCTGGCAACAACTTGCAACAACA
>Si006838m
CTATGCGATTGCACCACTATTATCACAATAGAGGTATATCGGTTCGGAGCAGCTAGCGATCACACCCAACTTAGAAACAAACTTTCTAATCCATATGGCT
TCCTTTGCAGCTTTGGAAGCATCAATTTACCTCTAGGGCAGCCAACAGATTACATACCTGATATATGGCTCAACCTCTTCGCAGTTGTTTAGCACATACC
AAACTAGCTTCTCAAAATCCAGATAAAGGTACGTAAGCTTCGGCGCTCCAAGAACAGTTACACACCATGCGGGAAACAAGATACATCCCTTTCTTGTAAC
ATATCAACATTCTCTTTGTTCCTTCCCTCCTAATTGATGATGTGTCAACATCATCATCGGCAAAGTATCTTGAGCAAAAAGGTAAGTGCTCATTAGCAAC
ATATGCTTCTGGAGCGGATCCTTTAGGCTTAGCCTTATTTCTCACAAAACACTTCAATGTGCATAGCCTTGTTTCGACAGGATACATCCATCCATATTTT
ACTGGGCCTCTTAGGATTGCCTCCTCAGGTAAATGGACAGCCAAGTACACCATAACATCAAACAAGGCAGGAAGGAAAATTTTCTCAAGCTTGCACAAAA
TTATTGGGATATCATTTTTCAGTTTGTTCAAAACATCTAATTTCAGAGTTTCGCGACATGGTTGCCGAAGAAGTTTCCTAATTCCACAATAACGGAGTAT
ATCTCCTTATCCATTAATCATCGAAGATAAATAGGCAAAATCCTTTGGAGTATCATGGAGCGTGGAGCAAAGATGCATGAAGCCATACCAACACTTTGCA
CAAGGATGTTTTGTTGCTCATGGCTACAAGGGTGTTTTGTTGCTCATGAGCCATGAGCGGCATGCTCACTAGTCCGAATGCATTGAATAATTACTACTGC
CAACCACCACTTTTATGGGTGCATTAAATATTTACAATGGACAATAACCACTATATGAATGTATTAAATACGGATAGCTGACAACAACCCAACAATCATA
GTACTTGGTCCTATAGTAAAAGGCTCATTATTATAATTTAGGCCGCGTATGTTCATTAAGCTTTTCCAGTACGTGGCATATGTTCATTAAGCATTTCCAA
CACGTAGCATATGTTCATCAAGCCTTTGCAACACGTGGCATGTGTTTATTAAGCTTTTCCAATACGTGGCATATGTTCATTAAGCTTTCCAGTACGTTGC
ATATGTTAATTAAGCTTTTCCAACACGTGGCATATGTTCATTAAGCTTTTCCAACACTTGGCATATGCTTTCCAACATGTGGCATATGTTCAATAAGCAA
CCTTCAACGTGTAACATTGCAGCCGCAGCGTGTCCATCTCCTCATCAAGATTTAATTAGTCTAGCTGGACGCTTGCATATGCCAACTGTTCATCACAAGT
ACCTGAAGACATGTCCACGTCCTGTATAAATACGGGTGCCTAGATGCTGGGAGAGAACACGGGCAACTTAGCAGCAGGCTAGCTAGTAGTACAGGAACAA
>Si013394m
CCCTCCATCTTGTTGGTCAATGAAAATAACGGAAAAAATATTTGGTGAAAACCGATCTGGATGGAATCATGAAACATAAAAACATGCATAAATGTTTTGA
ACAAAATATCCAAACATGACAAGGAGGGGAGGATGACATATAAGTGTATAAATTTGTGAAATCAAACTTTACTTTTTTGCGAGTTACAAAATTAGCCGCG
GAGAAAATAAAAACCAATGAATGAGTTGTATTTTGTCCTTCGCTCCATGATTTGTCAATTTCATAACTCACGGACGAGAAGTCGAGTTTGACTTGAATTT
TATATATACTATAAGTAACATATTTTTTCAAAACCTACAAGCATGTTTGTTAGGGGTTTTCAAGATAAGAATGGAGTTTTCATGAAATTATTTCGTCAAA
TATAATTGATCATACTGAAAGCAAAATAGAGTAAATAAAATGCCAAAAAACAGAAACCTTCTATGAGCAATTTCACACGTTTTTTAAAATCGTAATGTGA
AATATAAGATTATGTAATAAATATAAATTACTACAGCATAAAAACTAATATTACATAGGCAGCTTGAATTGGGAGTAAATGATGAGCCGTTGTTGATCGA
GTAACCTGTTCTTTTTTCAAAGAAAAATGGTGGCGAATAAAAAGGAGCTAATAAAAAATTGACGTAAGGATTATTCGTGCCAATATCTACTTTTACTATT
GCCCTCGTTTGATATGGTCACGCGCATTCTCTTCACTACAACAACTTTTACCAGCCTTTGATCAAGCAAAATGCGGTGTCAAATCTGGGGGTAATGATGA
TGCGCACAGATTACCCCACCACCATTCCAATTATACGAAAGAAACCACGCGTAATATTAACTAAGGTTAGTTGTCAACGGGTAAAACCTTCTTGAAAATC
CAGTTGGAATGGAATCCGTGGTCGAACTCCAGAATAAAAACATTAATGAACTTATTTACTAGTTTATTGGAGTATGAAGAAAAGACAGTGGTCTCTGGAA
AAGGCCAGCACGTGACAGATCGGCCCGAGAACAGACATAACCACAGCCGAAAACGCGTCCTCTCAACGACCAAATTCGACGGCAGCGACGCGAGTAACTT
TTTGAAAAAAGAAATCACGAACGGCCTCCAAATGAGCACGAGGAAACCCGAATACAAAATCTCACTGTTTATTTATGCACAGATTGAAATTCAAAGAGAA
TCACAGAATGAGAGAGTGTAGCTTATCTCTATTTTTGTTTTTAAAAGAGTTTCATTTGAGCATCTCCAAGAAAATATAAGCAAAAAAGTTTTTTTCCAAA
AAGTTAGAGAGAGAGGGGGTGGTGTGTGTGTGTAGAGAGAGAATGGGGGAGGGAAAGAATTTCCAATTTCCAAAAACTGCCCTTTGCCATCCTGGAACTC
ACTCACTCACATCCTCACTCTCACTCTCCTTCCCTCCCTCCCCACTCTTGCTTATTAATCCATCCCTCCTCTTCTCTTAATCCCCATCCCCAAATCTCCA
>GRMZM5G800586 
CCATGAGCATAGATTCACATTTAAGCACTTGTGTTTGCACTCAATCACCAAAATACTTAGAAAATGGCCCGAGGGCACATTTCCCTTCAACATCGAACAA
CAATAGTACAAGGGGGAGGTGAGGTGGGTGGTGGGGACACAATGAGAGGTAGTGGCGGGGGCAAGAATTGCTAAACGCGGGGAGAGAGCGTGCAACGAGA
GAGAGGAAGACGACTACGCGACTGGGTTGGGATCTTAGAGTTAAGATCTATGATGTCAAGATTTGTGTAATGGTTTATGACACTGAAGTAGTGATTGCCA
CAGCAGCGTCGTATGGTGTCATGATCTATTGCACTGAGCTATATTACATCGGTGTAGTAGGTTACCACATTGAAATATTTGGTAAAATTGGATTTATGAC
CATCAAAAGTGTAAACATGGATTTTTTAGGAAGAAAATATTGAATACAAAGAATTCAACCCAGCTATGGCTAACCAGACTAATTACTCATGGTTGTTCGC
GCGGTGAAGACTAGGACATGTTTGGATCTCATGTACTAAAATAAAATGATTAAAGTTTATGCCCCATTCAAATATACTAGATCTAATAGTTACTAATAAA
ATTAGTATAAGACATCCAAACACTATAACTAATAGTTCCGTTATTAGCCAACTAATTTTACTAGTAACTTTTGAACCAACTAACTATTAGTTGTATTGAA
TTACAGTCTCTTAGTCAGTTTATATAAACTGGATTCCGAGTTTCTTAAAAATCAAGAAGCTTGTCTGCTCTAGCTAAAACTAGTTTATGAAAATTGATTG
GCTTCAAACACCATTAATTAGTTTTTTTTCTAAAACCAGTTTCTAGAAATTGGAATAGAAACTGCATTCTTATAAAAAAAAAGCTAGATCTCTTGCCTTA
GTAATTTTGGTTTAGCTCGTAGAACCCCAGCGGACCTGCTGTCCGCCGGTCGCTAGCAGGTGGTTTCCCAGCGCAACCGTCTTCGCCGCGCGGCACGCGA
GCAGGCTGGGCCGGTGCCGTCGCCCATCGGCTTGGGACAGTGACGGGCATTCAATAACGCATCAGCCAGTCACTCAGGTGGGGGACAGTTGAGTTGCCGC
GATACAGTTCCATATGGGCCATGGCCCATGGCCGCCCCGGTCGTCTTGTCTCGCTACGGCTCTCTACTGCCCATACCGCTACCACTGTACGTGCCTGCTG
ACCGCCGAGCGCCGAGCAATCCTTTGGAGCCGGCCGATCCCGGCGTGGTTCGGTGGTGGCACTCTATTACCGCAACTGCTGTCTGTACCTCAGAGCTGAG
CAGCAGCGGTGAATTATTGATCCCTCTCCTTTCATGCCAATTAATTCTCTCAACTCCCAATCTACTTACTCCCTGCTTTTGGTTATAAATAGTGGCAAGT
GCCACCTGCTGCACGGCCATCGTCTGCAACTGCATCGCTCGCTCTCTCCTTTCACTGGGAACATCTATCAGCTCGCGCTCATTGGCCATCTTTGGCTTCC
>GRMZM2G446170
TTCTCACAAATGATGAGAGCTGCAACGAAAAAAATCAGTTAGCTGCAATTAAAAATTGCTCACCGATGTACAACGAAATGGATTTTTTGGGTGTATGGAA
TCCATCTAGATGATGTGTGGCATCGTCGATCACAATAGTTTGTTGTACGGGAGGAACATCTGCTTGATGGGCATCGACTTGAAGGGCATCATCTTCAATG
GGAGCAAAGGTATGAATGAAAGTACGGGCTTGAATGTCTGTAGCGTCGTCACTAGGTCCGGCAACCAGTCGCGCATCCATGACGGTGAGGAGGGCACAAT
GACGGCGGTTCGTCGTCCATGTCGCAGCCATCACGACCTTGGTCCACAACGAGGGTGGCGACTTTAGGAGGCAATTTCAACGGTGAGGACTCACAGTGAC
GAGGTCATCGGCAGCGTATATCTTTTTACCGGTGAAAATTTATGCTATTTAACCTGATATATCTCAATATATTCTGCTATATCACCATTTATCCTAACAT
TAACAAGTTTAAGAAGTGTGGGAATAAACTCTGTATCCCACTATTTAAAACACTGGTCCGGTTAGGAGGGTTCTGGCTCCTCTAAAAATGGCTGGCTAGG
GCTCCAGCGTAGATGCTAGTGTTTTTTTTTTTGGTAAATCGTTTAGCAAAACAGCTCCTACCAAACCGCAACATCATCAAAGAATTGCTAAACCACTACT
AAACTAGAAACCTGCTAACTTGCTAAACTGCTACTGCTAAGCCACTGCTAACTTGTTGAAACTCTGGAGAACTGCTAAGCCACTGTTAACTGCTAAACTG
CGTTGTGTTGGGGAACTGCGTACTGCACGACGTATTGCGGCGACTGTTCTCTAATTTTCTTGTAGCAGAAGTTTAAGCAAACAGTACATTTGCATTGAAT
ATACATTGGATGCAGGAAAGGCCGGTAGAATTCATGGTCGGGCGGGGGGCCGGCCGGGTGGCGGTGCGCGCATAGAAGTGAAGTATTTCGTGCTTGTCCT
GCAACCCAACAACTCCCAACCGCAACGGAGTCCATTACTTGTCCGCAACGGCGAGCGACATTGATGTGCGTCAGAAACAGATGCACATAAGCTTCCCCGG
CCCGTCGATGGCTCCATCTCCAGCCGACGGCAAGGAAGATAGCTACCACACGGACAGCAGCTAGCTGATGAAGTGTTTCGAACCGTAAGCTGAGACGATG
CAACAACTACCAGACACAGACCGTACGTAGTTATGACCCTGGATATGTGCCTGTCGTCGTCGTCGGCTTGGGACGGTGACGGCCATTCAATGGCGCGGGG
GCGGGGCAGCAGGCAGCCAAGGACTGCTGCGCGCGGCTGCTGAGCAACAGTGAATTATTGGTTCCGCCTTTCATGCCAATTAATTCTCTTAACTCCCAAT
CTAGCTACTCCCTGGTTTTGGTTATAAATATTGGCAAACAACTGCCACATCGTCTGCATCGCTCCCTCTCAGCTTCCTCATTGGCCATCCTTCGTCTTCC
>GRMZM2G113229
ATCCTAGGCGCAGAGGATGAACTTGCCGGAGGGCAAGGCCGCGGCGGCGACGGCGAGCAGGCAGGCTGTGACGACGTTCTGCCGGAACCACCGGAGCGGC
GCCCACAGGCCCGCGCCCTCCACGCTGGCGCACTTGGCCCTCGTCACCCCGTACTGCGGCTCCTTGGACAGGTCGAACGCGGCGCCCTTCAAGCGCAGCT
CCTGCACGGCCCGCGCGAGTGCGCGCGCGTCGCCGCGGTCCCGGCGCAGCCGCGCCGCGGCGCGCCAGTAGGCGCCCACCCGGAGCTGCACGGCCGCGGC
GAGCGCGAGGGACGCCGCCAGGGACAGAGACGACGGCGCCCACCACCTCCTGCACGCGGCGGAGGGGGAGGTGGCGGCCGCGGCGACCACGGACGCGGCG
AAGAGGAGCGCGAGGGAAAGGCCGTGAAAGGCGAGGAAGGCCGCGCAGAGGTAGAAGGCGTCCCGGCGCGCCGCGTCCATGCGCGCCTCCAGCGCGCACG
CGCGGCGGCCCAGGCGGTCCTCCTCCCGCTGCCACAGCTTCAGCAGCAGCAGGTGTCCCTCGCTAGCCGCGATCTCCCCGAGCGGGTGACCCTCGCCCGC
CGCCGCCGCCTTGTCAAGAAAGGCCTCCTCGCCTCCGGAGGCTTCGCCGCCGTCGACAGCGACCGGGATCTCCACGACGTGGGCCTCGTTCTTGGCCGGC
TCCGCCATGTGCCAAAGGTTGGTTCTTGGTTTCTTTCTTTCCTTGTCTATCTAGGAAGAACGGATCTTTGTCGGAATCGGAACCGGGCTGGGGGAGGAAA
GAAACAGGGAAAACGACGATCTCTCAGGGAAAGACCCGAGTTGATGTGAGATTGGAGCCGGGAAGGGGACTCGCAGATGGAAAGGCGAGAGTGGAAGCAC
GATGATCTGCCGGCCGTCGTGGGTTGGGCGCGGCGCGGCTTAAGGCCGAGCGGATGGCGCTGCGTCCAACGGTCGGGTGGCCGAGCGCTTTGGTGGAAGC
ACGCAACGGTAACATCTTGGGTGGGCCTTGTAGTGCTTTTGTGGTCTACGAGAGGCCCATATTCCTTGATGGGCTTCTGGGCTCAAAGTCATACACCGAA
GCGCCAACCGAAATTTGTACAATTGTACTCACGAGGAAGTGGACCTGTCCGGGAGATCGAGAGCTGCGTCACCACAGTACCTGACGCAGTAGGCGGGTGC
GAAGAACGCCGGCGACGAGCTGAGCTGACGACGAGATACGGCGGGCACCGCCGATGTCACGCAGAAGATTATATTCCCCGGGGGCTCGATGGCATCGCTC
GTCACACCGGGCGTGTCTCTTAGCTCTTCCGTTACCGGTCGCCGTCACCTCCGGCCGGTTGACACCGCTGGCTTCTGCAGCACTGCAAGCACTCCATTTC
CACGGTGCTCGACAGCATCTATAAATATCGGCCTGGCAGGTCAGCTTGTTCGCACACGAGAAGGCCAGGGAGACGTCTTGCTTCTCCTTCGCTCGTCTAC
CTGCTTCCTAGTTGTTCCATCATCCATGGCGCGCTTCGCCTCCGCTGTCCTCTTCGCCGCTGTCCTGCTCATGGTAATGATCGATCGAACAACCTGCTGG
TCAATGCACGTAAGGTAGAGGAAGACGTACGCATTCACGAATTTCCCTCTCCCCTCGCCCTCGGGTTCGCTTGTGCTTGTGCAGGCTGGACGGCTGACCC
>GRMZM2G147756
TGCAACTCGTATTGTATTGATCATCTCTAGTATATAAATATAGGAGATGGCTCCGCGCATGCCGTCTTGGGCGGGCATCGCGGCCACGACGCGCGCACGG
CGCGCTGGTAAGTACGGCGGACTCGGTCCCCTAACAAACTAGGCAACGGCCTCTAGAGGATAAGTGATCAGCCACTTTTACACAGGGACATACATAAAAT
TTTATTAAAAGGACATATTAACTATAGAACTCATCTTGTCAACAGACAACAGCTTCTTCAATACTAAACCTTGGTCGAACACCACACCAGAATAGCAACA
TTAATATTGGCAAATAAAACATTAATGAATTCCTCCTTGTTGATATGATATGGAGCAAAAAGACACTGGTCTCCGCCTCCGGACGTCCGCACGTGACAGA
CCAACCCAACAACAAAACATCATCCAGCGCACGCGCCTCCACAGGGAAAACGCGTCCTCGGTACTCACGAAAACCAAATTCGATGCAGGGACGCGTGTAA
CTTTTGTGTTTGGGACAAAAAAAAACACGTTTGTTGCTTTCCAATAAAATTGGCGCTTCTCATTCCCTGGAGGAAACACACATTTTCACTGTTTTGCTCC
GATATTTCACAAAGAAAAAGAGAATTCAAATTAGTACCTGATGAAGAAAAATATATGTTTAAGAACGAACGGCTTAGTGTATATTAGTGATACAGTACAT
AATGACAAACTGTATTTTCGCTTCGAGTTGAATACAGCTGTTTAGATTGTTACAGCTATAATCTATATATAGAAAATATTATGGAATCAGTAGCATTAAG
GATTAAAGCCAACGGACATGCTATTAAAATGAAAATCTAAAACGTGTACAGCCCATTCTGCTACGAACATCCGGCCAGAACATCGTTAACCCTTCCTCTA
CTGTGTCGCGTCTTCATCTATGTCTTTGACGGTCCTGACTGTGTTGACTTCAGTACCATCCCTTCTATCATGATTGACTTACGTATCTCTTGTATTGAAC
TAATCAATCATGAACTATTAGATACCTTTGTGGTACCTAAGTCTACCACTATAATCGTACATGTAGCGGTGTTCATAAGAATAATCAGGTTGTTTGTACT
ACTGTAACTATAATACATAGAAACTAAAACGTTGTAGAAATAGTAGAAACCGGTACGAATTAAAGTCAAACGAATAGTCTAGCATATTGTCTAGAGAGGT
TAGTCATATCCTCTGAATAATCTTCAGCTCATGAAATCCAGTACGACGATTATCCCACACTATTCTCCTAGAAGTACAAGAATTTTTTTCCCAAAATAAA
TGAGAGGGAATGATGAAGAGAAATACATTATCAGTTAATGGACACTTCTCTCTCTTTTATTTTGAACTAATAACTGTTTTAGTGCGGTAGTGCCATCCTG
TCAGCTCGCATTCACACACACTCCCCAGTCCCCACTCTTGCTATATTGGCCTCGTCTCGTCTCGTCTCCGTTTCTGGCAATCCCCATCCCCAAATCTCCC
>GRMZM2G108422
GGTCGTGTGGAACAAAAAAACATTTGTTTGAGTTTCGTTGAATGCGTCACACGCATTATCATTGCTTTATTAAGCCTGATTTAATTAAGGCGGCTTGGTG
ACCACATCGACGCAGGAAACAACGACCGGCGGCGTCGGCAGGTGGGTGGCGGACATGCATGCATGCAGAGAACAAGAGCTGATCTCAGCTCCATGGATTT
ATTTGGTGGAGACGAAGAAGATGGCGAGCATCGGAAACAATAAAAGCACGCATGCATCTACTCCGGCCGACGTCAGCAGCATACATGACCTTTCAACAAC
TAAGGGTATATGCTTGGTTTTTGGACGAGGCTGCCCTCCTAATCGTGCTAAATAATCTCTGGTCCTTTAAAGCGCGTCGTGTGTTGTTAGATCAATTTTT
CTCTCACGCTTCTCGTCTACCAATAGATCGTCGCACCCTATACTGACTGTCATCTAAGCTCAACATGACATAACATGAAGCCGTATGCAACATAGTGCTT
CTACATAGTATCGTCCCGCTACCTGAAGGAGGACGAACGGTTCAGTGAGCTATAAAAAAAGAAGTTGATCTCTTTTTAAACTCGTACCTTTCTTGACTTT
TGGCATGGCTTCAGAGCAAAACTCCGAGGAGGAGCTAGCCAGGGCATGCCAAACACGCTAACTCCAGAGTTGCAAACTCTATAGAGTTTTTGGAGCCGCA
GTATAATTTTTTGGAGTATCTATTTTGCTGCTCTGAAAATTAAACTCCAAAAAACAACCTAGTCATGAAGTTTAGAGTTATTTACCCGTCATTGCCACCG
ATTACGAGAAACAATCTAAATTCTGTAGCAGAGCTGCTCTATCCGGAGTTTTAGAGTAGAGCTGCTCTGGGTGGAGCAGAGCCATGCCAAATACACTCTT
AATATCTGATATGTAGGTCATATTTTCACTTTAATATTACATTTATTTTTGTGGATATTTTATGGGACATGTCCATCACACTGTCTTACCACTGACCCTT
TGCGTATTGCCCATCGATTCTGCTGTTATATAATTGCGTGTCGTCGCAACACGAGAGCATCATACTGATTATTAGTGCTTTATTTAAATACCAGTTGAAT
GATCGTACATTGCTAATGGTTATATACATAAAATATTATGGCATGCAACTATATCATTAGTAGAACATGCTTATTAGAATCTTATGACATCGTAAGTTAA
TACCAAACATATGACTCAATCTTTTTTTTAAAAAATAACTTAACATGTCAAGCACAAAAGGAGAGCAAATACCAGGGTCAGACTCATCATTCATACGCAC
CCCACTTGCGTGTGAATTATAGTCCTGTACTGGCGGCAGTCCGGGAAGCATTATATTTTACTCCAAAAGCGGACGAGAGCATCGAGGCCCTATATATATC
ATGCCATCCTTCGGAGCCAACAACCATCCATCTGAAACAAAGAGGCAAGCTTCCTTACTCGCTTCTTCTCGAATATATATGTTCTTGCTTGTCGCGGGAC
>GRMZM2G146665
TTGTTATCCAAATCACCAAAACTCACAAAAGCGATGAATGCACTTTCAAAAATGCTCAAGCTTCCACAACAATCCAACACACAGTGGAGTAGGGTATTAT
GCTCCGGCGGCCCGAACCACTCTAAACTCTCGCGTGTTCATGTGCTCGGTGATCGCTTAGCCAGACAGGCAAAACGCTTAAGCCCCTTCCTCATCTTAGG
ATTAAGGGCGGGTGCACTCCGCCACCCGGCCGGAGATTTCCCTCTCCGACAAGTACTAACTAACTAATTATGACTCATATTAGTACTAACTAATTATGAG
AAATGAGGTGGTGATGGATCAACCCACCATTCCATTCCACAAACCAAACTAAAATAGTGAGTAGTGAGAAGATGATAGACTAGATTATTTCTCAAACCAA
ACACTCTATAAGTGTCCAAACTGTGTTGGGCGAGCGTCGTTCCTCTTCGCTCACGCACCACTAATGGTCGTCATACAAATCCACCGTTGGCATGCTCTAA
GGCCCTACGACAAAATGGCCGAGGGTGAATGCGTTCGATGTTTTTGACATTATCTTGCTTTCACCGTAGAATTCCATTTCACTACCTAGCTTCATAGGAT
GAAGGAGGGACGAAGAGACGACACATGAGAAGAGGTGAAGTGGTCCACACGTGGTAGGGACGAAACTAGGGCCATGTTTTCTGATTGAATTGTTCTCGAC
ATAAAAGATTATAGCTTTATTGGAAGGTCAATCGGGTCTCTTCTCTAGTCTCTACGGACATTTAATTTTAAGTGGTGTATATATAGTGAAAATTTAATCT
ATACTATTAGTTTTATAAATTTTCGTAGGTGTATGTGCATTCGCTAATTTCTACCTAACTTTACCACCGGAAGGGAGACATGAGTAATCTAGTTTAGAAA
CTTAAATAATCCTGTAATCCTGTAGAGGATAAGTTTCCAAATTAGCCCTAATACTAAGATGTTTTCCCGTTATTATCGCTGCTCGTTTATGTTGCGACTT
CGCTGCTTTTTAGGTAGTTGGTAGGTTCGACGACTCCCGAGTTTCAACGTACGGTCTATAACAGCAACAACTCATGCTATATGCTATCTACAGAAATACC
ACTCGAACCATGATCGCCAACAATGGCAATGGTATACGAGTCCATGCCAAACTCTTGAGGTCGAACTGTTCTGTTATGCAGAGCTGACAGCTTATGGGTA
TTATTACCATCAATCTCCTCTGTTCGTGCAGCTTATGGGTATTATTATCATCAAGTGTGGCGTACTAGTAGGACAATCAGCGTTACGAGCAAGATGGGAC
TCACTGCTGACTGAAACAGGACAACAACATCGATCTCCTCCAACTCCAATGCATGGCATCGGTGTGCTCCAACACTACCACGCCCCAACTCGCTCACCTG
TTTCACTCATCACGCCCCTTCGCCCTCCCTCCAAACTCACCATCTCCTATAAATCTCCATCTACATCGAAGCTCCTCGCTAGTCCAAACACCTTGTAAAC
>GRMZM2G106980 
TCCCTTTGTAAAAAAAGAGAAGAAAAAAAAAACGACTGTCACGGTGCCTTGTCTGGTAATGATCGCGCGGTCGGCTCTGTCCTAACCCGTAAGATGGACG
GGAGCTGATGATAGCGTGACCTCCAAATAAACAACAAGGGCGTGTTCCCCGTGGTCGAATATTTTAAGGGCCACTGATTAGGTGCGGTTGAATACATCAA
CTTCACGAACATCATCTGATCTGATCTGATTTGGTCTGATATGATCTGGGTAGTCATTTCTGCAATGAGCATCTATCAGGTGAACCAATTAATATTGATG
ACATTATGAGTTCGAAGATATACTCTAAAGTGTTATCTAAATACAGAAGACATTCGTTCGTTCTTTGCCTATAACTCTAAAAGGCTTGTAACACCCTCAT
TCATCCTCTATATACGAAGACTCTCTCCTATCATTTTTATCGATTTATTTTTTTTATATTTTAGACAATGGAATTAAATAGAACTAAAATATATATAAGA
TATCTGAGGACCCGAGATGGTAATGGGGACTCGATCCTCGATTCTCCACGGAGAATTCCTCTAGGATATAGGTAATTTGTCCCCACGAGGATTGAAACGG
GGTAATTTGGTCCCCATGTGCCCGTCCCGCGAACTTCTCTTGATCTAAATTAGTCTATTTCCATGTTAAAACTATACTAAAAATTTAATACACAGTCTAT
TATAAAATAGCAAACTAAATTCTAAAGTTGATGCATCTTGTAATTTTAAATCTGGTTTGTTCAAGTTATATTCATTTGATATAATAAATTTGAATTTGAC
TCTTAATATCGTATTTTTTCCTAACGGGGACGGATTCTCCACGGGGATAAATTCCATGATACAGATGGGATGAAAGAAAAATCTCCCGTATGAACTTTTG
CAGGAATGGGGATGGGCCAGAGAAATTTTCTCCCTGCGGGGACGGGGGAGCCATATCCTCGGTGGAGAATTTCCCATTATCATCCTTATTTGTGGTACAT
ATATATGCATAATCTTTTTTTTTTTGACTGACATGTGGGAAAGTATCCCATCTCAATAGTAGAAAATCTTGGGAACGGTAGGATCGAACACAAAGATCAG
CTAGCTTGTAATCACCGAGCCATATAGCTAGAGGGTAATAGATCATGAATCAAATGTTTTTTTCATAAATTATTAAGGCTCTAAATTATTTTTAATTTAA
AAATAAATAAAAATATAGTTCAATTCTTACATTTTATAGTGTAAAACTTTAAAGTCTATTATTACCCCTACTTATTGAGTTATGGTTCAGTTCTTGTCGA
CGGAGAGTAATGAGATATAGAATAAGGTACCCTATAGAATAAAGAATCTTTCTCTGAAAAGTCTGACGTACGTAAATAAGATATAATAAAAAAAATACAA
AGAGAAGCGCTGGACTGGAGATGCTCCTATATGCGGCAATGCCTGTGCTTATAAATAGCCACCTCGGTCGGCAAGGACATGAACGGCGGACGCAGTGTGC
>GRMZM2G406170
CTCCTTGCCTCCCCCTCAAAAATACCTTTATCCATGGTCCGAGGTACCATGCTCTTGCTTGTGCCCCTCGTTGTCTCCATGGCATTACCATCCCTATTGA
CGCGAGAACCAAAGGGAGTGTCATGGGAGAGAGATCTAACTCGTTCTCAAAGGACTAATAATTCTAGCTCTGCTCAACCAAGTCCTCTTTTTATATTGAT
TATTTAATGGAGATCAGTGAGCTTTGAATCGAGTAAATCTGTAATTGCTTCTACAATACTAATTATCATTATGTGACTGCTCATGAAGGTGAAAAGTCCT
TCGCATCGGAGGCATATCCGGTGAAATGGAGCATATCACCATCACTAGGTCAGCAATCGCAAGAGTCTTTCGAGCCAGAAGCATATCCGATGAAATGGAA
AGAACCACCACCATCAAGCCAACAATCGCAAGACTCCTTCGAGCCAGAGGCATATCGGGTGAAATGGAACAAATCACCACCACCACACCAACAATCGCAA
GACTCCTTGGAGCCGGAGGCATATCGGGTGAAATGGAACAAATCACCACCACCACTCCAGCAATCCCAAGACTCCTTCGAGCCAGAGGCATATCGGGTGA
AATGGAACAAATCACCACCACCTCACCAACAATTGCAAGACTCCTTGGAGCCGGAGGCATATCGGGTGAAATGGAACAAATCACCACCACCACTCCAGCA
ATCCCAAGGCTCCTTCGAGTCAGAGGCATATCGGGTGAAATGGAACAAATCACCACCACCACACCAACAATCGCAAGACTCCTTCGAGCCAGAGGCATAT
CGGGTGAAATGGAACAAATCACCACCACCACTCCAGCAATCCCAAGACTCCTTCGAGCCAGAGGCATATCGGGTGAAATGGAACAAATCACCACCACCAC
ACCAACAATCGCAAGACTCCTTCGAGCCGGAGGCATATCGGGTGAAATGGAACAAATCACCACCACCACTCCAGCAATCGCAAGACTCCTTCGAGCCGGA
GGCATATCGGGTGAAATGGAACAAATCACCACCACCACTCCAACAATCGCAAGACTCCTTCGAGCCGGAAGCATATCGGGTGAAATGGAACAAATCACCA
CCACCACTCCAACAATCCCAAGACTCCTTCGAGCCGGAGGCATATCGGGTGAAATGGAACAAATCACCACCACCACTCCAGCAATCGCAAGACTCCTTCG
AGCCGGAGGCATATCGGGTGAAATGGAACAAATCACCACCACCACTCCAACAATCGCAAGACTCTTTCGAGCCGGAGGCATATTGGGTGGGATGGAAGCA
ACATGCGCAAGGTGATTTGATTTCTTGTTTTTTTGCTTGCTCGCCGTGATGAATCCAAATTTATTTCTTGGGATTAACTGAACTATACCATTTCATGATA
ACTCACGGAGGAGGCACCATATGTACATCTTGCAGGAGAAACAGACGTTGCTGATGGGACGACGCCAGCACGCGGCCATGGCCTGCATGTCGCGACCGGG
>GRMZM2G032145 
ATGGAGAAGCTAGCTCTTCCGTGAATCATGGGAACTATGACGATGCTGAGGTTATAGTGGAGCCTAACGAGAATGATGACATATCTGGTTTGCTTAGAGA
TTTAGTTGTTGGTTTAGATGATAAAGGTGATTTTGAGGACAATAGTTCCATTATTGGGTGTTGTGATGAGCTACGGCCATTGAAAAATTGGTAGCAGAAA
ACAAAAAAGAGTTGTATCCTAATTGCAAAAAATATACACAGTTGTGTTTCCTAGGTTGTGGTGTAGTGTATGAGTAGTGGCTCAAGTGAACAACGAGAGG
CAACCAAGAACAACATGTGCTCCAACAGCTGCACCATGGCAGTCATCCATCTCATAGGTGGCCGATGGAACACTTGTGCTCTTGCCTACCACTGCCAGAA
GCATCGCATCTTTCCGTTCCCCTGTCACACTCACACAAGAGGGATGGACTACAACTAGCTTGCAGGTACACCTCCATTCGTAATAAGAATTCTCCCTACT
TGCAATATGCCCATCCTATTAGACAATGAAAATTCTCCCTACTTGCAATATGCTCATCCTGAAAGAAGAATTGTAAAGAAGAAGTGTAATTCTAAGAAAC
AATAAGATGTAATAAGGGAGATTTCTGAATTATGAATTTCATATAATTCTTTTTATATATTGACATTATGCTTTTTAGATCTTGATATATATTGTGCAAC
TAAAAATGGTAAACTATAAAAATCCGAGTATTTTTACATGCATACATTGCCTTTTATAAGACTTCGTTCAACAATAATTTTGTTTTGCAAAAAACATTAA
AGTGGGGACTCTCTAGTACCGTTTGTTATAACGAATCGATGCTAAATGGTCTTTAGTACCGGTTATCCATAAGAACCAATACTATATATCCTTTTTAGTT
CCCATTAAGAGAACTTTAGTACCAGTTCTTATAAAAGAATATCATACTCTAGAATCCAAATTGTCATTCTATGCATGACAGTATGACATTGTGTCACTAT
CTCTAATTAAGAGTAAAGATGCTTAACATGTGATGGAAGGGGAGATAGACCGTGAGATGCAATGGTTAATTACATTTTGAGCAACATTTACAATATAAAA
CACATAATGTAATATATATGTGTATATATATGTATATATTATGATACTATATGATATAAGATATAGGGAACAAAGGACATGACATAGAGATAGAAAACAA
GGGATAGAGAAAAGATTTTGAGCATTAAAGATTGAGATAGAAAATAAGGGATAGATAAAAAGATATAGAACGTTAAAGATAGCTAGGGGATAGAGAAAGT
ATATACATGCATAATCTAATATAATATAATATAATATAATATAATATAATATAAGAGATAGAGATGTAATGAAATAAATCCTCGTAGACTACAGGGTCAC
ATTTACCTATAAATTTATGTCTCCTCCATTCACCACGTCCACACACTCTTTGGTTGAACTCTTCGCACCTTACCTTCTATTCTCAAGGAAACCTTTATCC
>Sobic.003G287000 
CGTAGTTATGGTGGCCCTGGATATGGTTCGAGGATGCCTGCAGTGTTCCGTAGCGTATCCTGTGCCATCGTCCCATACGTATAGTGTTACATGTCTACAC
TGAGTATAATAACAAGCTGTAAGCAAAACTAGGCCTTGTTTAGTTCGCAAAAATTTTGGGTTTTCGCTACTGTAGCACTTTTGTTTTTATTTGACAAACT
TTGTCCAATTAAGGAGTAACTAGGCTCACAAATTATAGGTAAACTGCGTAATTAGTTTTTATTTTTGTCTATATTTAATGCTCCATGCATGTGACTAAAG
ATTCGATGTGACGGGGAATCTTGAAAAATTTTGCGAACTAAACAAGGACAAATATTGAGATGGACAAGACTGAAGAACATAGAAGAGAAGCGGGCTAAGG
CCTTGTTTAGTTCAAAAAATGTTGAGAAATCGACATTGTAGCACTTTCGTTTATATTTGACAAATATTGTTCAATCATGAACTAACTAGGCTCAAAAGAT
TCGTCTTATCAATTCCGACCAAACTGTGCAATTAGTTTTTATTTTCGTTTATATTTAATACTTCATGCATGTGTCTAAGATTTGATGTAACAGGAAATCT
GAAAAATTTTACAAAATTTTTTGGAAAGTAAACAAGGCCTAAACTTATCATCAGTTTAAACTCAAGAACCAAGGGAGAGACACAAGTGAAACATATAATG
TTAATACTGAATATATGTGTGAGCGAGGTATGCCGCAAGGATCCTTGCAGCCACTATCGTTCTCCGTCCTTACGAATTCGTTCTCCGTCTTCGTTTCTCC
TTAATTACCTACTGTACTAGATGATGCTACAGGTAGGAATACACCCGGCTCCAGCTAACAAGCACGATTACCCCCCGGCTGATATCTACTAATGCCACGG
ACGGCGGACCTGCTGTCCGCCGGTCGCTAGCAGGTGGTTTCCCAGCACAACCGTCTGTCTTCACCGCGCGGTGCGCGAACAGGGCGCCGGCCGGTGCCGT
CGCCGTCGTCCGTCGGCTTGGGACGGTGACCGGCATTCAATGGCGCGAGTGAGGCAGCCAGGTGGGGGGCAGTTGAGTTGCCGCGATACACATGTTCCCA
TATGGCCATGGCCGCCACGGTCGTGGTCTTGTCCCAGTAGGGCTCTCTCTACTACCCATAACCCCTCTGCGCGGCTGTGCGTGGTGCGTGCTGACCGCCG
AGCGAGCTGCGAGCAAAGGAGTCCTTGGACCCGACCGGGGCCGATCCCGGTGGTTCAATCCTATTACTGCGGCTGCTGTGTGCTGTGCCTCAGAGCTGAG
CAGTACTAGTGAATTATTGACTCCTCCTTTGATGCCAATTAATTCTCTCAACTCCCAATCTACTCCCCTGGTTTTGGTTATAAATATTGGCTAGTACCAC
CTGCTGCAGGGCCATCATCGTCTGCATCGCTCGCCCTCATTTCACTGGGAGCATCGATCTATCTATCAGCTTGCTCATTGGCCATCTTCGATCGTCTTCC
>Sobic.007G219300 
AGTTGTGATTCAGAACTCACCCAACGCTGTAGCCTCCATGCATCCTAGGTGCAGAGGATGAACTTGCCGGAGGGCAAGGCGGCGGCAGCGACGGCGAGGA
GGCAGAGCGTGACGACGTTCTGCCGACACCATCGGAGCGGTGCCCACGCGCCCGCGCCCTCCACGCTGGCGCACTTGGCCCTCGTCACCCCGTACTGCGG
CTCCTTGGACAGGTCGAACGCGGCGCCCTTCAAGCGGAGCTCCTGCACGGCCCGCGCGAGCGCGCGCGCGTCGCCGCGGTCCCGGCGCAGCCGCGCCGCG
GCGCGCCAGTAGGCGCACACCCGGAGCTGAACGGCCGCGGCGAGCGCGAGCGACGCCGCCAGGGATAGGGATGACGGCGCCCACCACCTCCTGCACGCGG
GGGACGGGGAAGGGGAAGGGGAAGCGGCGGAGGCGGCCACGGACGCGGCGAAGAGGAGCGCGAGGGAGAGGCCGTGGAAGGCGAGGAAGGCCGCGCAGAG
GTAGAATGCGTCCCGGCGCGCCGCGTCCATGCGCGCCTCCAGCGCGCACGCGCGGCGGCCCAGGCGGTCCTCCTCCCGCTGCCACAGCTTGAGCAGCAGC
AGATGCCCCGCGCTCGCCGCGATCTCCCCGAGCGGGTGGCCCTCGCCCGCCGCCGTCGACTTGTCAAGAAAGGCCTCATCGCCTCCGGACGCTTCGCCGC
CGTCGACGGCGACCGGGATCTCCACGACGTGGGCCTCGTTCTTGGCCGGCTCCGCCATGGCGAAGGTCGGTTCTTGGTCGGGACCGGACTGGGGGAGGAA
ACAGGGGAAGTGACAATCTCTCAGGGAAAGATCCGAGTTGATGTGAGATGGAAGTCCGGAAGGTGACGCGCAGATGGAAAGGCGAGAGTGGAAGCACGGT
GATCGATCTGCCTGCCGGCCGCCGTGGGTTGGGCGCGGCGCGGCTTAAGGCAGAGGGGATGATAGCGCGGCTGCGTCCAACGGTCGGGTGGGCGAGCGCT
TTTGGGAGAGGACGCAACGGTCACATCTTGGGTGGGCTTTGTAGTGTTTTCGTGGGCCACAAAAGGCCCATAGACCTTAATGGCTGCTGTGTTGTGGGTG
ATATTGGGCCCCAAAGTCATAGACCGCAGGCCCAATTGTCCGGGAGATCGGGAGCGGCGTCACCACTATCCGATGCGGTAGGCGTGTGCGGACAACGCCG
GCGACGAGCTGAGCCGACGACGCGATACGGCGGGCACCGCCGACGTCACGCCAGAGATTATATTCCTTGGGGTCTCGACCGCATCGCTCGTCACACCGGG
CGTGTCGTATCTCTTCCGTTACCTTTCGCCGTCGCCCCCGGCCAGGCCGGTTGACACCACCGCTGCTGGCTTCTGCGAGCACTCCATTTCCATGGCGCTC
GACGGCATGTCGGCATCTATAAGTATCCGCCTTCCGGGTCAGCTTGTTTGCACACGAGAATTCCACGGACACGTACGTGGATTGCTTCTGTCTCCCAGAC
>Sobic.009G197300 
ACTTAATTATATACAACTTTAGTTTTGGTCATTTATCCATTTGAGGTCATTTGAAAAAAATAATTTTAAATGTGAGAAATTCAAACAAAAATTTTCATAG
ATATATAGATGATTTCAAATAAAAAAGTTGTAACTACAAAGTTACATAACTTTTTTAGATCTACAACTTTTATTTTGATAGTTTCTACATATGAGGTTAT
TTGAAAATTTTGAATTTGAATTGTGAGAAAATTCATAACGTAATTTTCCTTGGATATAATATTTCAAATATATAAAAGATAACTGAAAATAACTACCTAA
CTCTGTATACACTACTACTAAAGAGAACTCACATATGGTCAAGTCAGATTTTTGAAGGTAGGCACGGTGTCCGCCTCTACAACAACAACAACATTGTTTG
ATATTTTTGGAGGCAGTTAAGTGTCTGTTCCTAGAAATCTATACCTAATATTAAACATGCAAATTTTCTCTCCACTCATTTTTTTGTCCACGTCCATTTA
GCTAGCATGACAGTGGAGACTTTCCTCCCAGGACTCATAACCCATACTAATACAAGTTAATACGAGTTATGACAACTCACATCTAACAATGATGAGTATA
TCAGTATATGGAATCTAATTTAGGTTGTGCTCTGTGTATCTCGTATGTGGTCTGGACTCATGACCTGTGGTTACAAAAACTCAGCATTTAACAATGATAT
GAAGTCATATTCCTATATGTATTGGTTCTGTTACAATGCATGGACACATTTACTAGTAGATTAAAAACAAAAAGAAAGAAAAAACATGTCGCCAAGCCCA
TTGAGCCCATCCACGCATTGCTGAGAGAGAGGATTATGGTGGGCTAGGGTTTTATTTCGAACCTCTTTGTCTCTCTCCGGCCCCTCTCTTTCATTACCAC
ATCAGCAAAAAATTCTACGTGGCACTGCGTGAGACGGAGTATGAGACCGGTGAAGTGTAATGATGTACTTTCCCTAAAGGAGTTAATAAAGAATGGTGTT
ACCACAAAAGTTTCTACTTAGCTTAAAAGATAATAAATCTGAGTAACTGACAAGACCAAAATTTGAATATCAAACTATCTTTTATGACACCATAAGATTA
TCCCACCTAAGAATAGCCTGTATGGGAGCCCATAATGGTTTTTTTACATGGGGTCAATGTTTTTTTACATGGGGGAGCATAATGGTTGATGCACCATTTA
GAATACAAATATCCTATAATTTTATTCTACGCTGAAAGTATTGCAGGATAAAAATCCATGTACTACATAAGCATCAAATGAGTCAACTAAATATGCTCAA
AGTTTTCTGTAGTTTCTTTTAGTTTTACTCAAAGCTTGTCCAAATCGTCAGTTCGTTGCAAACCAGACGGAGTATAGTAGATACGTAGCAAAGGGTCCAA
GCACAAGGCCACTAGCTAGCCGCCTATAAATACATACATATGACTCGGCTGTTGGAGAGCCAAGCTAAACAGAATTACAGAAGGGATCAACAGAGGCAAT
>Sobic.008G157800 
AACAAATACACGAACGGGTTGCATGCATCACCACCAAAAGTGACATCTCAGCGTCTAGCATTTTGCTTATTTCCTTTGCTGCTCTGTGTTGTGTAATATT
TGAGATAGTGAAGGGACAATCCTAATGCAGGTTGGTTTTAGGTACACCCTCTGTTTTGAGTTGTACTATGCACCTATATATACACTATGTCTAGATATAT
ACATAGTAAAGTTTTGAATCTGAAAAAGCCAAAACAACTAACAATTTAGAACGGTTACAACTTGGCCCTTTTCAATGGGGATCAGAGGCAAAGTTTAAAA
ATCATGTCTATCGATTAGGAGGTGTCTATAATTTTATCAATCTTAAGATGTGCCAATCGGTGTAGTCTCACACCGTGTTCATGCTAGCATATCCTTACAT
GCGTTCATTGGTGAATGTACATGTGTATGTATGTATTTATGTATGACGCAAAATTGCAAGACTAGAAAAAACACCTTCATGGCTACGTCATATGAATGTA
TGATGCAATGGTGCATGCATCATCTTGTTGCACTTATTAAATTAAGGTAATATAATAAGGTAGTTTGTTTAAGATTCTCTTTCTTTAAGATTCTCTCACC
TCTATCAAATCACATAAGAACGTTCATATGATGTATGATACAGTGGTACATGTACCATCTTTGCACTTATTAAGTTAAGCTAATATAATAAGATAGTTTC
TTTAAGGTTTTCTCACCTCTCTATCAAATCATGTAAAAACCTTCGAGGCACTGCATAAGTCATGGTTTGTGGAAAAGTTACCATAATCTATAAGATATGA
AAAATCTAATGTATATAAGCTATATGTTGTTGAAAAACTATACTTTTTTGAAGCAACTCTAAAACACCTATCTATTTCCGCTCATTTTAAAAAGTAGAAA
GCCGAAAGCCAAAGTAGGGTCCAAGGATGTCCCAAAGATTATACTATGCGAAAACAACTTTTGAAAAAACAGTTTTAGGTTCCACCTGTTTGGTTTGCGT
TTTTCTTTTGGTAGCAAAAACACTTTCTCTATATGTACCAAATACAACCTCAATCTATATAAGAAGACTAATAATGAGGATCGAGTCGTGTAGATAGGCA
GGAGTTTGTAAAAGCATTGTTTGGAGGCAGTTGAAGAGTGAACTCTTACTTAACTTGCATCCACTCACAAAGGCCGGCTTAAGAGCTTGTGAACATATTG
ACTACATTGAAAAGAACTAAGTAGGCTTGAAGAAATATTAGAATGAGATAGATATTACATCTATACATCTTTTCTTGAAACCTTATACGAATAAAGAATA
AGAACCATTTGCAACTAAAGTTAGCACAAAAAGTCTGGGTGCATTTCTTGGCCATGTGTGGGGTCACCTGCTCAGATCGAGGAATATCAAGGGCTATATA
TACCCTACTAGACCGTCGGGAGCTATAACAGCTATCGATCATCCTTTTCTTCTCATTCTAATCTGGTGTAATATTCATCAGAACATAATAGTCTCGAACC
>Sobic.008G157500 
TACATAGCAATTTGAAGAAGCAAATCCAACCGCAGATGTCACTACCTGTCGGATAGCAATCCAGCGGTACCTATAGTATGAAAGGTACTCCCTCTATCCC
TTTTAATTGTCGTTGTTGGTGTGCGTACCACAAGTTTGACTCGATTTGTAGAAAAGACGTGCAACATGTGTATCTCCAAATAAATTTGTTAAAAAACTAG
ATTCAAATATCTTTCTAATGATACTAATTATGTATTATAAATATTAATATTTTTTAATATATAATTGCCGGCAGTTGTTTTTCGGGAAGCGCAAGCGACA
ATTAAAAAGGGACGGAGAGAGTAGCAAATAAGTAAGGGAAAAAAAACAATGTGGGTTGTAATGTGAGTCCAATTGGCATCATGCTTATTACCTCACCTAG
TGACGTGACACCGTACCTCCCTATCGTTCGACTGTGGGGACATGGCTGTCCCGTTCAACTGAATCAATTCTCAGTTATATTTGCAAAATCCCATGTATAA
TGTCAGTGTCGCTGCACGGTCCTCTGCCTGTCCAACACTAGAGAGAGTTGGAATGAAGGCAAATGCCTATCAACAGACGTCATACGTCATATATATATAT
ATATATATATATATATATATATATATATATATATATATATATATATATATATATCCCTACACATTGGACGCTTGTCAACAAGGGTCACCTGTCAGAGACT
GACAGATGTGCTCGGATCCAACAATTGTGGTTGGCTGATCTGCCGCCATGATCGCTACATATCGCTGCTATCTAACAAACAACAATTCCCTTCTCTTGAG
TGGTGTTCTTGACTTGCGTAGTAGATTAGAATAGAAGGACATGGACATGCATTTGGGAGCTTGCTTAGCTGCTTGTTGCCTCTGGCCAACTATTACTCTC
TGAACCTCGGAGTATCAATTGAAGCATTTCTTATTTGGCCCTTTGCAAGACGAGACAACTGGTTGCTATCTACTCGCTCTGTTCATGAAAAACTACAAGG
GTTGTGTGAGTTAAACTAGTTTAACTTTGACCGAGTTTATAATAAATAATATTAATATTTATGTTTTGAACTAAAAATACAAGGGTTGCGTGAGTCAAAC
TAGTTTAACATTGACTGAGTTTATAATGATTTATTAAGAAAATATATTTCATAGTTAATTTAATAGTACTTATTTTGTATTAGAATTGTTAGTAGAATTT
TATGTAATTTAAATCAAACTTTAAATTGTTCCACTTATCGAAAAATGAGAATTACATTCTTTTGTTGATAGAGGGAGTAGCTGGTATCAATAATGTTGTA
ACGTAAAATTTGATATTCTCAAATAAGGATATATACCATTTGCTTGTACGTGGGGTCACTTGCTCAGAAGGACAGCTAGAGGCCTAGTAGGGCTATATAT
TTACTAGACTGGGTGGAGAGCCAAATAAGCCTTCGCTTTGCAATCCCTCCATACAATTTCAGACGTTACCATATAATTGTCCAAACGATCGACCTGAGTC
>Sobic.002G173300 
CGGCGTGCCGACCTTCATACCAACTGCAACACTCGCTGCATCCTGTGACCACTATGCCGGCCGCTCGCTATGCCACCATCCGCGTTGCACAAAGCTCTGG
CCGCGAGCTCGCCACTCCGGCCGCGCGCTCGTTAGGCGCATCGCTCCGCGATGGCGGCGCGTGCTCACCACATCCAATGTCCGCAACGGGCGCCGCTTGC
TATGCAACCCTCCGCATTGGCGTCGCACGCTCGCCGTGCAGCCCTCCCCGAAGCTCCACTGTGTCGTCCCTGTCGTGCTCACTGTACCGGCGCGCACTGA
CCCAAGATGCGCTCCTGTTCGTGGACAACAAAGGTGCTAATGGCGGCGAGGCATAGGATGGCACTAGTGGCCTGGAGGTGCAGCGCAACAAAGCTAGAAC
AATGCAGCGCGCGGTGCCAGATTGCTGCAGCGGCACGGGCGCGTCGCGTGTTGTAGGACTTGGCCGCGATGGGGCGCGAGGTCTATGAGGGCAGCGAGCA
GTGGCAACGGCGGCCCAGCGTGGGAGGCTCAGCGTGAAAAGGTCAGGGAAGTTTTTTTAGCCGTCGGATCTTGCTTCGACATCAGATACACACTCGAAAG
TTACAACGTGACTTGCAGGAGCAACGTTACTGATTCCGGGAACGAGATCCTCTAACATATTGCGAACTATAGCAGAGAGACGTACCTATGCCCGATGACG
TTCATTGGGCATCGAACGGCGCAGTGCATGGACGTTCGCGTCCCTCTAACGTAGTTCCAACTATGTTAGAGGATTTGGTTCCTGCAATCCGAGCCCGCAT
CGGCCAGGGAAGTACCAACAAAATTATATTCTATTATTTGGGCACTAGAGCAAGTAGTTATTCAGCTTCTAGTTTTTCTGGTACCGGTGAAAGTTGGAAT
CACTTGCTGGACTGCTGCAGTGAGAAAGAGTGACTCCCAAAGTCTCTCTCTTATACAAGCACCGCTCAAGCCTCACGCTGCGGAGAGCCTTATGGGCATT
TCCTTTGTTAGTTCTAATCGAGCCGACAAAATAATAGGCTAATTTGCCCCATTAAGATCGATCTGTTCGTGTAGCACGTCTCACAATTGTGCTGCATAAG
CATGCTGAGTGCAAAGATTCCTCATGCTACTCGACCAAGTGTGGCATACTAGCTAGTAGGACAATTAGTGTTATCAGCAGGACATGGTTCATATATTCAT
CACCATGCATGCAAGATGCAAACTGGAAACAAAACAATGCCCGGACTCACAGTTGACTGAAACAGGACAACAACATCTCCTCTGAATCTCTGGCTCCTCC
AACTCCAAGTCTCCAATGCATGGCATCATCAGTGTGCCGGTACGAATTCCAACACTACCACGCCCCAAACTCCATCGCTCACCTGTTTCCCGCTTCACGC
CCCTTCGCCCTCCCTCCAAACTCACTCGGTACCATCCCCTATAAATTTCCCTCTACATCGCAGCTCCTCGCTTCCAAACCCCTGGCAACACCTTGCAACC
>Sobic.007G116800 
TTTTGTGTTTGAAAAAGAAAATAAACAAACGCGTTTGCTGCTTTTCATGTTAACTAAATTTTATCCTAACATAAGAATTAATTGACTTTTCTCATTCCGG
GAGGAAACACAAATTTCATTGTATTATTAGTTAGATAATTCACAAAGAGAATTCAAATTAGTACTTGATAAAGAAAAATAAGTTTAACAACAAACGACCT
AGTAGTGCATACTAGTAATATTGTGCGGAATGATAAAAGACAAGAAAATCACAAAAAAAAAATTGGTTGGAATAACACATTGTGCGCTACCAAGCCAGCT
CCCGTGTTTTTTTTTCTTTTTGACAACAAGTCAGCTCCCGTGTTGTTCATCACCAAGTACTACGCGTATCTTTTTTTCGAGTAACAAGTTGCTCCTAGGT
GGCCTCGTCGGGCTGCAAAATTGCCGTCCATGTGTCTGCCCCTGTTGTTGCATCTACAAGTTTATTGGTTTGTCTGAAAAGTCATAGTTTAAAGTATTGT
TCGCTAATTTATTGTGAGAGAAAAACACTACTAAATGTCAAACAGATTTAGTAAATAAGCTCAAACAAATAGGCTCTATATCGTCGTGCCCTATGCATCG
ACGATTGTGCTATGTAATCTTTGCTACGTCATCCATGAGCAAAAGGTCTTTATAGGATATTCCAGTTCTCCATCACTGACATCGAGCTCTAACATTATGG
TCATACCTTCTGTCTGTAGCGCTGGCTTTTAAGTAGTCGTGTCAACTCGGATTGCTCACCTTCAAGCTAGACACATCTGCCTCCGCATAGCTTCTCCTTT
GTCTAGCACGATCACATCTTATGTGTCATGGTCTCTTATCCACCTATTTTGTCTAATCTGACAATCGTGAGTTGCATCGGCACCTTCTACCCTTGTCATT
CTGTGCACTACAACCGTCGATGATGCATGTTTGCGGCTCTCTACCTCATACGTCCAGTATTAGCAACATTGGTGTGTGCCTTCATCCACGACGTGGTCCC
GACCTGGTAACTTCGAATTACATCAACCCTCCCTGGCTTGTGTCGTCATCTTTGACAGCCTTGACTGCAACGATGTTGACATCCCCTTGTTGCACGATTG
TCTTCAACTTTTTTTTTCTAGTCTCACCGTCTGCAACGCTCCTGTTATGACTACGAGGCTATATTTGAGTAAGAATAGTACCACGATATCCATCCACGTG
CGGTGTTAGTCATATATATTTTATATAATTAGTCTATAAAACTTAATGCAATGCAAATTCCACCAATTCTATTCTCACCGAAAATCCAAGCAAAAAGTTT
TTTTCTAAATAAAATAAATCAGAGGAAGAGCGCGGGAGGGGAATACAGTATTTGCCAATTTTCCGACAACTGTCTTCCTTTTTTTTTGAACTAAACAATA
CCTGTCTTTTGCCATCCTGTCACTCACTCACACACTCCCCACACTCTTGCTTATTAGCCCGTCGTCCTCTTCTCTCTCAATCCCCATCCCCAAATCTCCC
>Sobic.008G157600 
CTGAAGAAGAAGACAAGATTATCTGGACCTTAGAAAGCTTTGGTGAATACACTGCTCGGTCAGCCTACCTGATCCAGTTTGAAGGGCAAACAAGGTCAAA
TTTCCCAAACCTGATTTGGAAGGCCTGGGCAACCCCTAACTGTAAATTTTTCATCTGGCTGCTTCTGCAAGACAGACTTTGGACATCGCAACGTTTACAG
CTAAGAGGTTGGATCAACAACTATTTTTGTGCGCTCTGTGAGAGAAACCTAGAGACTGCGCACCATCTTTTCTTTGAATGCCCAGTAGCAAGGAAGGTCT
GGTCTCTGGTTGCTGCATGGAGTGGATGTCAGATGCTGCACCCACAATCTTGGCATGAAGATAATGATTTGGAAGGTTGCTTCTCGCAGCTAGTAGAGAA
TGGTAACAAAATGGGTCACTCCTTGGCAATTCTAACTCTTTGGACCTTATGGAATGAAAGAAATGCAATTATTTTCAGAAATAGCAGGAGGAATGAGCGG
GGCATTTTCTTCAAGATAAAAGAGGATTGTTACCTCTGGTCGATTTCAGGCGGGCATGCCCTTAAACCTTTGTCAGTTGCTACTGTTCCTTTTATGTAAT
AGTCCATTGTTAGGTACCATTTGAAACCTCCATGGCCTAGGCCATGGCTGGTCGCGCTCCTCGCGCATGTAATCTGCTGTTGTGCTGACTCTTTCTTATG
ATAATCCAAAGCCGGATTTCCAGATCTTTCAAAAAAAAAAAGAAAACAGAAAGGCAAAAGAACTAAAAACCAATTTCTCTGACAGTTAGGGGATGGGAAA
ACAAACCTTATTACTACAAATGCTTAGCCGAGATTTGCATAACGTTTAACCATATTTTCTCTGCTCATTGGACGCTTGTCGACCAGGGTCACGGATCGAT
CGGAGAGTGACCGATGTGCTCGGCTCCAACAATCGTGGTTCGCTGATCTGCTGCCATGATGGATACATGCATGGCTGCTAGATAACAAACAACTAACAAT
CCCCTTCTCATTTGAGTGGTGCTCTTGACTTGCGTAGTAGATTAGAATAGCAAGGACATGGACATGCATTTGGGAGCTAGCTTAGCTGCTTGTTGCCTCT
GGCCTACATTCTCTGAACCTCGCAGTATTAATTGAAGCATGTCGTCATTGTTTGTGTCCTGCGACAAGACAACTAATTGGTTGCTATCTAGGAGTGGCTA
CTTATCAACATGTTGGTGTTCTCGACAATGTTGTAGCTAGTATAAACAACGAGGATATATAGCATTTTCCTGTGGGGCCACTTGCTCAGAGGGACAGCGG
GAGGCCTAGTAGAACTATATATTTACTAGACTGGTGGGGAGCCAAAGCCTGTGCTTAGCGATCTCTCTCTATATTTGTTTTCGAAAGATCCGTTGCTGGC
GTTCATTGTTAAGAGTAGCGATCTCTCCATACATACTATGCTAGTCCCTCTAGAGAAATTTCAGAAGTTACCAATTGAGACCTAAAGACCGACCTGAATC
>Sobic.002G040200 
GTTCACATGTTATAAATGTGATGTTCTATGATGTTTTTATGTCTGTGGCTGTGATGTTTTATGATATTTTTTGTGATGTCCGTGTAGTATACATGTGATG
TTCACGTCGTATATAATGATGTTCTATGATGTATTTCGTGATGTTCATGTAGAATACATGTGGTGTTCTATTACGTGTTTGTGATGTTCTACGGTTCTAG
TGGTGTTTACTTACTATATACGTGATGTTCTACAATATATTTAGTGATGTTCACTTACTATATATGTGATGTTCTATTATGTATTTAGTTGTATCTATGG
TTTATTTAATGTTGTTCGTGTAGTATATATGTTCTATTATGTTTTCTATGTTTGCACAATGTATGATGTTCTATAATATATTTAGTGATTTTTTATGGTG
TATTTACTGTTATTCACTTAGTATATGTGATATTCTATAGTCTATTTTAGGACGTTTAAAAAGTATACGTGTTATATTCATTTTTATTTTTCTTTATTAT
GTTTTCTCTTATGCTTTACTCTAAATTTTATTGTTATTTACTATTTAAGTTATCTGTCTATATTTATTTTTATATTATATTATCATCAATCTAAACTAGA
ATATTATTATTCTAAACTGAGAACATTTTTTTATTGAAGACGGAACATTGTTTCTATAAACCTAGAACATCATCTCTGCTCAATAATGTTCTATCTTCAT
AAGATAAATGTTCGTTAATAAAATATTATCTAAATATATCCATGTGGGATCTTATTTTGAAGGATTTATTGTAACAAAACCGATGGTGCAATCGGAATTT
AATTTGAATGATTACTATAAAAGTTATGGCTTTTTTAAAATCTGTTTAAAACTATCTGCAAGCGCCAGTTCAGATGACGTGGGATGAGATGAGTGTGAAT
CAAAATCTGCCGCGTGCTACTATTGGACTGTAGGTGCTAGGCGGGAAAATCTATTGGTAAACAACAAAAAAATTTGGCGGGAGTCTGCCGGACGACGGAA
TCGGTCCGAACGCCGGACCCGAAGAGCCCCCGACATATCGGGTGATATGGAATCAACCGACGCAAGGCGATTCTGGTGCACGCACAATTTTTTTTTACCT
TATCGTGATGAATTCATATTTCTTGGGATTAACTGAACTATATACCATTTCATGATGACTTAAGGCCTTGTTTAGATCTATTTTTTTTTTGAATTTTGAC
ATCGTAGTATTTTCGTTTTTATTTAATAAACATTGTTCAATCATGAAATAACTAGACTTAAAAATTCGTCTTACAATTTACAGACAAACTATGTAATTAG
TTTTTATTTTTATTTATATTTAATGCTCTATGCATGTGTCGTAATATTCGATGTAATAGAGAATCTTGAAAAGTTTTTGATTTTTTATAAACAAGGCCTT
AACAAAGAGCCACCATGTATATTGCATTGCAGCAACGGATGCTGCTGCTGTGGCGAGGCCGCCATCACGCGGCGGCCATGGCCTGCATGTCGAGCCCGGG
>orange1.1g018131m
CGCAACCAATTTTGGTTCAAAACTCTGAAGATTGCTAGTACAAAGAAATTCAATCCAATTGGCAAATGGTAAACGATCATTAATGAGGGGATAGTGACGT
TATCATATCTTAAGCTTTTGTGTTTCCTCCGGAAAGGTCAAAAATGATATTTTACTAATCAACTTAACGATGCTAAAGAAAAATTAGTAAAGTAGTAGAT
TTTCGAAATATATAATAGTAAAAATATAAACTATTATACTACAATACTTCCTACAGTAATTTGATATTTTATAATTTTTAAAGTAATCAAACAATAATAA
TCTTTGTGCTTGATAGGTTTTTAACCTTTCTTTTTTTCAAATGACAAAAAAGAAAAGAAAAGAAAAACGTTGTGTGAAGTTAGCAACATACCTGACGTAA
TCTTTTTCTTTTCCCTTTTTTTTTGTTGACGTTTTACTTGAGTCACCGAACGCATGGGAACTTTTGTCATTCCTAACACCATAAATTGCATACTCGTACA
CTGTGGTGGTTGAAATTATAATACAACGGCAATTCCATAATTGCCGTATTGAGCAGAGGCCTATTTCATACTAATAAATCATATACGAATCTAGTTTGAA
GCAATGTTGTCACTTGCCACCACTTGCCACATAGCTTTCATTCATCATCCATGCATATCCTAACAACTATTCCGGTTCTAAATTTCATCTCTTATGCATT
TCCCACCACTTAATGATAGGCGTCTTGGATACTGCTTTTTCATTAAATGCTTGGGACATAAGCTAAAAATTGACAATAACAGCACAAACAAGAATACATA
CAAATTTATTTCCCCTCCAAAGAAAAATAGAAATATTAAGAATCATAAGATACCCGATACTTGAATTTAGTATAAGTAGTTTGCAGGTAATTCAAGCATA
CACCAAATATGGGAGCAAATATCACATGTTACGAGCATAGCTTCTAGAATGTGCTATTATAGAACTGATTTATGTAGGTTCCGATAGATAACTAAAACAA
TATATGTCAGTATGGAAGTCCTTAAGTTCATTGATTTTAAATGTAATAATGCCCATAATGAGATTGATGCTCACCTTCAACTCCTACTAAACTACAATAA
ATAAGGTAGTTGTTCGATAATTTGACCACTTTTCCTCAATTCATTAAACATATCAGCAGCCTGAAAGTTATTTTGTTTTCATGCAGTGGGTAATATCTTC
AAATTCAAATTGAAGACAAATTTGCCAATTCTTACTTGTTGACAAGTGCAGGGATGAAACCGCCCTCTCTTTAGACCACCCACCTGTCTGATTGAGTACA
ACTGCATTTAAATCAGCAAGCCAGTGGCAGTTGAGGATATTAAACCAGTAGTGACTGTTGCTGATGATACGACATTTAGTCCGCAACATTTCCCTTATAA
ATGAAGCAACCCATTTGCTCTTCTTAGCATGAAAGCCTAGATTTTAGATTACATACTATCTTGTATTCTGGGTGTCTTTTAAAACATACTCAAAGCTATA
>orange1.1g023233m
TATCAAATTCAATCATTTATATTTTCACAGCAATTTAACATAAAAATAAGATTTACCAAACATATATGACTGCTTTTAAAATTTACAAAACCTTTAAAAA
TAAATTTTACCAAATATTTAACTGATTCTCTTCACATCTAATTATTTCTATAGTCCAGTTAACAACAATTATTTAAAAAAAACTACAGTTACCAAAATTA
CCTTAAGCCTTTGAAGCTTTTTATACTATTAGAATGAAAAATCTAGCTAGAGTTTAGGATGGCAATGGGGTAGGGTAGGGTGGAGGTGGGAAGGCCTACC
TCATTCCCCACCCCATTAAAAATTTCACCTTCATTCTTCATCTCATCCCCTATCTCATCTCCCAATAAATTTAGTGGGAGTGAGGATAAGGAATCTGAGG
ATAAGGAATCTGCATGTAGGGAATGATTTCTTCATCCTCATCTCATTCCCTATTTACTTGTTTTATCTCATTCCCTATTTACTTGTTTTATAGTATGGAT
ATATAAATGATTTCAATAAATTCAAATTAGAGACTTAAATAAAATCATTACCATATCATAAAGTGTTTAAATTATTTTAAAAAATCTCCAAAAGGTTAAA
AAAATTAAAACTAAAAACTGTTTGAAGAGAGCAACACCCTAAGAGAGAAAAGAAAACATAACAATATTTTAGGGTTAAATAAATATTATAATGTAGGATT
TCCTTTTAGTTATAACTTATTTATATTAGGTAAAAATAAAAATAAAAATTATTAACTAACATTGTAATTGATAAAACAAAAATTATTGAAAAAAATTAAA
AATATATTCATATATAATGGGGATTGGGGTGGGGGTGGAGTGAGTAATACAAAACTAAATACATCCCGTTAAGAATTTGGAGATTATTTTTCTCTCGTTT
CCCATCTCATTTTTTAAAAATTATTCAAAATTCACCTCATTTGAGATGGGGCCTTATAAAACTACAAATTCATGGAGGATTTTGCTATCTCTACTGAGTT
CTTATTTATGTTTTCATTGTACTTCTAAAAGAATTTTGATGTGTTTGCATTTGGTCTTTCAAAGAAAAAATGTTGAGAATCTTAAAAGAATAAGGACAAA
TGAAGTTGCTGACTCTTTTTTCTTTTTCTTTTTAAATAGCCTAAGTCTAATCCTTTGAAAAGGATTTTAAATTGGGATTAAGACTTTAAAAAAAAAGATT
AGCATTAAGAGACTTTTTTTTCCCAACTCTTATGGTGCATTAACAAAATTAAATGATTTTTTTTTCTTGTCTACAATAACCATCCACCATGATCTATGAA
TTTAATTTGCACCTGAAAAGCTTAGATTAGAAAAAAAAATCCTAATTAATGATTGTTATTTTGACTTTATATTTTATGATATAATATATGACAAGATGTT
ACCCAATTTTTATGTATATTAGTTAAATAAAATACCCATACGCTTAACCAGATTCTTTGAATAGCAGAAGCAGCAAGCGCTCTCAAGACCAAGCACAGAT
>orange1.1g036311m
CAATTTGGGTGATTTCATATACAAAACGCATTCACTATCAATTGAACTACATTCAAAGGACAAAATGATGGTACTCTCCCCCACCATTCCTTGATTACCT
TAATGTTTGTGCATGTATCTATAATAAAGCACGATACTGTTAAATTAATTTTTTTTTTTTTGAAAGATGTTACATTAATATTACTTGAATGATTATAAAA
ATTATAGCGAAGATTAAGACAAAAGAAAAAAAATGTAAATTACTTTTGATATAGAAAGAGTAAATGTACAGTTTATTCACCCAAGTTTGAAAGAATTATT
TGGATGAAAAAGGGTTTGTTTCTAAATTAACCGTTACCAACACTGAACAAACCTAAACAAATCTTTAGGAAATTGAACCACGACCAATCGCGCTCGCAGG
CGTAGGTCGAAAAATAACAAGGTGGGGTAATTTGTTAAGCTTTGATTCATCAGCTAGAATTTCTAATTCTACAAAATAATGTCATTTTCATGAATCTTGT
CATATTCCTGAACGCATGCAGATAATGTTGATCATACTAATAATGCAAATTGAAAAGAGGGTTCACGAAAAGGATCCACCAACTTCTTCTTCCGCAAAAA
TAAAACAAAATAAAACAAAAAAAAAAAAAAAGTTTATTAGTGGCTAAACGCGTCTGAATCGATTTTTAAAAGAGGGACTAAATATATATTCTCCATTCGA
TGGGTGCCACGAAGCAAACGAGTACGAAAGACGCGGCTCTGAAAAATTACCTGTCAATTTAAATGTCTTTCGCTTTTGCGCACTCCACGTCATTTAGGAA
AAGCCCCTTTTACTACAGAGAAAAATTACCTGTCAATTTAAATGTCTTTCGCTTTGACGAAGGGAAATAAGTTTTTCTTCGAGTCATGCTTGGGCACATG
GGATGTGCTTGCTTTTCAAGACTTTACTGTATAAATGATACTTAGTTTTGAAATTGGATTCCTCTTTTTTTTTCTTTTTTTTTCTTGCATTTCAATTAAA
AAATTGGAAATATTAATGACATGGTTTAAAATTCAATTTTTTTTTTTTTAACACCGGTCTAATAATTCTGTATAGACTACTTAAAAGGTTTAAAGATAAA
TTGACCTAATTTATCCGTTAAAGATCATGAATAATTTTCTGTATAGACTACTCAACAGCTGATGTCGTGTTTTCCTTTTTTTTTTCTTTTTTTTTGGGGT
CGAATATGACTATTAGCTGACTAATTAAGTATGTAACTTATTTTATTGCATTTATTTTTATTCAAATGTCATTTGTGAGATTTTAAAATCAAATGGAGCT
ATCATCGAATAGGCGCTTTGCCAGCAAGGCGTTCTTTAATCACGTTGAAAACCGAAATCCCCCATCTTAAATTAAAAGCAGTGAGCGAGCAGTGAACAGG
GAGGTCTCAGTCTCACTATAAATTTTTTCTATCTACAAGACCAACAAGCACAAAGCACGCCAACATTCTCTCTCCCTCTGTTCTCTTCTGTAAAACAATA
>orange1.1g037848m
CATCTACATCCTACTGGGTTGTAGACATTCGCTTATTAATTATTATAGAAAAAATAGCAGTGGCATGGTATATCTCCTTAAAAAAGAACAATGGTGTGGG
CATTATTCAAACTTCAATTTAATTTTTACGGCTGTTTTGCCCCACTTTCATTTATGGCATCGCTGTTAAAGACAGCAACCAACCATCAATTTGATTGCAC
GACTTAATCGTTGGGTTTGAGGTATGGTGGATTAAAAGTCAGAATTATTGTAAAACAAAGAATTATATCTATAGATAAAATTTGATAATAAGTACAAAAT
TAAAAATTTAAAAAAATTATATATTTTTCATCTTATAAATGAGTTAAAAAATAATTTAACTTCTAAACTACATCAGCAAATATCTATAGAATAATTTTTT
ATTTATAATTACCATAATTCTAAACAAGCATAACGATAATTGCTAGATTACAACAATAATATTTATTTTTATAATCGTGCTGTTATCGTCCATGTCCAAC
ATTAATGTTTAATAATGCAAACTTCGGTGACCTACACGTGGGGTGGACCTCCTAGATAATGGGGATAGATAGGGGTTACTGAGTTCCACACTGCACTAGT
TCTCAAATGCTACTGCTTGTGGATATGTCTTTCAAGTCAAAAGAGAAGCATCTCTGTGTTGGTAGTATTATAAAAAAAATTATTATAAATTAAAAATTCT
AGAAACCATCAAAACTATGAATTTTCTACATGATTTTGGCTTTTCCCTCAAATCCAACAGACATTGTTCAATTTATAAATCATCTTGCTCGCTTACCTGC
TTGCTTACTCTAACTACTTGCTCAGTGTTTCGATAGTCGTGTTCCCGATTCAAATAAGTCCAAACTCCACCACTTCCCACATTTGATTTGAGAAAACCAT
GTTATGGCAGAGGTTCCCTGCTTATCCTCCCACTAGGTCAAGTAATTAACTGGTTTTTCATAACCCTAGATTCAGCCACCATTTTCCTTGACACTGTCAA
ACGGCACCCACCGATATTGAGAGTCTTCTTACTCAAAATGTGTGGTTTCTAAAATTTTCTCCCTTTTTTTAATCTCTTCTCTTTCATTAGGAGATCTTTG
AATTGTAACTGCTTTTACCGTGCTAAAGGCTAAAGCTAAGATGTGAGATCTGATATTGACTTAAATTCCACATCCTCTTAAATTTCAGGATTTTTTATTT
ATGTATATGAAAAACTACCCGTTAGCTGAAAATCACCTCATTTTTATTAACAGCTTAATGTTTGGCGATCAATTCAAAAATCAATTTATTGATCGGTTGA
ATTAATTTCTATAAATAAAATAAATTCTCGATTATTGTAATTATATTTTTTAATTTACTATCTTTGTATTAATTGAGCTTTTAAATTTGTATTTGAAAAA
AGAAAAAAAAATTTGTCTCTCAACCTCTTACAATCTTTATCTTTAGTAGTATTTGGTGAAATAAACACTAAGGCGTAGCTTTCGCTAAAAGGACAAGAAA
>Glyma.14G141000
AATTTTTATCGAAACATATTAATATTCGATAGAATAATATTGAGATATATTATAAAAAAATTTATACTTTAGATTAACAACTAATATTAATCTCGTATAT
TTTCCACGTTCAGATGAGTACCTTTAAAATTTTCCTCCCATAGTGATTTATTGGAGTTGAACAAATTAAAATTAATTCCTATAAAAAGTTACATGTAGTA
TACATTAAAAAAAGAGAGTCTAAACTCTTTAATGGCCTGCTTGTTTACCTTTGAAAATGACTAACAACTGTCGTTCTGCCCCTAATAAATTTGAGTAGTT
GTTTGTTATTTGATGCAAAGAATTATCCTGTTAAATCATATCAATACAATAAAAACTGAGACATGCTTTAAAAAGTTTGAGGGTAGTACTATATAAATTA
TAATATTAAAACACATATAACTAAAATTAAAATATATTTTAAGAGTTTAATTTTTATCTACTATCAATAAAAAAATTTACACAATCAACTAAAAAAATAT
ATATTTTTGAAAGAATTATTATAAAACTCAATAAATATACTTTACGTGAAAATTTGTCATAAGATGACATTGTAAGAAAAAAAACCTTGTACTCCCATCT
AATTAAATTCATATATTTAATGAATTTATTTAAAATAAATAATATCAATGTAAATATTATATCAATAAAATATTATCGATTAAGTTAAAAGAAATTATTA
ATAATACATCTATATTGAAAGAAATATAATTTTACCCTCGTTGCCCATCTGTCCAAAAGTACTTATGACAAATTAAAGTCGTCGAAGCAGCGACAGTTGA
AGTTATTAAAAATGTATGACAAATTTGGTAGTCGATCGATCGGATGCTATTTGAACTTTCGACCGACCTTATCAGGAAACCATTCTTTCTAGAATATTTA
TTTTAGTAATTTTATAATGTCAATAAAAAATATTACATATAAATAAATATATGAAATATTATAAAAAATTAGAAACATGTAATATGTTTTTATTCAAAAG
CGATTAAGAAAACATTACTAGAAAAAAGTTATAAGGGAATTTAAAATTATATTTTTTAACATTATAATCATTATATCCAAGGACAGATTTTAAGAGAAGT
TATATACACATTTAATTTTCCCTTTAAAAATTTAGGTAGTTATATAATTTGTTATCATAACTACGTGTATCAATAAAGTCCTATACAATTGAGTTTCTTA
GAGAAGTTGTATTCATTTTGGTGATCTATCAATGAAATTAATTTCTGAAAATAAAAACTGATTAAAGATATCTTTAATATATAAAAGGTATACAATTATG
AATGTTGAAGTGTAATTATTTGTGACCCATATCCTTAACCTGAATTTTGGATTCGCGTGATTATATCTCGGCTATATAAATGCTGCGTGAGGCACATAAG
GATCCTCATTCCTATCTCAAGTCTCACTTTTTTCAGCTTCTCTAAATTCTCTGTCTACTTCACCAAGCACTTTTGGTTGCAGCTTTGGTTAATTTCCAAT
>Glyma.06G081100
TCAATGTGTCTTAGTCATCTTGTCATATATACTGTGTCGTATACTGAACATGGTAAAAGAAAGAAAATGTTTCGTTCATATCAACAAGACAACACATATA
TACCAATATTAATTAGCAGGTGGTTGATTAGCCCTTATCAAATATATGACCGTATCAAGTTATTGGTTTTTCTGTAGCCACGTCCGTCACTCCATGTCCA
CAGAAACTTGACCTTAATTAGAGGACAAGCACTCCATTGTTTTATATAAAGAGAGAAAGAATCAATTTATAGAGAGTAACTCTTTAATGAAATCTAATTA
ATAAAATTAATGATTTATTATAATCATTAGATTTAAAAAATATAAATAATGAAAAAGAAAAGTAACTCTTAATAGAAGGTGATTATTTTTCTTGTATAAT
TTATTTTATATTTAATAATCAATCAATTATTACTTATGTTAATCGTTGTTAGTTTTTGAAAAAAATTGTTCATGATTTTTATAGTTACAAAAATCTTACC
TTTTATTTCTTACATTTAAAAATAATCTATTTTAATCCATTTACAAATACTTTCAAGTTTGTTTTGGTCTTGGAGATTCGAGTAAAAGCCTAAAAGGATA
CAGTACTACATAGCGGAAAAGAAGAAAGCCACACTCTGAGCGAAATTAAATCATGACACACAACACCCGGTCACCCGGTCACCCGGTACCGCTAATAAAT
TTTAGTAGTTGTTTGTTATCTGGTCCATTTCGATTGGGTGAATCAAAACAACGATATATTTCAGTTGACCTCCAATGATACGTGTCACTCGTCATCAATC
GATCAATGTCCAATTATAAATCAAGATCAACGTTGCCTGATTTGATTAAATAATTCATGAATAATTTTATTGAGAGACAAAATCTAAAATTAGAGATTAA
ATAAGAGATTAAATTTACAATTTTACTTATAAAAAAATGTAAAGTTCATTTAATAATCAAGATAAAAAAATATGAGATAGTAAAGTAAGAGTAGAAAAGA
AGATTAGCATAATAAATTCCCTAAATATTTATGGATCCTTAAAATTTTAATAAATATTAACTTTCTGATTATTCCTAAAAAACATATTTTATTTTTAATT
TTAACTTGTGTCGTAATCATAGCATAATTAAAAAAAAAAAAACATTTGTAAATAGTCTCGTCGCCTACTACCCATTCTCAGGTACCCACGTTCTCAATAT
CACTAACTTAAGTTCATTATCTCTACCTACTTATTTAAAGACACTACATCAGTGAACCCAGGGCAGTTGAGGTATTTAATTAAAATGTATGATAATATTG
GTGGTAAGTTAACGTTTAACTGTTTAAGGAACAGATTCTAGAATTTCTTAATTAAGTGTAACTGTATATTCGGCATATAAATATGCCATGAGGGCAAGCC
TCTCCGAGTACATCTTAATTTCTCCCTAGCTTTGCTTATAGTTCCTGTATTAATTTTTCTCTCCCTGAGATTACCAAGCTCTGCAACTTTGCTTCTCAAC
>Glyma.14G140900
AATAGAATAATATTATATTATTTAGCTCTTAACTTTTTATTCTTAAAATTTTTATTCTTATTTTTAAATTATTGTCTTTATACTTTTATACTTTTTATTT
TATTTTAATTTGTTAGATTATTTTTCAACACTATTTTTATGTTTGAAAAAAAAATCTAAAGTTAAACTTCTTAGCTCAGCTTTATGTTCTAAAACTACTT
TTAAATTCTTTAAAGTTGATTACATATGCAATTTCTTTTCATTGGGTATATGATCTTTTACTTTTTATTAGTCTAAATTTTAAATGGTTAATAGTATAAA
TGTGTGTTTGGTTTCACCTTGTAAAATTTACTGAGTCTAGAATTAATTTTTACATATTTCATTTTATGTTGTAACAGATTTTAAAATTGATTTTGAATTT
ATAATTAATTATGAGTTAAAGTAACTTTGACTAACTTTTACCTTTGATCACAAAAATTTATTAATCAAAATTAATTTTACAAAATCAATTTTAACAACGT
TGTTCTAAACACGCTAAGTTTATCATTGTTATTTTTGTTACTATGTGATGGATTATCGGCCACCTGGTAGTTTATTCTGGTTCCGCCGTGTTAACAGGGT
TGGCCTATGTATATATGGCGGTTCAAGTTCCTGTTTTAGACTTCTACAAAGAAAGAAAAATATATCACTAGTATTTATATAAGTTTTGATATTAGATGAT
TTAGTATAGTGATAATTTACATGTATTTTTTTCTTGGTGAATAAGGTTCAAACCTTGCTGAAAGAAAAAGTATTTATATCCTTTATGGTGCTCCTAATTT
TTGGTTACTTGTATTAGTTTTGAAAAGATTTCTCCTCAAAATTCAAATGAGTCTCATAGTTATAACACCTAATAATTAACGTTTCCCAATTAATCTCTAA
AAAGATTGGTAGGTTTTTTTTCCAGCAAAATACTAATATCATTAAGTAAATGGGTGCAAGGGTACCCCAACCCATGTACTCTAAAAGGATTTGATAGTGT
TAATTGAATAGAGCTAAAATTATCTTAGCTTAAGAGTGCACAATTTGAAGCATAAATAATCTATTGGCCTCACAAAATCACACATGCATCTCAACCTTCT
TCGTAGTAAAAATCTATAGCGTCTCTTGTAATAAATTAAGTAGAACTGTGAGAGAAGCTAAATTGGGGATCACGAAATACATGTTATGGAACTCCTTTTT
ATCTTCTTCCCTTGGTTTGAGCCATATATTCAACCAAACTCTCTTTGTATTTACTTGAATTTAATCAATTCTCGTTCCCCTCTCTTTTTCTACCCATCCG
TCCCTTGCCACATGAAAGCAACTAAAATTCGTTGAACCACGGGTAGTTTAATTGAATTTAAGTTCACAATAAATCTAGTTGATAATTGGTGCTCAATCAC
TATTCATGCAAGCCACTTAAGAAACCATTCACTATATATATAAAGGCTACGAGCCACTTTGTTTCTCAACCTCACTTGATCAATTCTCCAAATACCTAAT
>Glyma.04G079600
ATTTTTTATTTAAATTTATTTGAGTTTTTTATTTGTTAGTAACTACTTTCATTTCATTCATATTATGTATAATAAGTGCAGTGTTGTCTCGAATGAAAGC
ACATAAATTTTATCCAATAGATTTTTTCATATTTGAGATATATATATATATATATATATATATATTATTGATTAAGGAAAAAGATTTATAATTTCACTTT
ATCTAGTTTAAATTTTGTGATATTTTTTTTAAAAAAATAGTTGATTAAATTCTTTTTTTTAAAAAATAAATAAATTTAGTCTCGTTGTCGGTTGTGTTTT
TTCTACTCAAAACTTTTGATATATTATTTTCAATTTAAATATGAGGGTACTTAAGTTGAAATTGTAATATGGAATAATTTTAAAGATTAAAAGTGATAAA
TTTAGTAGAGATTTAATAAAATTATATGATATAGGATAATTTTTTTAACAACAAAGATTAAGGTTTGACAAAAAAATTAAAATAATAAAAAATATATATT
AAAAGAAAATTTAAAAAATATATTACACAAGTATTAAACGAACAGAAGCAATAAATTATAAAAAAATAATAATAATAACAATTAGTCACAATCTATTATT
AACGTCCGTATATATTTATTGCACTTTATATTTGTAGTAGAGTGAGAAGACGAAAAGTTAAAAAAAATATTATGACAAATATATTTCAAGGAACACATTT
ATCAATAAATTAAGATAAAAAAATGACTATTTATCCGTTTAATTAAATATAATCTAGACTAATTGAAGGCAATGTGAAAACGATTAAAACAGCTTGTTCC
ACGGTACACGAGTTTGTACCGTGATTCAGACAGTAACAAATTTTTTTGCTTTTGTTATGTCCCGTATTTATTTTGTTCTGTGCGGTAACCGCTTTACAAA
TCAAACGAGGGACAGTAAATTTTGTCCTGTCCTTTCCCCCAAAATTTTGCTAATCAAATGGGGCCTAAATATTAATGGATCCTTAAAAAGTAGTAAATAT
TACAGTAACTTTCTGATCCTAAATATTACAGTAACCTATTTATAAATTGACCTATTTTTAACCTGTTTTTAATTTTGTGTCATAATTATGCTAAAACCGT
CGAACGTAGCATAATTAACCTAACTGCACTTATTAAAACATTTATAAATAGTGTCGCCGCCTACCCATTCAATTCTCATGTACACGTTCTCAATGACTAT
CTCTATCTTAAGTTCATTATCTCTACCTACTTATTTAAAGACACTACTACATCAGTGAACCCGGGGCAGTTGAGGTATTTAATTAAAATGTATGATAATA
TTGGTGGTAAGTTAAAGTTTAACTGTTTAAGAAACCGATTCTAGAACCTTTTCTTAATTAAGTGTAACTGTATATTCGGCATATAAATATGCTGTGAGGG
CAAGCCTCTCTCAGAACATCTTTCTCCCCAGCTTTGCTTACAGTTCCTATAATTTTTTTTCTCCATTAGATTACCAAGCTCTGCAACTTTGCTTCTCAAC
>Glyma.04G180400
AAATTACTGTGAAGAAAAATTGACTTTTTTTCATTCCTAGATCGGTCCTTGGCCTCAATGATCATGACGCCCTGAATAAAATCCACCATCAATTTGTAGC
CAATAGCCATGCCACTCCCCAAGCCTCCTCAATGATTTTAAGTAATTAATCATATTATTCAAATATTAAATATTTTTAATAATTGTGTTTTATGTTAAGA
ATTTTTTTTTCTACTATACTAATAACACTTCAAGTTTTCTTAACAGTTTTTATACCTTTATTTGCAACTGAATAAAAAAATAGAAAATTTATATGTAATT
TTGTGAAAATAATTTGTACTAAAAATCAATTTTCTTACAAAACAAAATTTGTATAAGAATACATAAAGTAATTAATTTTTTTATGATTTTTTTAATAAAT
TTAAACAAATAATCATTTTCTTTCCAAATTTATAACAAAATTTGTATGAAGTTTTTGTAGAGAAAATTCAAAAGACAATCTCAAAATTCATGGAAAAAGT
TACATTGAAGAAGGTCCACAAAGAAAATTCACAAATTTAAGTCATATTGTGTTTTTAATAGCAACAAGAATATAAAGACATAAAACTAAGGAATTTAAAA
ATACAAAAAAATATATTATAAAAAGTTAATTAATGAATGAAATAGTTAACCTATAACAAGTGTTATTAAATCAACCATAATAACTGATGTTATAAAAACC
AAGAGCTTAAAATGAAATATTAACATAAAATTGTCTATAAAATTAATAATAAAAAAGAAAATATTAAAATTATCCTTTTTTTTTCTCTTCCGATGGCTAA
AATGTTTCAAATTAAAATAATTTATATCTTTTCAATAACTTAAAACCGTTAATAATTAAAGAAAAATAACTTTAAATAATATATAAAAATATTACAAAAA
TCTTATTTATTAGTGATCTCTTTTTATATATAAATAAGAAAAATTTAGGGGGGCATGACTCCCCTCAAGATTAACTAAGCTTCACCACTAATCACAGAGT
ATATACTACATTCAACTCAAGTATTTATCTATCAGAAATAAAATAAAATAATAATGGTATTGGTTGTTCTGTTGGCACAATTTTTTAGAGAGGCTAATCA
AGTTAAAAATACATTAGATATTAGTTTGGAATTTTCAAACTATTCTTTTTCTACTTTTTTTTATCAGAAAAAATAAATAGTTTGAAAACTCCAAACTATT
TTATTTATGTATTCTGTTTTTTATTTCTCATGCTTTATGAGCACATCTTGCTTCCATGTATTAGTTTTTCTTGAGGTTTCTCAGCTTTAAATAAATTTTA
TTTCTAAGCTTTAATAATATTTGAATTAACGAATAAAAATTATTATTTGAATAAAAATTATTATACCTAATAATATATAAAGTCAAATTGTTATAAATTG
ATACGTCTAAATAATAAATGTATAGTTTCTTACAAAATTCGTGTTTCATATCCACCTAAACCATAAGTCCTATTGGCTCAAATGCAACATATGCCTCATA
>Glyma.11G119100 
GATGCTTGAGTTAGATGCATGTGTATGGTACACTGATCGATGAATGAAATTTACAAGTCATCTGAGATTACTGTTAGGCGTATGACTTCTCTGAGCACGT
ATATACAAGACGATGCCAACTTTCATAAATTTCCAGTTGTATCATTTTTCTGGGCACAAGGTTTTTATTTTGTTTAATGTCTGTTTTTCTTTTTATTTTC
TTTTGTGATTGACATAAGCTTTTAACTTGGTATATGATGTGCTAGCTATTAAGTTATAAAGCTGGTAAAAATTTGTGGGCAAAATTTAAATATAATCTAA
TTCTATCTAAATACTGTAACATTTTATTGGGTTGGATTATATCAAAGTTTTGAGAAAGTCATCCAAATCAAATCGCAAATTGTTTTGATCTTTGGGATGA
ATGACATTTTGCCTAATTTAAAAAACGATTCAAATCTATTCGCAATCTAAAACTGAAGAGAGAATGAAAAAGATATTAAAAAAAACATAATAATATAAAA
TATATATTTAGATTGTGAAAATACATGTACATAATACAAGTTATTATGTACTAGTAATAAATTGAAAAAAAAAAACTAGTAATTAATTCAAACTAGCTAG
TTATAAGTACATGATCCAGCAATAATTAGGTTATGCATTATGAGTTTATGACCAAATTTAACTTTAAAACACGAATCAACCCAGATTATTTCGGATATGT
TAGATTTATGAGTCAGGTACTTAGGTAAGGTTAGACTCGTGTTCACCCTTATCGCTTAATTTAGGTGTTGAAATGTCTTTTCAGTTATCGAACTAAATGT
ACTGATTTTCTATTTTCTGCATTATTAAAATGATTATTTTCTTATTATTTTTTTACTTATTATCAAATAATATGAAGATAATATTACGAGTTATTTAAAA
ATCTAATTTTAAGAATTAACTTTGAAAGTTAAAAAATAAAAAATAAATGTATTAGAATGATTTGGATTTTAAAGCACACAAAGAACAGCATTTCTATAAT
TAATCTAATTATGTGATAAGGAGTTCAAAGACCTGTGCATATGAAAAATATGTTGGGTTGGAATAAAAAGGTAAATCTCTTAAATGAATTTTAATATCTT
AATGAATTAATTATTGAGTTTTGGTTGAAAAATACTTTGGGTTCATTTGTTTTTTTTACAATTATCAACTAATTAATCAAAAATCATATTTTGTTTCATA
CTAAAAGTAGTTATACAAAAATTAACAAACTTGATCATACATATTTGTTGTTGAATGAAAATATAAAATGTAGATATTATTTATATTTGTTCCTTATTTT
CGATTAATGTTATAGAAAGTATTGGAAAACTGACGTAAATGAAACACATGTTTCTAATGATTCAAAATTGGTCTTATTTAATCTTATCTGAGTGTTCAGT
AAGAAATTCATTACTCGAAACTATTTTTGAGCCACTAGGGTACGTGTTCGATAATACTGTGGTTTCTGTTCTTCCAGACTAAGGTAAACGAAAGTGCGCA
>Glyma.07G176700
GCTTCTTCTTTAAATTTGCGCATAAAAACTTATCAATGTATACCTTATGGCTGCATGAAATTACCTATTCTTATGGTTGCATATTAAATGTTCATACTTT
TTATATTATTTTATTTAGATTAAATTGTAATTTTGATCCCTATTTTTAAATTAAGGCATTCCATTAATGGACCATTTATGTGACAAAAGATTAAATAACT
TAAAAATACAAAAAGGTCTTAGTATAAATTAAATTTAAAATATTTTATATAAAGATAAAATAATAAAACCATAAAATACTTACTTTATTTAGTTAATTTT
ATAAATACTATTTTACATGTATCATTAATTAGTCCAGAATTATTAATTTTTTTAATTATAAAAATTTATAAATTGAAATAAAATATTTAATATTTAAATA
TATTTAACATTTAATTTTACATGTACTTATTTTTCTTATAAAATTTTATTTTAAAATAAATCAACTAAAATTTGTTGTTATTTTAGTATAATTTTAAAAA
AATACATAAACTAATATATAGATTATTTTAAAATTATTTTATCTAATTTATGAAAATTAAGTAGATTTAAAATAACATTTAACTAATCTAAAATTTAAAA
TTTATTACTTGTTATAATTAAAATAAACTTTTTCATTATTTATATATAAAAATAAATGTAGATAATTTTATCAATTACATAAAATAATTTATATAACTAA
TTTACATATTAATTTATTTAATTTTCCTCATTTATATAATTGATATTGAAAAACTTATTTACTAAATATTTTTTATAGTTAAAATAAAAATATTAACATG
TTTTTTTCCTAAAAACATTAAATATTCAAATTTTATTCATTTATTTAATTAAAATAAAGGTAATTTACATATTAAAATAAATTACATAATTTGTATAATT
TATATATTAATAAAAAAATATATAAATTAATTTAAATTAGTCAAATAAAAATAAAAATATATAAACTATTCAATATATATATATATATATATATATATAT
ATATATATATATATATATATATAATATAATGACATACAAGAAAATTAAAAGGATTTATAAAAAGGATTTATATATTAAATATTTTTTAATTCATAAATTT
TTATAATTTAAAAAATTAACTCATACATAAATAATATTTAAAAAATTAGTTAAAAAAATAAATATCTTAATAGTTTGTTATTTTAATTTTAAATAAGAGA
TTATAAGTTTAATTCTTATTATTTTTTTTCATAATTTTAACTCTTACCAAGTATTTTTTTCACTTTGTTTAATCTCTATTCTCTCTCTCTTTATATATAT
ATATATATATATATATAATAAATTTCTAATCAACTAAATAGTGTATATTTTACATGCAGAGTACATAAAAATTAAAATTGGGTATAATAGTTATTGTACG
TCATCTCACTCACTCTTCCTCTTAGAGTCTATATATATGCAATATCTCTGGTCTCCCTATCACCTTCTCTTCTCTAAGCACTTTACTTTTTTTTTCAGCC
>Glyma.06G013400
AGATTAACGTGTATTGTTAACTTAAGCAAATTGTTATTTCACTTATTTGCGTCATCATATACATCAAATAGCCACGAGGAACCAACCCGTCGTGAATTTA
AAAACAGAGTACAGTAATTAACATAATAAAGCTTAATTTGAATCAATATAAACAAGTATTTGCAATTAAAAAAAAAACATAATAAAGCTTTGCGAGGAGC
CCAAGGTCTCCCATGTGTGCAACCCCCAAGTTTAGATGTCACATTTAAAATACTTTTAATTTTTTTTGCCAGTAAAAATACTTTTAATTATTTTAATAAA
AATACACTTTTTTTATTAATTCATGCAATAAAAATGAATGTTAATTTTAAAAATAAAACCATTAAAAAATATCATTGAAAGCACTTAAATTTTTTATCTG
AAATTTATCCTTTATAATTTATATCAACATTTACAAGTTATCTTCAACTAAATTTGAGTTTAAAGCAAAATAATTTAATAACATATTTAACAATAAATTA
TATAAAACTTAGAGTCCGTTTGGTTGAATTTTTTCTCAACACAATTAGCATAATTTCATGACTATACGCATGTTTAATTTATTGAACATTTTCTTTAGTC
AAACGGTAACTTGAGTGCCTTAAGCCTTTGTTTGTACAGATGAAAAATGCTAATATTAAAAAAAATAAAAAGATGAAAAATGCTAATAATATATTTTCCA
ATACACTTTTTTTATATATTCTTTATGATTATTTAAAATGTACGGATTAGTATAAAAGTTTTACACTTTTTATTTAATGAGTACTTCTTCTTAATTTATA
ATTCTTAATCATATTTTGTTTTATTTTTGAAAGCCATAAAACATGTTTGGAAAACCAATGGAAACCTCTCAAATATAAGTTGAGTCCAAAAGATTCAAAG
GAATTCTGTTTACAAATCTAGATCTTGGAGTCTTCGAGCAGAAATCCAAACAGGCTCATAGTTATTTTTATACTACCCTTTATTCATATATTTTAACAGC
TGACATTTTTTTAACTGGAGATAAAATTGTGATTTTACAACTATCCTTATTTTCTCTCTCTTCCCTTTTCAAAATAAAAGTAAAAATACATCTCTTACAA
TTTAGATGACATCTTTATTTATATATTCTTAATATCATTAATTCTATCAATATAATAAACAACATAATTTTTATTTGAATTCCACTGCTATTTCTTTCTC
TATTTCTTTCCTCCCAATTTTAACTTCTAAGTTCTAACCAAGCAAAGTTTTAAATTCAAAGGTAGACTTAATTCATTATAATCAAACATTATATTTTTAT
TTTTAAAACCACTTGAGAAACGCACACTTGCCAGCTAAAACAGTAAAACCTACCCCAAAACACGCCATAAATTGACGCGAAACTACGGCATGAGAAGCTT
TTTGATTCTGAAATCTGAGCTTTGTAGTTTTCCTATGATCCAGTCTCTTTAGTTAGCTCCTGTTCCTTTTCTGCCAGAAGTTTCAAGGAAAAACAAAGAA
>Glyma.12G044600
TTGCATTAATATATTGACCTCAGCTACATCTACTATTCTATATGATTTATTTTAACATTTTCTTAGGTCCTGTAATTGTTTGATAATTTTAATTAAATCT
CTGAATCTTTTTTTTTATTGAATCCTTAAACCTCTATTTGTTTTTAATTGGATGCTTCAGTCTAACTACTGTTATTACGGAAAATTAATTGCCTAAAGTC
AATTATTTTGTGATTTACGGCAAAGTTGTTGTAAGATAAAATTTGAAAAGAGTTGTGAAAGAATACTTGCATTGAATGGACCTAAAAAGATGAGAATACT
CAATACATATCTACAAAAGTAACAATACTGAATTTAGGGACTAATTAGGCACTCAGTTAGACCAAAAGATCAAATTAAAAAACATACAAATTTAAGGATA
AAATTAAAAAAAAAATCCACCTTAAAATATAAATGCACATGATATTTTTAAGTGATTACGTGACTATATTAATTTTTAATTTGTGATAATTTATGCACAG
TTGTATTATCTATATTTTCTCACAATAACAATAATTCTCACACTAAGAGTTTGTTTGGTTTTCTTTTAACTTTTTTGTTTTTATATAAGAAATGTATCAA
ATGATAATTATTTAAAAATATAAAAATTATAAATCTAGATCAAATGATACATAAAAAAATAAGTGCAAGACAAAATTTTAAATATGGTATATTTTTTTCA
TAATATCAAGAATTCACACACCAACCAATTATTTAATTTTATTTATCAATGCACCTTAATCTAGGATAAGGATAGCTTAACCCACAAAAGTAAGATTAGT
ATGAGCATAACCTAGTTTTGTTTTGATTACTTTCCAATGAAGATAGGCATTACCTGGTTAATTATTTTAGTTGACTACAGTAGACCTTGACCCATTGCCG
ACGGAGTAATATTTCATCTCCAGCATTCCAATGAGTTTTAGCTGGCAAGTCAATGCTTTATCGAGGCAATACACGTACCTTGCCCATGTTTACAATGTAC
AAATTACTACAACTACAAAGTTCAAACTGCGTTTGTGTATAAAAAAATGTCCAAACTGTGTTTAATTTGCACTTAAAATTATTACAACACATGTAAATTC
AATGAATAAAAACAAAATAAAAGTATAAAATAAAACTTTTGATCCTTTTGTAAAAATATTTTTACCTGGTTTCTAAACATTGGTATTCTTCACAAATAAC
GTAATGAGTACACATATGTTTCTCTCCTCTAATAATAGATATTTTATAAACTATATATAATAAATAATTACTGATTTTTCTTGTGTGTTAAGCAATTACG
TACAGCGTTGTAATATATTAATATGTTCTAATCTCCAAGTTTTTGCGTGCTCGATATGGTAGTATTATTCTATAACCACATATTAAATGGATGAAACCTA
TCTCGATCGCTAGCCCCTATAAAAAGGTGGTTTACTACTTCTCAATCCCAGTGGCATTCTCCAATAGCAGGCTTTCTTTCTACTTATTATTAGCAGAAAG
>Glyma.11G119900
TGAGAACTAAAACATGAACAGATTTTATCCAACTAATTAATTATATACTTCCCTTGCTTTGTTGTGTTTTAGTTTTTTCAAGATAGCTGCTACTATATAA
GTACTAACTTAGCATCTGATTTGGTATGTTGTGGGAACAGACAGAACTCATTGAGCAATATCGGGAAGAAACAGTAATGAATCTTCTGAAGGCACAGTCT
ACTGTCTCAGTTGCTGGTGGTGGTCAAGGCTCAAACAACAGTTGAAGATTCACATTACAAGTCTGAGAGGCTATTTTTACATGTAGAAATCTCTGAAGTC
TAAAGAAATGACGGGGCATCATAATGCTTTTTTTTTTTTTTTTATACTCATTGAGCAAGTTATGTTATCATTAACTAATTTTTATCTTGATTATTCATGT
GTTTTGATATGGAATATTTTTTCATAATAACAAGAATTCTCACACTAACCAATTATTTTATTTTATTTATCAATGCACCTTAATCTAGGATAAGGTCCAT
AAGGATAGCTTAACCCACAAAAGTAGGATTAGATGAGCATAACCTAGTTAATTATTTTAGTTGATTACAGTAGATCTTGATCCAATGCCAGCGTAGTATT
CATCCCCAATATGGTGTGACGAGTTTCAGCTGGCGTAGAGGCGTACATTGCGGTACCACACAACTCAATGCTTTATCGAGGCTATACACGTACAAAATTA
ACTTTAAGATAATAATTATTTTTTATTTATATAATTTATCTTAATATTATTTTTAGTCAATATAAGATTTTAATATATTTCATTTCTTCTACGACTATTC
ATTATGTGTAATTTTTAATATATTTTTTCTATCTAGGGATAATCACAATTTAAATATCTTTTTTCAACATGTGATAAAGAAATACGTGAGAATATTTTTT
CTAAAAAATATGTGAATCTAACACCTCTATCACATTATTTTAATTTAAATATACTTTTTTTTTCTTAATTCTCTCTTTTATTCTTTTTCATTCTATCAAT
TCCAGACTTAAGAATCATGTTATAAAGGTATGACGCCATGCACCACGCTCGCTGGTTTGGTTGGAAGAAAAGGAAAAATATGTAAAAAAACGAGATTGGA
GAAAATAAAGAAGATGAATAAAAATATATATTAGAAATAGATCCGAGTTTAATAATGATGCTCTGAGTGTGATCAAAACCATAAAAATAATCTCTTTTAT
TTCTTATATGAAAGAACAAAAGTACTATTATTAGTTTATGTACATATCAAGCAATTGCAACACTCCGTTATTTACTGATTTTTCTTGTCTGTTAAGCAAT
TAGGTACAGCGTTGTAATATATTAATATGTTCGAATTTCCAAGTTTTTGCGTGATCGTTTTGGTAATATTAATTATTCTATAACCACATATTAAATGAAT
GAAACCTCTCTCGCTAGCACCTATAAAAAGGTGGCTTTGTACTTCTAAATCCCAGTGGCACTCTCCAATAGCAGAGGCTTTCGTTCTACGTAGCAGAAAG
>Glyma.12G217400
CCAATTCAATTATTGCTTATGCGGTCCCAAAAAATTACAACCATGTACACTCCTAACGAATCTGTAGGGTAGGATTCATTATGAGGTCATTCGATAGTAA
TGATATAATACATAAAATCCTTTTACAAAATTAAACTTAATACTCGTGATAGAAATAAAAAATAAACACTTTTACAAAATAAGACAATTGAATTATTTTT
TTTCTTAATATTCTGATTCATCGAAAAAAAACCCTAACTAACCTATGATCGAAAGATAAATAAAATTTTATCAAAAATTAAACTCAAATATTCTTAAATA
ACTCAATTATATTTATCATGGTTGAATTTATTCTGTAAAGAACTGAACCTCCTTCGCTGCGGTGTAGGGTAGACTTCTGATGCCACAACAATAGGAGCCA
TTTTAGAGGACCAGTCTAAACAGTGTGAAAAAGATAGAAAAAAGTCAAATCCGTAAAATTATAAAATATGTAATCATGGGGAGCTCGTGGTTCAAGAAAT
ATATATTTTAGTCATTACTTTAATGAGATATAGGTAAGATAAAATGAGTGCATTATTGGTGTAATCAACTGGAAGTTGAGCCAAGGAGGAACAGAGGAAC
CGGCGCTGATAAATTATTATTGGCAAAGTTAATCTCGGAAGCTGTCCAAAATAAAGTTCAATAAAAAAAATGATACTTGGCGTTTAATGTAAGTAAAAAA
AAATTAATTTCCAACGTTATATTCTCTATAAAAAAGAATTTAATTTTTTAATTATATATATATATATATATATATATATATATATATATATATATATATA
TATATATATATATATATATATATATATATATATATATATATATATATAGGGTCCTTAGATCCATATATGTGATTTCACACTTTTAGTGATTAGTGTTCTG
TCATGTAAAAAAAATAAAAATACTTTCATTCAATGTGATAAGAACACCGGTGGCACGTATGCAAAAATATGGATCTAAGGACCCCATGGACCACAAAATT
GATATGTGGACCACAAAATTGTTGGGTTTGTGGGGGCGAATTCTGAAAACCATGACATTTATATGCATACACGTACACAAAATTGCATGCTAACAGGCAG
TCATTATTTTTAATCCACTTGAACATTATTATTTATATGCATTTATTTCTTTTATTTTTTTACCTTACCGATCATACGTCAAGAAAAAACAATTATATAA
TTTTTTAATTAATATAAAATATTTTTTTACCCTCTATTTTTTCATACACATACATAAAGGAATGCAAGTTTTTGGCATGCATTTCTTTTTATTTTTTTCC
ATCAAATAACACATCTTTTCAACTTTACTTCTCTTTTATTTTTATAGTTTCTATTTTTGTCATCTCTATTCCATTCCTAACAAATACCATATAAGTCTAA
TCTTTTTTAACAGTATACGAGCCAAACTTCACTATATATATCTCTGTCCCTGCAAGAGTTTGAGTCACAAATTTTCCACTCTTCCTCACCGATTGCTAGA
>Glyma.12G217300
TTGATAGAAATATAATCCAGTGCTCTCTTGTCAAGGAATTAAATGAAAAAAATATTTTTATTAAAAATCAGAAAATTATAATTTTTTTATACTTTTTAAC
AAATACTAATGCAAGTTGATAATATCGAAGGAGGAGCTCCCAAAACATTGGCGTTCTCGTGTATCACCTTATGTATAGCAACAACCTCCACGACACCCCG
TTGTGCAATAAGTCTAGTTGTAACAATTCATAATCTGGAAAATTAAATCTTAAAATTTAAATTTAACCTTTTGGATCAATTTTTTTTATATATTATTTTA
TTTTAGACTTTTCACACTACATCAATTCTCTCCCCCTAATTAACCTTGCTGTCGACAACAGCCAGCTATCATTGGAGGCAATTTTTGGCAGTTGTGTCAA
TTAGGTGTTATGTGGATTTTTATTGCTCTAGGACGCTTTCTTATTAATAGAGTTCATGTTAGGTCAATTTAAACTTGTCCCATTTGTTTAATTACAGCCT
TATAATGCAATCCCCTTCTCTAATTCAATTGTTATTCCTTACTTATCCATTCGGTCTCTCAAGTCGGTTCTTTACTCCTAGTTTTGATGTAACAATTATA
GTTCTATTCATCCTATTTTTTCAAGGTTTCATAATTGGACATTAAATCCATTTCATATCCACCGACGAACACTGATTACCGTACCACCACAACTACAAGA
AAAAGTTGAAAAGAAGGGGAGGGGGAAATAGATTTGTTTGATATATACACACAAAACATTTGTGAAATTTATTGGGTTTTTTTTTAATTAAAGATTATTT
AATTTCATGGTAAAAAACTTTTTTTTCTCCTTTGGAAAGTCAGATAACTGAAAAAAAAAAATATTACTTCATCCAAATGAACTGGACTAATTAATATCGA
AGGAATGAAACTGTTCAACCTTTGCTGCTTTGGATGATATGCAGATGCAAATACAGAGAAATAACGGTGCAAGCTAGTATTTGAACTGCTTAAAATAAAG
AGTCTAATCATATTAAAAGTGAAATTATTAAACAAATTGCAGTAAATAATTTTTAAAAAATACATAAACCACACTTTAAATTTATAATGAATAATGTATT
GTTATTTTTAATTATTAGAATTTAAAAAAAACATAATTGAAATTTAATTTAGAAATAGACATAAAAGAAAATAGAATGAAAAAGATAAATAATTAAGAAA
ATCAAATATATAAACAAAGATATCCAATGATGGTAGTTTTAAATTATTGGGAGAAATTTATTAGTTAATTAAGTAGTACATAATATATGAAATATATCTC
TAAACAACTGAAAAAAGAAAAAGAAAATGGAAACTTTACAATCTCTAAACTCCACTCCCAGTAAAAGTACAATTCATTTACGTCTGGTCTTTTTCAACGG
TAAACACTCCAAAGAGTCCAATATCTAGTCACTATAAATGTCATCATCCCCGCAGGAGTTGGGATCACAAATCTTTCGCTAACACTCATTAATTGCAAGA
>Glyma.13G283900
AAATATCATTTTAGTATTATTTATAATTTTGAATTGTTTAAAAATTGGAAAGAGTTACTTATATAAGCAATTATTGTTTATAAGTTGTTTATCTTTGTAT
TAAATATAAGAGAGCGAAATAAAATATTTGTGAGTTAAACAACTTATTAATAGAAATACTTATTAGAGAGAAAATTATTTGAGTTATTTAAGATTGATAG
GACATAAATTACGTTACTTACTTAAATATTATTGGAGATGCTCTAATTAAGTATGTAGTTAGTAAAGGAAAATATTTTAAGGTTTTGTTTGATAAAATTA
ACTAAAAGTTAAAAAGATAACTTATTATATTATAAGTGTTCGATAAAATTATTTGTTGAAATAGTCAAAAAATATAAAATAAAAAAAATAAAATTATAAT
TTCTTTAAAAAACATAACAAGAAAAATAAATAAATATTTTGAGGATAAAATTAAAATAAAATATATAAAATTAGAAGATAAAAACTAACATTTCAAAAAA
TATTATTTTAAATAACATTTCAAAAAATATTAGAAATTATTAAAAAAAAATTATTTTTATCCAACACTCAAACCAATATTTTAGTCAATAAAAAATTAAA
AACTAACTGAAAACAGATGCTAATTAATTATCTATATGAAATGTATCTCCAACATGAAAAAGAAAAGAAAACATTGAAAACTTTACTTTCACACATCATG
AATAATGAAATGATATAATTATTTTTTTTTAAAAAAACCTTAATTCCTTGTGTTTAAACGAGTCTGCATCCTCTCCAAAATATTGTGTCCATTATCTCTT
TAGTGATCTTTGTGTACCCCTTGGCCACATTTCATGTTTAATTAAAAAGAAAAAAAAAGTTTTCTCTTTCGGTTTCGGGCTCATCCAAAAACCTGGCCGA
CGTTTTGTAGTTTTGTTGACTAATATATACAATTGACTCTTCTTATTATCTTAAAGGATTATTTTAAAACTCATATTAAAAATAATAAAAGAAATATTTT
TAAAATAGAAAAATATATTATACATTTTAAAATTATTACAATTAAAATTTCTATATTTTACATATAATAAATATTTAAAAATGAATACCAATAATTACTA
AAGTATATTTTTAATTTAAATAAATAATCCGTACAACTAGATAAAAACTAGTAATGAAGAAAACACCTAATTAATGTAAAATTTATTGTTTCCCACTTTT
TTTAAAAAAATGTATATAGAAAAATAATTTTTTTCAATTTTACAATTTAATTTGTCTATATAATATTTATAACTATTTTTATTTTTCTTATTTTTATCTT
TTCTTTTTCAACTCGAAAAAGTGATAAAGAGATCCATATTTAAAAATCCTAGAATTTAAGGTAAATTTTATATGAAATTTAGTCTTTTAGATTCGTCTTT
TTTCAAAAACATAAAATAAAAAAAAATGAAGTCTTCTCAACGTCCACTCATTTAGTCGAATCTTTTTCAATAGTAAACAATCCAAACCTAGTCACTATAT
>Glyma.18G138000
TTGAACGTTTGAAGACTTTTTGAGTTTTTCCCTCATAGGTCTGTCTAAAAAAGAAAGTTTAAACGGGTTAGCTTGTTTATTATGAATTTACGCTGGACGG
GTTAATTGTTTTGCACATATAAATAGTCGAATTCTAATTATTTCTTAGATGATATCTTTTATTTTTTTTATATCACATGATATCATCTATTATTATTTTT
AATTTATTATATTTATTTTTCTCAAATACTTTTCTCGTCAACATATTATAAATGAAAACTAGCTAAATAACTCGTGTCTTGTTATTAAGTTTTGCGATTC
ATAATATTTTATTATTTTATATTAGACTTAAATATGTTTTAGTCTTTTAAATTTGAATGATTAATTTTTATTCCTTAAAAAAATAACTTACTTTGATTAG
TATCTCAAATTTTTGAAAAATTATTTTTAATCCTTCTTTATTCAATGTGTTTATAGTTTCATAATTTAAAATTTATAATGATTTTTAACCATCAAATTTA
CTTTTTGGAAAATAATTTTTGACTATCTTAAAGTGTCAGATATTTGACTCATGGTTTGGTAACCCTTTTTTTTTTAAATACTCTAATGATTTTAAAGAAG
AAAAATAAATAGATTTAGAATTATGGGAATGTTTTGGCATATTTTGGTTGTTTTAAATCACCATGAATCATTTTTAAAGAAATTAAATTGAATTAAAAAT
ATTTTTAGAGGTAACAAATCGTGACAAATTACAACATCATTCATGCAGAAAATGAGAGGGACTAAAAGTAATTTTTCAAAAATTTGAGGAATTAATAAAT
AAATTCTTTTTTAAAGACTTAAAAAATAATTACCCAAATTTAAAAAACTAAAAACATATTTAAGCTTTATATTATTATAACTTTTTAATATACTTATGTA
TTATATTATAATTTAACAAAAAATATGTGTCAGCAGATATATGATTTATATATTATATAGTATATAAAAATACATTACTAATTACAAATAACGTGATATA
TATATATATATATATATATATATATATATTCAAAAACTCTTACAAATTCCAACTAATTAACTAATTACGGAATGTAATTTAAGAAATTAGAAGAATCATA
TATACATTAGAATAAGTAATAATAAAGTGTCACGCCAATATGTATGTGCTTCATGCAAATTAAATAAGATTATTTCTTTATATATAGCAGCAAACAAGAT
TTGGACTATATATCCAACATTCTCCTAATTTAATGTTATTTTTCTATTATTTCACAATTTAGTGTTATTATATATTGATTATCTATTTATTGTTCATATT
TTGCACGCTGAACATAAATATAATATTGATTGCTCACTACTCTAATGTTAGTAGCTCCGAACTACAATAAATTTCAGCAAGAACCCACCAACATTCTCAA
CCCTCCCGTTCTTCTTTCTCTCCTCTCGATCTCTCAAGAACCAGAGAGATCATAGTTAGTTCACTTCAAATAGAGAAAAGAAAGTAAAGATTAATATAAC
>Glyma.08G287500
AACCATGTACCTCTCAGTGTATTTTAGAATGTAAATTTATATTTTGAAATAGATTTTCTGAAATACAATAAAAAAATATAGGATTTAATAGTGAAAATGC
AAGAAACAAATGCCCTCGTCTCAAATGTTGAATTGTGCTTAGCTATATATGTTTGGTTGGTTACAAGGCCTTGTTTGGATGTAATAGTCTTTTGGCTGTC
AGAAAATTTAGGTGCTGTTGGTGGGTGTTTTCGTAAGTTTCATATAGCATATATATTGTGAGTCTATAGAAACTGCATTTCTGAGTCTGAATCTATGCAC
TCTTGTTACTAAACTACGGCACGGCACCTTGTGGTAAGTTTGGTCGACAATAAATAATACATTTATTTTGCTTAGAAAAAAAAACTGTTGAAATCTTATT
TCATGTATTGTGACATTAGGAAAAGATGAATTTTGTGTGAAAAGTCAATGTTGAGTTTAGTTTTGACATTTAAACATTGATTTTGATGGTTATGGTCATT
ATTTCATTTTACTGCCTATTTTAACTACGCGTATCAGCCACTTAATTGTTACATCGAATCAATGCTCACTCGTGTGAAATTCATGATCATAAAAGTTGAA
AATTAAATTCACTTTTGGCATGTAAAAAACCATCACCAAGTTTTTCATTTTACAAATTGATATGTTTACTTTTTTATTTGTTTAATTTATCAGAGATTAA
TGTAAAAATTAATTCATAGGATTGATAGAGTGATATAATATTTCACTACGTTCACATATAAAAAAAATGCTAAATATCTAACGAGAAAACTCAGAATTAA
TCTTTAGATAGAAAACATTTATAGTCTCTCTAATCTAGGAAAAAAATAATCTTAAAATTTATGAAAGAAATTACTGTAAACCTGTAGTTTATAACCGATG
CATGCATATCCATTTGTAAAAGAAAAAACGATGTATATCCATTGTCTTGATCAAATATCTATACGTGTTTTTACCATGCATCATATACAAAATTATAAAC
GAAAATGCTAAATTGCAGAAAGAATATCTGCACGAATAGGGACGAACATGCATGTCGGTTGGTCCGTTTATTACTTTTGATTTTCCATCAAATACAATCT
GTTAACTTATTATTTACTGTGAAGACATTTATTTTTCTCGAGTGATGCAATAATTTTTCTTATTGCAAATTTGTCCATGAAACATTTTTTTCAAATAGCC
CTAGCTCTACTATACCTTCTTCTAAATTAAACGATCGATTAGCATATTAATATGCAATAATAACATAATAATTAAAACAAAGTTTGCGACCCCACCCCCA
TTATTTTATTTTCATATTTTTCACGTTGAACACATTATTCATAGTTCACTGCAATATGCTCTAGCTCCGAACCACTATAAATTTCTGCAAGTACCCACCA
ACATTCTCAACCCTCTCCTTATTCTATTCTTTCTCTGAAAACCAAAACAAGAGGAATTAAAGTTCATTCATTTAAAAAAGAAAGTAAAGATAAAAATAAC
>Glyma.02G034700
ATATAATTTAAATAACCAAAATTCATATCATCGTCATAATTTTAAGAAATACTATTATAAAAAATACTCCCAATAATTTATAGTCCAAAAAACAGATTAG
AGTTTTTATGTTAGATTTAATCGAAATTAATTACAATATTACTAAAAACCTAAAATAATGATCCAAATCAGTGTTACAGGTTGAGGAAATTGTGATTTTT
TTCGGAATAAAGGATAACCAAATAATAAATAATGGGGCAAAAAAGTGAGATAAAAAAATAAAAAATGTCATAATAAGGTCCTTTTATTTTATCATATAAT
AATAAAAATTCAATTTACCTAATAACGTATATTTCGAATTGTTTTAGGAAATCAATTGCATATATTTACATTCATTACTTGCCACCGTTATTTTGGACAA
AGTTTATACTCATTAGTTATTGTAATTAATGTAACTGAATCAAATTTTGACAAAGTATTAAATCGTGGTACGAGTCATATATTATTGACATGTGAACCGC
GAGAGCTTCTGATTGAGTGACATATGAATACCGAATAACAAAAATTATTCACAAAATTCTATTATATTAGATAGATGACATAAGAGGCTATTAAGTTTTT
TGTTGTTGGCTCATAGTTGACATTGTACTTATGTGCTGATGTGTCCACACTATCTACTTTTTTTTTAGATACTACCTTCTTTCATCTTTAAAACTTTATG
TATTAAATTCAGGAAATTTTTCAGGGATGGCTAGAAAAAGAGAATTGAACCAAATCCCTAATTTTTCTTACCGCGTACCCTGCATTAGAATTAGAATGCG
CGTTATTTGTTTTTTCAAGGGCTATAAATACGCCCCTATCCCCATGTGTATGGTTCATGCAAATTTTCCAGCAATCAAGGTGCGTCCTCCATCTTCCATA
CCAAAAAAAAAATTCACTGTCTACTCTAATTTTTTTTTCCCCCCATCCCACTCCATTATCGCTAATGACTTATTGTTCTTGTTTCTATTACTATGTGGTA
TCATTACTCTCTGACTAGTTAGTTCACTTAATTTTGTTTTTACACCATTTGTACCCGTTCGCCCTCTCTCCCTAGTTCATGCATTATACTAATCAAATTA
ATTAATCATTAATTTAATGTCAACAGCAAATTAGTAATAGTGCTAATTACTATATAATAGTGTATTTTTTTTGAAATTTTGTGAATGTAAATTGCAGGAA
GAAGTTCTCAGCATTCACACATAGGAGCATGGAACATTGAAGGCCCAATCTAAAGTCACATTCTTTCCTACACTTCCTCATAACACACTCCTCTCCCTCT
CACTCTCACTCCACATAATATAAATTTCTGGTTGCAACTCAACAAAGTCCACAAACATTTTCAAATCTCGAGTCTCACACTTCTTACACCACACACACAA
ACCCTTCTCTTCATTTCTCACTCTCGGGAACATTTTTTTTTTTTTAAAGAAAAGGGGAAAAATAGAAAGAAAAGAAAAAGGGAGAAGGAGTGAGAATAAC
>Glyma.04G182300
CTAAAATTCATTGTAAGACTAAAAAAAATATCACAAGATTTAAAATTGGGATCTATCATTAAAATAAAAAATAAAAAAATATCTTAATATATATGTTACA
CTCTAAGACACATGAAAAAGTACTCTAAAATTTGAAAATAAAATTTAATATTAAAGATGCTCTTATACCTCTGAGCTTAACTGATTTTAAGAAGATATTC
ATGTTATCTCCATCCACACATTTGCCTGTAATCTCACACAGCAGAACCAGCCACTGAACCAGTAAAAAGCGGACTTAGAAAACCTTTTCATAAGCATGTA
CCACCCAGCTTGAACTGGAACTAACTAAACATGTCCCAACTCATCACATTGTTAATTGTATCAAAAAATTGTGGGGGTTGTGTTTATTTTGTAGAAATAA
GTATTTATTTTTATTAATTTTTCACTAGATTTTAAAAACAAATAATCACTTTCTCAAAGTTAATATATCCTTACTAATCATGCGCTAACTCGATCATTCT
CTGTGATCAGCACAACTGTAGGATTTCTGATAGTACTTGTCTACATTCACGGTTTTTTCTTATATTAAAAATACTGTAATAAACTCATCAAATTATCAAT
GATAAGATAAACACGTAGTTAGAGAAAAGGAAGGCCCCACTACTTAGTTAATGGATAGCTAAAGTAAAAAAGGAAGCATCTACTATCTACAGAACCCGAG
TTCAGGGTTCAACGTACAATTTCCCTTTGGAATTGCCTAGTTTATCTATTTTTTAATCACACCTAATCCATTAAATACTGTTCAAAACTCTGATCTAATT
CTCATCATCCACTTGATCATTATTATCATTATATTAATAATAATATAAACTCGATGCAGTTCTTCACTCTGTTTGAACCATTTGCGGTCCACTAACTATC
TCGAACCTATCCAACGCCACATAGCACCTTCCTCCACCTGCATTCATAACGAGACCTTGCCATATTCAACTGTCTGAGGAGTAATAGTTATAGCAAATAA
GACAAGCAAATAAAAAGACCACTTAACTCTTAAAGCTGTATTATTTCATATAAATATAGAAAAAGTATAAACATACCCATACATATCTTCAAGGCTGCCA
TAAAATAAAAGAAAGTGAAAAAAGAAAAAGAAAAGCAAGGTACTTTTTTTCCCCTAGATTAAAGACGAGTCTCTCAACTCATTACATTAAAAATTAATCT
TACTTCTAATATGTGTGATTAAACAATAGGAATTAAACATGAACTCTTAATCTCTCAGTCTCCTATACTTGAGCACAATGAAATCTTACACCCCTAACAC
TACTTTATAAATTATATGGTACCTAGCAATGATACAATGTTCGCGCAGAGAAAAGCAAACAATGTCTGGGGAGACCACATATTTACTGTCCCCTGGCTCC
AAGTGATCAATGGTCCCTCTATATTTTTTCTTCTTCTATATTAATATCACTATCTAGTTTCTCCCCACCCCCCACACAACACGCTCACAACAACTTCAAA
>Glyma.01G030900
TGACAACTTTCTTATTACTAATCCTGTAAAGTCATCGCTAATAGGTACTTTCTAATATACTCCAATCATTTATACCTACTTCATTCTTTGACTTTTTTAA
TTATTTTTTTTCCTGAAATTAATAAGTACCAATCAAAATGTTTGATGAAAATAGAAAATACAATATTATACCTTTTTTAACATAATATTATACCTTAAAA
CAAGAGAATGTATTTCTGTTTATAAATTGCCATTATAACAACGTTTAATAGTACTATATTTACTTATAATTGCATCAGAGGCCATTAAGTTCTCTGTTGC
TGGCTCACAGTTGACATTGTGCTTATGTGCTGATGTGTCCACACTATCTATCTACCTTCTTACCTCTTGTTTTTTAGATACTCTCTTCTCTTCTTTCCTT
TTTAATACTTCATGTATTAAATTCAGGAACATTTTCAGTGATGGCTAGAAAAAGAGAGTTAACCCAAATCCCTAATTTTTCTTACCGCGTGCCCTGCATT
AGAATTAGAATTACAATGCACGTCCTTTGTTTTTTCAAGGGCTATAAATACGCCCCTATCCCCATGTGTATAGTTCATGCAAATTCTCCAGCAATCTAAG
TGCATCCTCCATCTTCCATACCCCCAAAAAATTCACTCCTACACTAAATTTTTTCCCCCCATCTCACTCCATTATCGCTATTGACTTATTATTGTACTTG
TTTCTATTACTATGTGGTATCTGCATTACTCTCTGACTAGTTAGTTCACTTAATTTTGTTTTTACACACCATTTGTACCCGTTCGCCCTCTCTCCCCAGT
TCATGCATTATAATCAAATTAAATAATCATTAATTTAGTTTCAACAACAAATTAGTAATAATACAGAACTCTTCTTCTATACTCATATATAAAAATAAAA
ATAACTATTTTTATATAGTTTAAGAAAGTGAATTGAAATCATTTAATTTTATAAATTTTAAATAAAAAATAAAATTATTTCTAAAATATCATTCTTTGGA
ACATCAAGAATATATAAAGTCTTTAAAAATAAAATTAGAATTAAATGAATGATATTAGTTAGATACGCTTCTATTTAAATTCAAGATCCAAGTAAACTTT
TTTTGCTTTTATATACATGAGTAGAAATTACTAAGTATATAGTAGTGTATTTTTTGAATTTTTGTGAATGTACATTGCAGGAAGAAGCTCTCAGCATTCA
CACATGGGAGCATGGAACATTGAAGGCCCAATCTAAAGTCACATTCTTTCTTACACTTCCACATAACACACCCACTCCTCTACTCCTCTCCCTCTCTCAC
TCTCACTCTCACTCCACATAATATAAATTTCTGGTTACAACTCAACAAGTCCACAAACATTTTCCAATCTCAAATCTCTCATACTTCTTACGCCACATAC
ACCCTTCTCTTCATTTCTCACTCTCCGGAACATTTTTTTTTTTAAAAAAGAAAAGGGGAAAATAGAAAGAAAAGAAAAAGGGAGAAGGAGTGAGAATAAC
>Glyma.06G183400
CCAATTAATATGCTAAGAAGGACTGAGACACCAACAGCTAACACAAGGGGAAAGATGCTCCTTATAGCCTAGAAATAATTTGAATACCCCAGCATTTAAT
TTATCTTACCTAATCCAGTTAGTTACATTAAGAAAAAAGTCCATAGAAGGAACTTCATGTCAATATCAATATAGTATGAGACACAATTTCTACCTCGCCA
ACTAAATTATATATACCTCTAACCTTAACTGATTAAAGAATCAAAGTATCAAGGTCTTCATGTTATCTCCCTCTACACATTTGACTAGGATCTCACATAA
CAGAACAAACAAGCCAACAAACCCACAAACACACGGACTTAGAAAACCTTTAATAAGTATGCACAGTGTACCGCCGAAGCTTGAACTTGAAGGAAACACT
AGCTAAGCATGTCCCAACTCATCACATTGTTAATTGTGTGCTTAATACAAATTATTTTGTAGAAATAAGTATTTCTTTTATTAATTTTTCACAAGATTTT
TTTAAAAAATAATCATTCATGCGCCGACTCATTCTCTGTGGTCAGCACAACTTTAGGATAAACGGTAGTACTTGTCCACATTCACAGTTTTTATAAAAGT
AATAAACTCATCAAATTATCAATGATAAGATAAAAACGTAGTTAGAAAAAAGGAAGGCCCCACTACTTGGTTAATGGATAGCTAAAGTCAAAAAGGAAGC
ATCTACTATCTACACTCTACAGAACCCGAGTTCAGAGTTCAACGTACAATCTCCAATTAGAATTGCCTAGTTTATCTTCTTTAACCATACCTAATCAATT
AAATAATGTTCAAAACTCTGATCCAATTCTCATCATCCACTTGATCATTATTATCATTATAATAATAATAATAATAATATAAACTCTATGCGGTTCTTCA
CTCTGTTTGAACCATTTGCGGTCCACTAACTATCCGAACCTATCTAATAAAACCTTCACCACCTGCATTTATAACGAGGCCACGCACGATCGACCTTGCC
ATATTCATCTGTCTGAGGAGTGTAATAGCAGAAAAGACAAGCAAATATATATATAAAAAAAAAACTCTTGAAAAGCTGTATTTCATATAAATATAGTAAA
AGTATAAACATACCCATACATATCTTCAGAGGCTGCCATAAAACAAAAGCAAGTATGCAATGAGAGTGTAATTCATTAGATAACATAAGTTGAATTTATA
GGAAAAAATATGATTTTAATTCTTACAAAATATATTGTTAGGGATGAGTAAAAAGCGTATGAATATCTCTAAATCAATTGATTACTGTTATTGTTAATAA
TAAAAGTAGAAAAGAAAAGAATGGTACCTAGTCTTTGATACCATGTTCGGGCAGAGAAAAGCAAACTATGTCTGGGGAGACCACAAATTTATTGTCCCCT
GGCCCCAAGTGATCAATGGTCTCTCTATATTTTTCCTTCTTCTATATCACTGTCTAGTTTCTCCCCACTCCCCACACAACACGCTCACAACTTCTTCAGA
>Glyma.18G138200
GCATTTATCATAGCTTGCTTTTCTCTAGGGAAAACGCTGTTTAGTATGATTGAAAATTCGTACTAAACACACGAATGATGTGACTTGCTTAGATATTTCT
CTTTGCAGTTTTAATTTCAAACGAAAACCTGTTCAATGTCTTATCTCTTGGTTATCGCTTAAGATCTTAGTCCTCTATTTTAATATTTTTTTTTTTTTGC
TGCATTTAATATCATAACCTTCACTTCGAAAAATCCCCTCGAAAGTGCCGGTAGCAAGCAGCAACCTGTAAGCTCCTTTTTTTATGCTATGCAAAATGTT
CAAACCAGAATCATCATGGATTCTCTTACGTGTCCCATTCATGTGGTTCTGTTCTTATTTTATGCTTTCTCCTTCGGTAGTTAGAAATTTCAATTGACAT
GTGTTTGGCCGATGTAAAACCCACCTTCAATGACTAAGGTTTGCTCGTTTCGATGGAGAAATTATTGTGTGGTGGGATAGCTTCCCCAATTAATTGGATA
AATGATAGAATCACAAATTTATTATTTTATTTTTCTTTTAATATCTTAATTTATTATTTTAAAATAAAAGTAGGTTATAAAAATTAACATGTCAGGCTAT
TTCGAGCTGTTCGTATCATATAACACTATTGTTTCTCTAACCCTCTATATATGCCCACACTGAATATATTCAAATCACAAGCATCCTAATTGTTAAAAAT
ATAACAAAACATAAAGCAAGCACATCTTAATGAATTTTAATCTGTTTTTTCCTTTTGTCTTTTATTATGGTATTTTCAGAGACATTGTCCTAAGTAAGCT
AACTGATTGTTTAGTTCTCTCATTCAATTAGATAATTAGATTGTATTTTATTTGTAATTAATAAGCCTTAAACGTCTGATCATCGGAAAATAACAAATGT
TACTTCCCAAATACACACTTAGTAGTTACACTTACATTAGTCATCTAGCTACTTTACTGATCATAGTTTAAAAGTTGGCCAGCATTTCAAAAAAAAAAAA
AAAGAAGAAGAAGAAGAAGCAAGTTTACCCGAAAATTCTTACAACAACAAAAACAAAGTCTAATTCTACGAAGTGTGAAGTTGGCTATACAGATTCATTT
AACTTTCTTAAGAACCATATCTTTGCTAAAGATTAAAATCTCAGCAGAAAATTCTTGCAAAGAATAAAATAAAGTGAATATTTTACGAAAAGAAAATATT
CTCCTTGTTCCCATTAGCCACGTACTCCCAGTTTCCAGGGCACATGCCGATAAAAGAAGGTTTTCAAGGATTATTAATCGCCCTCGTACAATCTCCACAT
CTAGTTTGCTTTGTTAATGCAATCGAAAAGGAAATCAGATTCAGATCATATAAATATATATATCATTTTATTTTTGCGCTGATAGCATTAATGTCCTCAT
CTTTCTCCCTAGCTTCCTCATTAAACTATTGGCACGTCATTCTCAACCTTCTCCTTCCCTTCTTTCTCTCATCCCAAAAAGAAAGTCAAGACAAAATAGC
>Potri.006G243700
TAAAATTTTAAAAAAACCGACCGGTTCGGTTCGGTTTTGGTTTTATAAACCTAAAACTGAAAAAACTGAACCGAACCCAAACCAAAAATAACTGAGCCAA
ACTAGAAAAAAACCTAGCCAAAATTAATCGAGCCAAACCGAAAAAACCGAGGCAAACCGGTTTGAACTGGTTTTTATCCAAAAAACCGATCCAATCGAAC
CGAAACCGGTCGGTTTGAACCGGTTTCGGTTTTTTTATTTAAATTTCAGTTTGGTTACTTTTTTTTAATAAAAACCAAACCGAACCGAAAATAATTACCC
CTACAATCAATGAGATGTGTTTTCTTGACTTTCTTGCTTGGAAAAAACAGAAATTCACTAAAAAATCATTCAATAAATAAATTTATTTTATATTTTTATA
TTTATTTTTTTAAATTAAATATATTTTTATCTTTTTTGTATTTATTATCTTCTGTGTTCGGAGACACCAACCAAATACAACCTAAATAAATATATGTCTA
CTTGATGGTGAAGCTATAATAGCTAGTTAGTGTGTTTAATAGTGAGATGCAATTTTTTTTTGAAAATTCTTTTTACTTCAAAATAAAAAAAAAATTATAT
CAACACATTAAAATTATCATAAAAATATTAATTTAATAGTTTTCAAGTAAAATATAATTTTAAAATGTAACCAAAAAAAAAAACTAACGCAAATCTAAGC
AGTGACGAGTGAAATAGTTCATATCAAATATTCAAGAACACATGGCATTCTTTTCCTTAATACCATAGATGCTCCCATGAGAGCATTATGTTATTGCCAC
GATAGTTTCCAGCCATTATAGATAATTCCAAAACAAAAATGAGTGCAGGAGGAAGATTTTTGAAAGGAACAAAATCCATTCCAACCGTATAAGAAAATAG
TCCAAAAAACATGATATGATAATCGGAAAAAAACGTAAGCAAATCCATGCTGCATTTTGAATAACATAATCATGGAAGATGGGCAGTCTCTACCCCTCTA
CTTACCCCCATTAATATGGTGGTTGCTTGTTAAAATCAAGCTAAAAGTCTAAGCAAATAAGACTGCTCCACATCTCAATTTTTATGAATGCAATGAACAG
TAACCGACAATGACGTCCAAAAACGATGAGCCATTCTGTCTCCATGTTTGCAGAGAGTGAGTATACATTTCCAAAAGCAAAATCTAAACCATCACTTGCT
GATTTCTTCTTGTAATCTTCACCCTTACATGAAGAGTCCATCGCCTCTTGTTTTTGTTACATCTGTCACGTTTGCATTTACGTGAGTGGCCCAGGGGCAG
TTGCAAGTTATTAAGGTGGCTAGCTGCCAAGGTAGGTGACGAGTTCCTTCAAACTGAAGCAGCCTCCTTGGTCCTCAGAAATCCCTCTATAAATTTTGCA
AACAACGTGCTATCTCCTACAATATCAGCGCTTAGCTTTCTGTTCTTTTCTCTCATTATAATACCTACCTAGTTTTCTGTTGCACGATAACAGACTAAAA
>Potri.018G036700
TAAAAAATTAATTTAAACAAAAAAAATCAAATTTTAACAAAAATACATGTTGAAATTCATTTTTAAAGGATTAGTTAATGGTGAACTCTTAGGAAAGTGT
GGTTGTCCATAGAATCATTTTGGCATCTATGAAGAAACAAGACAAGCTCCTAGCACCGGTGTGAACGACAAGTTAATGATAATTGTCAAGCTCAAACTTG
GGATTGATATGAAAAAAAGATCTGGATGATTAGATTATCACGTCAACTCAAGTGTTATTGGGATTAACCTGAATTGATTATTTTTATTAAAATACATTAT
TGAGATTAAGCTGAATTGATTATTTTTATTCAAATACATTGTTTTATTTTTTCTTATAAAATAAAATTATCAGTATTGATTCTGCTAATTTAGATTAAAT
TTGATCAGATCAACTAGATCACTAAGAACCTAGTAATGATCAATCGAATTTCATTAGATTAATATTTTTTCTAGTTCAATATGAAACTTAACTAGGATCA
AATTACAAATCACCAATAAATGTCTTAGAGCATATTTGGTATTGTGGTAACAGTTATTTTTTAAAGTGTTTTTCGCTTGGAAATGCATTGAAATAATATT
TTAAAATTTTTAAAATTTATTTTTAACAGCAGCACATCAAAATGATCTAAAAATACCAAAAAAAAATAACCCTTAGACTTAAAATATTTCTTTCAATTAG
GCCCCTCCTAAAGTTTGGTTATCCTTTATGACCGTATTTGTTTTAGTTTCACTTTAGAGTCATCCAGCCAATTATTTTGATCATGAGAGCATCATTTTTT
TGCCACAGAAGTTTTCACCCATTATTTGATGATCTCCCAAAAACAATAGGCAACATCCATTCCAACCGAATGAGAAAATAGTTCCAAAAAACATGACGTG
ATCATCAGAGAAAAGATTTTTTAAAAAAATACATGCTGCCTTTGGAATCCCATAATTATGGAGGACGGGAAGTCTCAACACCCACTAACCTCATAAATAT
GGCAGTTGTTTGTTCAAAGTATAAGCACTTAAGGACTGCTCCACATGTCAATTTTTATGGATGCTATGGTCATTAACTAATAATGACGTTCAGAGTATGA
AGAGCCCTTCTGTTTCCATATTTTGCAGAGGTTAACATCTTACCAAAATCAAATTGATAACCATCGCTTGCTGGTCTCTTTCTTGTAATCTTCACCCTTC
ACATGAGCCCATCACTGTTAATGGTAATAAGACAGAACTAATCACCTCTTGTTTTTATTGCTCCTGACCCATTTGCATTTAAGTGAGTGAGCAGCCGGGG
AGGGGGCAGTTGGAAATTATTGAGCAGGCTGACAATTGCGGTCGGTGATGTGTTGCTTTTCCAACTGAAGCAGCCTCCTCAAAGCAGAACTCCCTTTATA
AATTTTGCAAGCCACTTGCTATTTCCTACATTATCAGCTTAGGTTTACGTTCTTCTCTCTCATTATAATACCTACCTAGCTTTTTGTTGCAAGGCTAAAA
>Potri.T012700
GTGACAAAGATTGTATTTGGATTTATTTCAAATTGAATGAATAATCTGATTGCATACTTTCATTGCAATCGTTACACATATATATTCAAACTAAGAAAAA
CAGAACTGCAAACTTCTAGCATTAAATCATGCTGTGATCTGTTAAAATGATAACATATTAACTAACTCCTAGAGACTAGGACAGTAGCTCATTATTTGCA
TGAAAATTAGAAATAACAGAAACAGAAAAATCTTTGACAGCTCCTTCTTTGACAGCCCTTGAAGCAATCTTCAACAGGATGCAACCCTTGCTGCAAGAAC
TATGTGTTTCATGTTAGAACGAAGCACATAGAAATCGATCTTCACTTCATCTGAGATCAAGTTACAAGAGGAAAGATACAACTGCATTTTGTTATTACTG
AAGAGCAGCTAGCAGATCTATTGACTAAGCACCTCACAAGTTCAAGGTTTTTGTTCCTCAAAACTCAGCTTTGTATAGTTTCCAAACCCTTTCACTTGAG
AGGGGATGATAAACCAAGGCTAGAAGAGTCTGTTACGTGATTTACTTAACTTGTCATAGCTGTTTTACAGTTATACCAGCAGTCATTACAGCTGGTTTTC
CTGCCTTCTGTAACCACCTTCTAAGGAACAATATATATATGATTTATTCTTTGGCTTCAAGCGATAAGAGAACAGAGAGATTTACTTTCTCAAATTCTAT
ATGGAATATACATCTTTTCTTTCTTTATTCATTTATAAAGACACTAGTGGGTGCGACATCAGCACCCACTAATGGGATTTACTTTCCACTAGTGGGTGCT
GATGGCGCAAAAGTGAAAGCTGCAACAGTTTGCCACTCAACTCATCAGCTTGGACTCCAGAGCATCTGGCGTTTGAACTTCTCTGAACTAAGCCAGGACC
GGGAGTTTGACATTTTTGTGGTTACTGACAGTCTTTCTCGGGTTCCAACAAAGGATCAAGAAAAGACTCCATGACCATAGATCAAAGCTTGGTATTTATA
GGCAAGGGACCTTGATTAATATTTAGTTTGTAGTGATTTGTACTTCCTAACCTGTTGTCACCCCCACTCTATTGTCGTAGTTGTTTGTGTTTGCAACGTT
TAGCTTAACAAAAAGATCCTGAAAAGGCTAAAAAAGTTGCCTTAACAGGCTTTGAATCATCTATTGAAAACCTTGCTAGTGCTATTTTCTAGGTACTGGT
AGCTCCCTCACCAGAACACAAAACATGCAAATCAAATGAATTATTTTGGAAAATTTACATTTTCAATCTATGTTTGGCAGAAAAGCCAAGAAAAGGTGGG
ATCCATCGGCAGAATTGCTTGATCTTCCCGCATATACTCACATGCCTAAAAACACATTTGTAAAAGATAATTATTACATTATTGGTGTATAGAACAAGCG
ACGGCATCACAAGTCCTTGTTTGTTTGTCCCACCAAGCAACTTGCAAGATGGCAAGTACTTGTTATAGTATTTGCTCACTTCTTCATTATCTTCAAAAAA
>Potri.004G136000 
TAACCCCAAAACATCTAAAACTCACTCTAATAATATAAAAATCAACCAAATTAAAAACATAAACAGACCATTGAAAACACTACAACCATTGAAATCTTCT
CGAGAATACAAACTTATTGACACTAAGAATGAGATTTGACAACACAAGTACGTGGTCAACCAAATATTTCCTCTTTGCCCTGCCAGTTTTTAGAAAAACT
AAATGGATAACAGAGATGAAAAGAAAGACTTAAGCCAATTTTTTTAGAAAAGACACTGATTACACAAGGGGATGCATACCCGTTGTATTGTCAAATTAAT
TTGGTCCTAGAAATTCAATTTATTAACCAACAAAACTGAACCATATCTTGCCAAATAAAGTTTTAATTCAATGCTAGAACATCATCTTGACACCTCAAGA
GCCCAAAATCCCATTTAACCTCTTTACAAGGATACAATTAAAAATAAATAAATGGTAAAATGAAATTAAAGGGAATTTATATGAGAGGATGCTGCAATGA
AGTCACCAAACCCATAATTTTGAAACCAAACACGGTGGTCGACCCGGTCTAACGACTGGGTCACCGGTCAGATGGGTTGACCCGGGTTAACCCGGGTCAA
CCAAAAAAAAAAATCATATGAGGGGCCGGTTAAGGAGGAAGAGCTCATGTGGGCTCCATTACCAAATTAATCTAATGAGGTAAGATTTGTCTTCCACTCG
GATTTGAAATATTTTTTATTTGAGTTCAAGGCACAGAGCCCTAGACAAGGAAGAGTAGTTGAGAACTTCTCCTACAATCCAAAAGCTAGAAGTCTGCTCT
CTCTCCTACATTCCAAAAGCTAGAAATCTGCTCTCTTCATATTCGAGCATTTCACTTTCCTTTTCTTTTTATTTGTTGAGATGTTACCCTCCTATCAAAA
TTATTAATCACAAATGGGTTCAAAGTTTGCCACAGTGGAGAAAGAATCAGTTGATGAGGTTTTTTAAGCTGGTGCAACGGCACCTGGTTGCCACAGTGGG
GGTGGGTACTTTTGATAATGATGGGAATGGAAATGATGAAGAGAAAGGGAACACGAAGATTTCAGATGAGAATTTGGAGAGGTCATTTGTTGAGTACTTG
TAAAAAATACGGTTGCCTCCAAAGATTAGATCTTACAAACTGCTGTTGTTTTTCTCTGTCAAGAAGGTAGCCGGGTCTCAGCCGGGTTTACCCGGGTCGA
CTCGCCGGGTCGACCGGGTTTCGCCGGGTCAACTTCCAGGCGGGTTTTTACTTAGACCCGGACCGGTCCCAAGCCCGGGTCGGCCGGGTCCCGGGTCGAC
CCGCCGGGCCGGTCCGGGTTTCAAAACTATGACCAAACCTTTCAACTTTTTTTTTTCTTTTTTTAAAAAATTAATTTAATTATTAAAGTAATATGCAAAC
GTTGCCCTCATCCCCTCCGGCCCTCCCTATAAATAACGTCACTCAGCTCTCTACTTTACTATCCTCGAGTCGATCAATCATCAATCTACTTATTTCAAAA
>Potri.004G136700 
AGGTATCCACCTTCCTCCAGGTCAGTGATACTTATCTTTTTCTGTTCCTTGCCAGTTTTTGATGACCGTTTTTTTTTTTTTTTTTTTTAAACTCAAGAAC
TTATATGTAAAGAAAATTATTAACACTACCCAAATATTAAGTTATGAAGCTTAAAACAGGCACAAATTATGTTATTCGATCCAATGTTTAAGTTGGAAGT
CCAGTCTTGTTTTTCATGAGTCTGAGTCGGTGATGAGAAATTGTTTTCTAGTTCCTCTTCAGCCGTTGAGAGCTCCCTGAAAACCAGTGTCCGATTACCG
TCAATCGGCTTTCCTGCGCTTTCTATTTAAGCTAGGTCCTGAAAAATTCATTCCAGCAGACTTACCTATATTGTCTAAGTGCTCTCCCCTCTTGGCTTTA
TTTCACTGTCTATGCTCGTAATCATTCGATTCCGTCCAAATTAGTTCATACTCAATCGTTCTTGGTCCTTGACCGATTTCCCGATTGTTGTTCTCTGCTC
TCACCTGATTTAGTTCTTCCATTCTTACTAATACTATGAAGAAGATGCAAAAGACAAGTACTGTATTTTTCACATGAAAATGCCTCGTAGACCGATCCAC
AGTTAATATCTTGGATTAAACTGGATTAATTTCAGTTAGCTTACCAAGCTTGCCAACTAATTTACTAACTTGACTGGGTTTAATAACTTTAATTTTTCTT
TATGAAAACTATTTGCTATTTAATAATATGATAAAAAATAGTCATTCACATGATCATTGCTAATGTTTTTAAAAGTTTGTTATAATCTTATTAGTAAATA
CTTAAAAGTGCATTTTTATTTAGGTTTTATATCATCATATTACACTTAAAGTATTATTATGTTCTCTAACTTAAGCATGTTTTATAATAATAAGTTTGAT
AATATAAGATATCTTTAATTTATGATAAATGCTCCGTTTTAAATGCAGGTTTATAAAATAGGCATATTTCACAATTCAACGAGGTGATAGATGCGTTTAA
TTATTGAAATTGATATATATTTATGTGAAGAGGTAATAAAAAGATTGCTAGGCTTAGAGAAGAAATCCTAATTGAACTAGTTCTATTCAAACTAGAACAT
TAGGATATATCTGGAGCTATTGACCTCAGATTCAGGTGTGGTTTATCTTTATAGAAACAAAAAATATAGGCCTAAAATATTCATGATTATTCCAAGACTC
AATACTACCATTTTAAAGTTTAAATCTTATCACTAAAAGAAAAGGATGAAATTAAAAATAAATAAATGCTAAAATGAAATTAAAGGGATAAAAAAAAACA
CTATTTAAATGAGAGGATGCTGCAATGAAGTCACCAAACCTTTCAGTTTTTTTTTTTCCTTTGAAAAAAATATTAATTTAATTATTAAAGTAATATGCAA
AAGGAGCCCTGATCCCCTCCCCCTCCCTATAAATAACGTCACTCAGCTCTCTACTTTACTATCCTCGAGTCGATCAATCATCAATCTACTTATTTCAAAA
>Potri.004G136900
CCATCGATCACCCGGTATGGTAGATGTTTCTATTTCTTAATTCTTACACGAGAATTAGTTATAATTTAATTTAGAGATACTTAAGAGTTTGTTAAATATA
TTAAAAAAATGTGTTTATTTATTGAAAATAAAGACATATTTTTTCACATAAGAATTACATAAGGATTACAATCATATCCTAATATTTTATATTTGTGATA
ATCTTTTATTAGAAAAATATTTATAATTAATTGAAAAATGTTTATATTAGATTTATAATAAAAATGCTTAGAGTTTGTGACATTAATTAAATATAAATAT
AATAGAAAATTAGTTTTAATATTTTACATTGCTAAATAATGCTTGTATATAAAAGGAAAAAAAAAGATTGTTTATGTCTTTTATTTATTTTGAAAATACA
GAAAACTTGAAAACAGAATTTGTAGATTACCTCAAAAACGTGTTTTTCAAAATCAATATAAATTTCAAAAATTAAAAACTTTGTTTTAGTTTTCTTTTTC
TTTTTTCCAATTTTCCAAAAACACATTATTGCAATAATTGTATTCTCGACATTTTATTACATTATCTACCAATCATTATTGTACACTATCTTCAATCCAC
TTGTTCATAAAATATCTCCAGCTTATTCTCATGCAATGACACTGGTCTTCTTTCCTACTCTCTCCCTCGACATTAACTTTTACACAGTTGTCTACAAGCC
ACAGGACAATGGCGGCTAACAGTGTCCCTGCACCCAAAAAGGTATCCACCTTCCTCCAGGTCAGTGGTACTTATCCACCCATTACCCCCAAAAATAAACT
AAAAATTGCTAGAATAATATGCAATTCTATAGGAAAACACTACAGTCATTGAACTCCTCTCAAGAATACGAATTCATTGACACCAACAATGATCTTTTTG
TTGTTAGTGTGTTGCCAACCAAATATTTTTTCTGTTCCTTGCCAGTTTTTGATGACCGTTTTTATTTTTTATTTTTTTTAAACTCAAGAACTTATATGTA
AAGAAAATAAAGTTTGAGTTTAAAACACATTGTTGAAAAATTATAGGGATAAAAAATGAAAAAAAACTAAAAGGGATTTTTTCTAGAAAAGACTGATTAT
GCATATCCGTTGTATTGTCAAATTAATTGGGTCATGGAAAATTCAATTTATTAACCAACAAAACTGAACCATATCTTGCCAAATAAAGTTTTAATTCAAT
GCTAGAACATCATTTTGACACCTCAAGAGCCCAAAATCCCATTTAACCTCTTTACAAGGATGCAATTAAAAATAAATAAATGGTAAAATGAAATTAAAGG
GAATTTATATGAGAGGATGCTGCAATGAAGTCACCAAACCTTTCAGCTTTTTTTTTTCCTTTGAAAAAAATATTAATTTAATTATTAAAGTAATATGCAA
ACGTTGCCCTGATCCCCTCCCCCTCCCTATAAATAACGTCACTCAGCTCTCTACTTTACTATCCTCGAGTCGATCAATCATCAATCTACTTATTTCAAAA
>Potri.T012500 
TGTTACATACTATTTTTCCACTAGGGAGTGGTGGAAGTCTATGCTCGTGACTTGTAAAGTGGTGTAGGGTTTATACTTTATGGATGGTGATTTTGACACT
AAACTTGGTGAGATGGGAAGAGTGATTTTGACATAAATTAACTATGAAAAACACTTAATTAATACAAATGTAGTTTGTTTACATAGTATTTTTCCACTAG
GGAGTGGTGGAAGTCTACGCTCGTGACTTGAAAAGTGGTGTAGGGTTTATACTTTATGGATGGTGATTTTGACACTAAACTTGGTGAGATGGGAAGAGTG
ATTTTGACATAAATTAACTATGAAAAACACTTAATTAATACAAATGTAGTTTGTTTACATAGTATTTTTCCACTAGGGAGTGGTGGAAGTCTACGCTCGT
GACTTGAAAAGTGGTGTAGGGTTTATACTTTATGGATTTTTGAGCGTATAAAGTTGTGTTTGTTTTTTAGGTAATTTTTATGGTTGTGATTTGAAAAAAA
TAAATTTTAAAAAAATATTTTTAATTATTATTAGTTGGATTTAAATATGTGTTTAGTAAAAATTATGGTTGAAGTTTATATGTAACAAAAAAACATATAA
AATATTTAAATAAAATAAAAATATTTACAAAACTCAATTAAAACATATATAAAAACTACTACACAAAACTTATATTTTATATTTAATTTTTTAATGACTC
TCACAGCATAAAATACACTTTCCTTGTTACTAAATAAATTATTGTATTTGTTTCACCACTAACATGAAAAACAAACGAGGTTAAACTAGCGGACAACAAA
CACACTATAAAGCCAGGACGGCAGTATCAATAAGTTTTTTAGAAAGAAAGAATATAAACAGCAAGTTTTTTATAAAGAGAAAAGCTACAATGGTGGTAGA
GAAAAACAAACCAGGTTAAAATACAATTTAAAATTATAACATTCAATGGATAAAATCACCATATCTAAACGTGATATTTTTAAATATTATAATTGTGAAT
TATCACGTATACAAAGTATACTATATGACTAATTATTTTTAAACTATACAATTTTTTGTCAATATTTCTAATTTTCCTCGCTAATATACAAAGTATACTA
TTTGATCAATTATCGCGTCTTGAATGCCGGGCAGACAAAGACAGGAGTGAGGGAAGGCGTGGTCACTATCAACCCCACACACTTGCACCGCCCGTGAGAG
AGAGCGCAAGGACATAGCTGCCCTCACTGCCTCGAGCAAGCAGCGCTGACAGCTCTGTCAGCGAGCGTCAAAAATGGAAGGAGTCGATTGCAAAATGATA
TGCCTCATTCCTTGAGCAACCCCATTTCTCTCTCTCTCTCTCAAACCCTATTGGCTACCAAGCAGACCTTGTGTCTTTGAGCTTGTCTCTACCTTTGACT
TGTCAACTTCTCACTTCACACGCGTGTTGCCTTGCAGGATATAAACAAATTTACCTCCATAAATAATGTCACTTGCTCACTTCTTCATTATCTTCAAAAA
>Potri.004G136500 
TAATGAGACCACACACACATTGTTGTATTGGTTGTGGTTAAAGGAGATCGCCAGATGGGATCTCAGGTTAACCCAACCACACACAGAGTTTAGCTTTGGT
TAAAGGAAATGCCAGATGAGATTTCAGGTTAACCGAGCGACACACCGACTTTGCTTCGGATTAAAGGAGATCGTCAGATGGGATCTCAGGTTAACCCAAC
CACACACAGAGTTTAGTTTTGGTTAAAGAGAATCGCTAGATCAACCACACACATAGTTTAGCTTTGGTTAAAGGGAATCGCCAGATGGGATTTCAGGTTG
ACCGAGTTACACACCGACTTTGCTTCGGGTTAAAGGAGATCGCCAGATGGGATCTTAGGTTAACCCAATCAAAAGGGTACGTCGCCCGTGAAAATAGACC
AGCGTGAGTATGTGGGTAGGTCGCCCCTGAAAATAGACTAGGTTTGAGTGTGTGTGGGCAGGTTGCCCGTGAAAATAGACCAGTTTTTTTTTTTTTTTTT
TAAAGGGACAAGTCACCCATGATAATGAGACCATTTTCTATTATAAAGTGAAGTCCTTGATTGAGTGGATCACTCAGCAAGCAAAGAAGATTTTTTTTTT
CTTTACAAGCTTACTATGCAAAACATTGAGGAGTTTTGCTTCATAAGCATTGTAAAGAGGAGGGTCTGTTGCTACCCAATTTTTTACCCATATTTTGATA
TATTTTCAATACAATAATAATAATAATAATAATAATAATAATAATAAGGGTTTACATGTGGCGATAACATATAGCATCAAGGCTAATATTAAGGAAGCAA
TATGTCAAGGAGATAATTACTGAATCATATATAATTACTGCAATATAAAATACCATAGATATATGATTTGATTCGTGCTAGTTATAGAAAATAATCACTG
CAATATAAAATACCATATATATAGGATTTATTGGTGCTGGTTATAGAAGATAATCTCTGCAATAATTATTGCAATATTTCCTTAAATAATACGTGTAGCG
ATTTTCTAAGGATGCAATTAAAAATAAATAAATGGTAAAATGAAATTATTAAAAATAAAAAACAATATTTATATGAAAAGATGCTGCATTAATGAAGTCA
CCAAACCTTTTAACTTTTTTTTTTCTTTAAAAAAAAAATATTGATTTAATTATTAAAGTAATATGCAAACGTTGCCCCTCTCCCCTCCCCCCTCCCTATA
AATAACGTCCCTCAGCTCTCTACGTCACTATCCTCGATCAATCATCAATCTACTTATTTAAAAAATGTCTCCAGCCATTTCTGGTGCTCCATTCCTGATC
CTCTTTCTAACTCTCCCCCTCTACGTTTCCTTTTCCACTGCTGTCCATTTACCAGCCGAAGTGCCCAGCTTCGGCCTTCCGGGCGATAATTCTCCACCCA
CTGAGAAGGGTCTGGTCAGCCTAAGTGCGATCACGTAGCCGAGACGATTCGAGATACTCTCCAACCGGTTATTATCCTTCAGTGATCAGAGATTTCGCTA
>Potri.004G136600
TTGTGTGTTCAGTTGAGCAATATAAAGAGTTTAGACTATACTTATTTGAAATACCTTTAGTGGATCCTCTAGCCTTGACAATTCTTTTATCTTTATTAAA
TCTTTATATTAATATCGCATCTTAAAAATCTCTTTAACTCACTTTTTTTTTCATTATTTATGGTTACGTGTACTCAACCAGTCAACCTCCTTATAGATCG
ACCCCAATATTACTACTTTGACACTCCTGCACTTAAGAGAAGATATTAATTATTTGATTGTGTATAAACTATAAATTTTATTCTTGTTTTACTTTTCACT
TTTATTATTTTCTTTATTTTCTCTTTTCTTTTTGCCTTGCATAAAAGTTTGGTCACACACATTAGATGGTAGAGTTTCTAAAATATCTTCTTCTTCTTTA
AGAAACATTGCTGAAGAAGATGATCAATCACTTCAGAATAATAAAATAATATATTTAATATATTTCAAATAAATTAATAAAAAAAACTAGGTTGAAATTA
AAAAACAAAAAACCTAAAACAAGCCAATGGGTGGGCCTGGGTACCTATCATGCTTGGCCCATTAAAAATAAGGCATGCATGACTGTCTATTTTTTTATTT
ATGAGGAGTTAAAACTCCATTTGGTTTTAACATGCATCAAGTTACCTACTGTGGCAAACGACTCGTTGCTTGATTGACTAGTTTTTGTTCATCTTCAATG
ATTGAAAAATCAAGGTTTAAATAAAATAACATATGTAATATATTTTAAAAAAATTAATTTAAAAGAAACTAGATTGAAATTAAAGGAAAAACAAAAAAAA
CCCAAAAATAGGCTAGTGTGTGGGCCTGGGTACTTAGCACGCTTGGCCTATTAAAAATAAGGCCAAGCATCCACGATTGTCTATTTTTTTCTTTATTAGA
AGCAACAAAAGCTCCATTTTTTTAACCTTGCAACAAGTCCCCTACCGCGGTAAACGACCCGTCACCTGATTGACTGACTTATGTTCTTCTTTAATGATAA
GAAAATTGAGGCCCCAAAACACCTAAAACTCGCTTTAATAATATAAAAATCAACCAAATTAAAAAAAAAGATCGTGATCTACTTTTCCGGCATATTTATA
GGAAAACACTACAACCATTAAACTCCTCTTGATAATACAAACTCATTGACACCAAAAATAATCTTTTTTACTGTTAGTATGTGGCTAACAAAATATTTTC
TCTTTTTTTCCTTAAACTCAAGAATTGATATGTAAAGAAAATGAAGTTTTAGTCTAAAACACAGTAGAAAAACTATAGGTGAAAAAAAGAAAAAAAAAGA
CTTAAGGCAATTTTTTGAGAGGATGCTGCAATGAAGGCACCAAACCTTTCAACTTTTTTTTTTGTTTAAATTTTTTTTTAATTTAATTATTAAAGTAATA
TGCAAACGTTGCCCTGATCCCCTCCCCCTCTCTATAAATAACGTCACTCAGCTCTGTACTTTACCATCCTCGATCAATCATCAATCTCCTTATTTGAAAA
>Potri.009G114600
AAATAATATGTATTAGATCAGTATAAAATACTGAAGAATCCACGCAAGGTTCTAGAAAAAATTCCAAAAGAATGTTGGGCTCGAGCAAGGTGCCCGAGCC
CATTAGAGGTGAAAAATAAAACTCGATCGCTGCTTAGACTCGAGCTCGTTCCACGAGGATACTGGGGTGCACGCCTAACTTATTGTCTATTGGACTCGAG
CTACCATATTTAAACTTGATCTTATTAGATCCAGGCTGTATATTAGGCTCGAGTTTGGTAACTTAACCAAAAATGTATATTAGGCTCGAGTTTGGTAACT
TAACCAAAAAAGTATTTTATTAGATTTTTTATAATTTTTCAGCCTATTAAATTTGAATCTATCTAGATAAGAAAATTATTGTTATTAATTGGACAGCCAT
GTTGTTCATATGCACATGAAGTTTCAATTATATGTTGTTCATATGCACATGAAGTTTCAATTATATGCATTCGATGAACGCGTGGCCATGTTTTCTTTTT
AAATCACATGTCTTCTTATGTCGTCTTTTCTTTATTTTAGTTCCTTTTTTTTTGGATTATTTGTTCGATGTTGATGTGATATCGTATCATTCAGAAAGAG
AAAGGGAGGAAAAGGTAAAGCCGCTCATGTAATTTCCACAGGTCTCAATCTAAAGACCTTAAGAAATTAAATAATTCAAAATGATTAAAAAAGAATTATC
AAGAAAATAATGTTGTCTCCCAACTTGGCCACCTTGAGATTTTTTATTGGCAAGCTTCTAGAGAAACTTTTCCACTTGAATTACCAATTTGAACTATTTC
ATGTAATCTCTCTTTGCTCTTGGTGGCGCCTAATTAGAACTGTTAACCGGTAAAAACTCTCTTAATTCCAAATCTGTTGACACCTAATTACTTGAATTAA
TGACGGCAGTTAATAGCTTTCCTCAACGAGGTTCTCTCTCGGGTTGCTTTCAAGCCAGAATTGTTTTATCGCCTTGATTATGAAGTATATAAGATCAATT
AATGGCATGTGTAGACCATACTAATCACATTTAGATATGCAAAGAAAGCTGGTGTATATACATTACATGTACCGGCACATGAGTAAACTAAACCAATCAC
ATCGTACAGATTTTTTTTTAATAAAATAAAGTAATCGAATTCGTTGCACCCACGTAAATCCAATCCACCCGACAGTGAAAAGGAGCTGAGTCATTATTAT
TATTAAAATTTGGAAGATTTAGACATTAACTTGTTTGTTTTGACACCACATGATTCGCATGATCCGTCTCTCTGATATGACGTGTCCCACAGATGAATTA
TTTATCATTTAGACATTAACTTGTTTGTTTTGCCTGGCGGAAAGGTAATCATTTCTTTGAGAAATATGACTCTTTTTTTTTTCTTTTTTTTTTTTTATCT
GGGCGATAAATATGACCATTTCACGTTATATAGAACGTGACCATATATTCTGCGATCTAATAATTTCGGAAGAGTTACTTCAGTCGAAACAGCGAAAGAG
>Potri.004G153100
ATCAAAGGCTGTTTGGGTGAAATATATTCAGTACACAACGTTCAAGCATTTCATGTGATAGTCACAATTTGGTGTGGAGAACCAGAACTGGCAGATTCAC
GGTTCCATTACCACATACACCAACAGATCCATTTTGTTTGTTTTACATGCAAAACGGATGGTAAGTTAATTTTTTTAATATATTTATTTTTTTAATTTGT
TGTTTTATATGGATATATTTAAGTAACAATAATTTTCTCTAATAGTCTACTGTTCTTAGACATATATGATAAAGCTTTTTGTAAAAATACACATGCAAAA
TGATAAGCTTAAAAAAAAAACAACACATAGGATTTCCATGTCATAAATACGTACTGCACCAGATCGTGTTCACCTTATAAAATTCTTGCAATTTTGCGTA
TGAGCAGCTTCCTGAGAATATTTCAACCTGCATCGTCGACAAGAGTGACCGACATTTTTACCACGTTCGAGGCACTAGTTGAGGTCCAATTTGCATCAAG
CGGCAGGGACGAATAAAAGGTACAGATCTCCCCATGTATTCCAGGCATGTTAAAGTCAACAATGCTATTATTTTTTGAGAAAGCCAAGAACGTTAGTTGG
GTATAGTTCATGGCAATGGAAGACTTGAAGTTGATACCACTACAAGTATGTAAGGTTGCCATATCTGTAGTCCACCCTCGTGCAGTCATGCTCAACACTG
CGCCGCCCACAGCCTTAACATTTCATCAACATTCAACTCCACTACTTCCGAACGTTGACATTCTAACATTTTCTAGGGCCAGGTAACCTTCCACCTTTCA
AGATAGAAAACGAATTTGATCTTAACAACGTAAGTCAGCACGCAATACAATGAACTTCCCGGTACATTTCCATAGATTAATTACATCAATAAATATGTGG
GATTAGGGATGAAAGTTCTTCAAATGCGCACTTCTTTGAAAATCTCGCATTTCAACAGCTAGAGTAACTAGACTATAGGTCGATGATTACATGTGGATTA
ATTTCGCAATTTAAGCAAGGATGGAATTAATCAAGGAACCAGATCAAGTCAACCGAATACTTCTATGGCCATGTGCCTGCAACATCAATACAAGTGTGGC
CACATCATGCAGAGAAATATGAACCTGAGATAAGTGCAGAACAATATTTAATTTGCTTGTTTGACTTATGATCAATATAATATTAGAAATCGATCTTCCA
GGGAAGAGTTCATATGGGAGAAATCAAGCACAGCCAAGAATGCCTGAGCTGGGGTGACATAGATTGAAGTGCCTTTTAGCCTATCCGCCAGAACAGTTGA
CCCCAATACAGTTTGATATGATGTCTGCAACTAGCCATATTAAGGCAAAATTCAATAAATTAGTGTGAATTATTTCTTACATTTGAAATAAAAATATCTC
AAACGTTAGACTAGATTTTATTTGATCCAGCTGGTGTACAAATTTTTACTTGCAGAAGTAGAAAGAAAGAAAGGTTAATTTCAAGATTTCTGAAGCAGAG
>Potri.009G114300
TTTGGTTTTTTCGGTTATTTTTTCCGGTTTTCTCGGTTTAATCGGTTTTCCGGTTTTTTTGCTCACCCCTAACATTTGATGTCTGACTCTAATCTTCCTA
TACCTTTTATATGTATAAAAGTCCTCTAGAAACCCACCATATTTTTTTCAGATATTAATATAGATGTAAGAGATATTTATACTCATTAAATGTTATCATG
GTAAAATCACATTCCAAACCCTCATCTTCACAAAGACAACTCATGAGCTATAGATACACCATGAAACCTTCAAATTAAAGGTTCATAGTCTTCATTTTCT
ACTGCACATATATTTTTAGAGTATTTCTTTCTAGAATATTATTGTATTTTTCTTTCCGAAAAAATAATTATTTAAATATCAGAGAGTCTTTACCTTCACT
AAAGATAATCTTTTGCAAGTACTAGCCACAAGGTACCTTGGTCTACCAAGCACCTAGTATACAATATCAATTATCTTAGTTAGGGAGAATTGATAAGATT
GTTAGGACTAGTGGATTAACCGATTATCCACAAGAACCATATTCCTAAGCTATTTAGATTTTTTGGGACTTCATCGTCTATGTATAATTGTTATGAGTTT
TTTCTTTATCTATGTATATGATTCTAACCTATATATTTATAACTACGAGACATTGAATGGACTTTAAACTAAAGGTATAGTAAGGTATCATGTACAAATT
CCTTCGTATAAAAGATTTTATAATAAAGATCTCAAATTTCAACGACTAATATTCTAGTTAGGTTCGGATCTATTTATAGTCAGAGATTACATGTGACTTT
GCAATTTAACTAGAGGTGAAATGAATCAAGGAACCAGTTAAAGTCAACCGAGCACTTCGGTAGCCCTGTGGCTAGAGGCGGAGTTAAGTTAAAAAAAATT
GAAGGGGGGCAAGATTAAGAAGATTTTTCTAAGGAGATCAAAACTTAAATTTTACTAATCTTGATCCTGAAATTTTAAGTCATTTAAGGGGCCAGGAAAT
TTTTTCTTTTTTTGCAGGGCTGCCCCTACCAGGCCCTCCTAGCTCTGCCCCTGCATGTCGGCCTTCAACATCAATACAAGTTTGGCAAATGCATCATCCA
CAGAAAAACATTAACCTGGGATAAGTACTGAACAATATTTAATTTGCATATTTGACTTGTGATCATTATAATATTAGTAATGGATCTTCTAGTGCAAAGT
TTGTGCAGGGGAAATCAAACGCAGCCAAAAATGCCTGAACAGGGGTGACAAAGATTGAAGTGCCATTTGGCCTATCCTCTAGAACAGTTGACCCCAATTC
AGTTTGATATGATGTCTCCAACTAGCCGTATTAAGACAAAACTCAATAAATGAGTGCAGAGTTATTTGTTCCATTTGACAAAGAAATAACTTCAACTGTT
AGACTAGGTTTTAATTGGATCAGTTGATCATATAACTGTTTCCTTTCACAAGGAGAGAGTAAGAGAGAGGGGGTTTGATTTCAAGATATCAGAAGCAGGG
>Potri.008G190000
TAAGATAACTATGACAATAAAATAAATCTAATTAATCCCATAACTATCAGGATGTATACAATCACGAGATAATGAAATTCATCCCTAATGTTTTGATTCT
GCAGCTCACGCTAAGAGGAACCATGATATTTTTGTCATAAATTTTGATAATAGGGTTAATTTGATCATATTTGATACATCGAGGACCAAACTTAAAATAG
TTTTGTTTAGAAACCCGACAGAGATTCACAAAACAGCCAAAGAACAAATACGTTTGTTGTCTTTGCTAAAATCATCATTGATGTGCTGATATTAAAAATA
AATTTTAAAAAATATTATTTTAATATATTTATAAATAAAAGATATTTTTAAGAACAATCTTGAGTTACGAAAGGCACTAAATGATAAACATGGTAGGTGA
TCAATCATGAAACCAGTCTTCTCAAAACTCTCAATAGAATTACATACTATGCCATTATCACGAGCTTTGTCAAGGCCCTTCAGGACAGAGCAAGAAATGG
TTGCTATTTTCTCATAATGCTGAATGGAAAATCGAGTCACGGAAAGATTCTATAAACTCCAAAACTAGTAACATGGTAAAACAAAATCATGAGCGGCTAA
CGCGTGAAAGAGAGAGTGACATCTCGCCAATCACGAGGAGACACGTATCCATCAGAAATCGCGTACGTGCCTCTATCCCAATTTTCAAGCTGCCTTTCAC
TAAAAGAGTCAAAGCTCCCTTGACTCTTACCCATTAATCTAACACTTAAACACTTCTCTGCTCGTGTTGGACAAATTAATTTTTTTAAAAAAATTATTTG
AAATGTGGGGCCTATCAATGACATCAAGGGTTTTTGGTATTATCTCTTTGAGAAGAGAATATAAATTGGTTGATCCATTGTGCCCACTAGAAATCCATTT
CTTGGAAAAATAATGCCATACAACCTTATACGCGCAGTGGTATTTTTAGAGCTTCTGTGGGTTCTATACAGCTGCATTAGGGCCTATAAATTCCCCCATT
ATTCACTCCACTTCCCACGGCCCATCTCCCTTCTCTTCCTCTTCGTCCTTTGACTTTGTTTTCTCGAATATCCCCTGCCTTTACAGCTGAGATAATGCAC
AAGTAGTCTAGTATACTGTCGATGTAATTTTCCCTCTCGTGTGTGTGTGATTTTTTGGTGGGTTATGGCCTAATGGGTAGGCTTTGAAACCCGAGTTGCT
GGCAGTATGATTAATTGTCTTTTCGACTATGCACTTGAGAGTTAATAAGACTTGTAACTCAGCCGACCGGAGTCTTGACTCCTTGAGTGTCAATGCTCAG
GAACCAGGAACCACAAACCCAGAGACAAACTTTTAAAATTAAAAAATATATATATTGTTTAATTGTTACCCCCATTAAATAGTACACTCTCTCTCTCTCT
CCCTCCCTCCCTCTGTAAAGTTTAGGGTCCTTTTATATATATTTCATCAATTCACAACCCTACAAACCCACCAACATTCTCACTCTTCTCTCTTAAAAAA
>Potri.010G040900 
AACCCTGAAACCAAAATGTCAGTGAATCTGCGAATGATAAATGTGGTAGGTGATCAATAATGACTCAAGTTGGCCCAAGGTTTTCAATAGAATTACGTAG
TGTGCCATTTTCACGAGCTTTGTCTCGACCCTTAAGGGTGGAGCTAAAAATGCTTAATCATTCTAATGGAGATTGGAAAATGGAGTCACGGAAAGAATGT
ACAAACTACAAACTCCAAAACCTCCGAACATGGTAAAGCAAAAAATCACGCGTAAAAAATCCAAGCATTTCCTCCAATCATGGTGTTACACGTGTGTCGC
ACGCGGCTTCGTCACACGTGTTGCCCCTTGGCGCCGTCCCAATTTCCAATCTACCCTTCCCTAAATCGAGTCAAAGCTAGCTCCCTTGAAACTCCCCCAC
GCTTCTGTGCTCATGTTGGACAAATCAATTGTGCTTAATCATTCGGGGGAGTGGGTTGAAGTTGAACCATGACTCGAAGATTTTTTTGGTATTATCACTT
CGAGAAGAGAATATAAATGGGTTCATCCACTGTGCCCGCTGGAAATCCTTTTCTAGAAAAGCCAACGTGTCATCCAACCTTTTTATATATATAATCCTTT
TTGTTTTTATATTTTAAAAATTTTAAATTTTTTTCCTTCAAATTAATATTTTTTTGATATTTTCAGATCATTTTGATATACTGATGTTAAAAATTATTTT
TAAAAAATATAAAATATTATTTTAATATAGTTTTTGGTGAAAAACAACTGCTACTGCACTCTCAAACATCTTCTATGTCTAGTACATAGGCTATACCTTT
TGTTTTTAATTAATTAACTTGCTAATAAAACACTTAACTGTTTGTTTTTTAGGTTCAAAAATATTTTAAAAAAAATTTGAAATTGTTTTAATTTAAATTA
ATATATTTTTAATATTTTCAAATTATTTTAATAAATTAATATAAAAAATAATATAAAAAATAACTAAAGCTACACTGTCAAATAGCCATTAGAAAAAATA
CGCGCATTGGTATTTTGGAGCCTCCTCTGTGGCTGGGTACTCTACTTGAAGCCCTATAAATCTCCCCATCCCTCGCTCCCCATCCCACTGCCCCTCTCCC
TTCTCTTCCGCACCTTTTCGCTTCTTCCTTTGACTTTGTTTCCTCTGTTGAGATTATGTGCAAGTAATCTAGCATTATCCAAGTAATTTACCCTTTTTCG
TGTGATTTGAAATCTGAGTTGCTGACAGCCAGATTAATTATTATTTGGAATATCACTTGAGAGCTAATCGCTCAACCGAGCAGCGTCTTGAGTGCCAAAG
CTCGGTAACCACAAGCCGAGAGACCAGCTTTCAAATCCACACCGCTTCCCCTTACAAATTTTAAAAAGGGTTACCCCCCAAGTAAACAATACTCTCTTTT
GCTATCCGAGCAGAGACTAGAGCCCTTTGATATATATACATTTCATCAAGTCACAACCCTACAAACCCACCAACATTCTCACTCCTCTCTCCTTAAAAAA
>Potri.012G079200
ATTCCGTCTGTAATATTTAATTTTAAATTTTAAATTAATCGAAATTTTTCAGAAAACCACCAAATAACACCGACGACTTTTCAATCCGTCAGTGATTTTT
TCTGTAAAGAACAGTAATTAAAAGTGCAAATGGAAAGTGAACAGTTCCAGAGCTCTCTGAAAAATACCAACGGAATTTGTCGTTGGTGATTCCCTTTGTA
ATTGACATAATGAACAGTGTTTACAGTTTACCAACGAATAAATTTCGTCGGTAATTCCATTAGTAAAAATGGCACATCATCGTTTTTTTGCTTTGTTTTA
ATTTTTTTTCCCACTATAATTTCCTCGGTAAATCGATAAATATCGAGGGAATATTACCAGAAAATCGATAAATACAAACAAAAATACCGAGAGAATATTT
CCGTCGATAAAATCCGTTGGCAATTTACCAACGAAAATATTCTCTCGGTATTTTGTTTATATTTATCGATTATCTGGTAGTGTCATAAGATCATATGGAA
TAGCCACCTGCATCAATTATTCATCACCTAATAAATTTTCAAAAAAATAAGTTTTGGTTTGTAAAAAGTATAGAAAATTTACCTTTGATAAATAGGAAGT
ATATATCACGAGTAATATCTTTTGGTGATGAAACCAAGAGGGAAATCTTTTAGACTCTCCCCTTGATCTTGAGGTAGTAAATTTCTTCCTTAATCTAGCT
TTTGAAATCTTCGAGCACAAAGGTTTCTTCAATTGGAATCGAATTAGCCAAAGCTTTTGTCGTGACTCTTGAGTGCTCTCTGAAACTAATTCAGAACTTG
ATTTACATTTCGAAATTGGTGTTGTTTTTTTGGAAACACATACAACTGCCCCGGCTTTGATCCTTGTTTTCCTCAGTCTTCACGTTGTCATCCACTAAGA
TAGGATCCCACCTTCTCCACCAGTTACCAACCAGCAAGCATGCATATATATATATATATATATGTATGTATTGGATCAAGGCATGCAAGAGCATGCCTTC
CTTATCTTCACAGAAATTTTTATGGTTGTCAGGTTGGGTTAGCACTTGAGCGGCTCTGTTTCTTTATTTTACAAACTAGTTCTTCAGAGTATCAAACAGA
GTGTATGGATAGTAATAAAGTGTATTCTTTGTAGTATTATAATAATTTAAGTAATCGAAAGAATCTTAGTGCATAACACTAATATGATTATGCGTACAAA
TTATCAAACTTAGAGGATTATCATTTACTACTCTTTCTTTCAGTGCTTGCGAAGCATGTTCCCTTTTCACTTATTACAGCAATGAGTAGAACAGGCCCGT
TGGCCACACAGGTTTGCTACTTAAGTGAAGTACATACACGCCCTCCTTTTTAAAGCATAACTTGGCTGAGAAGAAAGCATCTAGCTCTACTATACAACAC
ACACACATAGAAGTGCCTTTTTTCCCTCTTAAATAACACATATTTCCTTGGATATCTACTGCATAAGGAGCCGCCAAGAGAGACACACACAGTTAACGAA
>Brara.I00536
GGAGAGTTAGCGTGATAGATTTGAGGAATAAATGTGTCATCTTCTATACGTAGAACTTATAAGATGTATGAGATGAAATGAGTTATCATTGAAGAACGTT
CCACACCAACAAAATTTGGAGTCATTCTTGTACTATGCACGTAAGAGGCTAACTAAATTCACATTATATTTAGTCTTTGTATTTGGCCAGGGGATTGTAC
ATTTGTACTGAAAGCATGCATTAAATTAGATGCACTGGCTTTCGCTTGCTATAGATTGTCAAACACTTTCAGCGATTGTCTTCATCTTTTTGTGGTTTAG
AAATTTCTCACGTCTAAATATTAAACATATTTTGTGTGTGTACGTGTGTGGCCGCCTTGGTTGGGGAGTTTCCTACTAAATTATTAGCACGAAGTAAAAT
CAATAAACATTGAATACAATCGCTGTACACTTATTCTCCAACAATGGATGAAAATAAAAAGTCGATAATAATAAAAACGAATGTAATGGTTGTAATGGTA
AGCCATTAATGAGTTAGTTGTTTGTTTTAGTTTTCTCATTGTCTCAAAAGTCCACACCAAAGTTATGACTACCACCATATCCCTCGTATCTGGTTTGATT
TTGAAACTTTTTGCGATCGGACTTAAGAAATACATGGCCACATGATACCGAATAAGTACTTAGAACCATCGATCCAAACATACGGGAGACCGTCCTTCAA
TAATGGTAGTTTGATTTGGATATACTTAATTAATTTAAAAATGGAAAATTATCATAAGGATTTTATCAAAGAGCACATTCTCATGTGCAAATTTTTGCTC
TATGCGGATATGTTCTTTGGAGATGCCAAAATCAACTGCTGGATAGTAAATGGGGACATATGCACCAAGGGAGAAAATATCAAGATCTCGAGGAATACAT
AGAGAATGCTTCAATATCTAACTTTTTATTTTGTGAAATTATTATTTTCCGCCCACATGCATTGTTATGTTCAAAGATGGATTGTACGTCATGAAGAACA
TAGCAGATGCATAGAGGATCATTGTCTTAATTATATGGAACATGTCGGTCCATTAATATAACAAACTTATAAAAACAAATGCTAGAGAGCATGAGAAAAA
AATAGTAACAAACTTTGGTTTTTCTTAATCGATTGATGTCAACTATAGAATTGCTGCAAGACAACAACAACAACATCACAAAGAAGTACCATCTTGAATG
AAAGAAAGAAAACAACGTCTTGTACGTGTAACATAACACACCGAAAAAGAACTGGTGAAATTAAAAACACATGGACACAAAGAGCATTGAAGGAGTAGAA
GGCCAGTGGTAGTTAGGGAGTGATGTGGTATAATTAATCGGCCCTAATAGACTGGTAAGTGTTAACCGTCTATATCCATACTAATAAATTCAACCTCAGA
ACTTTCTACTAAACCCCTTTTACTATAAATTCTAAGTACACTCCCACTTCTTCTCCTCAAGTTCATCTAAGCTCCAATTTATATTCTAACTCCTACAAAA
>Brara.B03626
GCATCATTAATATAAATATTTTGAGTAAAATGAGAGAAGTAAACTAGAAATATAGGGTTAGTATACTTATGTTTTGTTATCTTCGGATACAGTGGTGGAG
CCAGCCTAGTTTTTTGAGGAGGGTCAAACTCTTAATTTGTATATATTACATGGGTCAACATACCCACAATTTGTAAAATTTTCCTTATTTTTAGTACAAA
TTCATGTAATTTTTTTTTATGTTTTAAAATCATGTGGGTCATTTGACCACCCTCCTAACCAGCTACCTCCGCCACTGTTCGGATATCCATTCGGGTTCGG
ATTCAGATATTACCCGAACGGGTGAAATAAGTAATTTGTTTTGTTGTTCTAGAATTAGATAATTTTTAGACCGGGCTGGTGAACATATACTAGACAGACG
TTTATATTTCGAGTCTGCACATATATTATATAACAGCTTGATATATTAGATTTGAATACAGTTTCCGGTGATTTTATTTTTAAAAATTTAATTTTTAGAT
ATGTATCGGGAATGAAACTAATTTTTACATATGTCCATTTTTTAAATTGACACTTATGTAATTCACCGAGTTCATAGAATAAGTTTTTTTTTTGTCATCA
GAATAAGTTAAAAAAAAAAACTTAACTCATATCAATGAATGATATGAAACAAAGATCAGAACGAAAACACAATTTTATAAAAGTGAAAAATTAAATCACT
TATGAAAAGTCAATAGTAAACAAATTGGGAGAAGAAAACCTAATCTTCTTTTATCATTATACAATCGATGTTGCCTATTTAGTTTTGGTGATTTGTGTCA
GCCGTAAAACTTAATTTCTTTTAGTGCGTATGAAATCTTAAAAATAATTAAAATGAGATGTAATATGTTTCCTCTTCAACAACGATGATAATTTCCTTTA
GTGCGTGTAAAGAACTATTAAAACAATTTCCTTTAGTGCGTATAAAGAACTATTTTTCGCTCACTTATTTAGTTTAATAGAAGGATATCAAATGTTTTTA
ATACAATATCATAATTATACGAAACATATGGTCATTGTTTTAATTATATGGAGCCTGTCGGTCCATTAATATAACAAAACTGTGAGAGGATGTATAACTA
TAAACTTTCATTAAATGGTCGTTTTGTTAATTGATTGATGTCAACTGTATATATGTGCGTTTCCTTACCCTAAATTCGAAGTGATAACTGCATATTTTTT
TGATACAGGAGATGATTTTCTTTCGTACGTAACTTTAAGTATAATGTAACTACACCGAACAGAAAAACAGGTGAAATTAAACACACATGTCCACACATGG
ACAGAAGGAGCATTTAAAGTAGAAGAAAGTGGTGGTTAGAGAGTATGTGATATAATTAATCGGCCCAAATAGATTGGTAAGTGTTAGCCGCCATGCTAAT
AACTTCAACCTCAGATCTTTCTACTAAAACCATTTTATTATAAATTCTACGTACACTCCCACTTCATCTCCTCAAATTCATCAAAACACACTACAAGAAA
>Brara.F02754 
CTTGAGTGGTCAAAGACTCAAAGTCACCTACTGGGTAGTGCCAGTCTTTAAATTTTTCGGGTTGAATACAAAACTAAAAATATAGGTTCTCAAAACATTT
CCAACTCATTGTTATTTTCAACTCTATAATAATATTGAGAAGTAAAATTGCTCCAACACATTTATATTTCTTCCTTTATAATAAATATTGTTATTTTTTT
CTATTTATAGAAGAAGAAATAATATTCTTCTATTTTTACTCTATATTTAGAGATTGATATTTTAGAAAAATAAATTGGAGCATATCTCACCTCTGTTATA
AAGTTATTCTATATTAGAAGTAAAAATAACTAAATACATTGGGGATGGTCTAAGTGATAATTTTTTTAAAAAACATTTATTGACATTAAAGTTTTCAATT
AGAAATTTACAATATCCCTAAAACTTTTTAAAGTATCAATTCTGAAACTATCTTTCTATATCATTTTGTGTAAAAGAAAAAAAAAATACTCAAGCATTTA
TTATGTTATTTGTTTGAAATAGGTTTAAGTAAAACTCATTTTTCCTTTCTTGTGCTAATAACAAAAAAAAAAAACCAAAAAACTATATAAATTGTATGCC
GCCCCATACCAATGTATCTTAGGCATGTGTTCAAAGTCGGGCCTGCTGCTGGAGTAAATGGACATGCACCAAGGAAGAAAATATCAAGGTCTCCAGGAAT
ACAGAGAAAATACTTACACAATATTCAACGCATAAGTAAGATAGTGATCAGTTCAAAAAAATAAAAATAATAAGTAAGATAGTGAACAACAAAATAATAA
GGCAATCACAAAGGATTATGTGGTTGCAAACGAGTGTTTTTGTGATATTAGTGTTTATCCTGATAAAATCATATATATTTTTCTGGAAAGATGGAGAGGC
CCTATTGATTCATATTTAATGAAGACTTGATTCATATTTTATAAGAGAGTATCCATTCAGATACCAAATTTTTGAATGATGTGGTGTTTGGATAATCCAC
ATGTCGGCCTTTCGCGTGAACCACATAAAATAGGTTCGGCAAGTTAGACTTCCTTCAAGAGTCAAGACACTATCAGAATATCCCCAGCGAGTAGGTTGAC
ATGGTCGCACAATAATACCTTGACAGAATTTTTTTTTTTTAATAAAAATAACAATAATAATACCTTGACAGCCCAAATTAAGGACCTATATGATAGAAGA
CGACGTCGTATGTAAATAACACACAGCAAAGAAATACAGGTGAAGTTAAAAACACTTGTCCACACATGGGCACAAGAACATTTAAGGAGTTGAAGGCAAC
TGGTGGTTAGGGAGCTAGTATGCGACTTAATTTAACCAGCTTAAATAGATTGGTAAGTGTTAGCCGTCTATATCCATACTTTAATATACTTCAACCTCAG
ATCTTTCTACTAAAACCCTTGCATTATAAATTCTACGTACACTCCCACTTCTTCTCCTCAAATTCATCAAAACTACATTTCTATTCTAACTCCCACAGAA
>Brara.F00395 
CTTCATTTAAGCACAAAAACGAATTCAACTCACCTTGACACATACAAGTAACTTGCAGAGGTGAATGACTCTGAACAGAGTTAACAATAAACTCACCTTC
ATCAGAAACTAAGTAGTGTACAACTCTCTTTGACATGTTTGAGTTACTCTCCTAGTTGATCATCACCTAGTTGAAAGACTAGAAATAGTTGGTAATAAAC
TTGTCTTAATCCCTTTCTGAATGCAACTTTTCTTGACAAGTTTGAATTATTCGGCTAGTTGATCACCGCCTAGTTGAATGACTCTGAAAAGATTCACAAT
AAACTCGCATTGATCAGGAACTAAGTTGAGTAAAACTTTCATTGATAGGTTTAAGTCACTCGTCATGATCATCATCTAGTTGAAAGAAGGAAAAAAATCA
TAGTAAATTCGCTTAGATCGTCAAAGGCATAAAACTTCGAGGAAGTGATCTAGGCACATCACCAATCCTCTAGGCACACACATATCATCTAGGCAATCGA
CAATCGTCTATATGACTTAATACATAAAGTCAAAAAGAGCAAGTTCTCTCTATAAACACCATTTTGGCAATTTGTCTCTTTTATAATGAACAATATGATA
TGTTTGATACTCCTTCAAATGGTATGTAGACAACCTATCTTCAGGTTCAACTATTATATAAAATATTTTTTATATTTATTCATCTAGTTCAAATCTGAGT
ACAAAAAAAGTTCTTTTGAACCCACCACCATCAAAGTTATGCATACTTTCAATATGTAAAATTCAGATTAAACCCCTACTTTTTGCCCTTTTCTTCAGAT
CATCATGAATTTCCTTGAATTAATGATAAAACATCACACATCTTTCTTTGAAAGCACTCAAACATCTAAAACACCTGCAAAACGTAGATGAAAGTTTTTT
TTTGAAAAGCTTCAAAAACCACTGAAACAGTTTCAAAAGTTAGAACAAAAAACAAAGTATATCGCTATGAATATTCCTCTTTTTCTATACGACAAGAAAA
TAATAATTAATATACAAAACAAAATTTAGTTCTTTTATTATATTTTTCTTCAGGACGTAAAGGATGATCCATGAAATATACTGTTTGTATTATAGAATCA
ATCGAACCAATCTCTGAGTTAATATCAATTATTTTATCTTCATCTTTTACCGTTTCAAATCAGATGGCGATGTAAGAAGCTGCAGGCTGCACAATAATTA
GTTTTAAAAATCAAATGGAATTAAGAATGTCAACAGTTTACTTAATATGTAAACTAATAGATGAAAACATCAATGAAATTAAAATAATAATAATAATAAG
TCCGCATCAGCACAAGTAGATTTATTATTATAAATATGTAGAGAGATGGTGGTATTCATAGTTCATTGAGATCTAAGATCAGTTGAATACCTTCTTCTAA
TTTCTTTAAAAGAATTTGCGCATCTTTTTTTAAGGTCAAAACTAGAAGAAGAAGAAGAAGAAGAAGAAACTCAATTTTCTCCACAGAGGAAATAAAATCC
>Brara.G00052 
TTATTATTATGGCTAAGCCTATTAAAATGAATTACAAAATCATTTTTTTTAATACCAAAGGGAACCGCTGCATGTGTGTTTTGATAATATTTTGCTACAT
TGAGTGACTGGAAAGGTCGAATTAATGATAGTGGATTTACATATATTTCACATTTTTGGTTTATGGCAACATATATATATATATATATCGAAGTGTGATG
AGCAAGGTACAAATATATGACATTTAATTCATATTTATCATAGATACAGCGTGACTTTAAATAAGGTTTATTAGACCTATATAAAACTTACTTCTCCCAT
TCTCAATATCCATTAAAAATCCAATTGTTTTACTTTACAAATTATATTAGATTTAGGGAATAAGAAATTAAATAAAATAAAAATAAATATTCAATATAAA
TTCTATAAAAGCTACTATTATTAAAATTTATATTTTCAACTCAATAAAAACAAATTTCTATGAGTATAAATATACAAATTTTTATAACCAACACAAATAA
AATTTGATTATATTATATAAAATACATAATCTTAAAATGTTACCAATAATGTTTGTACAAACGACACAAATAATAACAAATAATATTAGATGTCCTTTTT
CTTCAACTATTATTAAGATTTTATTTTATTTTTTATTATTTTAAAATTTGTAAAATAAAACCATTAGTTCGACATCAAAACAGTCTAAAATGCATATAAG
ATGAAACAAACCAAATAATAATATTTTGGGGGTTTATCACCCAAAAAAAAAGAAAACTTCACTTATTTTACTGAACAAAACAAAACAAATATGAATTTAG
AATGATGTTTATATTATTTTAGAAGACTAAACCCCCCCCCCCCCCCCAAAATAGTTTTTTCTATTTTTTCTTTTCGACTATTAAAACGAATAAAAGAGAT
TTGAAAATAACTAAATATCAATACTTGAATGTTTCTTAGTAATGACTAATAAGCGGTTATTGAAATAGGATAATATCCTCTATTTAAAACAAAAAAAAAA
CGAATTGATATCCAGATTAAACAGAATTAATGTCTTTTTATCTTAAAAAAATAAAATTAATAATCTCGCTCCATGCACAGTTTGTACTATAGAATCAATC
GAACCAATCTCTTTAAGATAATATCCAGTTATTTAATGTTGGTATCTTTTACTGTTTCAGATTAGACAACAATGTAAAAAGAGAGAGAAAAGCTGCAGGC
TTCACAATAGTTAACAATACAAATCAAATGAAATTAAAAAATGTTAAAGTCTACTTTAATGTGTAAACTAATAGACGAAAACATCACTGAAAGTTACGAA
AAAAAGTTAGTAAGTCAGCATCAGCATAAGTAGATTGATTATATATACTATAGAGAGAGATGGCTGTTCATACTTCATTGAGATCTAAGATCAATTGAAT
TGTTTTTATAAGAAGTTGCTCATTTTTCTAAAGGTAAGTCAAAATTAGAAGAAGAGAACGAAGAAGAAACTCATCTCTCTCGACATAGAGAATATAATAC
>Brara.G02959 
GGGAACAGACTACTGTAAATGTAAATAAACTTTTGACTATTGACAACTGCACTGAATTAACATTAATGCATGCATTCATATCATCATATGCAGTGGCGGA
GGCAGGAAAAATGTTCACCAGGGTCATAGTATATTTTTTTTGCTTAAAGTACATAAGCTATTGAAAAATAAAAATATCACATTACACTGAATCTCAAAGA
TGTACTCCACGCTCAAACCAACAAAAGTATACACAGACAATGTTCATTTTTCTATATCTGATAGATACATAATTTGTATGTTGAACCATCATTCTCTTTT
TGTGCGAATGGTATATATCCTATATGTAGAAATTTGATGTTTCATCATTTGAAATTATAGAACATAACAATTTTAGTGTAAAATGATCTAGAAATAGAAG
AAAAAAGCCAAAATAAGAATTACTCTTAAGATTTTTTACCATTTATAAGAGTATAATACTATATTTATACTTGGTAGTAGAAGAAAGCTTAAATTAATTA
TTGCAAAATAAAATATTTATTACCTTTGTTCTGCTGTTGCAATGGACAACGAGATTCAGAAAGAAAGGATAAGAAGAAAACAAAACGTCTAAATGACTAA
TAATAATTAGAGGTCATTGAAATATATTGATAGTTGGGTTTAATTTAATTAGTGGGCTTAATTTGTTGTAATTCTTTATGTAAAATTTAATAGGCTGCAA
ATTAATTAATGTTGTCATTGGATTATGATCCATAAATAATTTGGACTAGGGTCAATAACATTTTAACGGGGTCAATAAATATTTTGAACCAGGGTCATTT
TAAAATTCTCAATAAAAACCTTAATGTTTTCATAATTTCATGTGGGTCATCTGACCACCGTGGCAATGAATTGCCTCCGCCACTGATCATATGGTCTGTT
CATCGGATTCCATACACTAGTATAGTTAAGTTTTAGGGAAGAAGACGTTTAATTTTCATTCTCACATAATAAAAACTCCCATTAATTAGACAACTTCTTG
AACTCCATTGACTTTGGTTTTCTTACTTCAAAAGGATCCCTATAAATAGCATACACTGCAAGCTTTCATTGCTCTTTTTGTTTTGGACTGTTAAAAGCAA
AAAACTTATCAATAACCGCTAAATTAGATTGTGGGTAGAAAACGAAAACCGGTTATGAAAACGCGTTACCAAACCAATATTTTGCAAAAAAGAAAAGTCC
CACTTCATTTGTTCTTTTCCTGCTTCTAAAATCTACTCTTGTCACTCTCTTTCTGCTGTCCTTTTTTAACTCCACTCTTTCATTGTTTTTAATTCCTACT
TTATTCCCCCTTCCCCCTCCCCATTATCCTATCTAATTTTAGTCAATTTATTTTCTTCCAATCTAATGTCATTATTTATTTATTTATACTAAAATCATAC
AACTATACACAATTAATGTAACTAGTAAATAAATTAAGTAAGTTTAATATATTTTAAATTTAAATGTGTAGGTTTTTTTGGTGGTTGTCAAGAAAATATA
>Brara.I01567 
ATGATCATTAATGAGAAAACAAACTATAAAATTTTACAAAAAGTTACATTGGTTGCACGTTAGCCGCCACCACATTCCTCAAATTTGATGGTCCATTTCT
TGCACCCTAATACATCCAATCTTCTTTTTTGATGTATAGATTGTGAATGAATACATCAATGTTGAACTTTTAAGCTTGGTACATTCATTTATGTTTTCTC
TTCTGAACTTTAAAATGCATATATATTTTAACTAATATGAGTACTGACTTTTTAAAAATTGTAACAAATGTAATAATTTCGTTGACAAAAAAGTAACAAT
TTCAAATTTATTTGATTATACAAAAACTATGTACTTTGTAAAATACGAGAAGGAAAAGTAATAATAATGGTGAGAATCTTTGTTTTGGTGGGAGACAGAA
TTATAAAGTCACCAATTAGTCTCCACAAACCATTATATATGTGAATATCCAGCTAATTGGTTTAATATTAATGCAGATTTAGGGCATCTCCATCTCCATC
TCCACTGCATAATTTACTCTAAAAATGAAATGAGAAATGGAGTATAAACAAAAAATAAAAAAAAATTCTATTTATGGAGTAATCGCTTTTTTTGTTTTTT
CACTATTTTATTTTCCACTCCATTTCACAGTAAATTATGGAGTGGAGATGGAGATGCTCTTATACCAAAGATTCATGGATACAGTCCATCAATATTTTAT
TTTAAGAGGTACTAAAACCTAGTGCATGTACCATATAGGGATATTATCATTTATAATTTACAAAGAACATCTTTAACTTCACTTTGTTTTTATTTCAAAT
TTAATTTTAAAGTGAAGTATTTTTAAGATATTTTATTTTCAACTCTATAGTACTAGAAGACAAATAAAACTAGAGTATTATTCAAAAATGGAGTAAATAT
ATTCGTTTATTACTCTATTTAAATTAATAACATTAAAAGAAAACTCATCTCCATCTAAACATATTATTATTTGAATAAAATAAACAAATTAATACATTTA
AATTTATATTGCTCTACATGCAAGGAAAAAGGAACTAAACCGAAAACTACTATTTTCAAGATCTTAAATTTATCACTTTCTCTATTTACTTTTCTCCCTT
TCTTCAGCAAGAAGCAGTCTCTCCCAGCTTTTTTTTTTGTTTATCTTCTTTTTATCTATTTCAAATAATGTTGGTCTTTTGTAAATTATTGGGCGAGAGG
TTTATCTTTAATATACTTTATGCAGCCTTATTTAGTTATTCAGATTCTTTTTTTTTTGTTTACGATATTTTAAACTGAATTTGAATCCTCTTTTTGACTA
ATTAGTAAATAGTCGTTGAGAAAACAGTGAAAACACAGATTAACGTTCTTGCGAAATACCTAATAAAGTTTTTGCAAAATAAATGTTTGATACTGTTTTC
TTTTAATCAAGTTTAATACTCAAATATATAACCACATGATATCAGAGTGAACTCTCTTCATATTATTTCTCCTTCTCAACCAACTCCGTAACTAGAGAAG
>Cucsa.311300 
ATTTAAGAAAAATCAATTATATTTACAACAAAGACGTGGCAGAAAGTGATTGGGTGTAGAACCGGAAAACGCGGCACTAACTCGTTGGTTTAAATTAATT
AGTTATACTAAAAGAAACCCTAGTTGGTTTTAAATTCTTTAGGGGTATTCTCGTGATTTTGAAGAGAAATATTTCTGCTTTATCGTTGTAGTTGTAATAA
TTGAGTGCTTTTTGGAACCTCACTTGTTTTTAACTCTAAGATAAAAAAAAAACTGAGTCGATGAATAAAATTAGACCTACCATAATCGATCAGATAACAT
TTTATTTGAAAAAATGACTTTGATCGACCGATGACTACTAACTATAGATAATGTTTAGAATGTACTCAAGCATTTATAAGATAAACAACTTTGATCGACC
GATGACTAATAACTATAGATAATGTTTAGAATATACTCGAGCATTTATAAGATATTCACGCTTTTCTTTCTTTTTTTTGTTGGGCACTAAAAAGGATATT
CACACTTTATTAATGAGTGTTGACATGCCCCGTAATTTTGGGGAACATATTCACACTTTATTAATGAATGTATGGTTTAAATTAGAAGTTTAATTATTTA
GTTTAGCTAATATTTTATAATTATGCTCTAAATTCTCTTATTATGGTAATTATCTAAAGCAATAAATAATAGGTTTTAAAAAGAAAAATTTGTCATGAAT
AGAAAAAAAAACTATTTACAAAATGTAGCAAAAAAAAAAAAAAGTTAAAAGAGAGTTTGACTAATTTTGTAAGTAGTTTTAATATTTTACTATTTTTTAG
AATGTCTCCTTTTTAAAATTTGTTTTTTTTAAAAAAAGTTTGGATAGAAAACATGAAAGAAATCAATAAAGCTTTTAAAAATAGCTATCAATCCACAGTA
TAAAAGAACATAGTCTTAATAACTAACTAAGAGAGTTGTACAACTGTTATTAAAAAATACACGAACCGTCCTAAATAAGTTTAAACATTAACTAAACATG
TTGATATTACAATAAATTTGTTCATAAAATATTTATACCCTATTAATTATTTATGATAATTTTATTAAATTACCGTGTTTAAATTCTAAATATCAATAAT
AAACATTAAACTATAACACCCACGTTACAATAATTAATTAAGAGGTTACTATGCGATTATGAATTAATTTTCTACAAATTCTTTTGACATCAAACAAATT
ATCTCGTAAAATTAGTCACTTCTATGTATCCTAACCCGAAAAAGTTAAGATTTTATTAAAGATGGGTAGTGTAGTGCAGTGATGTAGTACCATTTTGAAA
TTGTGTTGTTAAATCCACCTGTCCCATACGACATAATAGCCCATTTAAGTTGTTGAGGCGGAAGCAGTTGGAAGTTATACTCTTTTGACAAACTTTGCAT
TTCTTCTCCCCTTATAAATTAAACCTCTCCCACTCATTTCCATATCCTTTTAACTTATTTGGTATAGTTTGGTTTGAGCTTTTGTGGTTTGTTTGCTTCA
>Cucsa.109710
AATGAATCCACTTCCTCCAATCCAATCATCTCTAGTGGCCACCTTCGATGTCCAACGTTACGTGGCTACCACCTCTAGGAACCAACTTTGATGATCACCT
TCGTTGATCAACTCCATCACTAATCTCTAACAAAACTAATAATTAAGTTTCTTGATAGCCAACCTATACTTTTAAAATTTTGTACAAAGTACACTAATGT
GAAAGTATATGGTAATTAATTTTGTTGTTTGTACTAAAAAAAAAGAGTAAAATTATAAGATATATGTGAAGAATTTAAATTGACATCTCAATTGAGTTTT
AAAAATAAGAAAAATATATATGCAATGGAAGGGTTAAACAAAAAGTTAACCAAATGAAAATAACCACTAGAAAAGCATACCTTTTATATTAAAAAGTTGC
ATCGGATACCTCTAACTCTCTTCACTTAAATTCAAAACTTTTTAACTACACAATTTCTAACTCTACGAACATACTAACTCCAAACTTCAAAACTAAGTTC
CTCAAACAACAACACCTTAAAAAAATTTATACTGCTAGGAAGGAACAAAAGAAAAAAAACAAATCAATGTGTCCAATAAGTCTTAACAATGAGAGCATCT
CTTTGGGTTTCTAAGTAAGGGATCTCATAATCAACCTCACACACCTTACTAACCTTAATTTGGCAAGGAATCCATAACACTTACCTTTGTTAGGAGTGAA
AACAAAGTCATGATTCTCAAAACCTTATCAAAATACACAACTATATAACTGAAAATAATCACACAACTTACTATATTTACTGTAATTGTTCATTCATCAT
GGCGAGTCGTAAACTCTCGTGACATATTCAATAATTCAATCCAAACGAAAAATTTAACTAACAAACTACAGAGACCTATTAGAAGATTATCAACTTTTAA
ATTTGTTACTTTTGTAATTTAAAAAATGTAGTGAGATAGATCCTATTATCATAACATTTCTTCTTTTTTGCTATTTTTGCAAACAACTAATTTTTTTCTT
ATTTTTATCAATTGGCTGCCCATTAAAAAGTATGCAATAAACACAGTTGACATTTGATTGGTCACCTGATTTCAAGAATCATCAAATAAAAAATTTTATT
AAAAAAAATACATCTATATGATGAGAGCATTCTCAAAAGAACACTTTTTTATCACCTGTACATTGAGTTTCCAAATATAAATACATTGGTCATCTTCTTG
ACAAAAAAAACCTCCTAAAGAAAAATCTCTAATTAGAACAGAGAGATACATCTTGACATTCAACAGAAAAATGCAAGAGGGAATTTTTTTTAATTTGACT
TCTATTTTCTACTTCCTTCTTGTTCTTGGTGTAAGCTTCTAAACCCATAAAATTGATTCTCCCTATTTGATTATTTCATATCTAAAAGAATAACAAATTC
CTTTTAACTTTTCTTCTTTTTTTTTGTTTTGGTTCTGCAGTGCCTTCAACAGAAGAACAGCTATGCAAGAATGTTACAGTCAGAAGTTGGTGATAAAGAG
>Cucsa.394180 
AAAGCATTCAAAGTAGTTTTAAGAAATTAATTGAGACAACATCTAACTTTTTCAACTGGGTCACAACCCAAGCTCTGCATCCATCATTTCATGTTTATGG
CAATGGCATTTAATGATATGCCCATCCCATGTGGCTGGAGGACAGTGGCAGGCAATCGGGTTTTCATCGAAACAAGTCAAAATGTCGAACACCCACCATC
TTAATCCCTTTCCCAGTTCCTCAAAAGAAAACTTTCCGACCCTAATTAGCATCTTTATATGTGCATTGTATCGTCGGTAATTTATGTTCTCACCTAACAT
TTAACAAACAGAAAAAGGAGTAGAGTAGGCGTAGGCGTAGTCGTGGGAGTTCACTCTCCCAAATATCCCTTTAAAGTTAAGTGGTTGGGTTGGCGTTTTG
TGGGTGGAGTTTGGAGCTCGGGTGAGAATGGAATGAACTTTTAATGCGTTTTATTTTAAAATCACAACATTTCGGTTGCCTTTGCCGTTCTTTCCTTTAT
TAAACCACGTAACCTACCGGTTAACAAACAGAAAAAAGAAAACTTTCTACGTTTCTGTTTCTTTTTGTTCCATGTTCTGATTATTTGTGGATCCTGTTTC
TGGAGAAAAAGAACTTGTTTGATAAAATAAAAATATTGCTTCAAAGGCGTACATATGTATTTCGCTCAATGTTAGGCATTAGAAAAAAATAAGAAAAAAT
TTCTAAAAAGAATTGTAAAATTTTGCCTCCAACCAACAACGTGTAATAAGAAAATAAAAAACACATGTTCCTTCACCAGTATTGCCACACATTTTTTTAC
TGTTTATATAAATAAGAATCAAAATAGCAGAAGCTTCAAATATTCCTCAAATTTAACCTAACTTTAAAAACACTATTTAGAACTTCACTTTCGATTTTCT
CCGTTTTCTTTTTTTTTTTCTTTTCAAAGAAGTATATTCCAAAATTAATTTTCAACCATGGAACACAAGAGCTCAAGGATTTGACAAACATAGTTTGATG
CATTCGAGATGTGTGAATAAATTAGATTTGCCAAATAAAATTTGTTGGATGACCAATTTGGGGGGAAAAAAAGAAAGAGAAACAGAAGAAAATAAGATAA
ATGGAGGTAACGCGTGCAAAAAAGAAAAGAAAAAGGAGACTCCAGTCCACTCTCTCTATCCTTCCCATTTCCAAACTCAAACAAAAAACATCCCATTTTC
ATTTTCAATTTCAATACACCTTCTCGGGGGCCACCGCAACCCCAACCCAACCCAACCCAACCATTCCCCCGATCCCCTTCTTGCGTCTTTCTCTCTCCTC
TGCTATTCTGCGCCATACCCTCTTTTCTTTTCCCCTAAATGGTGTGGGAAATTTGAAAACCACTCTAATCTTTGGTAGTGTGAAAACCGCTATAAATTTC
TGCACACAATTACAACCGCACACCAACATTCTCAAATCTCACCCCCTCCCTCTTCTTAGCTGGAATACAAACTAAAATACAAACAAAACTCAAAAGAGAA
>Cucsa.109700 
TTGTGGGTCAAAATGAGGAAAAGCATCTTGTTTTTATTATTTCAATAGATTTATACAAGTAAATATATATTTTGCAAACAATAATAATACAGGCTATAAA
TGATAACTAACTTGGTAAGTTTGTTTAATAAATCCTGTACATATTGGGTTTAGATCATTTCTAAATTTTCATATATTTTATTTTAGTTTGTCAACTTTTG
AATCTTTTGTTTTAGTCTCTAAACTTGGCATAAAAGAATTATTTGGTTCTTGTTGGTGATTTTGCATTGATCCTCTTAACAAAAAATTTAATTCATTTTG
AAACTTGAAACCTAATTCTGTTACATCTGTCTTTTAATGCTCTAAAGGGAAAAGAAGTTAAATTAAAAAAATAATATTGTCTATATTAGGTTTCTGTAAA
AATACATTTTTTGTGTAGAATTGAGGAAACTGTAAAGTATTTGTAGAAACCAATATAAAATAACATCAAACTATTCTCTCGTGGTTAATTCATAATTGGA
AATTCATCTAACTGAATCAAGAATTCCACTACTAAGAGAACATGGCTTTAATTATTAATACTAAGTAGGAAGCTGTTAAGCACCAAGCATAAGAATCCAT
GGAAACCTCATAATCTAGGCCCTAGGGGGCTATAATCAACCAAATGCTGGTAAAAACAACCAACAAGTAGTTCTAGGAAAAAAAATATAATAATCTAAGT
CACAGTCAAACGTTTCACTTTGGCCAAAGAAAAAAATGTATACAAATAGTAGAAATTATCTCATTGACTTATCCCCAATAAGTTTAAAATGAGTTCTTGC
CTATGGCATCATATGCTATATTTAATTTTTAAAAACCACCTATCATTTAGGTCAAAACCAATAATATATTACATGACATAAAACTACTATATTCAAACAT
TGCATTTTAATCGTGTGTTTCTCATTGTCATTATGTCCAAAGTTCTACTGATATCCACAACTTCCAAATTCTCCTTGCTTTCAGATCATCACCAGAGAAA
GATGGCTTTGCGTCTTCAAGTTACTTCTTGTTCTCTCATCCTCCTTGGTTTACTCATTGCAATGGTAAGTTTTATGGATTTACAATCAACTTCATGCTTA
AAATAACAATTCTCAGTCCTTGCTACAATTTGAAACTGGTTTGTTTCTTTAGTTTCTAATCTCAATTCTGTTTCTTTTAGCACAGAGTTTTTTTTTAAAA
AAATTTGTAAACAGGCTAATCAAAGAAATCAAAAACTTGAAACAAAAAATATTGCAAATTTACCCTTTGTTTCTTTCTGAATCAAACTTTGACACCTTAG
CACTTGTTCTTTACTTTTCAATTCTACTGCAGGTTGTACAACAAAGTTCTGCTAGGAAATTAACAGATGGCTATGATAAAGACATCGAACAGTTTGTGAA
TCTGAAAATTAATGATCAAACAAACACTCATATAAAGGAAGTTGATGATGGTCACCCGAAGATGAGCAAAAATCATAAGTATGCTCATGCACCATCTCAC
>Cucsa.196980 
CCATGTCATGCCAAGAACCTTAATTTAGTTCTATTTTGTCTTTATTTGCAACGGAATTCTCTTTTTATATATATATAAAAGAGTTTGAATTTCAAATGTA
TTCGTTTGACAATTTGTCCAAATCAATAATTTCTTCCTCTTCTTCTTACCTCTATGATTCTTACTGTAATTGATGAAAAAACAAACTCCCTTCACTAAGG
GTCAAGGAATAATTTATATTAATTAAAATATAACTTTTATTCATTTCTTTTGTTGTAATCTAACTGAGTAAAGAATGAATTGGTATATAAAGTTGTTAGT
GATTATTGGTTAAATACTTTACCTATGTACACTAGTTTGGAAAGTAATGATTTTGAACTTGCTCAATCAAAACAAAGAAACAAAAGGTTAAGAACCGATT
TAATTTATTGGGTTCAATTATAAATTTAGTTCCTAATTTTTAAGTATGTTTGTGTTTGTTTGTAGAATGTATTTTGAGCTTATTGGGTTAAAATGGTATC
TTTCATACCATTTATAAATCCATTGCTTACCATAAAAAAAAGAAAATGTATATGCTACTAATGCGACCACAACAACAAATTTGTAATCTTGAAGAGAAAT
TGCTTACGAAACGATGAAAAAAATGGACCTAAAGCTAAAATAATCTTCATTTATTACCTAACATACCCGTTGTTCGGAAGTAAAATTTTGGGACATTTAC
AAATATAGCAATCATAATCAAAAGAATAACAAATAGAACAACATTTTAAAATATTTGCAAATATAGCAAAGTTTATAAAAAATACTTTTTTTTTTGCTCA
TAGACCCTTGTATCGTTGATGACATATCACCTATAGACTGACTTTACTATATTTACAATTTTTAAAAAAAGTATTTGCTATACACTAATTTGTTATTCAT
AAAATTGTTATCCGTTATCATTATCCTAAAATATTTGATCACAATTTCAATATTTTCCCCAACTTTTGACAATTAGGAGGAAAATAGAAATTTCTCATAA
TAATAGTGATTCATAACACATATATTCTTCCAACAAATGGGTTATTATTGAAAATTATCAATTAGAAAGAAAATACTTATATTCAATACCCATGTAGTAT
AGTAAGAAAAACCACAATTTTAATCACAATTGACCTTGGTATTAATTATAGAAGCATTGATCAATAATTAATTACACAACCATGTGAATGATATATTAAG
TCTTATAACTTGTAGATTATTATGGAATCAAATGCTTTAAACTCATTGATGAAAAATATATACTATTTAGTTAACCAATGATTTTTCAATTAAATAAATG
TTCGTTACCATTAAAATTAAAAACCATGTTTTTTGAAATCTAAAAAAACGAGAATTTATATATGAAATTGAAATTCCTTTGCTTGGGAAAAGGAAAGGAA
AGGCTTCACCAGTTTCCGATTTTCGTTTCCTTGTTTTTGGATTTAAATAGGAATCAGTCCTCCATTTTTCTGTCCGTTTCTCATCTCTCTCCCATCGACA
>AT5G25610 
TACAAAAATAAAATAAGTATTACTCCCTATGTTTCTATATATATGATGTTTGGGTTAAACGCAACTATCATTTAATACTGTAGTTTTAAAAATTCAACCA
ATCACAAAAGAGATGGTATAATCTAAAAAGTCATAAAATCAATACATTTAAAATTTGTATTGAAACTTGTAAAATAGCTTATATAATGAAACAAAATAAA
AACACTATAACATCCTATATAATGAAACAGAGAAAGTATTATTAATAGCTATCTACCGCGTTTAACTATCACACTAAGCTTGATCGATAGATTGAGTCAG
AGTGGTACTAAAATCCTAATTATATATATTGGATGCATGAGAAGTTTCTTTAAAGATGTAATCTATTTCAAATAATTATTTGGAATATGGCCAATTTTGT
TAGTTCATTGAAACGTCAACTTTTTACTTGCAACCACTTTGTAGGACCATTAACTGCAAAATAAGAATTCTCTAAGCTTCACAAGGGGTTCGTTTGGTGC
TATAAAAACATTGTTTTAAGAACTGGTTTACTGGTTCTATAAATCTATAAATCCAAATATGAAGTATGGCAATAATAATAACATGTTAGCACAAAAAATA
CTCATTAAATTCCTACCCAAAAAAAATCTTTATATGAAACTAAAACTTATATACACAATAATAGTGATACAAAGTAGGTCTTGATATTCAACTATTCGGG
ATTTTCTGGTTTCGAGTAATTCGTATAAAAGGTTTAAGATCTATTATGTTCACTGAAATCTTAACTTTGTTTTGTTTCCAGTTTTAACTAGTAGAAATTG
AAAGTTTTAAAAATTGTTACTTACAATAAAATTTGAATCAATATCCTTAATCAAAGGATCTTAAGACTAGCACAATTAAAACATATAACGTAGAATATCT
GAAATAACTCGAAAATATCTGAACTAAGTTAGTAGTTTTAAAATATAATCCCGGTTTGGACCGGGCAGTATGTACTTCAATACTTGTGGGTTTTGACGAT
TTTGGATCGGATTGGGCGGGCCAGCCAGATTGATCTATTACAAATTTCACCTGTCAACGCTAACTCCGAACTTAATCAAAGATTTTGAGCTAAGGAAAAC
TAATCAGTGATCACCCAAAGAAAACATTCGTGAATAATTGTTTGCTTTCCATGGCAGCAAAACAAATAGGACCCAAATAGGAATGTCAAAAAAAAGAAAG
ACACGAAACGAAGTAGTATAACGTAACACACAAAAATAAACTAGAGATATTAAAAACACATGTCCACACATGGATACAAGAGCATTTAAGGAGCAGAAGG
CACGTAGTGGTTAGAAGGTATGTGATATAATTAATCGGCCCAAATAGATTGGTAAGTAGTAGCCGTCTATATCATCCATACTCATCATAACTTCAACCTC
AGCTCCTTTCTACTAAAACCCTTTTACTATAAATTCTACGTACACGTACCACTTCTTCTCCTCAAATTCATCAAACCCATTTCTATTCCAACTCCCAAAA
>AT1G49320
AAATTAAGTACACACGCATATATATATGACATATACATATATATAAGAGACAAATTTGAGCTACACAAAATATCTACAAATTTATAATATGGAAGCCGTG
ATTTTTTTTTTAATTTATAAAAATATTAATTTATACAGCGATTTGATAAATTTTTTAATTTTTAAAACTTTTCTAACCAAAATCGTTATAATCAATATAT
TTTTAAGACTTATTAAAAGTAAAAAAGAATAATTCTGTCTAAAAACATAATATTGTTTTGATGAAATAAAAATATTAGAAATGAACTCTAACAATAACTA
CGACAAATTTAAGAAAAACCAACAATAATATATAGTCATATTTCACTAAAGTTAACACAATTGTTAATTTATAATATCGATGAAAGTATGTATTTATATA
ACAATATTCTAAAAAAAGTATTATCTTATTAATTTATCGAATCGTATTAAATGTTAAAATAGCATAACTCAGACTAGAATTTTTTTTTTATTTACAGTAA
AATGAATATTAATTTATCAAATATCAATCTATAAAAGTTATACTGTATAAATCATCCATCACAAATAAATATTAGTCTCAACTTCATTTAACAGGTTTCT
AACCTCTCCATCATATTTTTTTTTTAATAATTCACACTCACAATATATCAACACATACTTATAATAATTTTGAGCTTCTTTTTTTCTTTTTAAATATACA
AATTATAATTTTTACTTCATCTACTGAGATCTGAACCTATTATATATTTGACGCAAGTATCGAAAAGTTTTTTAGAAAACACTCATTGTTTCTTATGGCT
GATTGTTTTTTGTTTACGTATATCCATATATATAGGCCTTAGCGTTGAACCCCGATAGATCGTAGAGACTACAAGTAAATGTTGATACCCAATTTTTTGC
ACGTATAATATAAGAATTATTTTCCAATTAAACCTTACTATTTACAGATGAGTCTAGAATTCTCTATCTATTTTTAAAAAAATGATTACGACCACAACTA
ATATACAAACAAGATTCATTTCTTTCTTTATTTTATTTTTATTTTTCAATTACGACGTAAAGGATGATCCATGAACTATATTGTTTGTATTAGAGAATCC
AATCAAACCAATCTCTTTGGATTAATATCAAATTATTTTATCCCCGTATCTTTTACAGTTTCAATTTAGATGACGATTTAAGAAGCTGCAGGCGTAGCAA
TTATTTTAATAATTACAAATAAAATTGAGTGAAAACTGTCAACAGTCTACTTATGTGTAAAACTAAATAAATGAATAAATCCTCGAAATTTAAAAATAAT
GAAGAAGTCAGCATCTTCATAATGGATTATTATAAATATACACATAGATGGATGTTCAGACTTCATTGAGATCTAAGATCACTTGAACACTTATAAAAAA
TATTTTGCTCTTCTTTCTATATATTTATATAAAAAGTCAAAATATCAAGAAGAGGAAGAAGAAGAAGAAACTCATTTTCTCCGCAGAGAAAATACAATCC
>AT1G70370 
AATTATTTGGTATTACAACTACCAAACCATCCAATTTAAAATAGTCCATAAGTAAAAAGCCAAGCATGACACAAGAGGGCTATGTGATGGTATTGGTTCG
AGACCGTGTGGAATGCATAATATTTTATAGACGTTTTTCAATACTAATATCTTAAACTTATTTAAATTAAACATAATTTATTATCTTAATAATCATTTAT
AAAATAAAAGATACATATAGCTAACTTAATAGCCTATAAAATCCAAAGTATAATACATCATTTGTGTTTACCAATATCAAAGTAGGATAAATGGACCAGT
TTTGAGTCGTTAGACAAAATGATATATAATATACCATCAACAATAGTAATTAACTCTGAAATGCAGAATCGCAGAAAATAGTTGATAAATCATTTGTCAT
TTTCTAATGTGATTTCAGTTCCCTATATAGTATAGTTGCTATTTAACAAATGGTGTTGGAAAGTTGAAACATTTAAACTAAAAGCCAAAATAAAATAAAA
TTTAAGTCTCTTCTTGAACATTTACCATTAAATTTTGTTTTCTTCTATACACTAAAGAAAAATCTCCTAAAATAGATACAGCTTTCATTGCTCTTTTTGT
TTTTAAACGGTTAAAAGAAGAAACAAACTTTAAATAACCGTTAAATTAGATATTGATCAGAAACAAAAAAACCGGTTTCGAAAACGCGTTACCAAACCGG
ATATTGCTTAAAAAGTCCCACTTCAATTTGTTTTTTTCCTGCTTCTTCTTCTAAAAATAAAAACTCTACTCTTGTCACTCTCTTTTTGCTGTCCCTATTT
TCACTCCACTCTTTTTCATTTTTTTAGTCCCTACTTTATTTCTCATTCATTATCCTTTTCTAATTAAAAAAAATTAATACCAAATCTAAACATCATCATT
CATTTTAGGAGATGTATTAGACCTTACATTTTGAATGATGAGTTTTAGTTATATGATTTTGATGATTTTAGGAAAGTTGATGTGATTTATTGTAAAATCT
TTTCAAATTTCATCTAAAACCATATAATTTGGATTTCTGTATTTTTAAGTGATTTTTTTTTTCAAATCTTTCAATATTAATAAACATCAAATTCATAAAC
TGTTTCCAATAACAGTGAAATTTAAGGTATATTTTTTAGTTCAACAACACTAGATTTCATTAGAATTTTTAAAATTTATAATGAATAACATAAGATTTAT
AAATTTACACAAATCACTTAAAATAATAAATTGAATACGCTCCTCTTAAATTATTCACAAAATTATACGTTACCAACTATACATAAATTATAAATAAATT
AAAAATTAAAAGTCTATAAATAGATTTAAATTTAATTGTGTAGGGTTTAGTTATGGAGAAAACATAATTGTGTAAGTTTTTTTGGCTTCTATATATATTA
CCACAAATATATAACACAATCCGCTCTCAAACCCAAACAAGCCCACCAATCTCTTCTTCTCTGCTCTTCTCTCTCTGTAGACACTAGAAGAAGAACAAAA
>AT1G60390 
TATTCTATGGCCATTAATGGAAGCAATAAACTATAAAATGTACTAAAGTTACATTGGTCGCACTTTAGCCACCACCACCACATTTCGTCGAGTTTGATTT
GATGATCCATTTCTTGCATACATCCAATCTAAAGATCGCTAATTCTTCTACTTAAAAACGTTAATAAATTTATGAGTAATCACTTTAAAACAAAGTTGTA
CAAGAGATAGTTACCTAATTTATTTGTTTTGGTAATTGACATTGTCCAAGTACAGCGCTCATGATGTAGGATTATGTACTAATAGTACTATTGAATAAAT
TGAGAAGAAGAAAAAGTAATATAATAATTTTAAGAATCTTTGTTTTGGTGGGAGACAGAATTATAAAAGTCACCTATTATTATTAGTCACTCTTAACAAA
CCATGATATCAATTTCCAAGATTTATAGTTTATACTTTATACGTAGGGTTCAGGGATCCAAGTCCATCAATACCACTTGTTTCAAACTCTCATTAGTAAT
TAACACTAAGCGCAAAAACTAAAACTAATCAAAAGCTACTAGTTTTCATAACCTTGAACTGATTTTCTTTCTTTTTTTTCTATTTACTTTCTCGCTTTCT
TCAACAACAAGCAGTCTCTCAGCTTTTTCTTTTTCTTTATATTTCTCTTTCATATAATTTTGATCTTTTTGATACTAACAATTAGGGAGAGATTCATCTT
TAATACTTTATGCAGCCTTATTTAGTTATTTCAGATTCTTTCTTATAATATTTTAACTGATATGAAATGATATGTTCCCTCTTTTTTGACTTTTTGTAAG
GTTGGTTATACCAGCTAAAGCTTAATCCTCTTTTGGACTCTTTTGACCTATTATCAGTTGATTAAAACAGTAAAACCTCGATTACTGTTCTTTCGAGATA
CCTAATAAAGTTATAGAAAAAAAATTGATTATCAAATTTATAACCTGAAGCTGATACGGTAGTGGTTTCTGAGTGAGTTTTTGGATTTTGTCTTTAAGAA
ACTTATTTAAATTCCCAATCAAGAATATGAAAATTTTAGTATTTTCAAACTAGTTTTTAGTTTACGTTTTCTATCTTATTTGAACACCTAAAATCTGTTT
AATTGGAGTTTTTTGTTTCTCAAAAATATACTATAAACTACGAAACTTGTATTCTATAGTGCCCCTGCTTGGGTTAAAAACCTCTCGTGGAGTTATACAC
AATTGCACCAAATGTTCATAAATTTTGAAATGTTTTTAATTAAATTATAATTATAATAGATATATTCAATCGTTAAAATAATTTAGTACTAAAATTTAGT
GATACAAGTTCAAATATTGTAGTACCTAATAAAGTTGATAAAAATAAAAAATAAACTGTAGTTCTAAAATTTTATAATTATGACTCACTTCATAGTGAAG
TCTCGATAGACTCTCTCTTCATGAAATCATAGTGAAATCTCATTACTCTCTCTTCATCTTATTTCTTCTTCTCAACCAACAAATCTCTCTCACCAAGAAG
>AT1G23760 
CAGATTCCACCAAAGCAGGGTTGAAGAAGCCAGCTTTCACTAAGGTTGATCAGCTGCGTCCTGGGACTAGCGGACACAATGTCAATGTGAAGATTGTCAG
CACGAAAATGGTGTTACAGAAAGGTCGTGCTGATGGTCCTCAAGCTCGCCAGTTGCGGATTTCTGAATGCATTGTTGGTGACGAGACAGGAGTGATCGTC
TTTACCGCAAGAAATGACCAAGGTACTTTACTTCAGTCAATAAATCATTTGAAAAACAAAACGTTCATATAACGGTTTGTGTACTTGATTCTAGTAATGT
TACAGGGTAGCTAGTAATATCTTGATTTGGTTTTGTGTGTAGTGGACTTAATGAAAGAGGGATCAACTGTAACTCTACGCAATGCGAAAATCGACATGTA
TAAAGGATCAATGAGGCTAGCTGTAGACAAGTGGGGTCGTGTTGAAGTCACAGAGCCTGCGAGCTTCAAAGTGAAAGAAGACACCAACATGTCCCTTATC
GAGTATGAGCTCGTAAACGTCGTTGAATGAGTGACAAATTCCTCGAAATACCACTAGGAGAAACGCCCTCAAGAATAAACAAGTCAAATCCGTAACCGTT
TATGTTAGCGTCAAGAAAAGAGTTAAACCCTGATCAGCTGATGTCTTGCACTAAGCTATGTAAGAGTGATGATGGCTCTAAAAGTTGAATGCAGAGCTTT
TGGCTTAGGTTATGACTTCGTGATACCTTTTCTTTTGTAATGTCATCATACACGCTAAGGCTTTTGTGCTACATTATTACTCTCTTTGTCTTTGCCTCGT
TTCAAAAAATCCATATTCTTAGTGAAGTAAACAGTAACTGCAAGCCTCTGTTGATCAACGACCATAATGATTATCTTTCTATTTTGGGGTTATATATAAA
AATAGAAGTTTAACCAAAATGCAACTCGAGATGGGCTTGAATCACTTTGTTAATGATTGTGGAGAAGAAATGTTGTCGTGTGAAGTGATGGGACTTCAAA
TGTGTGTCATCATTGCGTCATGACTGATGGCTTCTTGGTTTCCTTTGTCTTTTAATATGTTTATCTTCTTACATTTTTATATGTTTGTCCTTGTCACGTA
TCGGTAATGAAACTTCAAACTTGATATAATAAACGAATAATAGGTATGAATACTAAAATAGTTAGTGAAGAAACAGTTTCTACCAACAAAAAGTAATGTA
TCTTTTCATGAGTGTTAAGTGGGCAATGTTTAGTGCGTTTAGTCCTTTTTAGTCTTTAGAGCTGTTTCCTTATCTCTTCCTCTTAATCAAAATTTTCTAA
TACGATTTATTCAGAGATTTTAATAGAGTAAAATGTGACATTTCGGTATTGATTGATTCATAGATTAAAAACTATATAAGCCTTGGTTCCAACTTCCAAC
TTCCAACTTAGAAATGTGTATATACACACATTTGCATCGATAATAACTCACCAACACTCTCTCTGTCTCCATCGAATGTTTCCTCTAACTCTCAACAAAA
