# Supplementary material for: The divergence and positive selection of the plant‐specific BURP‐containing protein family
Source: Ecol Evol. 2015 Nov 2;5(22):5394–412. doi: 10.1002/ece3.1792 (PMC6102523; doi:10.1002/ece3.1792)
Supplement: Supplementary file 7 — Data S5. Multiple sequence alignment of BURP domain‐containing gene family. [file ECE3-5-5394-s007.aln]

77483                  --------------------------------------------------MVQWQRSIFE
229071                 ------------------------------------------MRRGVFTADAKLCHRAGL
229182                 ------------------------------------------MRRGVFTADAKLCHRAGF
Phpat.016G060800       ----------------------------------------------------MEGVPVFM
Phpat.004G083900       ------------------------------------------------MCRRVWCLIWGT
Phpat.012G021200       -------------------------------------------------MAKHAAAVLVL
Phpat.003G077900       ------------------------------------------------------MAEYST
Phpat.013G054800       -------------------------------------------------MAGYWTSFLVY
Glyma.04G182300        --------------------------------------------------MSIHFFFCFL
Glyma.06G183400        ---------------------------------------------------MSIHYFFCF
Cucsa.196980           -------------------------MVHIFSFLIFFLSQLSLSFFHLTTNKQISFKFLFL
Brara.I01567           ------------------------------------------------MNIIEAAFFLCF
AT1G60390              ------------------------------------------------MNNIEATLFLCF
Glyma.02G034700        -------------------------------------------------MNKQLRLLCLF
Glyma.01G030900        --------------------------------------------------MNKQLTLLCL
Glyma.18G138200        --------------------------------------------------MHNMSTLFFF
Glyma.18G138000        --------------------------------------------------MHNMSTLVFF
Glyma.08G287500        -------------------------------------------------MHNNMSTLSFF
AT1G23760              ---------------------------------------------------MRKQFVFLL
Brara.G02440           ---------------------------------------------------MLKPLLLLQ
Brara.G02959           ----------MGVGFFGFSLYIYYTICSKNQQAHQSLLCSISSSSLTKNQTMLKPLLLLQ
AT1G70370              ---------------------------------------------------MLKQFLLLQ
Potri.012G079200       ------------------------------------------MGREVMAGMSVLFLILFL
orange1.1g037848m      ------------MFKKLGRPRCLFSPQRGRVPNPLSLSVSLIDTQEVTMTMSTIFFFIFL
Cucsa.394180           --------------------------------------------------MHRLPTLYVV
orange1.1g045773m      -------------------------------------------------MKMEQCPSASY
orange1.1g044596m      ------------------------------------------MNAKPKPMESLLSLFSFF
orange1.1g036311m      -----------------------------------------------MLHLLSSPLFFLL
Potri.008G190000       ---------------------------------------------------MHILHPITL
Potri.010G040800       ---------------------------------------------------MQNFHPITL
Potri.010G040900       ---------------------------------------------------MQNFHPITL
LOC_Os10g26940         --------------------------------------------------MATSFLFSLI
LOC_Os08g29200         -----------------------------------------------MASPPHLPLLLLL
Bradi3g34950           -----------------------------------------------MASPVLTTLFLLL
Si013394m              ---------------------------------------------MASPNPPPPPRTVLL
GRMZM2G147756          -------------------------------------------------MASSPPQPLTR
Sobic.007G116800       -------------------------------------------MASSPPPPPIRTVLAAT
Bradi4g28200           -----------------------------------------------MPRPSLPSSPNAA
Si033298m              ---------------------------------------------MASPRCAHLLLTITI
GRMZM2G146665          ---------------------------------------------MAFTGCAHLLLTMSI
Sobic.002G173300       ----------------------------------------MASTLCRCGCAHLLLTVSNL
LOC_Os06g13240         ----------------------------------------------MKATGGPLPLILFL
LOC_Os02g18690         -------------------------------------------MVGKGNECAAARRRFSL
Sobic.002G040200       ------------------------------------------------------------
GRMZM2G406170          ------------------------------------------------------------
GRMZM2G032145          ---------------------------------------------------MARGIILLL
Glyma.08G230600        ---------------------------------------------------MEIGHLIVL
Glyma.13G283900        --------------------------------MTSSSQEFGSQIFSYPSLIARMELRCLL
Glyma.12G217400        --------------------------------------------------MEFRCSVISF
Glyma.12G217300        --------------------------------------------------MALRCLVMSL
Si006050m              ------------------------------------------------------MVNMDA
GRMZM2G106980          -----------------------------------MHTRATRYWRRGAMPGMDAFAAVSL
Bradi1g42970           --------------------------------------------------MQMHNMDVLV
LOC_Os06g19800         MAEGAQLAAAGGAARAAGHGLVAAAPVRRGRSRAEEEFDPGVGTGHGRPRMARRCQRLGG
Si006838m              --------------------------------------------------MGVLLFFVPL
LOC_Os06g17000         ------------------------------------------------MKLSNMTAFLSL
Sobic.009G197300       ---------------------------------------------------MSFRVSLLT
Bradi1g50390           -------------------------------------------------MRSNMLSLLSG
Bradi1g50720           ---------------------------------------------------MSPMLSATI
GRMZM2G108422          --------------------------------------------------MYMHPSKLLI
Si022703m              ----------------------------------------------------MHPSTLLL
Sobic.008G157800       --------------------------------------------------MHQQSAFLLI
Sobic.008G157700       ----------------------------------------------MLALEMHRLAIILH
Sobic.008G157500       ----------------------------------------------------MYPLALFL
Sobic.008G157600       ----------------------------------------------------MHPLELFL
Glyma.04G180400        -----------------------------------------------MPSHPSSKRSIYI
Glyma.07G176700        --------------------------------------------------MEFHCLPIFL
Bradi4g02110           --------------------------------------------MAQRLHSAIIATFVLL
Si014256m              --------------------------------------------------MARVPMLTAL
Si014258m              --------------------------------------------------MARVPMLTAL
Si014261m              --------------------------------------------------MARVPMLTAL
Si014260m              --------------------------------------------------MARVPMLTAL
Bradi3g39300           -----------------------------------------------------MARFLVL
Bradi3g39490           -----------------------------------------------------MARFLVL
LOC_Os08g38810         ---------------------------------------------------MARFLLLLV
Si013763m              ---------------------MSWPLCYLSPSPLRLHGKHRWQTFAQEPSNKRRCFPASR
Sobic.007G219300       --------------------------------------------------MAHFASAVLL
GRMZM2G113229          ------------------------------------------------MRGRRRPRCFGG
Potri.T012700          ------------------------------------------------MSLANSCALLLP
Potri.T012500          ------------------------------------------------MSIANSCALLLL
Potri.004G136500       ---------------------------------------------------MAKKLALMI
Potri.004G136600       ------------------------------------------------MSPAISGAPLLI
Potri.004G136900       ------------------------------------------------MSPAISGAPFLI
Potri.004G136700       ------------------------------------------------MSPAISGAPFLI
Potri.004G136000       ------------------------------------------------MSPAISGAPFLI
Si026785m              -------------------------------------------------MARSLSALLLL
LOC_Os05g12410         ------------------------------------------------------------
LOC_Os05g13490         --------------------------------------------------MHTYRSLYRL
LOC_Os11g06980         ------------------------------------------------MDRIFARFFCFL
LOC_Os04g14990         --------------------------------------------------MWHPKSALKL
Bradi4g44496           ---------------------------------------------MSSFSMDRLPVAGLL
Si032251m              ------------------------------------------------------------
Bradi2g49000           ----------------------------------------------------MSSVCSLV
LOC_Os01g53240         ------------------------------------------------MDRLLACLLGFL
GRMZM5G800586          ------------------------------------------------MERLIAGLLGFL
GRMZM2G446170          --------------------------------------------------MERLLAGLLL
Si001367m              --------------------------------------------------MDRLLAGLLG
Sobic.003G287000       --------------------------------------------------MERLIAGLLG
Cucsa.311300           ---------------------------------------------------MESRFSLLL
AT5G25610              -------------------------------------------------MAIRLPLICLL
Brara.B03626           -------------------------------------------------MLTRLPLICFL
Brara.F02754           -------------------------------------------------MAIRLSLICLL
Brara.I00536           -------------------------------------------------MATRLPLICLL
orange1.1g018131m      --------------------------------------------------MEFHLLPILA
Potri.006G243700       --------------------------------------------------MEFHLTRILA
Potri.018G036700       ---------------------------------------------------MEFHVPRIL
Glyma.06G081100        --------------------------------------------------MEYRLLPIFT
Glyma.04G079600        --------------------------------------------------MEYRLLPIFT
Glyma.14G141000        ---------------------------------------------------MVFPLLSIF
Glyma.14G140900        --------------------------------------------------MEFHILPIIT
Glyma.12G044600        -------------------------------------------------MAPTLALQFLS
Glyma.11G119900        -------------------------------------------------MASTLGLQFLP
AT1G49320              -------------------------------------------------MASTFRLSISF
Brara.G00052           --------------------------------------------------MASLRFSVTS
Brara.H00310           --------------------------------------------------MASLRFSVTF
Brara.F00395           --------------------------------------------------MASLRFSVTF
Cucsa.240440           -------------------------------------------------MMEGNTVACFI
Glyma.11G119100        ----------------------------------------MHASSKMGEKYKPWIIFLHL
Glyma.06G013400        ----------------------------------------------MRLGFASWRFIPCT
Cucsa.109710           ------------------------------------------------------------
Potri.009G114600       -------------------------------------------------MGAEFAFKFFL
Potri.004G153100       --------------------------------------------------MGVDVLSWRL
Potri.009G114300       -----------------------------------------------MTVDVSWRIILCA
Cucsa.109700           ------------------------------------------------------------
orange1.1g023233m      -------------------------------------------------MGSLLSSRSFT
                                                                                   

77483                  N----------------------FIASPVSLDLGS-------------------------
229071                 F-------------------------CHPYGRHGG-------------------------
229182                 F-------------------------CHPYGRHGG-------------------------
Phpat.016G060800       F----------------------LIALLIGCTSVQ-------------------------
Phpat.004G083900       S------------------------SCVAQVSVWT-------------------------
Phpat.012G021200       F----------------------SLVSVWPVTLAG-------------------------
Phpat.003G077900       S----------------------ILTCLLGVLVVA-------------------------
Phpat.013G054800       Y---------------------------LGVLVLT-------------------------
Glyma.04G182300        S----------------------LSSFHVSLAIKG-------------------------
Glyma.06G183400        F----------------------LSLSSFHVSLAI-------------------------
Cucsa.196980           F----------------------LLPFIFFLSFFP-------------------------
Brara.I01567           I-------------------------SSSNVHFAG-------------------------
AT1G60390              F----------------------CIFSSSNVHFAG-------------------------
Glyma.02G034700        I----------------------LFSLFLCVGFAG-------------------------
Glyma.01G030900        F----------------------ILFSFLSVGFAG-------------------------
Glyma.18G138200        I----------------------LLSTLLGVCYGG-------------------------
Glyma.18G138000        I----------------------LLSTLLSVCYGG-------------------------
Glyma.08G287500        I----------------------LLSTLLTVGYGG-------------------------
AT1G23760              P----------------------FLSRLYHVVIAG-------------------------
Brara.G02440           S----------------------FLFCLFNVVFVG-------------------------
Brara.G02959           S----------------------FLFCLFNVAFVG-------------------------
AT1G70370              S----------------------FSFFLFNVVIVG-------------------------
Potri.012G079200       S----------------------FSSCKVSFAATT-------------------------
orange1.1g037848m      F----------------------LSTSPLNVSCER-------------------------
Cucsa.394180           P----------------------LYLFIFSLSSLN-------------------------
orange1.1g045773m      G----------------------TSMSARPHDFTR-------------------------
orange1.1g044596m      F-----------------VLLYSFLLLSVKVTLAG-------------------------
orange1.1g036311m      L----------------------LSLCFLNHVNYL-------------------------
Potri.008G190000       L----------------------LSLSFVSLLNVN-------------------------
Potri.010G040800       L----------------------LSLCFLSLLNVN-------------------------
Potri.010G040900       L----------------------LSLCFLSLLNVN-------------------------
LOC_Os10g26940         L----------------------LLITALSLPFPL-------------------------
LOC_Os08g29200         L-----------------------------------------------------------
Bradi3g34950           L-----------------------------------------------------------
Si013394m              L----------------------LLLLLFPHNAAA-------------------------
GRMZM2G147756          T----------------------VLAATLLLLLHN-------------------------
Sobic.007G116800       L----------------------LLLLVYLLPHNA-------------------------
Bradi4g28200           A----------------------SPSPFPSPRLPM-------------------------
Si033298m              L----------------------LQLCHLARAMPL------------------------P
GRMZM2G146665          L----------------------LLLCHRRTRAFP-------------------------
Sobic.002G173300       L----------------------LLLCHLTRAFPL-------------------------
LOC_Os06g13240         L----------------------IIIVLITAQHTA------------------------I
LOC_Os02g18690         R------------AAAASSSSSSFLPCLLLAAALS-------------------------
Sobic.002G040200       ------------------------------------------------------------
GRMZM2G406170          ------------------------------------------------------------
GRMZM2G032145          L----------------------VTPLAISMALPS-------------------------
Glyma.08G230600        A--------------------------LLCVTLKG-------------------------
Glyma.13G283900        F----------------------SISVLFALGLAR-------------------------
Glyma.12G217400        T-------------------------ILFSLALAG-------------------------
Glyma.12G217300        S-------------------------VLFTLGLAR-------------------------
Si006050m              I----------------------VS---LAILLLVTGA----------------------
GRMZM2G106980          L----------------------ATLFLVRAAAAH-------------------------
Bradi1g42970           P----------------------LISLLLVVGAGG-------------------------
LOC_Os06g19800         ACFWGARWLPSEEEEEASWRDEPLMVAPDRLDALGPYMTGGTAGNDAPRIDPPAKDVSLL
Si006838m              L----------------------VAMVSAALAMGA-------------------------
LOC_Os06g17000         L----------------------IFILLVAIEARN-------------------------
Sobic.009G197300       F----------------------LLFAVFGGMRPN-------------------------
Bradi1g50390           F----------------------LLVMTVQQGLHT-------------------------
Bradi1g50720           F----------------------SFLLVMAVGASG-------------------------
GRMZM2G108422          L-------------------------TVVVTGAAA-------------------------
Si022703m              I----------------------VVVSAGAAVVLG-------------------------
Sobic.008G157800       V----------------------VAVSTMAMAHGQ-------------------------
Sobic.008G157700       L----------------------VVVVAGAIRVLG-------------------------
Sobic.008G157500       V----------------------ILVTTGTASAVY-------------------------
Sobic.008G157600       V----------------------VLVTTGAASAVY-------------------------
Glyma.04G180400        FGFSVSQYHILISNHFASAMEFRCLPLVFSLNLIL-------------------------
Glyma.07G176700        Y---------------------------LNLMLMT-------------------------
Bradi4g02110           A-----------------------------------------------------------
Si014256m              L----------------------VLFAVGQQSHAF-------------------------
Si014258m              L----------------------VLFAFGQQSHAF-------------------------
Si014261m              L----------------------VLFAVGQQSHAF-------------------------
Si014260m              L----------------------VLFAVGQQSHAF-------------------------
Bradi3g39300           A----------------------FLAATVVAAGWQ-------------------------
Bradi3g39490           A----------------------FLAASLVAAGWP-------------------------
LOC_Os08g38810         A----------------------VAAAAAVLSQLG-------------------------
Si013763m              S----------------------YISTRLPRRLVP-------------------------
Sobic.007G219300       A---------------------------AALLMAG-------------------------
GRMZM2G113229          A----------------------QSCRAPPCRTPS-------------------------
Potri.T012700          F----------------------FLTLSLYITFST--------------------AANTI
Potri.T012500          F----------------------FLTLSLYITFST--------------------AANTI
Potri.004G136500       V-----------------------------------------------------------
Potri.004G136600       F----------------------FLTLSLHISFPT-------------------------
Potri.004G136900       F----------------------FLTLSLHISFYT-------------------------
Potri.004G136700       F----------------------FLTLSLHISFST-------------------------
Potri.004G136000       F----------------------FLTLSLHISFPT-------------------------
Si026785m              L-----------------------------------------------------------
LOC_Os05g12410         ------------------------------------------------------------
LOC_Os05g13490         A-------------------------STETEGVAA-------------------------
LOC_Os11g06980         L-----------------------------------------------------------
LOC_Os04g14990         P-----------------------------------------------------------
Bradi4g44496           A----------------------FLLLPILSIEIG-------------------------
Si032251m              ------------------------------------------------------------
Bradi2g49000           P----------------------AMDRLLAGFLGF-------------------------
LOC_Os01g53240         L-----------------------------------------------------------
GRMZM5G800586          L-----------------------------------------------------------
GRMZM2G446170          G----------------------FLLLIASVGSHA-------------------------
Si001367m              F----------------------LL--IASVGSHA-------------------------
Sobic.003G287000       F----------------------LL--IASVGSHA-------------------------
Cucsa.311300           L----------------------LLISLGIVCSYA-------------------------
AT5G25610              G-------------------------SFMVVAIAA-------------------------
Brara.B03626           V-----------------------------------------------------------
Brara.F02754           V-----------------------------------------------------------
Brara.I00536           V-----------------------------------------------------------
orange1.1g018131m      F---------------------------LSLALVA-------------------------
Potri.006G243700       F---------------------------LSFALVG-------------------------
Potri.018G036700       A----------------------FLAFALVVSHAA-------------------------
Glyma.06G081100        L---------------------------LNLALVA-------------------------
Glyma.04G079600        L---------------------------LNIALVA-------------------------
Glyma.14G141000        A----------------------LLNLAVVATHAE-------------------------
Glyma.14G140900        F----------------------LMLV---------------------------------
Glyma.12G044600        L----------------------FLLFIMNGYVIG-------------------------
Glyma.11G119900        L----------------------FLLFLMSGHVIG-------------------------
AT1G49320              L-------------------------TLILFSLWV-------------------------
Brara.G00052           P----------------------TLLLLFSLLVVE-------------------------
Brara.H00310           P----------------------ALLSLLLLSLWV-------------------------
Brara.F00395           H-------------------------TFLFFSLWV-------------------------
Cucsa.240440           L----------------------LFLLFLHMFAEG-------------------------
Glyma.11G119100        L----------------------VITCSCNRSCRA-------------------------
Glyma.06G013400        L----------------------VAFLILQDSGAR-------------------------
Cucsa.109710           ------------------------------------------------------------
Potri.009G114600       L----------------------YLVLVMCVDGKG-------------------------
Potri.004G153100       I------------------------LCSLLVLLFA-------------------------
Potri.009G114300       L----------------------LVLL-------F-------------------------
Cucsa.109700           ------------------------------------------------------------
orange1.1g023233m      L-------------------------CVLLVLMFA-------------------------
                                                                                   

77483                  -----SGFCSAAGIRCND-----------------------------------TGLSPCS
229071                 -----NAHFGDAAEKTAL------------------AASKLGGNAHFGDFH--DRVRSLE
229182                 -----NAHFGDAAEKTAL------------------AASKLGGNAHFGDFH--DRVRSLE
Phpat.016G060800       -----IDAVLATRPLESQ---------------------------QEVTHF--QKPISEI
Phpat.004G083900       -----LGSAANSSVT----------------------------------LW--NSVLPIA
Phpat.012G021200       -------------DSAAL--------------------------------W--SSVLPNV
Phpat.003G077900       -----VATSQALHVPALS-------------------------------HW--EKTFPNV
Phpat.013G054800       -----EAAIKASNPPAFR-------------------------------HW--EENSPTV
Glyma.04G182300        -----MPVSQSQSQPQTT----------------LELINPFSPKASLIRYW--NTRVSNN
Glyma.06G183400        -----KGRILPQPQTTHE------------------LINPFSPKASLIRYW-NTRVSNNN
Cucsa.196980           -----QISSASSNPFTPK--------------------------ASLVRYW--KTHVSTD
Brara.I01567           -----ATKQTAGNITPSE--------------------NPFTPKASLIRYW--NKRINGG
AT1G60390              ------AKQTAGNITPSE--------------------NPFTPKASLIRYW-NNHINGDS
Glyma.02G034700        -----------AGDTAEK--------------------NPFTPKAFAIRYW--DKEIRSG
Glyma.01G030900        -----------AGDAAEK--------------------NPFTPKAFAIRYW-DKEIRSGL
Glyma.18G138200        -----------RGLGDKN---------------------PFTPKTYVARYW-NKHVRNNL
Glyma.18G138000        ------------RDLVDK--------------------NPFTEQAYVARYW--DKHVGNN
Glyma.08G287500        -----------RDLGDKN---------------------PFTPKAYVARYW-DQHVRNNL
AT1G23760              -----GERLTNGGFSPEI--------------------NPFTPKASLVRYW--NKQIHHQ
Brara.G02440           ------GRLVGGGFSAEE--------------------NPFTPKASLVRYW--NKEISAD
Brara.G02959           ------GRLIGGGYSAQE--------------------NPFTPKASLVRYW--NKEIRSD
AT1G70370              ------GRTFGGGFSAEE--------------------NPFTPKASLVRYW-NKEIRGQS
Potri.012G079200       -----TSSLHKQNLSTPL--------------------NPFSPRASLIRYW-NKHISNSL
orange1.1g037848m      -----VTNRVSSTSTGGN---------------------PYTAKASLIRYW-NNHISNNL
Cucsa.394180           -----VSTAGDEDDPFTP-------------------------KAFLNRYW-NKEVRNDF
orange1.1g045773m      -----YGQNAKGHQNQID----------------------------------FKTYGSAY
orange1.1g044596m      -----GANTSGDVLKGKE--------------------NPFSPKAYLMRYWDKTVSKNSP
orange1.1g036311m      -----GGTEISDSIDMKQ--------------------NPFTPKAHLIRYW-DKEIRSNL
Potri.008G190000       -----HAAVGSGDSPNGE--------------------SPFTPKASLVRYW-NKEIHTVL
Potri.010G040800       -----YAADGSSDSANGE--------------------SPFTAKASLIRYW-NKEIHTGL
Potri.010G040900       -----YAADGSNDSANGE--------------------SPFTAKASLIRYW-NKEIHTGL
LOC_Os10g26940         -----HASSVDPLSAGAT----------------------------TVRYW-NRKIPNNA
LOC_Os08g29200         -----VVVCNAAGGDGAR-------------------VNPFTAKAAFIRYW--NRRVPNN
Bradi3g34950           -----LSNAGGSSPAVNP----------------------FTAKAAFIRYW--NRKVPNN
Si013394m              -----AAASTAVNPFTAK--------------------------AAFIRYW--NRKVPNN
GRMZM2G147756          -----AAARADGASPAVN---------------------PFTAKAAFIRYW--NRKVPNN
Sobic.007G116800       -----AAAAAVADASSAV--------------------NPFTAKAAFIRYW--NRKVPNN
Bradi4g28200           -----PGRLTPSSSLPAV--------------------NPFTAKAAFIRYW--NRKVHSS
Si033298m              SPSPSSNAASPSAPPAPPVPALPRGLPRIIPAWSMPPVNPFTAKAAFIRYW-NRKVRSNR
GRMZM2G146665          -LPSPSASSSAASPSPPPVPALPRGLPRLIPVWTSLPVNPFTAKAAFIRYW-NRKVSSNR
Sobic.002G173300       -PSPPPSNAASPSPPPPVPPPLPRGLPRLIPAWSLPPVNPFTAKAAFIRYW-NRKVRGNR
LOC_Os06g13240         AKPFFSLNAFAQGQPNDK-----------------------DDQNMGKFYV-YNKAQTNN
LOC_Os02g18690         -----AGCCRAHAATARA------------------------PRSLLARFP--TTKMTSE
Sobic.002G040200       ------------------------------------------------------------
GRMZM2G406170          ------------------------------------------------------------
GRMZM2G032145          -----LSTRIEGSVIGER-------------------------SNLFSQLH-SDNSSPTE
Glyma.08G230600        ---------ADASQSAKD-------------------------------YW--HSVFPNT
Glyma.13G283900        ------ESHAQSSIPDED-------------------------------FW--HAVWPNT
Glyma.12G217400        ------ESHVHASLPEED-------------------------------YW--EAVWPNT
Glyma.12G217300        ----------ESHARDED-------------------------------FW--HAVWPNT
Si006050m              -----GASKHADLPAGPA--------------------VKSPKTMAPMVYW--QAVLP-E
GRMZM2G106980          -----PPAAAADAMTPTD-------------------------------YW--RAVLPET
Bradi1g42970           -------SRAKKSENAVG-------------------------------YW--QSVLPDT
LOC_Os06g19800         PRCSALVAVAEKEIGGSS--------------GANMAVAVTKPSPTAMEYW--QKKFPET
Si006838m              -----EGMTVPYYASASE----------------------------LNAYW--QSVFPNR
LOC_Os06g17000         -----LVGVERVELPNPA--------------------------SMVTAYW--QKMLPHS
Sobic.009G197300       -----LATTDGRSATVPS------------------------AGSAIIAYW--QKMLPDS
Bradi1g50390           -----ISVCADETSTVLD---------------------------STTVYW--QKMLPNS
Bradi1g50720           -----EGAIVSDSATATA-------------------------------YW--QTMLPNT
GRMZM2G108422          -----AHDHPSASTPAAQ-------------------------------FW--QQALPGT
Si022703m              -------HPATTNTLAAQ-------------------------------FW--QKALPGT
Sobic.008G157800       ---------FAASTPAAR-------------------------------FW--EQALPGS
Sobic.008G157700       -----HPGDAGGVTPLVH-------------------------------FW--EKALPGT
Sobic.008G157500       ------GHPAAAGTPAAR-------------------------------FW--EEALPGT
Sobic.008G157600       ------SHPAAAGTPAAR-------------------------------FW--EEALPGT
Glyma.04G180400        -------MTAHAAIPPEV-------------------------------YW--ERMLPNT
Glyma.07G176700        ---------ANAALTPRH-------------------------------YW--ETMLPRT
Bradi4g02110           -----VAQCSNAVLTEAE------------------------------VFW--RTVLPDS
Si014256m              -------------------------------------------------YY-TKYTLPAS
Si014258m              -------------------------------------------------YY--KYSLPAS
Si014261m              -------------------------------------------------YY--KYSLPAS
Si014260m              -------------------------------------------------YY--KYSLPAS
Bradi3g39300           -----LGQAAPATSTAEV-------------------------------FW--RAALPDS
Bradi3g39490           -----LGQAAPAKSTAEV-------------------------------FW--RAALPDS
LOC_Os08g38810         ---------DAAPSTAEV-------------------------------FW--RAVLPES
Si013763m              ----TQARETRLPDSASGSMARFAAVLLAAAALLAAGRLSHAAPSTAEVFW--RAVLPGS
Sobic.007G219300       -----RLTHAEPSTTAEE------------------------------VFW--RAVLPGS
GRMZM2G113229          -----SGSYAPVGSPLPL-----------------------LILFSRYDFF-KHQRMHSA
Potri.T012700          GVTHTTVAVAADNVPLPK---------------KVATFLPSDISPPTEKYW--YSRLPNT
Potri.T012500          GVSHTTVAVAADNVPLPK---------------KVATFLPSDISPPTEKYW--YSRLPNT
Potri.004G136500       ------------------------------------------------------------
Potri.004G136600       ------AVHLPTKVPSFL---------------------PGDNSPPTEKYW--FSRLPNT
Potri.004G136900       ------AVRLPTKVPSFL---------------------PGDNSPPTEKYW--FSRLPNT
Potri.004G136700       ------AVRLPTKVPSFL---------------------PGDNSPPTEKYW--FSRLPNT
Potri.004G136000       ------AVRLPTKVPSFL---------------------PSDNSPPTEKYW--FSRLPNT
Si026785m              -----------------------------------------------------VAAVAAS
LOC_Os05g12410         ------------------------------------------------------------
LOC_Os05g13490         ------ARASHAASPAEL-------------------------------YW--KIALPTS
LOC_Os11g06980         -----IAAVSHAADLSPE------------------------------QYW--RSILPNT
LOC_Os04g14990         -----RGGRRGDEDPQKK-----------------------------------RNPLPQR
Bradi4g44496           --------DATTGAPAEE-------------------------------YW--KSALPNN
Si032251m              --------------------------------------------------------MPSS
Bradi2g49000           --LLIA-SVGSHAARAPE------------------------------QYW--KSALPNT
LOC_Os01g53240         -----IASVGSHAARTPE------------------------------QYW--KSALPNS
GRMZM5G800586          -----VASVGSHAARAPD------------------------------QYW--KSALPNT
GRMZM2G446170          -------------TRAPD------------------------------QYW--KSALPDT
Si001367m              -------------ARAPD------------------------------QYW--KTALPNT
Sobic.003G287000       -------------ARAPD------------------------------QYW--KSALPDT
Cucsa.311300           -----VAAADDIHVSPQQ-------------------------------YW--DSALPNT
AT5G25610              ------------DLTPER-------------------------------YW--STALPNT
Brara.B03626           -----SVTAIAADLTPER-------------------------------YW--NTALPNT
Brara.F02754           -----SVTAIAADLTPER-------------------------------YW--NSALPNT
Brara.I00536           -----SVTAVAADLSPDR-------------------------------YW--NTALPNT
orange1.1g018131m      ---------SHADISPEL-------------------------------YW--KTVLPNS
Potri.006G243700       ---------SHAALPPEL-------------------------------YW--NSVLPNT
Potri.018G036700       -------------LPPEL-------------------------------YW--KNVLPNT
Glyma.06G081100        ---------IHAALPPEV-------------------------------YW--KSVLPTT
Glyma.04G079600        ---------THAALPPEV-------------------------------YW--KSVLPTT
Glyma.14G141000        ------------TLPPEV-------------------------------YW--KSKLPTT
Glyma.14G140900        -----VATNADAALPPAF-------------------------------YW--KSKLPTT
Glyma.12G044600        ------ARDMKVELRDQK-----------------------------QVEW--YKATSVS
Glyma.11G119900        ------ARDMKVELRDEK-----------------------------QDEW--YKATSVS
AT1G49320              -----VEAHTSRKLISIK-----------------------------------EKEGQDI
Brara.G00052           -------AHTSRKLISNK-----------------------------------EQEDQNT
Brara.H00310           -----VEAYTSRKLISNN-----------------------------------EQEGQNI
Brara.F00395           -----VEAHTSRKLISTK-----------------------------------EQEVQNN
Cucsa.240440           -----RIESSMSEIVVKR-----------------------------------KQIETND
Glyma.11G119100        -----------------------------------------------------RGLIETE
Glyma.06G013400        -----KIATTSGKEIQLK-----------------------------------EEVSYDL
Cucsa.109710           ------------------------------------------------------------
Potri.009G114600       ------GARDDSQSEGMH-----------------------------------GEPVHVH
Potri.004G153100       ------KDCSARKMTHTR--------------------------------W---REVPDD
Potri.009G114300       ------AEDSSAREITRI-------------------------------RW--KEVDDDT
Cucsa.109700           ------------------------------------------------------------
orange1.1g023233m      -----QKSTTRKVVTKDN-----------------------------------QQALANT
                                                                                   

77483                  N----KPYR------RRLLD----------------------------------------
229071                 ARDLGGN--------AHFGD--FKDHGALGG-----------------------------
229182                 ARDLGGN--------AHFGD--FKDHGALGG-----------------------------
Phpat.016G060800       L--------------TQLCK----------------------------------------
Phpat.004G083900       V----LP--------DTLRQ--LVSPL---------------------------------
Phpat.012G021200       I----LP--------DALRQ--SISPVE--------------------------------
Phpat.003G077900       A----IP--------SSLLS--SVSPID--------------------------------
Phpat.013G054800       N----IP--------NHFRG--SVSPLR--------------------------------
Glyma.04G182300        L-P--IP--------HLLLS--KASTLTPHH-----------------------------
Glyma.06G183400        Q----IP--------HFLLS--KASPLTPQN-----------------------------
Cucsa.196980           L-P--TP--------DFFLS--KASPLSAVD-----------------------------
Brara.I01567           S-P--PP--------SFFLS--KASPLTTVD-----------------------------
AT1G60390              P----KP--------SFFLS--KASPLTAVD-----------------------------
Glyma.02G034700        L-P--KP--------PFLVS--KASPLSAAE-----------------------------
Glyma.01G030900        A----KP--------QFLLS--KASPLNAAE-----------------------------
Glyma.18G138200        P----KP--------SFLLS--KASPMSAAE-----------------------------
Glyma.18G138000        L-P--KP--------SFLLS--KASPMSASD-----------------------------
Glyma.08G287500        P----KP--------SFLLS--KASPMSASD-----------------------------
AT1G23760              S-P--GS--------AFLLS--KASPLTAVA-----------------------------
Brara.G02440           KSL--RS--------EFLIS--KASPLNAVD-----------------------------
Brara.G02959           K-SSIRS--------EFLIS--KASPLNAVE-----------------------------
AT1G70370              P----RS--------EFLIS--KASPLNAVD-----------------------------
Potri.012G079200       P----KP--------LFLLS--KASPLSAID-----------------------------
orange1.1g037848m      P----KP--------EFILS--KASPLNAIH-----------------------------
Cucsa.394180           P----KP--------SFLFS--KASPLTAVQ-----------------------------
orange1.1g045773m      ---------------TKFKD----------------------------------------
orange1.1g044596m      -----KP--------QFLLS--KASPLNAVE-----------------------------
orange1.1g036311m      P----KS--------PFLLS--KASPLNAVD-----------------------------
Potri.008G190000       P----KS--------GFFIS--KASPLSPVD-----------------------------
Potri.010G040800       P----KS--------AFLLS--KASPLSPVD-----------------------------
Potri.010G040900       P----KS--------AFLLS--KASPLSPVD-----------------------------
LOC_Os10g26940         P----HP--------DFFLS--LLSPLPASV-----------------------------
LOC_Os08g29200         R-P--HP--------AFFVA--KLSPLQAAD-----------------------------
Bradi3g34950           R-P--HP--------AFFLS--KLSPLPAAD-----------------------------
Si013394m              R-P--HP--------AFFVA--KLSPLPAAD-----------------------------
GRMZM2G147756          R-P--HP--------AFFVA--KLSPLPAAD-----------------------------
Sobic.007G116800       R---PHP--------AFFVA--KLSPLPAAD-----------------------------
Bradi4g28200           RLL--HP--------AFFFA--KLSPLSAPD-----------------------------
Si033298m              P----HP--------AFFFA--KLSPLSAPD-----------------------------
GRMZM2G146665          P----HP--------AFLFA--KLSPLSAPD-----------------------------
Sobic.002G173300       P----HP--------AFLFA--KLSPLSAPD-----------------------------
LOC_Os06g13240         YADQRMR--------KFYLY--NKDQANDWD-----------------------------
LOC_Os02g18690         L-EKEAG--------RYVDD--SSQAARTNN-----------------------------
Sobic.002G040200       ------------------------------------------------------------
GRMZM2G406170          ------------------------------------------------------------
GRMZM2G032145          NKL--QPGEKSFASEAYAVN--WNEPPDQQS-----------------------------
Glyma.08G230600        R----LP--------KPLWDLVLPSPKT--------------------------------
Glyma.13G283900        S----IP--------SALRE--LLKHG---------------------------------
Glyma.12G217400        P----IP--------TALRE--LLKPL---------------------------------
Glyma.12G217300        P----IP--------SSLRD--LLKPG---------------------------------
Si006050m              T-P--MP--------QAIHD--LLT-----------------------------------
GRMZM2G106980          P----MP--------RAILD--LLTTSTVGE-----------------------------
Bradi1g42970           P----IP--------QAILD--QLIPLAVRG-----------------------------
LOC_Os06g19800         P----MP--------PAILD--LLTPLPTVNMPINFLYQAEYKNNNAIELYYIDFIVCPL
Si006838m              T----IP--------SAILD--HISTPSGNE-----------------------------
LOC_Os06g17000         P----MP--------TAILE--LLNPPTDVN-----------------------------
Sobic.009G197300       T----MP--------SAIRD--LLTPNNNAD-----------------------------
Bradi1g50390           P----MP--------PAIVE--LLASSSSGR-----------------------------
Bradi1g50720           P----MP--------PAILE--LLPHNSAEV-----------------------------
GRMZM2G108422          P----MP--------EAIAD--LVQKGI--------------------------------
Si022703m              T----MP--------DAIAD--------LVK-----------------------------
Sobic.008G157800       P----MP--------EVIAD--------FVQ-----------------------------
Sobic.008G157700       P----VP--------EVIAD--LVHKGIDHS-----------------------------
Sobic.008G157500       P----MP--------EAIAN--LIQQGI--D-----------------------------
Sobic.008G157600       P----MP--------EAIAD--LIQQGI--------------------------------
Glyma.04G180400        P----MP--------KAIIDFLNLDQLPLWY-----------------------------
Glyma.07G176700        P----LP--------KAITE--LLSL----------------------------------
Bradi4g02110           P----VP--------DPILK--LLHPETSFV-----------------------------
Si014256m              SVAARAT--------EELVD----------------------------------------
Si014258m              SVAARAT--------EELAD----------------------------------------
Si014261m              SVAARAT--------EELAD----------------------------------------
Si014260m              SVAARAT--------EELAD----------------------------------------
Bradi3g39300           P----LP--------DAILR--LLRPAPAAE-----------------------------
Bradi3g39490           P----LP--------DAILR--LLRPAPAAE-----------------------------
LOC_Os08g38810         P----LP--------DAFLR--LLRPDTSFV-----------------------------
Si013763m              A----VP--------DAVLR--FLRPDSFVS-----------------------------
Sobic.007G219300       A----VP--------DAVLQ--LLRQASQGI-----------------------------
GRMZM2G113229          D--------------SHFVS--EANAEDTGR-----------------------------
Potri.T012700          P----LP--------KALRY--LLQPGHYPS-----------------------------
Potri.T012500          P----LP--------KALEY--LLQPGHYPS-----------------------------
Potri.004G136500       ---------------KNMEK----------------------------------------
Potri.004G136600       P----LP--------KALRD--TLQPGYYPS-----------------------------
Potri.004G136900       P----LP--------KALRD--TLQPGYYPS-----------------------------
Potri.004G136700       P----LP--------KALRD--TLQPGYYPS-----------------------------
Potri.004G136000       P----LP--------KALRD--TLQPGYYPS-----------------------------
Si026785m              A--------------QYQDD----------------------------------------
LOC_Os05g12410         -----MP--------GAIRD--LINPVSS-------------------------------
LOC_Os05g13490         P----MP--------GAIRD--LINPARSAS-----------------------------
LOC_Os11g06980         P----MPSSI-----SQLLNYPYLPAVRLPR-----------------------------
LOC_Os04g14990         PHVRMHV--------DAFLP--CLAAGLPSN-----------------------------
Bradi4g44496           T-P--MP--------ASLSR--LI------------------------------------
Si032251m              L--------------SQLLN----------------------------------------
Bradi2g49000           P----MP--------SSLSQLLNTPAGGTSV-----------------------------
LOC_Os01g53240         P----IP--------SSLSQ--LLSTAGGGT-----------------------------
GRMZM5G800586          P----MP--------TSLSQ--LLDAAPAGG-----------------------------
GRMZM2G446170          P----MP--------SSLSQ--LLNTPAGKG-----------------------------
Si001367m              P----AG--------GTTVN--VGGGGVHVD-----------------------------
Sobic.003G287000       P----MP--------TSLSQ--LLNTPAGGT-----------------------------
Cucsa.311300           P----IP--------KAIES--LLGSDFVEG-----------------------------
AT5G25610              P----IP--------NSLHN--LLTFDFTDE-----------------------------
Brara.B03626           P----MP--------NSLRH--LFTPDFTDE-----------------------------
Brara.F02754           P----IP--------NSLRH--LFTSDFSDE-----------------------------
Brara.I00536           P----IP--------NSLRH--LFTPDFTDE-----------------------------
orange1.1g018131m      P----MP--------KAVKD--LLQPDVLED-----------------------------
Potri.006G243700       P----MP--------KSVRD--LLHPDLVED-----------------------------
Potri.018G036700       P----MP--------KSVRD--LLHPDLVED-----------------------------
Glyma.06G081100        P----MP--------KAITD--ILYPDWVEE-----------------------------
Glyma.04G079600        P----MP--------KAITD--ILYSDWVEE-----------------------------
Glyma.14G141000        P----MP--------KAITD--ILHPDLAED-----------------------------
Glyma.14G140900        P----MP--------KAITD--LLQPDWKEE-----------------------------
Glyma.12G044600        NDESNGK--------GYITTSESAEPNYIAS-----------------------------
Glyma.11G119900        NDESYGQ--------GYITTSESAEPNYLAS-----------------------------
AT1G49320              S--------------HLLKD----------------------------------------
Brara.G00052           S--------------HLLKD----------------------------------------
Brara.H00310           S--------------HLFKD----------------------------------------
Brara.F00395           S--------------HLLKD----------------------------------------
Cucsa.240440           SNE--AT--------SSIVQ----------------------------------------
Glyma.11G119100        D--------------KFFKA----------------------------------------
Glyma.06G013400        Q--------------KLATEGLVLDSIIQLE-----------------------------
Cucsa.109710           -----MT--------ETNKD----------------------------------------
Potri.009G114600       D----HP--------ASHMD--HMD-----------------------------------
Potri.004G153100       D----TN--------GLQHN--REPDLQQLS-----------------------------
Potri.009G114300       KGQQQNP---------------EIPDLQ--------------------------------
Cucsa.109700           ---------------MEHLD----------------------------------------
orange1.1g023233m      D-----------------------------------------------------------
                                                                                   

77483                  ------------------------------------------------------------
229071                 ------------------------------------------------------------
229182                 ------------------------------------------------------------
Phpat.016G060800       ------------------------------------------------------------
Phpat.004G083900       ------------------------------------------------------------
Phpat.012G021200       ------------------------------------------------------------
Phpat.003G077900       ------------------------------------------------------------
Phpat.013G054800       ------------------------------------------------------------
Glyma.04G182300        ------------------------------------------------------------
Glyma.06G183400        ------------------------------------------------------------
Cucsa.196980           ------------------------------------------------------------
Brara.I01567           ------------------------------------------------------------
AT1G60390              ------------------------------------------------------------
Glyma.02G034700        ------------------------------------------------------------
Glyma.01G030900        ------------------------------------------------------------
Glyma.18G138200        ------------------------------------------------------------
Glyma.18G138000        ------------------------------------------------------------
Glyma.08G287500        ------------------------------------------------------------
AT1G23760              ------------------------------------------------------------
Brara.G02440           ------------------------------------------------------------
Brara.G02959           ------------------------------------------------------------
AT1G70370              ------------------------------------------------------------
Potri.012G079200       ------------------------------------------------------------
orange1.1g037848m      ------------------------------------------------------------
Cucsa.394180           ------------------------------------------------------------
orange1.1g045773m      ------------------------------------------------------------
orange1.1g044596m      ------------------------------------------------------------
orange1.1g036311m      ------------------------------------------------------------
Potri.008G190000       ------------------------------------------------------------
Potri.010G040800       ------------------------------------------------------------
Potri.010G040900       ------------------------------------------------------------
LOC_Os10g26940         ------------------------------------------------------------
LOC_Os08g29200         ------------------------------------------------------------
Bradi3g34950           ------------------------------------------------------------
Si013394m              ------------------------------------------------------------
GRMZM2G147756          ------------------------------------------------------------
Sobic.007G116800       ------------------------------------------------------------
Bradi4g28200           ------------------------------------------------------------
Si033298m              ------------------------------------------------------------
GRMZM2G146665          ------------------------------------------------------------
Sobic.002G173300       ------------------------------------------------------------
LOC_Os06g13240         ------------------------------------------------------------
LOC_Os02g18690         ------------------------------------------------------------
Sobic.002G040200       ------------------------------------------------------------
GRMZM2G406170          ------------------------------------------------------------
GRMZM2G032145          ------------------------------------------------------------
Glyma.08G230600        ------------------------------------------------------------
Glyma.13G283900        ------------------------------------------------------------
Glyma.12G217400        ------------------------------------------------------------
Glyma.12G217300        ------------------------------------------------------------
Si006050m              ------------------------------------------------------------
GRMZM2G106980          ------------------------------------------------------------
Bradi1g42970           ------------------------------------------------------------
LOC_Os06g19800         AVWNIVCKERMNWATLAAEGLKEVSVSYGSEGKEEPKKAFPMGRYMLDKEREMTSCIDKE
Si006838m              ------------------------------------------------------------
LOC_Os06g17000         ------------------------------------------------------------
Sobic.009G197300       ------------------------------------------------------------
Bradi1g50390           ------------------------------------------------------------
Bradi1g50720           ------------------------------------------------------------
GRMZM2G108422          ------------------------------------------------------------
Si022703m              ------------------------------------------------------------
Sobic.008G157800       ------------------------------------------------------------
Sobic.008G157700       ------------------------------------------------------------
Sobic.008G157500       ------------------------------------------------------------
Sobic.008G157600       ------------------------------------------------------------
Glyma.04G180400        ------------------------------------------------------------
Glyma.07G176700        ------------------------------------------------------------
Bradi4g02110           ------------------------------------------------------------
Si014256m              ------------------------------------------------------------
Si014258m              ------------------------------------------------------------
Si014261m              ------------------------------------------------------------
Si014260m              ------------------------------------------------------------
Bradi3g39300           ------------------------------------------------------------
Bradi3g39490           ------------------------------------------------------------
LOC_Os08g38810         ------------------------------------------------------------
Si013763m              ------------------------------------------------------------
Sobic.007G219300       ------------------------------------------------------------
GRMZM2G113229          ------------------------------------------------------------
Potri.T012700          ------------------------------------------------------------
Potri.T012500          ------------------------------------------------------------
Potri.004G136500       ------------------------------------------------------------
Potri.004G136600       ------------------------------------------------------------
Potri.004G136900       ------------------------------------------------------------
Potri.004G136700       ------------------------------------------------------------
Potri.004G136000       ------------------------------------------------------------
Si026785m              ------------------------------------------------------------
LOC_Os05g12410         ------------------------------------------------------------
LOC_Os05g13490         ------------------------------------------------------------
LOC_Os11g06980         ------------------------------------------------------------
LOC_Os04g14990         ------------------------------------------------------------
Bradi4g44496           ------------------------------------------------------------
Si032251m              ------------------------------------------------------------
Bradi2g49000           ------------------------------------------------------------
LOC_Os01g53240         ------------------------------------------------------------
GRMZM5G800586          ------------------------------------------------------------
GRMZM2G446170          ------------------------------------------------------------
Si001367m              ------------------------------------------------------------
Sobic.003G287000       ------------------------------------------------------------
Cucsa.311300           ------------------------------------------------------------
AT5G25610              ------------------------------------------------------------
Brara.B03626           ------------------------------------------------------------
Brara.F02754           ------------------------------------------------------------
Brara.I00536           ------------------------------------------------------------
orange1.1g018131m      ------------------------------------------------------------
Potri.006G243700       ------------------------------------------------------------
Potri.018G036700       ------------------------------------------------------------
Glyma.06G081100        ------------------------------------------------------------
Glyma.04G079600        ------------------------------------------------------------
Glyma.14G141000        ------------------------------------------------------------
Glyma.14G140900        ------------------------------------------------------------
Glyma.12G044600        ------------------------------------------------------------
Glyma.11G119900        ------------------------------------------------------------
AT1G49320              ------------------------------------------------------------
Brara.G00052           ------------------------------------------------------------
Brara.H00310           ------------------------------------------------------------
Brara.F00395           ------------------------------------------------------------
Cucsa.240440           ------------------------------------------------------------
Glyma.11G119100        ------------------------------------------------------------
Glyma.06G013400        ------------------------------------------------------------
Cucsa.109710           ------------------------------------------------------------
Potri.009G114600       ------------------------------------------------------------
Potri.004G153100       ------------------------------------------------------------
Potri.009G114300       ------------------------------------------------------------
Cucsa.109700           ------------------------------------------------------------
orange1.1g023233m      ------------------------------------------------------------
                                                                                   

77483                  ------------------------------------------------------------
229071                 --------------------NAHFGDFRKDHGLGGNAHFGDTGLGGNTHFGDFKDHGSL-
229182                 --------------------NAHFGDFHKDHGLGGNAHFGDTGLGGNAHFGDFKDHGSL-
Phpat.016G060800       ------------------------------------------------------------
Phpat.004G083900       ------------------------------------------------------------
Phpat.012G021200       ------------------------------------------------------------
Phpat.003G077900       ------------------------------------------------------------
Phpat.013G054800       ------------------------------------------------------------
Glyma.04G182300        --------------------YAILSKLL-NQKPKPNENLHHSLCSSPNLLCSFDDTPFAQ
Glyma.06G183400        --------------------YAVLNKLLTNQKPRPNENLHHSLCSSPNLLCSFDDTPNAQ
Cucsa.196980           --------------------AAALATHA---AGASLSSRLESFCYSANLFCSFDSQSETS
Brara.I01567           --------------------STRFASLA---SRHALDTRLSDFCTAAKLFCFPELAAHSV
AT1G60390              --------------------STRFASLA---SNHALNTHHSDFCSAAKLFCFPELAAHSL
Glyma.02G034700        --------------------AAAFLKLV---SGNSLSTRLPEFCAAAKLLCFPEVGPRLE
Glyma.01G030900        --------------------AAAFVKLA---SGNALSTRLPEFCAAAKLLCFPEVGSSLE
Glyma.18G138200        --------------------AASFAKIA---AANSLSTQLPEFCSAAHLLCFPEVQLSLE
Glyma.18G138000        --------------------TASFANLA---ATNSLSTRLPEFCSAAHLLCFPEVRPSLE
Glyma.08G287500        --------------------TASFAKLA---AANKLSTRLPEFCSAAHLLCFPEVRPSLE
AT1G23760              --------------------SATFAKLA---SENALPDRLPDFCSAANLFCFPDLGPTLE
Brara.G02440           --------------------SATFAKLA---AQNSLPTRLPDFCSAANLFCFPDLTPSLE
Brara.G02959           --------------------SATFAKLA---AQNSLPTRLPDFCSAANLFCFPDLSPSLE
AT1G70370              --------------------SATFSKLA---AANSLPTRFPDFCSAANLFCFPDLGASLE
Potri.012G079200       -----------------------SAILTKLATQNSLSLHLDSFCSLANLFCFFDTKQSLR
orange1.1g037848m      -----------------------LAKLTILAAQNTLSSHLPAFCSLANLICTLEFDDQSS
Cucsa.394180           -----------------------SAAFAKLAAENALSSRLPDFCSAANLLCFPDLSPSLA
orange1.1g045773m      ------------------------------------------------------------
orange1.1g044596m      -----------------------TATYSKLAEQKTLSSVLPSFCSSAKLFCFPDLSPSLE
orange1.1g036311m      -----------------------SASFAKLAAQNALSSVLPSFCSSAKLFCFPDLSNSLE
Potri.008G190000       -----------------------LATFAKLASQNALSAQLPAFCSSAELFCFPDLSPSLE
Potri.010G040800       -----------------------LATFSKLASQNALSTQFPAFCSSAKLFCFPDLSPSLE
Potri.010G040900       -----------------------LATFSKLASQNALSTQFPAFCSSAKLFCFPDLSPSLE
LOC_Os10g26940         -----------------------------SSSLSSPLSISPSICRSARLLC---------
LOC_Os08g29200         --------------------AASFAA--------ALPRLLPPLCARAALLCPSASDTETA
Bradi3g34950           --------------------AASFPS-----SPAAIRARLPTLCSRAALLCPSSDTASMG
Si013394m              --------------------SASFPS-----ALPDIRARLPALCSRAGLLCAGPASSAGA
GRMZM2G147756          --------------------SASFPS-----ALPDIRASLPALCTKAALLCPGPATTDAA
Sobic.007G116800       -------------------------SASFPTALPDIRARLPELCTKAALLCPGPATTDAA
Bradi4g28200           --------------------AATFSSLA---AAGQLASRLPAFCAAASILCPATSDAVWS
Si033298m              --------------------AAAFSTLA---SAGKLASRIRDFCAAASLLCPSTPAASWS
GRMZM2G146665          --------------------AATFSNLA---SAGKLASRIHDFCDAASLLCPSTPAASWS
Sobic.002G173300       --------------------AATFSTLA---SAGKLASRIRDFCAAASLLCPSTPAASWS
LOC_Os06g13240         --------------------DQKMEKFY--------------------------------
LOC_Os02g18690         --------------------KITNLQVS--------------------------------
Sobic.002G040200       ------------------------------------------------------------
GRMZM2G406170          ------------------------------------------------------------
GRMZM2G032145          ------------------------------------------------------------
Glyma.08G230600        ------------------------------------------------------------
Glyma.13G283900        ------------------------------------------------------------
Glyma.12G217400        ------------------------------------------------------------
Glyma.12G217300        ------------------------------------------------------------
Si006050m              ---------------------------------QST------------GHVSQDNKGLA-
GRMZM2G106980          --------------------GSRKVTTSNGYQGHDLRTVSTSYASQDGDNSWKATMSYGF
Bradi1g42970           ------------------SRDSTAIGSGNLKFFNEVRKIGHDYEGVKSEAGHVHVASPVE
LOC_Os06g19800         DLREVSVSYDSNVKLSNLFPTAGLKEVSMTYGSDGEEEPRKTFSQVGYMLDKERKKSSDV
Si006838m              ------------------------------------------------------------
LOC_Os06g17000         ------------------------------------------------------------
Sobic.009G197300       ------------------------------------------------------------
Bradi1g50390           -------------------------------KIQNQKSQLSLWGLVRKLISF--------
Bradi1g50720           ------------------------------------------------------------
GRMZM2G108422          ------------------------------------------------------------
Si022703m              ------------------------------------------------------------
Sobic.008G157800       ------------------------------------------------------------
Sobic.008G157700       ------------------------------------------------------------
Sobic.008G157500       ------------------------------------------------------------
Sobic.008G157600       ------------------------------------------------------------
Glyma.04G180400        --------------------GAKETQSTDQIFLYDAKKTQSTDQVPPIFYGDKKTQSTDE
Glyma.07G176700        ------------------------------------------------------------
Bradi4g02110           ------------------------------------------------------------
Si014256m              ------------------------------------------------------------
Si014258m              ------------------------------------------------------------
Si014261m              ------------------------------------------------------------
Si014260m              ------------------------------------------------------------
Bradi3g39300           ------------------------------------------------------------
Bradi3g39490           ------------------------------------------------------------
LOC_Os08g38810         ------------------------------------------------------------
Si013763m              ------------------------------------------------------------
Sobic.007G219300       ------------------------------------------------------------
GRMZM2G113229          ------------------------------------------------------------
Potri.T012700          ------------------------------------------------------------
Potri.T012500          ------------------------------------------------------------
Potri.004G136500       ------------------------------------------------------------
Potri.004G136600       ------------------------------------------------------------
Potri.004G136900       ------------------------------------------------------------
Potri.004G136700       ------------------------------------------------------------
Potri.004G136000       ------------------------------------------------------------
Si026785m              ------------------------------------------------------------
LOC_Os05g12410         ------------------------------------------------------------
LOC_Os05g13490         ------------------------------------------------------------
LOC_Os11g06980         --------------------RTDAGQRNYKSSVSHVAERSHRVDDGQRNYKLSALPATNE
LOC_Os04g14990         ------------------------------------------------------------
Bradi4g44496           ------------------------------------------------------------
Si032251m              ------------------------------------------------------------
Bradi2g49000           --------------------NVGWGGVHVDAGHGKPGGTTVDVGKGGVGVNTKPGGTTV-
LOC_Os01g53240         ------------------------------------------------------------
GRMZM5G800586          ------------------------------------------------------------
GRMZM2G446170          ------------------------------------------------------------
Si001367m              ------------------------------------------------------------
Sobic.003G287000       ------------------------------------------------------------
Cucsa.311300           ------------------------------------------------------------
AT5G25610              ------------------------------------------------------------
Brara.B03626           ------------------------------------------------------------
Brara.F02754           ------------------------------------------------------------
Brara.I00536           ------------------------------------------------------------
orange1.1g018131m      ------------------------------------------------------------
Potri.006G243700       ------------------------------------------------------------
Potri.018G036700       ------------------------------------------------------------
Glyma.06G081100        ------------------------------------------------------------
Glyma.04G079600        ------------------------------------------------------------
Glyma.14G141000        ------------------------------------------------------------
Glyma.14G140900        ------------------------------------------------------------
Glyma.12G044600        -------------------------------YTAAKHNQNHEKLHQPYIAGYTSDAAN--
Glyma.11G119900        ------------------------------------------------------------
AT1G49320              ------------------------------------------------------------
Brara.G00052           ------------------------------------------------------------
Brara.H00310           ------------------------------------------------------------
Brara.F00395           ------------------------------------------------------------
Cucsa.240440           ------------------------------------------------------------
Glyma.11G119100        ------------------------------------------------------------
Glyma.06G013400        ------------------------------------------------------------
Cucsa.109710           ------------------------------------------------------------
Potri.009G114600       ------------------------------------------------------------
Potri.004G153100       ------------------------------------------------------------
Potri.009G114300       ------------------------------------------------------------
Cucsa.109700           ------------------------------------------------------------
orange1.1g023233m      ------------------------------------------------------------
                                                                                   

77483                  ------------------------------------------------------------
229071                 ------------------------------------------------------------
229182                 ------------------------------------------------------------
Phpat.016G060800       ------------------------------------------------------------
Phpat.004G083900       ------------------------------------------------------------
Phpat.012G021200       ------------------------------------------------------------
Phpat.003G077900       ------------------------------------------------------------
Phpat.013G054800       ------------------------------------------------------------
Glyma.04G182300        THKNDD------------------------------------------------------
Glyma.06G183400        TRKNDD------------------------------------------------------
Cucsa.196980           VPRSKD------------------------------------------------------
Brara.I01567           TEKHGDD-----------------------------------------------------
AT1G60390              EKHGDD------------------------------------------------------
Glyma.02G034700        KHDKD-------------------------------------------------------
Glyma.01G030900        KHDKD-------------------------------------------------------
Glyma.18G138200        KHTEDV------------------------------------------------------
Glyma.18G138000        KHTGDS------------------------------------------------------
Glyma.08G287500        KHTEDA------------------------------------------------------
AT1G23760              KHSND-------------------------------------------------------
Brara.G02440           KHDDN-------------------------------------------------------
Brara.G02959           QHNAD-------------------------------------------------------
AT1G70370              KHDDD-------------------------------------------------------
Potri.012G079200       NHDQD-------------------------------------------------------
orange1.1g037848m      SSIRD-------------------------------------------------------
Cucsa.394180           KHDRD-------------------------------------------------------
orange1.1g045773m      ------------------------------------------------------------
orange1.1g044596m      KHGAD-------------------------------------------------------
orange1.1g036311m      KHDTD-------------------------------------------------------
Potri.008G190000       KHDHD-------------------------------------------------------
Potri.010G040800       KHDQD-------------------------------------------------------
Potri.010G040900       KHDQD-------------------------------------------------------
LOC_Os10g26940         ------------------------------------------------------------
LOC_Os08g29200         ASLAVGGGGGG-------------------------------------------------
Bradi3g34950           SRRAP-------------------------------------------------------
Si013394m              DADAASLAAAAGTRGG--------------------------------------------
GRMZM2G147756          SLTSGRRGG---------------------------------------------------
Sobic.007G116800       SLAASGPRGG--------------------------------------------------
Bradi4g28200           GSSVAAGDASGNTSPASSGSGT--------------------------------------
Si033298m              ASSSSVEDGAAGTASSGGGAGSA-------------------------------------
GRMZM2G146665          ASSTSMDGAAGVASSGGGSGAASA------------------------------------
Sobic.002G173300       AASSSSSVDGGAAGGVAASSSGGGGAASS-------------------------------
LOC_Os06g13240         ------------------------------------------------------------
LOC_Os02g18690         ------------------------------------------------------------
Sobic.002G040200       ------------------------------------------------------------
GRMZM2G406170          ------------------------------------------------------------
GRMZM2G032145          ------------------------------------------------------------
Glyma.08G230600        ------------------------------------------------------------
Glyma.13G283900        ------------------------------------------------------------
Glyma.12G217400        ------------------------------------------------------------
Glyma.12G217300        ------------------------------------------------------------
Si006050m              ----------QGENSRKVTASYGSQGEED------TRKVTTSHK--SQG----EDSRKVT
GRMZM2G106980          QSGEGSRKVTTSYPYR--------------------------------------------
Bradi1g42970           EGLKEVSVSYGSQGKVDLKKGIIVPKQKFPNNLKKLSMTHRSQYRGELEKIVAALR----
LOC_Os06g19800         DEDGLKEVSVSYGSNGEEETSKTFAMGGFMADKECEMSLQGEKATEGLKEVSVSYGSEGK
Si006838m              ------------------------------------------------------------
LOC_Os06g17000         ------------------------------------------------------------
Sobic.009G197300       ------------------------------------------------------------
Bradi1g50390           ------------------------------------------------------------
Bradi1g50720           ------------------------------------------------------------
GRMZM2G108422          ------------------------------------------------------------
Si022703m              ------------------------------------------------------------
Sobic.008G157800       ------------------------------------------------------------
Sobic.008G157700       ------------------------------------------------------------
Sobic.008G157500       ------------------------------------------------------------
Sobic.008G157600       ------------------------------------------------------------
Glyma.04G180400        ------------------------------------------------------------
Glyma.07G176700        ------------------------------------------------------------
Bradi4g02110           ------------------------------------------------------------
Si014256m              ------------------------------------------------------------
Si014258m              ------------------------------------------------------------
Si014261m              ------------------------------------------------------------
Si014260m              ------------------------------------------------------------
Bradi3g39300           ------------------------------------------------------------
Bradi3g39490           ------------------------------------------------------------
LOC_Os08g38810         ------------------------------------------------------------
Si013763m              ------------------------------------------------------------
Sobic.007G219300       ------------------------------------------------------------
GRMZM2G113229          ------------------------------------------------------------
Potri.T012700          ------------------------------------------------------------
Potri.T012500          ------------------------------------------------------------
Potri.004G136500       ------------------------------------------------------------
Potri.004G136600       ------------------------------------------------------------
Potri.004G136900       ------------------------------------------------------------
Potri.004G136700       ------------------------------------------------------------
Potri.004G136000       ------------------------------------------------------------
Si026785m              ------------------------------------------------------------
LOC_Os05g12410         ------------------------------------------------------------
LOC_Os05g13490         ------------------------------------------------------------
LOC_Os11g06980         LPHRTDAGQRNYKSSVSPV-----------------------------------------
LOC_Os04g14990         ------------------------------------------------------------
Bradi4g44496           ------------------------------------------------------------
Si032251m              ------------------------------------------------------------
Bradi2g49000           ------------------------------------------------------------
LOC_Os01g53240         ------------------------------------------------------------
GRMZM5G800586          ------------------------------------------------------------
GRMZM2G446170          ------------------------------------------------------------
Si001367m              ------------------------------------------------------------
Sobic.003G287000       ------------------------------------------------------------
Cucsa.311300           ------------------------------------------------------------
AT5G25610              ------------------------------------------------------------
Brara.B03626           ------------------------------------------------------------
Brara.F02754           ------------------------------------------------------------
Brara.I00536           ------------------------------------------------------------
orange1.1g018131m      ------------------------------------------------------------
Potri.006G243700       ------------------------------------------------------------
Potri.018G036700       ------------------------------------------------------------
Glyma.06G081100        ------------------------------------------------------------
Glyma.04G079600        ------------------------------------------------------------
Glyma.14G141000        ------------------------------------------------------------
Glyma.14G140900        ------------------------------------------------------------
Glyma.12G044600        ------------------------------------------------------------
Glyma.11G119900        ------------------------------------------------------------
AT1G49320              ------------------------------------------------------------
Brara.G00052           ------------------------------------------------------------
Brara.H00310           ------------------------------------------------------------
Brara.F00395           ------------------------------------------------------------
Cucsa.240440           ------------------------------------------------------------
Glyma.11G119100        ------------------------------------------------------------
Glyma.06G013400        ------------------------------------------------------------
Cucsa.109710           ------------------------------------------------------------
Potri.009G114600       ------------------------------------------------------------
Potri.004G153100       ------------------------------------------------------------
Potri.009G114300       ------------------------------------------------------------
Cucsa.109700           ------------------------------------------------------------
orange1.1g023233m      ------------------------------------------------------------
                                                                                   

77483                  ------------------------------------------------------------
229071                 --------------------------------GGDAHFGDFKDHDLGGNAHFGDFKDHGS
229182                 --------------------------------GGNAHFGDFKDHDLGGNAHFGDFKSLGG
Phpat.016G060800       ------------------------------------------------------------
Phpat.004G083900       ------------------------------------------------------------
Phpat.012G021200       ------------------------------------------------------------
Phpat.003G077900       ------------------------------------------------------------
Phpat.013G054800       ------------------------------------------------------------
Glyma.04G182300        ---------------------------GNFAVYSNKRFANYGSSRVGGVDSFKNYSNGL-
Glyma.06G183400        ---------------------------ANFALYNNKRFANYGSSRVGGVDSFKNYSNGL-
Cucsa.196980           ---------------------------ADFKLYGNKNFVNYGGNRLGGTDSFKNYSDGL-
Brara.I01567           ---------------------------VGFSVYSDKNFTNYGSDRLAGADTFKNYSGGD-
AT1G60390              ---------------------------VNFAAYSGKNFTNYGSDRLSGADSFKNYSGGD-
Glyma.02G034700        ---------------------------ANFAVYRDNNFTNYGTGRPGGLDSFKNYSEGE-
Glyma.01G030900        ---------------------------ANFAVYRDKNFTNYGTGRPGGLDSFKNYSEGE-
Glyma.18G138200        ---------------------------DFQTYDNSQNFSNYGTSRPGGTDSFRSYATTFS
Glyma.18G138000        ---------------------------DFQTYNDGQNFTNYGTDFAGGLDTFKNYSNDLF
Glyma.08G287500        ---------------------------GFQTYNDGQNFTNYGTDFAGGIDTFKNYSNEIS
AT1G23760              ---------------------------VKFSVYDQRNFTNYGTIHPGGADSFKKYSQNG-
Brara.G02440           ---------------------------VKFSVYDQKNFTSYGNARAAGADSFKTYSKGN-
Brara.G02959           ---------------------------VKFSVYDQKNFTNYGNAAAGGTDSFKTYSKDG-
AT1G70370              ---------------------------VKFSVYDQKNFTNYGNARAGGADSFKNYSKDG-
Potri.012G079200       ---------------------------SNFALYSNKRFANYGGSRLSGVDSFKNYSNGL-
orange1.1g037848m      ---------------------------ASFAVYSNKNFANYGDSKLGGIDSFKNYSQAL-
Cucsa.394180           ---------------------------SNFAVYSNKNFTTYGTQRSGGIDSFKNYSNGD-
orange1.1g045773m      ------------------------------------------------------------
orange1.1g044596m      ---------------------------ANFAVYENKNFTNYGTAGLGGVNSFKNYSEDG-
orange1.1g036311m      ---------------------------SNFARYLNKNFTNYGTSRVGGADSFKNYSDGD-
Potri.008G190000       ---------------------------SHFAIYNNKNFSNYGTDRAGGADSFKNYSDGD-
Potri.010G040800       ---------------------------SHFAFYFNKNFTNYGTGRAGGADSFKNYSDGV-
Potri.010G040900       ---------------------------SHFAFYFNKNFTNYGTGRAGGADSFKNYSDGV-
LOC_Os10g26940         ------------------------------------------------------------
LOC_Os08g29200         ---------------------------GPFKGYSNANFTNYGSGGVGGADGFSAYSPDL-
Bradi3g34950           ---------------------------GPFKSYNGANFTNYGSGGGAGADGFTSYSPDV-
Si013394m              ---------------------------GPFKGYSNANFSNYGSGGDGGADSFRSYSPDL-
GRMZM2G147756          ---------------------------GPFKGYNNANFSNYGTGGVAGTDSFQKYSPDL-
Sobic.007G116800       ---------------------------GPFKGYSNANFSNYGTGGVAGADSFRNYSPDL-
Bradi4g28200           ---------------------------APFKNYDNGNFSSYGNNGGGGADAFAVYSRGQ-
Si033298m              ---------------------------APFKNYENGNFSSYGNSGGGGADQFAAYSSGK-
GRMZM2G146665          ---------------------------APFKDYENGNFSSYGNSGGGGSDQFAIYSSGK-
Sobic.002G173300       ---------------------------APFKNYENGNFSSYGNSGGGGSDQFAVYSSGK-
LOC_Os06g13240         ------------------------------------------------------------
LOC_Os02g18690         ------------------------------------------------------------
Sobic.002G040200       ------------------------------------------------------------
GRMZM2G406170          ------------------------------------------------------------
GRMZM2G032145          ----------------------------QDSLEQLEPYRVIWKQPVQGEKSFVSEAYPAK
Glyma.08G230600        ------------------------------------------------------------
Glyma.13G283900        ------------------------------------------------------------
Glyma.12G217400        ------------------------------------------------------------
Glyma.12G217300        ------------------------------------------------------------
Si006050m              ASYGSQ-------DDGDSMKIMMSYGSQCKDNSRKATTSYGSQGDEESRKVTTSYGSKGE
GRMZM2G106980          ---------------------------GQDLRMVSTSYVSQDEDNSWKVSMPSRFQVGEG
Bradi1g42970           ---------------------------QKVEENLKEVSVSYGSKDAEDLKEVSVSYGLKG
LOC_Os06g19800         EEPRKAFPMGQYMLDKEREM-------TSHTDKDGLREVSVSYGSKGEVVTRKAFPMERY
Si006838m              ------------------------------------------------------------
LOC_Os06g17000         ------------------------------------------------------------
Sobic.009G197300       -----------------------------------------------------ANKDNPY
Bradi1g50390           ----------------------------------------YGNNEVEKLIPFYGENNVEQ
Bradi1g50720           ------------------------------------------------------------
GRMZM2G108422          ------------------------------------------------------------
Si022703m              ------------------------------------------------------------
Sobic.008G157800       ------------------------------------------------------------
Sobic.008G157700       ------------------------------------------------------------
Sobic.008G157500       ------------------------------------------------------------
Sobic.008G157600       ------------------------------------------------------------
Glyma.04G180400        ---------------------------VPPIFYGAKKTQSIDGVPPIFYGAKKTQSTDEV
Glyma.07G176700        ------------------------------------------------------------
Bradi4g02110           ------------------------------------------------------------
Si014256m              ------------------------------------------------------------
Si014258m              ------------------------------------------------------------
Si014261m              ------------------------------------------------------------
Si014260m              ------------------------------------------------------------
Bradi3g39300           ------------------------------------------------------------
Bradi3g39490           ------------------------------------------------------------
LOC_Os08g38810         ------------------------------------------------------------
Si013763m              ------------------------------------------------------------
Sobic.007G219300       ------------------------------------------------------------
GRMZM2G113229          ------------------------------------------------------------
Potri.T012700          ------------------------------------------------------------
Potri.T012500          ------------------------------------------------------------
Potri.004G136500       ------------------------------------------------------------
Potri.004G136600       ------------------------------------------------------------
Potri.004G136900       ------------------------------------------------------------
Potri.004G136700       ------------------------------------------------------------
Potri.004G136000       ------------------------------------------------------------
Si026785m              ------------------------------------------------------------
LOC_Os05g12410         ------------------------------------------------------------
LOC_Os05g13490         ------------------------------------------------------------
LOC_Os11g06980         ---------------------------AELPHRVDDGQRNYKLSALPATNELPHRTDAGQ
LOC_Os04g14990         ------------------------------------------------------------
Bradi4g44496           ------------------------------------------------------------
Si032251m              ------------------------------------------------------------
Bradi2g49000           ---------------------------GVGKGGVGVNVKPGGTTVGVGKGGVGVNVNPGH
LOC_Os01g53240         ------------------------------------------------------------
GRMZM5G800586          -------------------------------------------GTTVNVGWGGVHVDAGH
GRMZM2G446170          ------------------------------------------------------------
Si001367m              ---------------------------------------------------------AGH
Sobic.003G287000       ---------------------------------------------TVNVGWGGVHVDAGH
Cucsa.311300           ------------------------------------------------------------
AT5G25610              ------------------------------------------------------------
Brara.B03626           ------------------------------------------------------------
Brara.F02754           ------------------------------------------------------------
Brara.I00536           ------------------------------------------------------------
orange1.1g018131m      ------------------------------------------------------------
Potri.006G243700       ------------------------------------------------------------
Potri.018G036700       ------------------------------------------------------------
Glyma.06G081100        ------------------------------------------------------------
Glyma.04G079600        ------------------------------------------------------------
Glyma.14G141000        ------------------------------------------------------------
Glyma.14G140900        ------------------------------------------------------------
Glyma.12G044600        ----------------------------------------------KANQYIAGYRTKTH
Glyma.11G119900        ---------------------------------YTATKRNHNHEKFHQPYIAGYTTSNAA
AT1G49320              ------------------------------------------------------------
Brara.G00052           ------------------------------------------------------------
Brara.H00310           ------------------------------------------------------------
Brara.F00395           ------------------------------------------------------------
Cucsa.240440           ------------------------------------------------------------
Glyma.11G119100        ------------------------------------------------------------
Glyma.06G013400        ------------------------------------------------------------
Cucsa.109710           ------------------------------------------------------------
Potri.009G114600       ------------------------------------------------------------
Potri.004G153100       ------------------------------------------------------------
Potri.009G114300       ------------------------------------------------------------
Cucsa.109700           ------------------------------------------------------------
orange1.1g023233m      ------------------------------------------------------------
                                                                                   

77483                  ------------------------------------------------------------
229071                 LGGNAHFGDFKDHGLGGNAHFGDFKDHGLGGNAHFGDFKDQSLG----------------
229182                 NAHFGDFKDHGLGGNAHFGDFKDHGFGGNAHFGDFKDQSLGGNG----------------
Phpat.016G060800       ------------------------------------------------------------
Phpat.004G083900       ------------------------------------------------------------
Phpat.012G021200       ------------------------------------------------------------
Phpat.003G077900       ------------------------------------------------------------
Phpat.013G054800       ------------------------------------------------------------
Glyma.04G182300        NANNDAFRRYSAASTRRGEQFKNYADNGNVANTNFSSYGSTANQ----------------
Glyma.06G183400        NANNDAFRRYSAASTRRGEQFNNYADNGNVANTNFSSYGSAANQ----------------
Cucsa.196980           NTAEHSFKRYGGNSSNHKEGFTSYAEDGNVANSNFVSYGAGSKS----------------
Brara.I01567           NIGVDSFRRYSRDSAGHDDGFTNYAGEVNVADQSFTTYATGSTG----------------
AT1G60390              NIAVDSFRRYSRNSAGHDDGFTNYAGEVNVADQSFTTYATGTTG----------------
Glyma.02G034700        NIPVNDFRRYSRDSAGHKDGFLSYGTNGNVVQQSFHTYAAGATG----------------
Glyma.01G030900        NIPVNDFRRYSRDSAGHKDGFLSYGTSGNVVQQSFHTYAAGATG----------------
Glyma.18G138200        SRPDNSFRRYSRRSAGHVDSFVRYGGSIGDIYQTFNTYGTSSAG----------------
Glyma.18G138000        STPVNDFRRYSRGAAGHEERFSAYAGDTNVADQSFSTYGTNAGG----------------
Glyma.08G287500        TTPVNDFRRYSRGAAGHEERFSAYASDSNVADQSFSTYGTNAAG----------------
AT1G23760              NAVTDSFRRYSRDAAGHEDKFTGYADNSNVVEEKFNSYGTSATG----------------
Brara.G02440           NGAFDSFRRYSRNAAGHEDKFTVYGERGNV------------------------------
Brara.G02959           NVVTDSFRRYSRNAAGHDDKFTVYGDSSNVVEENFNSYGTFGTG----------------
AT1G70370              NVVTDSFRRYSRNAAGHDDKFTVYGENSNVVEEGFNSYGTFGTG----------------
Potri.012G079200       NTVADSFIRYSRESTGHSETFTNYGNDGNVANATFGNYGSAATG----------------
orange1.1g037848m      NTPNDSFKKYSRESTGHTEDFTSYAKDGNVANENFTSYAANANA----------------
Cucsa.394180           NVVVDSFRRYSHEALGHTDRFSVYGTDTNVPDQSFNTYASKAIG----------------
orange1.1g045773m      ------------------------------------------------------------
orange1.1g044596m      NVEVDSFRRYSRDSAGHNDKFSAYASHSNVVDDSFNTYGTGATG----------------
orange1.1g036311m      NLPVDSFRRYSRDAVGHQDKFSNYAPGSNVADQSFNTYGASASG----------------
Potri.008G190000       NIPVDSFRRYGRDAAGHGELFSSYAPDSNVVDQSFNTYGAGATG----------------
Potri.010G040800       NLPVDSFRRYGRDAAGHDETFSNYAPETNVADQSFNTYGAGATG----------------
Potri.010G040900       NLPVDSFRRYGRDAAGHDETFSNYAPETNVADQSFNTYGAGATG----------------
LOC_Os10g26940         ------------------------------------------------------------
LOC_Os08g29200         NVVGDSFRRYGRDSTRRVDTFASYEAEGNVVTANFTSYAGAATG----------------
Bradi3g34950           NIAADSFRRYSRGSTGRADTFASYEANGNVVTANFTSYAGGATG----------------
Si013394m              NIAADSFRRYARDSSDRADRFESYEADGNVVTANFTSYAGGSTG----------------
GRMZM2G147756          NIAADSFRRYGRDSSGRADSFTSYEADGNVVTANFTSYAGGATG----------------
Sobic.007G116800       NIAADSFRRYGRDSSGRADSFASYESDGNVVTANFTSYAGGATG----------------
Bradi4g28200           INPVDSFRRYGKGSLGRNDSFATYEALGNVGTASFNSYTTGATG----------------
Si033298m              SGPVDSFKRYGKGSLGRNDSFTNYEAGGNVGTSSFSSYTTGATG----------------
GRMZM2G146665          SGPVDSFKRYGKGSLGRNDSFANYEEGANVGTSTFNSYTTGATG----------------
Sobic.002G173300       SGPVDSFKRYGKGSLGRNDSFTNYEEGGNVGTSSFNSYTTGATG----------------
LOC_Os06g13240         --LYHEGKTNDRDDQKRKNIYLYNEGHANGDDQTMEKFYLFNKD----------------
LOC_Os02g18690         ------------------------------------------------------------
Sobic.002G040200       ------------------------------------------------------------
GRMZM2G406170          ------------------------------------------------------------
GRMZM2G032145          WNKPPSPSKQSQDSFEPEAYRVKWNKSPPPHQQSQDSFESEAYR----------------
Glyma.08G230600        ------------------------------------------------------------
Glyma.13G283900        ------------------------------------------------------------
Glyma.12G217400        ------------------------------------------------------------
Glyma.12G217300        ------------------------------------------------------------
Si006050m              ED----------SRKLTTSYGSQGDE---LSRKTTTSYGSQGDELSRKTTTSYGSQGDEL
GRMZM2G106980          SRKVTTSNGYQGHDLRTVSTSYASQDGDNSWKATMSYGFQSGEG----------------
Bradi1g42970           EKSLKKVSLNPKKIIAAHKPHIGENLKEVSVSHGSKDAKVLKEISVSYGLEGENDLKEVS
LOC_Os06g19800         VLDKEPKRNLHRNKDELREVSVLYGSKGKLKNLFPTGYGHKKHK----------------
Si006838m              ------------------------------------------------------------
LOC_Os06g17000         ------------------------------------------------------------
Sobic.009G197300       PIPASAFYGKEANSLNPTIFYGKATNGDDNPYPIPA------------------------
Bradi1g50390           IIPFYPGTKDEKNGLARIIPFYPGTKDEKNGLPKIIPFYPGTKD----------------
Bradi1g50720           ------------------------------------------------------------
GRMZM2G108422          ------------------------------------------------------------
Si022703m              ------------------------------------------------------------
Sobic.008G157800       ------------------------------------------------------------
Sobic.008G157700       ------------------------------------------------------------
Sobic.008G157500       ------------------------------------------------------------
Sobic.008G157600       ------------------------------------------------------------
Glyma.04G180400        PPYFYGAKKIQSTDEVPPIFYGAKKTQSTDQIPPFFSYGAKKTQ----------------
Glyma.07G176700        ------------------------------------------------------------
Bradi4g02110           NKPKDAT-----------------------------------------------------
Si014256m              ------------------------------------------------------------
Si014258m              ------------------------------------------------------------
Si014261m              ------------------------------------------------------------
Si014260m              ------------------------------------------------------------
Bradi3g39300           ------------------------------------------------------------
Bradi3g39490           ------------------------------------------------------------
LOC_Os08g38810         ------------------------------------------------------------
Si013763m              ------------------------------------------------------------
Sobic.007G219300       ------------------------------------------------------------
GRMZM2G113229          SNAPFNYQNYKRSSATATSPPGDRSEAGLAG-----------------------------
Potri.T012700          ------------------------------------------------------------
Potri.T012500          ------------------------------------------------------------
Potri.004G136500       ------------------------------------------------------------
Potri.004G136600       ------------------------------------------------------------
Potri.004G136900       ------------------------------------------------------------
Potri.004G136700       ------------------------------------------------------------
Potri.004G136000       ------------------------------------------------------------
Si026785m              ------------------------------------------------------------
LOC_Os05g12410         ------------------------------------------------------------
LOC_Os05g13490         ------------------------------------------------------------
LOC_Os11g06980         RNYKSSVSPXAELXHRVDDGQRNYKLSALPATNELPHXTDAGQR----------------
LOC_Os04g14990         ------------------------------------------------------------
Bradi4g44496           ------------------------------------------------------------
Si032251m              ------------------------------------------------------------
Bradi2g49000           GKPGGTTVGVGKGGVGVNVNPSSGKPGGTTVDVGKGGVGVNVKP----------------
LOC_Os01g53240         ------------------------------------------------------------
GRMZM5G800586          GKPGGTTVDVGKGGVGVNVNPGRSGKPG--------------------------------
GRMZM2G446170          ------------------------------------------------------------
Si001367m              GKPGGTTVDVGKGGVGVNVNPGSGKPGGTTVGVG--------------------------
Sobic.003G287000       GKPGGTTVDVGKGGVGVNVNPGSSGRKPGGTTVGVGGKGGVGVK----------------
Cucsa.311300           ------------------------------------------------------------
AT5G25610              ------------------------------------------------------------
Brara.B03626           ------------------------------------------------------------
Brara.F02754           ------------------------------------------------------------
Brara.I00536           ------------------------------------------------------------
orange1.1g018131m      ------------------------------------------------------------
Potri.006G243700       ------------------------------------------------------------
Potri.018G036700       ------------------------------------------------------------
Glyma.06G081100        ------------------------------------------------------------
Glyma.04G079600        ------------------------------------------------------------
Glyma.14G141000        ------------------------------------------------------------
Glyma.14G140900        ------------------------------------------------------------
Glyma.12G044600        DSNTPYIAGYTTTSASHKANQPNYLAGYRTKTDDSNTPYIAGYT----------------
Glyma.11G119900        NKANQHIAGYRTKTYDSNTPYIAGYRTTSASHKAQESNTPYIAG----------------
AT1G49320              ------------------------------------------------------------
Brara.G00052           ------------------------------------------------------------
Brara.H00310           ------------------------------------------------------------
Brara.F00395           ------------------------------------------------------------
Cucsa.240440           ------------------------------------------------------------
Glyma.11G119100        ------------------------------------------------------------
Glyma.06G013400        ------------------------------------------------------------
Cucsa.109710           ------------------------------------------------------------
Potri.009G114600       ------------------------------------------------------------
Potri.004G153100       ------------------------------------------------------------
Potri.009G114300       ------------------------------------------------------------
Cucsa.109700           ------------------------------------------------------------
orange1.1g023233m      ------------------------------------------------------------
                                                                                   

77483                  ------------------------------------------------------------
229071                 ---------------------------------------------------GNAHFGSL-
229182                 ------------------------------------------------------------
Phpat.016G060800       ------------------------------------------------------------
Phpat.004G083900       ------------------------------------------------------------
Phpat.012G021200       ------------------------------------------------------------
Phpat.003G077900       ------------------------------------------------------------
Phpat.013G054800       ------------------------------------------------------------
Glyma.04G182300        ---------------------------------------------------ASAEFSNYD
Glyma.06G183400        ---------------------------------------------------TSGEFSNYD
Cucsa.196980           ---------------------------------------------------GSGEFTNYD
Brara.I01567           ---------------------------------------------------GSGDFTNYH
AT1G60390              ---------------------------------------------------GSGEFTNYN
Glyma.02G034700        ---------------------------------------------------GTGEFKHYA
Glyma.01G030900        ---------------------------------------------------GAGEFKRYA
Glyma.18G138200        ---------------------------------------------------GAGEFKQYA
Glyma.18G138000        ---------------------------------------------------GSGEFKNYS
Glyma.08G287500        ---------------------------------------------------GSGEFKNYS
AT1G23760              ---------------------------------------------------GSGDFKNYQ
Brara.G02440           ------------------------------------------------------------
Brara.G02959           ---------------------------------------------------GTGEFTNYQ
AT1G70370              ---------------------------------------------------GAGDFTNYQ
Potri.012G079200       ---------------------------------------------------GSGTFKNYD
orange1.1g037848m      ---------------------------------------------------GSGGFTNYA
Cucsa.394180           ---------------------------------------------------GDGKFTTYE
orange1.1g045773m      ------------------------------------------------------------
orange1.1g044596m      ---------------------------------------------------GAGDFKSYN
orange1.1g036311m      ---------------------------------------------------GAGSFKNYN
Potri.008G190000       ---------------------------------------------------GAGEFKGYN
Potri.010G040800       ---------------------------------------------------GTGEFKGYN
Potri.010G040900       ---------------------------------------------------GTGEFKGYN
LOC_Os10g26940         ------------------------------------------------------------
LOC_Os08g29200         ---------------------------------------------------GSGSFSAYA
Bradi3g34950           ---------------------------------------------------GSGSFAAYA
Si013394m              ---------------------------------------------------GSGTFASYA
GRMZM2G147756          ---------------------------------------------------GSGSFAAYA
Sobic.007G116800       ---------------------------------------------------GSGSFAAYA
Bradi4g28200           ---------------------------------------------------GAGDFAAYD
Si033298m              ---------------------------------------------------GAGEFAGYA
GRMZM2G146665          ---------------------------------------------------GAGEFAGYA
Sobic.002G173300       ---------------------------------------------------GAGEFAGYA
LOC_Os06g13240         ------------------------------------------------------------
LOC_Os02g18690         ------------------------------------------------------------
Sobic.002G040200       ------------------------------------------------------------
GRMZM2G406170          ------------------------------------------------------------
GRMZM2G032145          ------------------------------------------------------------
Glyma.08G230600        ------------------------------------------------------------
Glyma.13G283900        ------------------------------------------------------------
Glyma.12G217400        ------------------------------------------------------------
Glyma.12G217300        ------------------------------------------------------------
Si006050m              SRKTTTSYGSQGDELSRKATTSYG-------SQGDELSRKTTTSYGSQ---GDELSRKTT
GRMZM2G106980          ------------------------------------------------SRKVTTSYPYRG
Bradi1g42970           VSYGVEGEKNLKEVSVSYGVEGKKDLKEVSVSYGVEGEKDLKEVSVSNGVKGEGILKEIS
LOC_Os06g19800         ---------------HANEADLKEVSVSYGSNDEEKPRKAFLRGGLFLGNEYEKSVHIDK
Si006838m              ------------------------------------------------------------
LOC_Os06g17000         ------------------------------------------------------------
Sobic.009G197300       ------------------------------------------------------------
Bradi1g50390           ------------------------------------------------------------
Bradi1g50720           ------------------------------------------------------------
GRMZM2G108422          ------------------------------------------------------------
Si022703m              ------------------------------------------------------------
Sobic.008G157800       ------------------------------------------------------------
Sobic.008G157700       ------------------------------------------------------------
Sobic.008G157500       ------------------------------------------------------------
Sobic.008G157600       ------------------------------------------------------------
Glyma.04G180400        ------------------------------------------------------------
Glyma.07G176700        ------------------------------------------------------------
Bradi4g02110           ------------------------------------------------------------
Si014256m              ------------------------------------------------------------
Si014258m              ------------------------------------------------------------
Si014261m              ------------------------------------------------------------
Si014260m              ------------------------------------------------------------
Bradi3g39300           ------------------------------------------------------------
Bradi3g39490           ------------------------------------------------------------
LOC_Os08g38810         ------------------------------------------------------------
Si013763m              ------------------------------------------------------------
Sobic.007G219300       ------------------------------------------------------------
GRMZM2G113229          ------------------------------------------------------------
Potri.T012700          ------------------------------------------------------------
Potri.T012500          ------------------------------------------------------------
Potri.004G136500       ------------------------------------------------------------
Potri.004G136600       ------------------------------------------------------------
Potri.004G136900       ------------------------------------------------------------
Potri.004G136700       ------------------------------------------------------------
Potri.004G136000       ------------------------------------------------------------
Si026785m              ------------------------------------------------------------
LOC_Os05g12410         ------------------------------------------------------------
LOC_Os05g13490         ------------------------------------------------------------
LOC_Os11g06980         --------------------------------------------------NYKSSVSPMA
LOC_Os04g14990         ------------------------------------------------------------
Bradi4g44496           ------------------------------------------------------------
Si032251m              ------------------------------------------------------------
Bradi2g49000           ------------------------------------------------------------
LOC_Os01g53240         ------------------------------------------------------------
GRMZM5G800586          ------------------------------------------------------------
GRMZM2G446170          ------------------------------------------------------------
Si001367m              ------------------------------------------------------------
Sobic.003G287000       ------------------------------------------------------------
Cucsa.311300           ------------------------------------------------------------
AT5G25610              ------------------------------------------------------------
Brara.B03626           ------------------------------------------------------------
Brara.F02754           ------------------------------------------------------------
Brara.I00536           ------------------------------------------------------------
orange1.1g018131m      ------------------------------------------------------------
Potri.006G243700       ------------------------------------------------------------
Potri.018G036700       ------------------------------------------------------------
Glyma.06G081100        ------------------------------------------------------------
Glyma.04G079600        ------------------------------------------------------------
Glyma.14G141000        ------------------------------------------------------------
Glyma.14G140900        ------------------------------------------------------------
Glyma.12G044600        ------------------------------------------------------------
Glyma.11G119900        ------------------------------------------------------------
AT1G49320              ------------------------------------------------------------
Brara.G00052           ------------------------------------------------------------
Brara.H00310           ------------------------------------------------------------
Brara.F00395           ------------------------------------------------------------
Cucsa.240440           ------------------------------------------------------------
Glyma.11G119100        ------------------------------------------------------------
Glyma.06G013400        ------------------------------------------------------------
Cucsa.109710           ------------------------------------------------------------
Potri.009G114600       ------------------------------------------------------------
Potri.004G153100       ------------------------------------------------------------
Potri.009G114300       ------------------------------------------------------------
Cucsa.109700           ------------------------------------------------------------
orange1.1g023233m      ------------------------------------------------------------
                                                                                   

77483                  ------------------------------------------------------------
229071                 ---------------------------------GGNAHFGDFKDHGLGGNAHFGDFKDHG
229182                 ----------------------------YHGSLGGNAHFGDFKDHGLGGNAHFGDFKDHG
Phpat.016G060800       ------------------------------------------------------------
Phpat.004G083900       ------------------------------------------------------------
Phpat.012G021200       ------------------------------------------------------------
Phpat.003G077900       ------------------------------------------------------------
Phpat.013G054800       ------------------------------------------------------------
Glyma.04G182300        KTVNVPNLGFTTYDSGASNHKLSFSSYGNETNSG-SQTFTSYGKRVRGGTSEFANYADDA
Glyma.06G183400        KTVNVPNLGFTTYDSGASNHKLSFSSYGNETNSG-SQSFTSYGKRVRGGTSEFASYADDA
Cucsa.196980           KLVNVPNLRFTAYDLNSRSHKLSFTSYGNETNSG-SQSFTSYGKNGNGVPQDFSSYSDGS
Brara.I01567           TNANQPNGRFTSYSDEANGRSQSFTAYSENANSG-AQTFTSYSKNGNGAPNGFSGYGSGS
AT1G60390              TDANEPNGRFTSYSDKANGRSQTFTTYSENGNTG-YQSFTSYSKNGNGAPNEFSGYGTGS
Glyma.02G034700        DETNVPNLGFTSYSDNANGRTQSFSSYSENGNAG-EQTFTSYGKNGNGPTNVFASYGTES
Glyma.01G030900        DETNVPNLGFTSYSDNANGRTQSFTSYSENGNAG-EQTFTSYGKNGNGPTNVFTSYGTES
Glyma.18G138200        TESNFPELDFTTYSDSSGGRRQSFSSYGENGNSG-GQNFTSYGKNSAGAGNEFSSYGTSS
Glyma.18G138000        RNSNVPDLRFTTYSDSTGGRTQSFSSYSEDGNAG-GQTFQSYGKNSAGAANDFAAYGTDS
Glyma.08G287500        SNSNVPDLRFTTYSDSTGGRTQSFSSYSENGNAG-GQTFQSYGKNSAGAANDFSAYGTGS
AT1G23760              SGVNNPTTRFKAYSDEGNGRAQTFKTYTHEANSGPGQSFTSYGKNGNGAPNEFSSYGVSS
Brara.G02440           ---NDPMSRFTAYSDGGTGRSQTFKTYTHDANAGNGQSFTSYSKKGNTSPNEFTSYGDSS
Brara.G02959           NGVNNPTSRFTAYSDGGNGKAQSFKTYTHEANAGNGQSFTSYGKNGNGVPNEFASYGVSA
AT1G70370              NNVNNPTSRFTAYSDGGNGRSQTFKTYTHEANAGNGQSFTSYGKNGNGVPNEFTSYGVSS
Potri.012G079200       NRVNVPGLRFTTYASDGNDHKLSFSSYSDETNVG-AQGFNSYGKKGNGVPSEFVSYSRDS
orange1.1g037848m      ERVNVPNLRFASYVSDGNNHKLSFTSYGSDTNSG-AEGFMSYGKNGNAGPTDFTSYADSA
Cucsa.394180           QSVNVPNLRFTTYSSDATGRSQSFKSYSENANAG-DQSFVNYGKRGNGGPNEFTGYGTSA
orange1.1g045773m      ------------------------------------------------------------
orange1.1g044596m      REVNVPNLRFTSYSDAGNGRAQTFSSYTENTNSG-GESFSSYGKNGNGLPNEFMSYAKES
orange1.1g036311m      EEVNVPHLRFTSYASEGNGRAHSFTAYAEKTNSG-SEEFANYGKNANGAPNAFTGYGKET
Potri.008G190000       VEVNNPNLRFVSYSDSANGKGQKFSTYTENANAGPGQAFTSYGKNGNGAPNEFSGYGTSS
Potri.010G040800       VRINKPDLRFVSYSDGANGKGQKFSTYTEDANAG-DEAFTSYGKNGNGVPNEFSGYGKSS
Potri.010G040900       VRINKPDLRFVSYSDGANGKGQKFSTYTEDANAG-DEAFTSYGKNGNGVPNEFSGYGKSS
LOC_Os10g26940         ------------------------------------------------------------
LOC_Os08g29200         ADTNVPDSTFTNYDAEANGRRREFTSYSQEANHG-SNTFAGYGKNGNGLRETFTTYGNDS
Bradi3g34950           EGTNVPDSKFTNYDAGANGRARGFTAYSQEANHG-ENSFAGYGKSGNRLRETFTSYGNDT
Si013394m              AETNVPDSTFTNYDAAANGRGRGFASYAQEANHG-ENGFSGYGKNGNGVRETFTSYGNES
GRMZM2G147756          AETNVPDSTFTNYDAAANGRGRSFASYSQEANHG-ENGFSGYGKNGNGVRETFKSYGNES
Sobic.007G116800       AETNVPDSTFTNYDAGANGRGRSFASYSQEANHG-ENGFSGYGKSGNGVRETFSSYGNES
Bradi4g28200           GETNTAAVTFANYDVTGNGRSREFTDYTRDANSG-VESFTGYGKTANSAGESFKDYGNHS
Si033298m              GQTNTVAATFATYDSGGNGRAHEFTAYAQDANSG-VEGFTSYGKAANAAAESFKTYGNNS
GRMZM2G146665          GQTNTVAVAFATYDSVGNGRTHEFTAYSQDANSG-VQSFTGYGKTANGAGESFETYGNNS
Sobic.002G173300       GQTNTVAVTFATYDNTGNGRTHEFTAYSQDANSG-VQSFTGYGKTANGAGESFKTYGNNS
LOC_Os06g13240         -----------------------------QAKDGDDQKMGKFYLYNKDQANDWDDQKMER
LOC_Os02g18690         -------------------------------FVGHGHDTPADGEGQFADAAYPAKWKPDQ
Sobic.002G040200       ------------------------------------------------------------
GRMZM2G406170          ------------------------------------------------------------
GRMZM2G032145          ---------------------------------------VKWNKSPPPHQQSQDSFEPEA
Glyma.08G230600        ------------------------------------------------------------
Glyma.13G283900        ------------------------------------------------------------
Glyma.12G217400        ------------------------------------------------------------
Glyma.12G217300        ------------------------------------------------------------
Si006050m              TSYG----------SQGD---------------ELSRKTTTSYGSQGDELSRKATT--SY
GRMZM2G106980          QDLRMVSTSYVSQDEDNSWKVSMPSRFQVGEGSRKVTTSNGYQGHDLRTVSTSYASQDGD
Bradi1g42970           VSYGVEGGPYLYRAEQEKSLTKISVPYGIEQEGKLKEVSVSYVLDEGKDEHLLKQDEEDP
LOC_Os06g19800         EDLKEVSVSYGSNVKLSNLFPTGYAHQKYILTSGAGLKEVSVTYGSDGEEEPRKTFSKVG
Si006838m              ------------------------------------------------------------
LOC_Os06g17000         ------------------------------------------------------------
Sobic.009G197300       -----------------------------------TAFYEKEANNRNPTIFGKGTNGDDN
Bradi1g50390           -----------EKNGMPRIIPFYPGTKDDKNGLPKIIPFYPGTKDDKNGLPKIIPFYPET
Bradi1g50720           ------------------------------------------------------------
GRMZM2G108422          ------------------------------------------------------------
Si022703m              ------------------------------------------------------------
Sobic.008G157800       ------------------------------------------------------------
Sobic.008G157700       ------------------------------------------------------------
Sobic.008G157500       ------------------------------------------------------------
Sobic.008G157600       ------------------------------------------------------------
Glyma.04G180400        ----------------------------STDQIPPFFSYGAKKTQSTDQVPPFFYGAKKT
Glyma.07G176700        ------------------------------------------------------------
Bradi4g02110           ------------------------------------------------------------
Si014256m              ------------------------------------------------------------
Si014258m              ------------------------------------------------------------
Si014261m              ------------------------------------------------------------
Si014260m              ------------------------------------------------------------
Bradi3g39300           --------------------------------TGFVSRGAEEEEATNKPPFNYQDY----
Bradi3g39490           --------------------------------SGFVSRGAEDEEATNKPPFNYQDYKRPS
LOC_Os08g38810         ----------------------------------VGKAEAAGGAARTGFPFDYTDYRGSD
Si013763m              -------------------------------------KAEAEDADRSNSPFDYQNYERSS
Sobic.007G219300       ------------------------------------------------------------
GRMZM2G113229          ---------------GSGARDDTPFSYSYRAPSQQGVPASGGARDDTPFSYSYRAPSQQE
Potri.T012700          ------------------------------------------------------------
Potri.T012500          ------------------------------------------------------------
Potri.004G136500       ------------------------------------------------------------
Potri.004G136600       ------------------------------------------------------------
Potri.004G136900       ------------------------------------------------------------
Potri.004G136700       ------------------------------------------------------------
Potri.004G136000       ------------------------------------------------------------
Si026785m              ------------------------------------------------------------
LOC_Os05g12410         ------------------------------------------------------------
LOC_Os05g13490         ------------------------------------------------------------
LOC_Os11g06980         ELSHRVDDGQRNYKLSALPATNELPHXTDAGQRNYKSSVSPVAELPHRVDDGQRNYKLSA
LOC_Os04g14990         ----------------------------------------------------------QG
Bradi4g44496           ------------------------------------------------------------
Si032251m              ------------------------------------------------------------
Bradi2g49000           -------------------------AYGKPGGSGTTVGVGKGGVDVNVKPGSGKPGGTTV
LOC_Os01g53240         --------------SVNVGGGGVHVDAGHGKPGGTTVDVGKGGVGVNVKPGYGKPGGTTV
GRMZM5G800586          ---------------------------------GTTVGVGKGGVGVNVNPGYGKPGGTTV
GRMZM2G446170          -----------------------------------GVGGGSSGKKPGGTTVGVGKGGVGV
Si001367m              -----------------------------KGGVGVNVNPGYGKPGGTTVGVGKGGVGVNV
Sobic.003G287000       -------------VNPGYGKPGGTTVGVGKGGVGVNVNPGYGKPGGTTVGVGKGGVGVNV
Cucsa.311300           ------------------------------------------------------------
AT5G25610              -----------------------------------KSTNVQVGKGGVNVNTHKGKTGSGT
Brara.B03626           -----------------------------------KSTDVQVGKGGVNVNAGKGKPGGGT
Brara.F02754           -----------------------------------KSTNVQVGKGGVNVYTGKGKPGGGT
Brara.I00536           -----------------------------------KSTNVQVGKGGVNVNAGKGKPGGGT
orange1.1g018131m      ------------------------------------------------------------
Potri.006G243700       -----------------------------------KSTSVAVGKGGVNVDAGKGKPGGTA
Potri.018G036700       -------------------------KSTSVAVGKGGVNVDAGKGKPGGTAVNVGKGGVDV
Glyma.06G081100        ------------------------------------------------------------
Glyma.04G079600        ------------------------------------------------------------
Glyma.14G141000        ------------------------------------------------------------
Glyma.14G140900        -----------------------------------KDTSVDVGKGGVNVGVEK-------
Glyma.12G044600        ----------------------TTNAHVANNQPNYIAGYRTSTTQESNTPSYIAGYRTST
Glyma.11G119900        -----------------------YRTNTYDSNAPYIAGYTTSAHMANNQPNYIAGYRTRT
AT1G49320              ------------------------------------------------------------
Brara.G00052           ------------------------------------------------------------
Brara.H00310           ------------------------------------------------------------
Brara.F00395           ------------------------------------------------------------
Cucsa.240440           ------------------------------------------------------------
Glyma.11G119100        ------------------------------------------------------------
Glyma.06G013400        ------------------------------------------------------------
Cucsa.109710           ------------------------------------------------------------
Potri.009G114600       ------------------------------------------------------------
Potri.004G153100       ------------------------------------------------------------
Potri.009G114300       ------------------------------------------------------------
Cucsa.109700           ------------------------------------------------------------
orange1.1g023233m      ------------------------------------------------------------
                                                                                   

77483                  ------------------------------------------------------------
229071                 LGGNAHFGDFKD-------QSLGGNAHFGDFKDHGLGVNAH----------------FGD
229182                 LGGNAHFGDFKDHGNGD------FKGLGGNAHFGDFKDHGLGVNPH-----------FGD
Phpat.016G060800       ---------------------------------------------------------ETG
Phpat.004G083900       ---------------------------------------------------------EDS
Phpat.012G021200       ----------------------------------------------------------DS
Phpat.003G077900       ------------------------------------------------------------
Phpat.013G054800       ----------------------------------------------------------RS
Glyma.04G182300        NILQSEFSSYGDLTTGASNDSFKFYSFNGNNPRHVFKSYGD----------------GSA
Glyma.06G183400        NILQSEFNSYGDLSTGASNDSFKFYSFNGNNPRHVFKSYAA----------------GSA
Cucsa.196980           NILTSTFTGYGESGKTA-NDSFKEYGISGNNPHTNFKNYGK----------------GGN
Brara.I01567           NVVKSGFSGYGETSNGA-NDTFTSYGGDGNLPVNDFKKYGE----------------GGN
AT1G60390              NVVNTGFTKYGESANGA-NDSFTSYGENGNVPVNEFKGYGD----------------GGN
Glyma.02G034700        NVVGSGFSNYAETANAA-NDTFKGYGIDMNNPTNTFSNYAA----------------GGN
Glyma.01G030900        NVVGSGFSNYVETANAA-NDTFKGYGVDMNNPTNTFSNYAG----------------GGN
Glyma.18G138200        NVEASNFTNYGARGTSP-NDTFTNYGVLQNIPEVNFQSYAE----------------GTV
Glyma.18G138000        NVASSDFTNYGKGGAGP-NDTFTNYGVNMNNPTETFQSYAD----------------GTV
Glyma.08G287500        NVASSDFTNYGKGGAGP-NNTFTNYGVNMNNPTETFQSYAD----------------GTV
AT1G23760              NVIGSDFSNYGENGNAA-NDTFKGYGGDGNVPQNNFKSYGA----------------SGN
Brara.G02440           NVIGSDFKNYGDEENAA-KDTFKSYASGGNVPLNNFKSYGV----------------SGN
Brara.G02959           NVIGSGFSNYGEKGNAA-NDSFTSYGSDGNVPQNNFKNYGA----------------SGN
AT1G70370              NVIGSGFSNYGESGNAA-NDTFTSYGSDGNVPQNNFNNYGA----------------SGN
Potri.012G079200       NGIESKFTGYGELGNAA-NDSFTSYGNSGNNPHNNFKSYGS----------------GAN
orange1.1g037848m      NTVGSSFTGYAESGNAA-NDSFKAYGVSGNNPHNNFKSYGI----------------GAN
Cucsa.394180           NVIGSRFSSYGAEGNGA-NDTFTNYGNDQNNPQNNFRSYGE----------------GGN
orange1.1g045773m      ----------------------------------------------------------YA
orange1.1g044596m      NVIQSNFTSYGEAGNAA-NDTFKSYGSDGNVPEQNFKSYGD----------------GGN
orange1.1g036311m      NVIGSGFSNYGEGANGA-NDSFTSYGEDGNVPNNRFNNYGA----------------GGN
Potri.008G190000       NVVGSDFTNYGETANGA-NDTFKSYGVDGNVPQNNFVNYGD----------------GGN
Potri.010G040800       NVIGSDFSNYGEAGNGA-SDTFKTYGVDGNVPENNYKNYGD----------------GGN
Potri.010G040900       NVIGSDFSNYGEAGNGA-SDTFKTYGVDGNVPENNYKNYGD----------------GGN
LOC_Os10g26940         ------------------------------------------------------------
LOC_Os08g29200         NVIASGFTNYGESGNGA-TDTFTAYGKEGNVPDNTFRSYGA----------------GGN
Bradi3g34950           NTLSSGFANYGESANGA-TDTFAGYGVEGNVPENTFRSYGA----------------GGN
Si013394m              NVMASAFANYGESGNGA-TDTFSSYGVEGNVPENTFRSYGA----------------GGN
GRMZM2G147756          NVLASGFANYGQSANGA-TDTFTGYGVEGNVPENRFRSYGA----------------GGN
Sobic.007G116800       NVLGSGFANYGQSANGA-TDTFTGYGVEGNVPENTFRNYGA----------------GGN
Bradi4g28200           NSIMSGFINYGEKANSA-NDTFASYGLNGNAPENTFRSYAS----------------GSN
Si033298m              NTVASGFINYGEKANGL-NDTFASYGLDGNAPENTFRSYAS----------------GSN
GRMZM2G146665          NTVASGFINYGEKSNGF-NDTFTSYGLVGNAPENTFRSYAS----------------GSN
Sobic.002G173300       NTVASGFINYGDRANGF-NDTFASYGLDGNAPQNTFRSYAS----------------GSN
LOC_Os06g13240         FYLYNKGHANEGDDQTMEKFYLYNKGHANEEDDQTMEKFYL----------------YNK
LOC_Os02g18690         DPSTPSLVVAHHLPNGNAPFIDAAYPVKWSPRADGP---------------------PKQ
Sobic.002G040200       ------------------------------------------------------------
GRMZM2G406170          ------------------------------------------------------------
GRMZM2G032145          YRVKWNKSPPPHQQSQDSLEQEAYRVKWNKSPPPQQQTQDSF---------------EQE
Glyma.08G230600        ---------------------------------------------------------NMP
Glyma.13G283900        ---------------------------------------------------------REG
Glyma.12G217400        ---------------------------------------------------------PAG
Glyma.12G217300        ---------------------------------------------------------PAS
Si006050m              GSQGDELS----------RKATTSYGSQGDELS---------------------------
GRMZM2G106980          NSWKATMSYGFQSGEGS-RKVTTSYPYRGQDLRMVSTSYVSQDEDNSWKVSMPSRFQVGE
Bradi1g42970           NKVTMSYGAEHDEDDPNKATMSYGAENDEDDPNKATMSYGAEQEEDPTMSY------GAE
LOC_Os06g19800         YMLDKECKKSSDVDEGGLKEVSVSYGSNGEEETSKTTPMG-----------------GYM
Si006838m              ---------------------------------------------------------RNV
LOC_Os06g17000         ---------------------------------------------------------QGV
Sobic.009G197300       PYPIPATAFYGKEANNLNPTIFYRKEINRDD--------------------------NPY
Bradi1g50390           KDDKNGLQKIIPFYPGTKNEKNGLPKIIPFYPETKDEKN------------------GLP
Bradi1g50720           ---------------------------------------------------------GND
GRMZM2G108422          ---------------------------------------------------------DHS
Si022703m              ---------------------------------------------------------NGI
Sobic.008G157800       ---------------------------------------------------------KGI
Sobic.008G157700       ----------------------------------------------------------PL
Sobic.008G157500       ----------------------------------------------------------HS
Sobic.008G157600       ---------------------------------------------------------DHS
Glyma.04G180400        QSTDQVPIFYGAKKTQSTDQVPIFYGAKK----------------------------IQS
Glyma.07G176700        ---------------------------------------------------------ESR
Bradi4g02110           ---------------------------------------------------------VAE
Si014256m              ------------------------------------------------------------
Si014258m              ------------------------------------------------------------
Si014261m              ------------------------------------------------------------
Si014260m              ------------------------------------------------------------
Bradi3g39300           ---------------------------------------------------------KRP
Bradi3g39490           GNGAASLAGDSPFGYKYQALSSSGKRAAAVGAARDFDYDDY----------------SAS
LOC_Os08g38810         SPTTASGLDLAGDFGEPAPFGYDYSAQGE----------------------------GGG
Si013763m              APYGYDYK-------------------------------------------------APD
Sobic.007G219300       ---------------------------------------------------------AAS
GRMZM2G113229          VPASGGARDDTPFSYSYRAPSQQEVPASGGARDDTPFSYSYR---------------APS
Potri.T012700          ------------------------------------------------------------
Potri.T012500          ------------------------------------------------------------
Potri.004G136500       ------------------------------------------------------------
Potri.004G136600       --VIRDFSN------------------------------------------------GEK
Potri.004G136900       --VIRDFAN------------------------------------------------GEK
Potri.004G136700       --VIRDFAN------------------------------------------------GEK
Potri.004G136000       --VIRDFAN------------------------------------------------GEK
Si026785m              ------------------------------------------------------------
LOC_Os05g12410         ---------------------------------------------------------AAS
LOC_Os05g13490         ---------------------------------------------------------QED
LOC_Os11g06980         LPATNELPHRTDAGQRNYKSSVSPVAELPHRVDDGQRNYKL----------------SAL
LOC_Os04g14990         FTLIRFFFCYLDRLSGVNDLMCATLCTLLDEISILILMLLLI---------------QLE
Bradi4g44496           ---------------------------------------------------------RGR
Si032251m              ---------------------------------------------------------GNS
Bradi2g49000           GVGKGGVGVNVKPA-------------------------------------------YGK
LOC_Os01g53240         GVGKGGVGVNVKPGYGKPGGTSVGVGKGGVGVNVQ----------------------PGY
GRMZM5G800586          GVGKGGVGVNVNPGKPGGTTVGVGKGGVGVNVNP-----------------------GKP
GRMZM2G446170          NVN------------------------------------------------------PTK
Si001367m              NPGKPSGTTVGVGKGGVGVNVNPGYGKPGGTTVGVGKGGVGVN--------------VSP
Sobic.003G287000       NPGKPGGTTVGVGKGGVGVDVNPGYGKPGGTTVGVGKGGVGVNVN------------PAK
Cucsa.311300           ------------------KSTSVNVGKG-----------------------------GVN
AT5G25610              AVNVGKGGVRVDTG-------------------------------------------KGK
Brara.B03626           AVNVGKGGVYVDTGKGKGTHVSVSGGKGPG---------------------------GGV
Brara.F02754           AVNVGKGGVHVNTGKGKGTHVSVSGGKGHG---------------------------GGV
Brara.I00536           AVNVGKGGVHVDTGKGKGTHVSVSGGKGPG---------------------------GGV
orange1.1g018131m      ------------------KSTSVNVGKGG----------------------------VNV
Potri.006G243700       VNVGKGGVS-VDAGKGKPGGTNVNAGKGG----------------------------VNV
Potri.018G036700       DAGKGKPGGTAVNVGKGGVNVNSGKGKPGGTAVNVGKGG------------------VNV
Glyma.06G081100        ------------------KSTSVNVGGKGVNVHA-----------------------GKG
Glyma.04G079600        ------------------KSSSVHVGGGGVNVHT-----------------------GKG
Glyma.14G141000        ------------------KSTSVAVGKGGV---------------------------NVN
Glyma.14G140900        ---------------------------------------------------------GNQ
Glyma.12G044600        TQESNTPSYIAGYRTSTTQESNTPYIAGYRTS-------------------------TTQ
Glyma.11G119900        TRDSNTPYIAGYRTRTTHDSNTPYIAGYRTRT-------------------------THD
AT1G49320              ------------------------------------------------------------
Brara.G00052           ------------------------------------------------------------
Brara.H00310           ------------------------------------------------------------
Brara.F00395           ------------------------------------------------------------
Cucsa.240440           -----------------------------------------------------------N
Glyma.11G119100        ------------------------------------------------------------
Glyma.06G013400        ---------------------------------------------------------GAD
Cucsa.109710           ------------------------------------------------------------
Potri.009G114600       ------------------------------------------------------------
Potri.004G153100       ---------------------------------------------------------KDD
Potri.009G114300       ------------------------------------------------------------
Cucsa.109700           ------------------------------------------------------------
orange1.1g023233m      ---------------------------------------------------------GHS
                                                                                   

77483                  AELDGALVCDPVRSIQV-------------------------------------------
229071                 ASLGGNAHFGDHGLGGNAHFGDASVKPSTSCKKNMPLYLIQIFTEYEE-----EGYGGRK
229182                 ASLGGNAHFGDHGLGGNAHFGDASVKPSTSCKKNMPLYLIQIFTEYEE-----EGYGGRK
Phpat.016G060800       VACEADLDYFVHVMGTVETVGSISRQEGIKTI----------------------------
Phpat.004G083900       PIATRFANAVSRGAVFPEVSAEFCNAASLVCDSHVQIASYGLERVEAA----------PR
Phpat.012G021200       PIATRFANAVSRGALFPEVSASFCDAACLVCDNNVQVSSYGIENVEEA----------PR
Phpat.003G077900       GTAEANRIVDEIIKHAIQHGPQFCEILGSLCDENVEIAPYNSAFTSSFIAAHIAPEGPSR
Phpat.013G054800       VEEKRFISTVTRGAIFPPSTASFCRAAGFICVEDVNITPYNSEPVGTLNVVPLARGSPGR
Glyma.04G182300        AGVDSFISYRNRANVGDDSFQSYAVRSK-SGAATFANYGMSFNVGNDSFTEYGKGAMGKT
Glyma.06G183400        SGVDNFISYRNRANVGDDSFQSYAARSK-SGAATFANYGMSFNVGNDSFTEYGKGATGKT
Cucsa.196980           SEIDTFSNYRNGANVGDDSFQSYAKNSN-SGRVNFANYGKSFNHGNDSFTEYGKGSMGKT
Brara.I01567           GAVYGFKSYRDQSNIGADSFSSYAKDSH-NEKVNFVNYGKSFNLGSDDFTGYGQGDDG-G
AT1G60390              GAVYGFKNYRDQSNIGVDSFSSYAKNSN-NEKVNFVNYGKSFNLGSDNFTGYGQDNVG-G
Glyma.02G034700        GAVERFSSYRDKANVGADSFTSYAKAAN-AADIGFSNYGKSFNEGTDTFTTYAKSSDGET
Glyma.01G030900        GAVERFSSYRDKANVGADSFTSYAKSAN-AADIGFSNYGKSFNEGTDTFTSYAKSSDGET
Glyma.18G138200        GGTESFSNYRVQANVGDDSFQSYAKNTKEGTKVDFRNYAISANPSSDTFKGYAKGAEGDH
Glyma.18G138000        GGTQSFSNYRDQANVGADSFQSYAKNTL-GSEADFKNYGNSFNPGSDTFKGYAKGAEDNK
Glyma.08G287500        GGTQSFSNYRDQANVGADSFKSYAKSTS-GSEADFKSYGNSFNPGSDTFKGYAKGAED-S
AT1G23760              AAVDTFLNYRDNANVGDDSFSSYAKNSN-FEKVDFVNYGKSINPGSESFSGYGKGAEG-N
Brara.G02440           GAVDTFANYRDKANVGDDSFSGYAKDSN-AGTVKFTNYGQSYNPGSESFTGYGKGSEG-H
Brara.G02959           AASDTFANYRDKSNVGDDSFSSYAKDSN-SGTAKFNNYGQSFNPGSETFTGYGKGAEG-H
AT1G70370              AAVDTFANYRDKANVGDDSFSSYAKDSN-SEKVNFVNYGQSFNPGSETFTGYGKGAEG-S
Potri.012G079200       SASDRFSSYRNGANVGQDSFQSYAKDSN-SGKVSFANYGKSFNPGNDSFIDYGKGSKGMT
orange1.1g037848m      SAVAGFTSYRNGANVGDDSFQSYAKNAN-SGKVNFANYGKTFNLGNDTFKEYGKGSVGRT
Cucsa.394180           GAIESFSSYRDQANVGDDSFQSYSKNSN-SAKVNFASYGKSFNEGTDKFSGYGQNGNG-Q
orange1.1g045773m      KSGVTFANYTEGTPVPKPSSGSSVNRW---------------------------------
orange1.1g044596m      SGIESFTSYNPQSNVGANNFKSYAKSSN-TEKVNFANYQEDFNSVSHRFSGYGENADG-Q
orange1.1g036311m      AAVESFSNYRDQANVGDDSFQSYGKDSK-SGKVNFANYGNSFNEGTDVFKGYGEAARG-Q
Potri.008G190000       AGVDSFATYREKSNVGDDSFQTYAKNSN-AEKANFANYGKSFNEGTDKFSGYGNGAMG-Q
Potri.010G040800       GGVDSFANYREKSNVGDDSFQSYAKNSN-AQKADFVNYGKSFNEGTDKFTGYGKGAVG-Q
Potri.010G040900       GGVDSFANYREKSNVGDDSFQSYAKNSN-AQKADFVNYGKSFNEGTDKFTGYGKGAVG-Q
LOC_Os10g26940         PNSTYFQSLSSTVFIDGCTFSYSCTFTYEHTNIT--------------------------
LOC_Os08g29200         AGVDTFKGYRSESNVGDDSFASYAKGAN-GNAAEFQNYGGSFNPGTVTFKGYGEGSNPNH
Bradi3g34950           AGVDSFKGYRDDSNVGDDSFASYAKGAN-GGAAEFRSYGGSANPGSVSFKGYGEGNNPNH
Si013394m              AGVDTFKKYRDDANVGDDRFSSYAKGAN-GGGAEFQSYGNSANPGSTTFKGYGEGTNPNH
GRMZM2G147756          AGVDTFKNYRDDGNVGDDRFTSYAKGAN-GGAAEFQSYGNSANPGSTIFKGYGEGTNPNH
Sobic.007G116800       AGVDTFKKYRDDANVGDDRFTSYAKGAN-GGAAEFQSYGNSANPGSTTFKGYGEGSNPNH
Bradi4g28200           AGADDFKGYRDNANVGDDSFMSYATDAN-GATADFESYGKSVNPGSVAFKGYGQGSNPNH
Si033298m              AAVDDFKGYRDAANIGDDSFTSYASNAN-GAEAGFDSYGKSTNPGSVSFKGYGQGSNPNH
GRMZM2G146665          AGVDQFKAYRDEANVGDDSFMSYANNAN-GAAADFDSYGKSTNPGSVAFKGYGQGSNPNH
Sobic.002G173300       AAVDEFKAYRDQANVGDDSFASYASNAN-GAAADFDSYGKSTNPGSVAFKGYGQGSNPNH
LOC_Os06g13240         GQAKDGDDQKMEKNYLYNKDQANDWDDQKIEKFYLYHEGKANYRDDQNMEKFYLYKKGEE
LOC_Os02g18690         PATFPASPNGEKAEFTDSAYSVKWSPRSVAPPKAPGIFAQHSNGNKAQFTDAAYPVDWNP
Sobic.002G040200       ------------------------------------------------------------
GRMZM2G406170          ------------------------------------------------------------
GRMZM2G032145          AYRVKWNKSPPPHQQSQDSFEPEAYRVKWNKSPPPHQQSQDSFEPKAYWVGWKKHAQGAT
Glyma.08G230600        IKVEEEKQYWTL------------------------------------------------
Glyma.13G283900        VEIDNLPMQIDDT-----------------------------------------------
Glyma.12G217400        VEIDELPKQIDDT-----------------------------------------------
Glyma.12G217300        VEIDDHPMQIEET-----------------------------------------------
Si006050m              --RKTTTSYGSQGDELSRKATTSYGSQGDELSRKTTTSYGSQGEKDSRKATTSYRSQGDR
GRMZM2G106980          GSRKLTTPFESQREDSRKATASYGIQDDEDTRKATTSYGIHGEDPRKATTSYGSQDEKGS
Bradi1g42970           QEEDPTMSYGAEQEEDPTMSYEAEHDEVDPNKATMSYGTEHKEDRKKVFMRYGTHIEGKN
LOC_Os06g19800         VDMKNEKSLQAEKDGLKEVSVSYGSNGEEDTSKTFAMGGYMVDNEREMSLQGQKVALGLK
Si006838m              KEQEHYWSVQSDQLNKEDAKIFHNWAHLI-------------------------------
LOC_Os06g17000         HGNGYDQVYGNGYDGGYINGYSHSYSNGYSNGYF--------------------------
Sobic.009G197300       VPVLAFHGKEVNNLNPVNNLPLSAFCGKEVNNLPVSAFSGKATIGPVHVSKMNIADDADH
Bradi1g50390           KIIPFYPETKNEKNGMPKIIPFYPRSKDETNGLPRIIPFYPAGTQKDEINGLPKISMKRR
Bradi1g50720           GESHG-------------------------------------------------------
GRMZM2G108422          PLVERYPSAPGLSACGAWSNLCTRSVA---------------------------------
Si022703m              DHSPLVEHYSAPPSISVCIMFNSACNPLTV------------------------------
Sobic.008G157800       DQSPLVEPYSAQPSISMCTLFNTICDQRTV------------------------------
Sobic.008G157700       AEHYPVTDYGARDVFFDTNYAVAGDDIK-------------------------------R
Sobic.008G157500       PLVEHFTSSSRRPAAVDLITYSY-------------------------------------
Sobic.008G157600       PLVEHFTSSGHTPVMNINYGYGAYAGSSLMNAA---------------------------
Glyma.04G180400        TDQTPLFLYGAKKTQSEDQVPIFWYGIKKTQSEDQPPLWYGVKKTYVAKRSLSQEDETIL
Glyma.07G176700        SIFEYAGNDDQSESRSILGYAGYNQDEDDVSKHNIQ------------------------
Bradi4g02110           AYSLTWLMWGLRSPSGPTKHSSPRPSKDATVAEAYSLTWLMWGLRSLSGTTKHSSPGPSH
Si014256m              ------------------------------------------------------------
Si014258m              ------------------------------------------------------------
Si014261m              ------------------------------------------------------------
Si014260m              ------------------------------------------------------------
Bradi3g39300           SGNGAASRARSDSPFGYDYKKQAPSSSKRQASTGPPPSPFMYAYKTASAAGGGKPKPPKP
Bradi3g39490           EEEKRAGTGKQMAPSGYDYKKAAGERRRRAAAPPPSPFMYAYKTTSAT-AGNGKPKPPKP
LOC_Os08g38810         GGAAAAAGEQVLAVDAGFNYDKYVGARKLRGGSSTAGGENDDEPFGYDYKAPSSGSGTAA
Si013763m              KGAAGGGGARDDTPFGYDYKAPSKAAADGGGSRADTPFGYDYKAPGGHRHAGGDAPAS--
Sobic.007G219300       AGKKKDDDDDKPLPFKGYSFSGYDDGPTTTARGGGAATVTPTPTPTAR------------
GRMZM2G113229          QGVPASGVSRDDTTFSYDDYKARSQAVA-GSGPRDDQFSYDYSAYEAPIEHHHSEVRATA
Potri.T012700          ITREFANENVSAAVILRRYRITYSKRGYKRGDKKSLNSAL--------------------
Potri.T012500          -ITREFANENVSATVIQRIYRRVYKRGYKRGDKKSLKSAL--------------------
Potri.004G136500       -------------HYGVDSHKKPAKSAI--------------------------------
Potri.004G136600       ISVDARQKYGKNYN-GADNHKKAAKSAL--------------------------------
Potri.004G136900       SSVDAREKYGKH--YGEDSHKKTAKSAL--------------------------------
Potri.004G136700       ISVDAREKYGKH--YGEDSHKKTAKSAL--------------------------------
Potri.004G136000       ISVDAREKYGKH--YGEDSHKKTAKSAL--------------------------------
Si026785m              ------------------------------------------------------------
LOC_Os05g12410         ASKED-------------------------------------------------------
LOC_Os05g13490         TDMDEV------------------------------------------------------
LOC_Os11g06980         PATNELPHRIDAGQRNYKSSVSPMAELPHRADDGQRNYKLSVSPAAEL---PHRVDDGQR
LOC_Os04g14990         IRVSAAQGGGSHAAMSPEQYWRSILPDSTPMPISISQLLGDGYPYSPAVGLPKRGDRVQI
Bradi4g44496           SSVNNGYDKSATKAQLRKACGIYNRYEKSATEEQMQQHHA--------------------
Si032251m              SGIIIKSSRQSSLHDG--------------------------------------------
Bradi2g49000           PGGSGTTVGVGKGGVGVNVKPGYGKPGGTTVGVGKGGVGVHVRPR-------GKPVNVNV
LOC_Os01g53240         GKPGGTTVGVGKGGVGVNVQPGYGKPGGTTVGVGKGGVGVNVKPR-------GKPVHVNV
GRMZM5G800586          AGGAGTTVGVGKGGVGVGVNPGHGKPGGTTVGVGKGGVGVHVNPGK-------KPVHVNV
GRMZM2G446170          PGGAGTTVGVGKGGVGVGVNPGYGKPGGTTVGVGKGRVGVHVNPGK-------KPVHVPV
Si001367m              GKPGGTTVGVGKGGVGVGVNPGYGKPGGTTVGVGKGGVGVNVKPR--G-----KPVHVNV
Sobic.003G287000       PGGTGTTVGVGKGGVGVGVNPGYGKPGGTTVGVGKGGVGVHVNNPRK------KPVNVNA
Cucsa.311300           VNTGKGKPKGTSVNVGKGGVNVNAPKPKQGGTSVNVGNGGVNVHTGRKGKPIYVGVKPGS
AT5G25610              PGGGTHVSVGSGKGHGGGVAVHTGKPGK-RTDVGVGKGGVTVHTRHKGRPIY-VGVKPGA
Brara.B03626           GVHTGQPGKRTDVGVGKGGVIVHTRHKG---------------------RPVYVGVTPGP
Brara.F02754           GVHTGKPGKRTDVGVGKGGVIVHTRHKG---------------------KPVYVGVKPGH
Brara.I00536           GVHTGKPGKRTDVGVGKGGVIVHTRHKG---------------------KPVYVGVKPGP
orange1.1g018131m      DAGKGKPGGGTHVNVGGKGVGVNTGKPDKRTSVGVGKGGVSVSTGHK-----GKPVYVGV
Potri.006G243700       DAGKGKPGSGTHVSVGGKGVGVAAGKPGKRTDVGVGKGGVSVTKGHHG-KPVIVGVRPGP
Potri.018G036700       NSGKGKPGGGTHVSVGGKGVGVNTGKPGKGTQVGVGKGGVSVGTGHKG-KPVIVGVHPGP
Glyma.06G081100        GGGTNVNVGGKGSGGGVNVHAGHKGKPV-------------------------HVSVGSK
Glyma.04G079600        GGSGTTVNVGGKGGGGVNVHAGHKGKPV-------------------------HVSVGSK
Glyma.14G141000        AGKTKPGGTSVNVGKGGVNVNTGKGKPNKGTSVNVGKGGVNVNTGPKKGKPVHVGVGP-H
Glyma.14G140900        GPGDGTDVNVGGGDGGVNVHTGPKGKPV-------------------------HVGVGPH
Glyma.12G044600        ESNTPYIAGYRTSTTQESNTPYIAGYRTRTTHDPNAPYIAGYTTTSAKKAPKGSSHDDTT
Glyma.11G119900        PNAPYIAGYRTRTTHDPNAPYIAGYTTTTAKKAPKEPFHDDTTEPYIAQYGETKPKKDLK
AT1G49320              ---GEFDD----------------------------------------------------
Brara.G00052           ---GEFED----------------------------------------------------
Brara.H00310           ---GEFED----------------------------------------------------
Brara.F00395           ---GEFED----------------------------------------------------
Cucsa.240440           PIIKMVTTVRDNIQTSQDDEFPMKNNNKHNDHSSSSSSHMNHNIN---------------
Glyma.11G119100        TSNDHHETEHAHAHSHVDHID---------------------------------------
Glyma.06G013400        IEKKKHVHKDDDEDEDDRVKKGMGFDKEEDEEEDKDEHKKMVGKDVHGYKPSHKHMD---
Cucsa.109710           ------------------------------------------------------------
Potri.009G114600       ------------------------------------------------------------
Potri.004G153100       HLLTRHSRDGDHRNHEHAHLSSHMNHMD--------------------------------
Potri.009G114300       -QLSKDNHLPIKHNIDDDH---------QKHAHAHAHLSSHMDHMD--------------
Cucsa.109700           ------------------------------------------------------------
orange1.1g023233m      SSSHMMNNHMD-------------------------------------------------
                                                                                   

77483                  ------------------------------------------------------------
229071                 SLHSMDWPTIKALIAKCSP-----------------------------------------
229182                 SLHSMDWPTIKALITKCSP-----------------------------------------
Phpat.016G060800       ------------------------------------------------------------
Phpat.004G083900       ASAIKTIN----------------------------------------------------
Phpat.012G021200       SLSIKTIN----------------------------------------------------
Phpat.003G077900       TLGINTIN----------------------------------------------------
Phpat.013G054800       TMGIKTIN----------------------------------------------------
Glyma.04G182300        SFGFKSYG--LGRAFKVYNKDGASFSEYRNFSA-----------------ARGKVVNKW-
Glyma.06G183400        SFGFKSYG--LGRGFKVYNKDGASFSEYRNFSA------------------ASGKVVNKR
Cucsa.196980           TVGFKSYS--VDRNFTTYAKNGVSFSVYNNFTT----------------ATGSGIHANSH
Brara.I01567           NVSFKTYG--QGPSFKAYTKDGVVFARYFNNAS-----------------SSGKRVNKW-
AT1G60390              NVSFKTYG--QGQSFKVYTKDGVVFARYSNNVS-----------------SNGKTVNKW-
Glyma.02G034700        KVGFTSYG--VNNTFKDYEKKGTTVSFARYTNI-----STTL--SVSASSVSGSLVNKW-
Glyma.01G030900        KVGFTSYG--VNNTFKDYEKKGTTVSFARYTNI-----STTLSASASASSLSGSFVNKW-
Glyma.18G138200        KVGFTSYGNDTNTTFKDYVKQGVSFASYNVPSS-----------------SASKTVSDSF
Glyma.18G138000        -VGFTTYSANTNATFKDYAKHGVSFASYNVSSE--------------SKTVSSSVVKRW-
Glyma.08G287500        KVGFTTYSAYTNATFKDYAKQGVSFASYNVSFS----------PGRASKTVSGSLVKRW-
AT1G23760              KIDFKTYT--QNSTFKDYTKTGVEFAKYNRSSL-----------------GGGKTVNKW-
Brara.G02440           KISFKTYT--PNSTFKDYAKNGVAFAKYNVSSI-----------------ADGKTVNKW-
Brara.G02959           KISFKTYT--PNSTFKDYAKNGVGFAKYNVSST-------------SATLGDGKTVNKW-
AT1G70370              KLSFKTYT--PNSTFKDYAKKGVAFAKYNVSTT------------TANTVGDGKTVNKW-
Potri.012G079200       TIGFKSYS--LDRSFMVYKDKGVTFAGYSNTSS--------------MPSDNGVSVNKRR
orange1.1g037848m      SIGFKSYD--MGRSFKEYTKGVPVTFAGYTNLS-----------------SDANSVNRW-
Cucsa.394180           SVGFKTYG--VNTTFKDYAKQGINFAKYSNVSS-----------GGAKMSVSGSLAKRW-
orange1.1g045773m      ------------------------------------------------------------
orange1.1g044596m      KIGFKVYG--PDRSFKDYAKTGVTFASYSKNGS-----------GSTSGSSVNKNNNKW-
orange1.1g036311m      TVGFKMYG--VNNTFKDYAKNGVTFAKYNNDSS----------GVQNIKKPSGSLLNRW-
Potri.008G190000       QIGFKIYG--VNTTFKDYANKKGVTFAGYTSAS-------TADASMKVNSDSVVKNNKW-
Potri.010G040800       QIGFKIYG--VNTTFKDYARKKDVTFSKYTNAG-------TADASMKVTSDSSANKNKW-
Potri.010G040900       QIGFKIYG--VNTTFKDYARKKDVTFSKYTNAG-------TADASMKVTSDSSANKNKW-
LOC_Os10g26940         ------------------------------------------------------------
LOC_Os08g29200         HIGFKEYA-GSNNSFKGYAKSGVDFKEYHNTSS-----ADAATTMSLEAVSSGHQHLKWS
Bradi3g34950           HIGFKEYA-GDNTTFKAYAKTGMDFKGYHNTSG---NAAAEAMSAEAAAASGHHQHMKWS
Si013394m              HIGFKEYA-GENNTFKGYAKTGVDFKGYHNTSG----STAALTVSAEAAASMHHQHLKWS
GRMZM2G147756          HIGFKEYA-GENNTFKGYAKSGVDFKGYHNTTV-SSSTAAVLTVSAEAAASMHHEHLKWS
Sobic.007G116800       HIGFKEYA-GENNTFKGYAKTGVSFKEYHNTSS---STAALTVSAEAAASMQHHDHLKWS
Bradi4g28200           HIGFTHYT-GDNTTFKGYSNDGVAFKEYQNMSK--MEVSKVVADLSLSSGQHHRPQPKWS
Si033298m              RIGFTHYS-GDNTTFKAYSNEGVEFKEYQNMSK------MEVSKTAAGVEATGHRLPKWS
GRMZM2G146665          RIGFKHYA-GENTTFKAYSNEGVEFKEYQNMSK--------MEVSKAAAAAPGRRLPAWS
Sobic.002G173300       RIGFTHYS-GENTTFKAYSNEGVEFKEYQNMSK------MEVSKTAAPATTAGHRLPMWS
LOC_Os06g13240         HKYIHSHGHGHVHFPE--------------------------------------------
LOC_Os02g18690         RSVAPPTPPAALSSLAHPAAGIH-------------------------------------
Sobic.002G040200       ------------------------------------------------------------
GRMZM2G406170          ------------------------------------------------------------
GRMZM2G032145          DVADETTPARGHGLH---------------------------------------------
Glyma.08G230600        ------------------------------------------------------------
Glyma.13G283900        ------------------------------------------------------------
Glyma.12G217400        ------------------------------------------------------------
Glyma.12G217300        ------------------------------------------------------------
Si006050m              HDH----I-HSHNNG------------------------------------------NK-
GRMZM2G106980          RKVIMSYGSNGEDDPRKATTSYGIQDKEYPRKA-TTSYGVQGDIHHHDHAAVHIHSSGNK
Bradi1g42970           KRSIFGNLLHKLDGSTSSKVTGGESHHHHHQVD------------------AHTHRNRRQ
LOC_Os06g19800         EVSVSYGSNDEEETRKIIPMKGYMEDREHEKSL-------QAEKGMDHGRHVHAHGNKMQ
Si006838m              ------------------------------------------------------------
LOC_Os06g17000         ------------------------------------------------------------
Sobic.009G197300       HVHEHRHIDGGHDHFDS-------------------------------------------
Bradi1g50390           TSSVQAEEDEHVTATEATEIPNHLNHFFFENEV-----------PPHQNDAHNHIHHNHF
Bradi1g50720           ------------------------------------------------------------
GRMZM2G108422          ------------------------------------------------------------
Si022703m              ------------------------------------------------------------
Sobic.008G157800       ------------------------------------------------------------
Sobic.008G157700       KKGWQRCRRCAED-----------------------------------------------
Sobic.008G157500       NGGSRVYAA---------------------------------------------------
Sobic.008G157600       ------------------------------------------------------------
Glyma.04G180400        VANGHQHDI---------------------------------------------------
Glyma.07G176700        ------------------------------------------------------------
Bradi4g02110           DRDHSTDEY---------------------------------------------------
Si014256m              ------------------------------------------------------------
Si014258m              ------------------------------------------------------------
Si014261m              ------------------------------------------------------------
Si014260m              ------------------------------------------------------------
Bradi3g39300           APSPFMYAYDKKKASTATGANG--------------------------------------
Bradi3g39490           APSPFMYAYVKKKASTATGANG--------------------------------------
LOC_Os08g38810         STTARGVGTG--------------------------------------------------
Si013763m              ------------------------------------------------------------
Sobic.007G219300       ------------------------------------------------------------
GRMZM2G113229          RSGGVGTPT---------------------------------------------------
Potri.T012700          ------------------------------------------------------------
Potri.T012500          ------------------------------------------------------------
Potri.004G136500       ------------------------------------------------------------
Potri.004G136600       ------------------------------------------------------------
Potri.004G136900       ------------------------------------------------------------
Potri.004G136700       ------------------------------------------------------------
Potri.004G136000       ------------------------------------------------------------
Si026785m              ------------------------------------------------------------
LOC_Os05g12410         ------------------------------------------------------------
LOC_Os05g13490         ------------------------------------------------------------
LOC_Os11g06980         NYKLSVLPATELVHYTDGQRNYKSSVLETPELLKD-------------------------
LOC_Os04g14990         RYGPNIYGLAASQQFFKD------------------------------------------
Bradi4g44496           ------------------------------------------------------------
Si032251m              ------------------------------------------------------------
Bradi2g49000           SPFIYNYAATETQVHDD-------------------------------------------
LOC_Os01g53240         APFIYNYAATETQLHDD-------------------------------------------
GRMZM5G800586          SPFIYTYAASETQLHDD-------------------------------------------
GRMZM2G446170          GPFQYEYAASETQLHDD-------------------------------------------
Si001367m              SPFRYNYAATETQLHDD-------------------------------------------
Sobic.003G287000       GPFQYLYAASETQLHDD-------------------------------------------
Cucsa.311300           SPFVYKYAATETQVHDD-------------------------------------------
AT5G25610              NPFVYNYAAKETQLHDD-------------------------------------------
Brara.B03626           NPFVYNYAASETQLHDD-------------------------------------------
Brara.F02754           NPFVYNYAASETQLHDD-------------------------------------------
Brara.I00536           NPFVYNYAASKTQLHDD-------------------------------------------
orange1.1g018131m      SPFNYVYAANENQLHDD-------------------------------------------
Potri.006G243700       GPFNYIYAATETQLHDD-------------------------------------------
Potri.018G036700       SPFLYKYAATETQLHHD-------------------------------------------
Glyma.06G081100        SPFNYIYASTETQLHDD-------------------------------------------
Glyma.04G079600        SPFDYVYAATETQLHDD-------------------------------------------
Glyma.14G141000        SPFDYNYAASETQWHDD-------------------------------------------
Glyma.14G140900        SPFDYNYAASETQLHDD-------------------------------------------
Glyma.12G044600        GPYITQYGGPGPKNDPKESSNLDHTE----------------------------------
Glyma.11G119900        ESSHDDTTKPYITQYGGTGTKNDPKESSNIVDHTE-------------------------
AT1G49320              ------------------------------------------------------------
Brara.G00052           ------------------------------------------------------------
Brara.H00310           ------------------------------------------------------------
Brara.F00395           ------------------------------------------------------------
Cucsa.240440           ------------------------------------------------------------
Glyma.11G119100        ------------------------------------------------------------
Glyma.06G013400        ------------------------------------------------------------
Cucsa.109710           ------------------------------------------------------------
Potri.009G114600       ------------------------------------------------------------
Potri.004G153100       ------------------------------------------------------------
Potri.009G114300       ------------------------------------------------------------
Cucsa.109700           ------------------------------------------------------------
orange1.1g023233m      ------------------------------------------------------------
                                                                                   

77483                  VNTRRFFHLSEF-TPGSLFT------FPAFYNA---PATRFL-AHPLAAKIS-LDPQELP
229071                 GMLHHFFTLEEL-RQRNGTE----SVLPNIRDTY--PPRALL-PNAMAKHTN-FGKRSLD
229182                 GMLHHFFTLEEL-RQRNGTE----SVLPNIRDTY--PPRALL-PSAMAKHTN-FGKRSLD
Phpat.016G060800       NDFQHFFVEPAL-VVGEKMN-----LDSNLRDSI--PLRPFL-NDEDARLIPALTVPNLP
Phpat.004G083900       DFQFDFFLEKNL-FVGGEMQ-----LSENLHDPI--PARPFL-PRVVADSLPSLTTANLP
Phpat.012G021200       DFQFDFFLEENL-VAGGEMQ-----LSENLHDPI--PNRPFL-PHVVAQSLPPLAAANLP
Phpat.003G077900       DFQFDFFLEENL-VKGAKMN-----LTENLHDPI--PKRAFL-PKVVADLLSPLSTSNLP
Phpat.013G054800       DFQFDFFLEENL-AKGASMN-----LAENLHDPI--PKRSFL-PKAVADTLTPVTTSNLP
Glyma.04G182300        VEPGKFFRESMV-KEGNVIP------MPDIKDKM--PARSFL-PLAIASKLP-FSSSRIN
Glyma.06G183400        VEPGKFFRESTV-REGNVIP------MPDIKDKM--PARSFL-PLAIASKLP-FSSSRID
Cucsa.196980           VEPGKFFRESEL-KQGNVMV------MPDIKDKM--PPRSFL-PRSILVNLP-FSSSRIS
Brara.I01567           TEPGKFFRESML-KEGTLTQ------MPDIKDKM--PKRTFL-PRTIVSKLS-FSSSKTG
AT1G60390              VEEGKFFREAML-KEGTLMQ------MPDIKDKM--PKRTFL-PRNIVKNLP-FSSSTIG
Glyma.02G034700        VEPGKFFREKMM-KEGTVMP------MPDIKDKM--PERSFL-PRSILSKLP-FSVSKID
Glyma.01G030900        VEPGKFFREKML-KEGTVMP------MPDIKDKL--PERSFL-PRSILSKLP-FSVSKID
Glyma.18G138200        VKTGKFFRESMI-KEGTVMP------MPDIRDKM--PPRSFL-PRYILSKLP-FSSSKIY
Glyma.18G138000        VEPGKFFRETML-KEGTVMP------MPDIRDKM--PKRSFL-PRAILTKLP-FSSAKVD
Glyma.08G287500        VEPGKFFRESML-KDGTLMP------MPDIRDKM--PKRSFL-PRSILTKLP-FSSSKVH
AT1G23760              VEPGKFFRESML-KEGTLIW------MPDIKDKM--PKRSFL-PRSIVSKLP-FSTSKIA
Brara.G02440           IEPGKFFRESTL-KEGTVIP------MPDIKDKM--PKRSFL-PRSIVSKLP-FSTSKLA
Brara.G02959           IEPGKFFREASL-KEGTVIP------MPDIKDKM--PKRSFL-PRSIISKLP-FSTSKLA
AT1G70370              IEPGKFFRESSL-KEGTVIP------MPDIKDKM--PKRSFL-PRSIITKLP-FSTSKLG
Potri.012G079200       VEPGKFFRESML-KPGNVMV------MPDIRDKM--PERSFL-PRSIVSKLP-FSTTKMA
orange1.1g037848m      VEPGKFFRESML-KQGNVMV------MPDIRDKM--PRRSFL-PRSISSKLP-FATSQLT
Cucsa.394180           VEPGKFFRESML-RKGSVMA------MPDIRDKM--PKRSFL-PRSILSKLP-FSSSKLG
orange1.1g045773m      VEPGKFFRESML-KNGTLMP------MPDIRDRM--PRRSLL-PRSIVSNLP-FTSSKLN
orange1.1g044596m      VEPGKFFRESML-KTGTVMP------MPDIRDKM--PQRSFL-PRAIVSKLP-FSSSNVN
orange1.1g036311m      VEPGKFFRESVL-KKGSVMA------MPDIQDKM--PKRSFL-PRTIVSKLP-FSSSKIK
Potri.008G190000       IEPGKFFRESML-KKGSVMP------MPDIRDKM--PKRSFL-PRSIISKLP-FSTSKID
Potri.010G040800       VEPGKFFRESML-KEGSEMP------MPDIRDKM--PKRSFL-PRSIISKIP-FSTSKMG
Potri.010G040900       VEPGKFFRESML-KEGSEMP------MPDIRDKM--PKRSFL-PRSIISKIP-FSTSKMG
LOC_Os10g26940         IKPGIFFREQEL-KEGNVVR------MPDIANELTTARSSFL-PRSIADRIP-FKAEAVK
LOC_Os08g29200         PEPGKFFRETEL-VSGNTMP------MPDIKDKM--PPRAFL-PRDIAKKIP-FKPNAVS
Bradi3g34950           PEPGKFFREKEL-VAGNRMP------MPDIRDKM--PPRAFL-PRDISRKIP-FEPNAVS
Si013394m              PEPGKFFREREL-VAGNRMP------MPDIRDKM--PPRAFL-PRDIAAKIP-FDPNAVS
GRMZM2G147756          PEPGKFFREREL-VAGNRMP------MPDIRDKM--PPRAFL-PRAIAARIP-FEPNAVS
Sobic.007G116800       PEPGKFFREQEL-VSGNRMP------MPDIRDKM--PPRAFL-PRAIAARIP-FDPQAVS
Bradi4g28200           PEPGKFFREWDL-MTGNRMP------MPDISDKM--PPRAFL-PRDIAAKIP-FEAGAVS
Si033298m              PGPGKFFRERDL-MTGNRMP------MPDIADKL--PHRAFL-PRDIAAKIP-FEEGAVS
GRMZM2G146665          PEPGKFFRERDL-MMGNRMP------MPDIADKM--PRRAFL-PRDIATKIP-FEENAVS
Sobic.002G173300       PEPGKFFRERDL-MMGNRMP------MPDIADKM--PHRAFL-PRDIAAKIP-FEENAVS
LOC_Os06g13240         GAKDLYFFEDNL-APGSVLI-------TRILSAR--QSSIFL-HRNNSKHIP-FSMKNIT
LOC_Os02g18690         IQRGMLFLMKKL-HPGAVLPEGTKLALPHGDHGVAAAAPRFI-YKDKGDAVP-FDLRAMD
Sobic.002G040200       ----MLFTRKSL-LPGTVLP--DGTKFGGGDGFP--GPQRFV-LRADADAIP-FSYSQLD
GRMZM2G406170          ----MLFTRKSL-LPGTALP--EGTRF-SGHGFP--DPQRFA-LRADADAIP-FSYSQLD
GRMZM2G032145          VATGMLFTRKSL-LPGTALP--EGTKF-CGHGFL--DPERFE-LRADADAIP-FSYSQLD
Glyma.08G230600        ------FFEHDL-HPRKIMH----LGLHKHNDTK--------------NSTI---SSWAR
Glyma.13G283900        QYPKTFFYEQDL-HPGKTMN----VQFSKSPFTQ-----PFT---------I-LT-----
Glyma.12G217400        QYPKTFFYKEDL-HPGKTMK----VQF----TKR-----PYAQPYG-----V-YTW----
Glyma.12G217300        QYPKTFFYKEDL-HPGKTMK----VQF----SKP-----PFQQPWG-----V---GTWLK
Si006050m              L-ADVFFFHDVL-RPGSIIT-------PTIPPTT--SLPPLL-PRHEAETIP-FSTKRFG
GRMZM2G106980          LVADVFFFHDVL-RPGSVIT-------PIIPPTI--TLPPLL-PLREADALP-FSTGRFA
Bradi1g42970           QQADVFFFHNML-RPGSMIT-------PTIPPTT--SLPMFL-PRHVASSIP-FSTSRLA
LOC_Os06g19800         QLADVFFFRDAL-RPGSVIT-------PTIPPTT--SLPAFL-PRHVADAIP-FSADRFA
Si006838m              ASEKLLYPETTF-TPGSKIN----LYIDRAAALH----SAWL-RPDSADSIP-ISRKNFN
LOC_Os06g17000         HKANLHFLEDAL-KPGSIIT-------PYITGIA--TRAPFL-RRDIADSIP-VSTKNFA
Sobic.009G197300       RNIGFLFLEDAL-TPGSKVA----PYIDPASSRG----APLL-PRDVADSIP-MSTKSFT
Bradi1g50390           TISNLFFLEESL-TPGTTIN---LYILPSTSTGA-----ALL-PRAVADSIA-MTTTSYP
Bradi1g50720           DVTVAFFLEEAL-TPGSTVT----PNIPPMSTSG----ALLLRRRDAAASIP-MSTENFT
GRMZM2G108422          AGTGIFFHEAEL-RPGSAMA----LSFPAEVDTP------IL-PHAVAAAAP-FA--NLT
Si022703m              AETGIFFHEAQL-RPGSAMT----LSFPAEAETA------IL-PHGVAEKVP-FG--NLG
Sobic.008G157800       AETGIYFHAAKL-HPGSTMT----LSFP----AE--AETPIL-PHDVADKVP-F--ENLS
Sobic.008G157700       AKAGFYFRETQL-RVGSTMT------FSFRPAMV----APIL-PHAVAEKVP-FG--DLP
Sobic.008G157500       VPPGFFFLESQV-SVGSAMT----VSFEPAAMWP-----PIL-PRDVAQKVP-FS--NLA
Sobic.008G157600       VPPGSFFLQSQL-RVGTAMT----VSSES---AA--TVPPIL-PRDVAQKVP-FS--NLA
Glyma.04G180400        PKADQVFFEEGL-RPGTKLD----AHFKKRENVT-----PLL-PRQIAQHIP-LSSAKIK
Glyma.07G176700        IFNRLFFLEEDL-RAGKIFN----MKFVN--NTK--ATVPLL-PRQISKQIP-FSEDKKK
Bradi4g02110           LAQGLFFHEEAV-QVGKTIT----LYFPV--AAS--APLGLL-PRHDADSIP-FSTSSLP
Si014256m              TKMAVFFREEAL-RVRQSLP----FRFPAAVTAP----LGFL-PRHVADAIP-FSSSALP
Si014258m              TKMAVFFREEAL-RVRQSLP----FRFPAAVTAP----LGFL-PRHIADAIP-FSSSALP
Si014261m              TKMAVFFREEAL-RVRQSLP----FRFPAAVTAP----LGFL-PRHIADAIP-FSSSALP
Si014260m              TKMAVFFREEAL-RVRQSLP----FRFPAAVTAP----LGFL-PRHIADAIP-FSSSALP
Bradi3g39300           KAPTVFFHEEAV-RVGERLR----FHFPPASPAP----LGLL-PRHVADSIP-FATTSLP
Bradi3g39490           KTTTVFFHEEAV-RVGERLR----FHFPPASPAP----LGLL-PRHVADSIP-FSPGSLP
LOC_Os08g38810         ATTTVFFHEEAV-RVGERLP----FYFPAATTSA----LGFL-PRRVADSIP-FTAAALP
Si013763m              ATTTVFFHEEAV-RVGERLA----FRFPAASPAP----LGLL-PRHIADAIP-FAAPSLP
Sobic.007G219300       APTSVFFHEEAV-RVGERLS----IHFRAAAPAA----LGLL-PRGVADSIP-FTTAALP
GRMZM2G113229          PHTAVFFHEEAV-RVGERLP----LHFQAAAPAA----LGFL-PRRAADSIP-FTTAALP
Potri.T012700          PDSTIFYQYDDL-HPGKKMK----VLFTDSGTKV-----SFL-PRQVAESIP-FSSDKIP
Potri.T012500          PDSTIFYQYNDL-HPGKKLK----ILFTDSGTKV-----SFL-PRQIAESIP-FSSDKIP
Potri.004G136500       PDSQIFYLYNDL-HPGKKMK----LLFTNSGTKV-----SFL-PRRVAESIP-FSSDEFP
Potri.004G136600       PDSTIFYLYNDL-HPGKKMK----LLFTNSGTKV-----GFL-PRRVAESIP-FSSDKFP
Potri.004G136900       PDSTIFYLYNDL-HPGKKMK----LLFTNSGTKV-----SFL-PRRVAESIP-FSSDKFP
Potri.004G136700       PDSTIFYLYNDL-HPGKKMK----LLFTNSGTKV-----SFL-PRRVAESIP-FSSDKFP
Potri.004G136000       PDSTIFYLYNDL-HPGKKMK----LLFTNSGTKV-----SFL-PRRVAESIP-FSSDKFP
Si026785m              SVGTAFFLDKDL-YPGSKMT----LHFTLAAAGA------AL-PRALADAIP-FASARIQ
LOC_Os05g12410         TVNNVFFLEKDL-FPGSKMT----LHFTRATAGA-----ALL-PRGRADSVP-FASEKLP
LOC_Os05g13490         STDAVFFLEKDL-FPGSKIT----LHFTRGGACA-----MVL-LRGRADAIP-FASEKLP
LOC_Os11g06980         PDMALFFLEKNL-QQGKKIN--NALHFANLLATT---NSKFL-PRGKADSIP-FSSKELP
LOC_Os04g14990         PTMGLFFLETNL-QSSKSIK----LHFANMMAGT-----KFL-PRGEADAVP-FSSKDLQ
Bradi4g44496           AGVALFFLESDI-QPGKKLT----LHFMPAYVAG----EKFL-PRGEADAIP-FSSDKIP
Si032251m              PSAALLFQEEDL-RPGKKMT----VQFTSTAAGA-----RFL-PRREAEATP-FSSEKLP
Bradi2g49000           PSAALFFLEKDL-HAGKKLA----VHFMATTGAG----EKFL-PRSEADAIP-FSSEKVP
LOC_Os01g53240         PNVALFFLEKDL-HPGKTMA----VHFTATTAGE-----KFL-PRSEADAMP-FSSEKVP
GRMZM5G800586          PSVALFFQETDL-RPGKKMT----VQFASTGTTG----TKFL-PRSEAEAIP-FSSQKVP
GRMZM2G446170          PSVALFFREEDL-QPGKKTT----VQFANTAMAG----AKFL-PRSDAEAIP-FSSEKVP
Si001367m              PSVALFFQEKDL-HAGKKVT----VQFTGTAGAG----TKFL-PRSEAEAIP-FSSEKVP
Sobic.003G287000       PSVALFFQEKDLQQPGKKVT----VQFANTATAG----AKFL-PRSDAEAIP-FSSEKVP
Cucsa.311300           PNTVLFFLEKDL-HPRSKFT----LHFPKQTTTT----TKFL-PRRVAKSLP-FSSQKLP
AT5G25610              PNAALFFLEKDL-VRGKEMN----VRFNAEDGYG--GKTAFL-PRGEAETVP-FGSEKFS
Brara.B03626           PKAALFFLEKDM-VPGKAMN----LRFNAEDGYD--GKTAFL-PRGEAETVP-FQSEKFS
Brara.F02754           PKAALFFLEKDM-VPGKAMN----LRFNAEDGYD--GKTAFL-PRGEAETVP-FGSEKFS
Brara.I00536           PKAALFFLEKDM-VPGKEMN----LRFNAEDGYH--GKTSFL-PRGEAETVP-FGSEKFS
orange1.1g018131m      PNTALFFLEKDL-HPGMKMN----LHFTQTSNGA-----TFL-SRQAAKSTP-FSSDKLP
Potri.006G243700       PNVALFFLEKDM-HPGKIMN----LQFTENTNTA-----TFL-PRQVADSIP-FSSDKLP
Potri.018G036700       PTVALFFLEKDM-HPGKMMN----LQFTENTNTA-----TFL-PRQVADSIP-FSSNNLP
Glyma.06G081100        PNVALFFLEKDL-HPGTKLN----LHFTTSSNIQ----ATFL-PRQVADSIP-FSSSKVE
Glyma.04G079600        PNVALFFLEKDL-HSGTKLD----LHFTRSTSNQ----ATFL-SRQVADSIP-FSSNKVD
Glyma.14G141000        PNVALFFLEKDL-HYGTKLN----LHFTRYFTSS--VDASFL-PRSVADSIP-FSSNKVN
Glyma.14G140900        PNVALFFLEKDL-HHGTKLN----LHFTIYYTSN--VDATFL-PRSVSDSIP-FSSNKVN
Glyma.12G044600        AFKTGFFALDDL-YVGNVMT----LQFP-IQDVS-----QFL-PRKEAESIP-FSISQLP
Glyma.11G119900        AFKTGFFALDDL-HVGNVMT----LQFPIQ-EVS-----HFL-PKKEAESIP-FSISQLP
AT1G49320              PSLYMYFTLNDL-KLGTKLL----IYFYK-NDLQ--KLPPLL-TRQQADLIP-FTKSKLD
Brara.G00052           PSMYMFLNFNDL-KLGAKLL----VYFNKNELRT---LPPLL-TRQEADLIP-FTKSKLD
Brara.H00310           PTMYMFFKISDL-KLGTKLP----IYFNKNDLRK---VPPLL-TRQEADLIP-FSESNLD
Brara.F00395           PTLYMFFKIDDL-KKGTKLP----IYFNK-NDLR--KVPPLL-TRQEADLIP-FTKSKLD
Cucsa.240440           PLLMVFFTINDL-KVGKKLS----IYFPK-RDPS--KSPPFL-PKEKADQIS-FSFKQLP
Glyma.11G119100        PSVMVFFTIEDL-KVGKTMP----IHFPK-RDPA--TSPKLW-PREEADSLP-FSLNKLP
Glyma.06G013400        LELNVFFTPNDL-KVGKIMP----VYFSKKNSST---SPKFL-TREEADQIP-FSCKHLP
Cucsa.109710           PTLNVFFTPDDL-KLGKTMP----IFFP-IKNFS--EIPKQL-PKEMAEKIP-FSLANLS
Potri.009G114600       HSLLVFFTLNDL-KVGRTMP----IYFPK-KDPS--KSPRLL-PREDANSIP-FSYEKFP
Potri.004G153100       PSDKIFFTIEDL-QVGKTLP----LYFYY-RDPS--TSPHLI-SREEANSIP-FSLAKLP
Potri.009G114300       PSDKIFFTIKDL-KVGNAIP----IYFSH-GDPS--TSPHLI-SREEANSIP-FSLAKLP
Cucsa.109700           PLLYVFFTLSDL-KVGKKMP----IYFPYSRPSE---TPKLL-PKEEADSIP-FSSSQLE
orange1.1g023233m      PSEQIFFTISDL-KIGKSLP----IYFSY-KDPS--TSPHLL-PRDEANSIP-FSSSELP
                                  .                                                

77483                  VTMATLHIVNAPVMKLFMVSTLSACAH---AP--SSI--E---TKR--CTPSLRELSSFV
229071                 SYLKEFNVPKESPLARKMAFTLELCND-------NAG--G---KMK--CVASMEEMAEFV
229182                 SYLKEFNVPKESPLARKMAFTLELCND-------NAG--G---KMK--CVASTEEMAEFV
Phpat.016G060800       AIFDIFSVDRRSKQAAMIATSAYLCES---PA--LPG--E---ARA--CLTSLEAMSDFV
Phpat.004G083900       KLRQMFNIADKASMSTMMGTAAYLCEN---PA--LPG--E---DKE--CPITLAAMAQFV
Phpat.012G021200       KLRQTFNIADMTTMATMMGTAAYLCEN---PA--LPG--E---AKD--CPISLAAMGQFV
Phpat.003G077900       KLRQTFNIGENTKMATIMGTATYLCEN---PP--LPG--E---ERA--CPTSVETMAEFV
Phpat.013G054800       KLRQTFNIGENTKMATIMGTAAYLCEN---PP--LPG--E---ERA--CPASVESMAKFV
Glyma.04G182300        EMREVFHTREGSSTERVMVKALKECER---AP--SKG--E---TKR--CVSSAEEMIGFA
Glyma.06G183400        EMREIFHAREGSSTERVMVNALKECER---EP--SKD--E---TKR--CVSSGEEMIGFA
Cucsa.196980           EAKEMFHARDGSTMESVITNALAECER---AP--SRG--E---TKR--CVGSAEDMIDFA
Brara.I01567           EVWRIFGAGENSSMAGIISSAISECER---PP--SYG--E---TKR--CVGSAEDMIDFA
AT1G60390              EIWRVFGAGENSSMAGIISSAVSECER---PA--SHG--E---TKR--CVGSAEDMIDFA
Glyma.02G034700        ELKQVFKASDNGSMEKMMKDSLEECER---AP--SSG--E---TKR--CVGSLEDMIDFA
Glyma.01G030900        ELKQVFKASDNGSMEKMMRDSLAECER---AP--SRG--E---TKR--CVGSLEDMIDFA
Glyma.18G138200        ELKRVFKVSDNSSMDKMIMDSFGECER---AP--SVG--E---TKR--CVGSVEDMIDFA
Glyma.18G138000        ELKRVFKVSENSSMDKMIMDSLGECER---AP--SVG--E---TKR--CVASVEDMIDFS
Glyma.08G287500        ELKRLFKVSDNSSMEKMIMDSLGECER---VP--SMG--E---TKR--CVGSIEDMIDFS
AT1G23760              EIKRVFHANDNSTMEGIITDAVRECER---PP--TVS--E---TKR--CVGSAEDMIDFA
Brara.G02440           EVKTIFHAGDNSSMEKIISDAVTECER---PP--SAG--E---TKR--CVGSAEDMIDFA
Brara.G02959           EINKIFHAGENSTMEKIISDAVTECER---SP--SVG--E---TKR--CVGSAEDMIDFA
AT1G70370              EIKRIFHAVENSTMGGIITDAVTECER---PP--SVG--E---TKR--CVGSAEDMIDFA
Potri.012G079200       KLKDLFHASDNSTMTRVLINALAECER---AP--SHG--E---TKR--CVGSVEDMIDFA
orange1.1g037848m      QLKEIFR-----------------CER---AP--SPG--E---TKR--CVGSVEDMIDFA
Cucsa.394180           VMKQIFHAGDNSSMETMMTETVRECER---LP--SAG--E---TKR--CVGSVEDMIDFA
orange1.1g045773m      QLKEIFHASDNSTMESIIKDALSDCER---AP--SKG--E---TKR--CVGSAEDMIDFA
orange1.1g044596m      VLKEIFHASENSSMESIIKDALSECER---QP--SKG--E---TKR--CIGSAEDMIDFA
orange1.1g036311m      DMKEIFHAVDNSSMESIIKEALGDCER---AP--SAG--E---TKR--CVGSVEDMIDFA
Potri.008G190000       QLKEIFHASDNSSMERIILDALEECER---SP--SPG--E---TKR--CAGSAEDMIDFA
Potri.010G040800       LIKEIFHASDNSSMERIILDAVEECER---AP--SPG--E---TKR--CVGSAEDLIDFV
Potri.010G040900       LIKEIFHASDNSSMERIILDAVEECER---AP--SPG--E---TKR--CVGSAEDLIDFV
LOC_Os10g26940         SL---FGLEPNTTLAKAVDETVAQCQS---SP--SKG--E---TKR--CVTSAEDMIDFA
LOC_Os08g29200         EV---FGVPLDTAMGKAVTSTVAECER---AP--SRG--E---TKR--CATSAEDIVDFA
Bradi3g34950           EV---FGVPLDSAMGKAVASTVAECDR---AP--SQG--E---TKR--CATSAEDIVDFA
Si013394m              EV---FGVPLDTAMGKAVASTVAECQR---AP--SKG--E---TKR--CATSAEDIVDFA
GRMZM2G147756          EA---FGLPLDTALGKAVASTVAECER---AP--SKG--E---TKR--CATSAEDVVDFA
Sobic.007G116800       EA---FGLPLDTALGKAVSSTVAECLR---AP--SKG--E---TKR--CATSAEDVVDFA
Bradi4g28200           AL---FGAPPGTAMRQVVASTVAECER---AP--SRG--E---TKR--CATSAEDVLDFA
Si033298m              AL---FGAPPGTAMRQVVASTVAECAR---AP--SRG--E---TKR--CATSAEDMVDFA
GRMZM2G146665          AL---FGAPPGTAMRQVVASTVAECAR---PP--SPG--E---TKR--CTTSAEDMLDFA
Sobic.002G173300       AL---FGAPPGTAMRQVVASTVAECAR---PP--SLG--E---TKR--CTTSAEDMLDFA
LOC_Os06g13240         DILTMFSP-VSATMADGIAATLQACEH---TG-MVHG--E---KAK--CATSIESLLDVV
LOC_Os02g18690         AILAMFGILPGSDKAAQVADTLRACSELTAAG--GGG--E---EPRACCATSREAVLDFA
Sobic.002G040200       TILRMFRIPRGSNKAEQVAATLRTCEGANESP--SPD------PHT--CATSEQAATDFA
GRMZM2G406170          AILRMFRIPRGSKKAEQVADTLRACEA-------ESS--D---AHA--CATSEQAAADFA
GRMZM2G032145          TILRMFRIPRGSKKAEQVAATLRTCEA--ESP-------E---AHA--CATSEQAAADFA
Glyma.08G230600        TTSQPFGAWLHAKVEERYNLD-EVCGK---AA--AKG--E---EKF--CATSLQSMMGFA
Glyma.13G283900        -WLKGLKIKDIDKEGYTFDELCIKTKP-------NGA--E---HKF--CAKSLETLIGFA
Glyma.12G217400        ----LTDIKDTSKEGYSFEEICIKKEA-------FEG--E---EKF--CAKSLGTVIGFA
Glyma.12G217300        EI------KDTTKEGYSFEELCIKKEA-------IEG--E---EKF--CAKSLGTVIGFA
Si006050m              DILTMF-APASHAMADEIRWTLDTCEH----PQTLAG--E---KAS--CATSFESLAKLP
GRMZM2G106980          DILAMFAPTTSDAMGEEIRSTLDTCEN--TRP--LPG--E---KAA--CATSLESLARIP
Bradi1g42970           DIIAMF-APASLAMRREIRWTLDTCEH----PRTLPG--Q---AAR--CATSLESLADVP
LOC_Os06g19800         DVLAMF-APASLAMAREIRWALDTCGQRAAAL--LPG--E---KAG--CATSLESLADLA
Si006838m              DIVT-MSAPVSNSMAHGMWSTLSSCEH----PREVAG--E---QKA--CVASVESMHGFA
LOC_Os06g17000         DILAMFS-PISLVMADGIQSALDTCEH--HRP--IKG--E---ERA--CATSIESVVEFA
Sobic.009G197300       DILRMFS-PVSRAMAESIWYSLELCEH--PRP--IKG--E---KRG--CVTSIESMVDFA
Bradi1g50390           TILDTFSP-VTRSMAEDIWTVLDVCEQ---SA--MGG--EDMKNQS--CATSVESMAEFA
Bradi1g50720           DVMKML-APVSRTMANDIWSTLDICEN--LLP--VKG--E---KKT--CVTSLESMVEYV
GRMZM2G108422          AVFATFGVAGGSAEAEHVRDTLRWCEA---PP--RPAGER---VAA--CATSLESTVRSA
Si022703m              DVLATFNIPAGSAEATQVRDTLSRCQE---PP--VAG--E---VKS--CTTSLESTVRSA
Sobic.008G157800       DVLSTFHISPGSAEAAQVEDTLSKCLQ---PP--IAG--E---MKA--CTTSLESTVKAA
Sobic.008G157700       DLLATFDIAPSSAEAATVADTLSQCQA---LP--IDG--E---HKA--CATSLESTVQSA
Sobic.008G157500       DVLATFHIAASSAEATTVGETVSLCGA---PPPLTGG--E---QKA--CATSLEDTVESA
Sobic.008G157600       DVLAAFHISPSSAEATTVSDTLSLCGA---PPS-LAG--E---QKA--CTTSLEDTVESA
Glyma.04G180400        EIVEMLFVNPEPENVKILEETISMCEV---PA--ITG--E---ERY--CATSLESMVDFV
Glyma.07G176700        QVLAMLGVEANSSNAKIIAETIGLCQE---PA--TEG--E---RKH--CATSLESMVDFV
Bradi4g02110           SALARLGIARNSVQAANMEETLYMCDL---PP--KAG--E---AKF--CATSLEALVEGT
Si014256m              GILAQFNVTEGSAQAAKMEETLGMCED---PG--LEW--E---AKF--CATSLEALVEGA
Si014258m              GVLAQFNVAEGSAQAAKMEETLGMCED---PG--LEW--E---AKF--CATSLEALVEGA
Si014261m              GVLAQFNVAEGSAQAAKMEETLGMCED---PG--LEW--E---AKF--CATSLEALVEGA
Si014260m              GVLAQFNVAEGSAQAAKMEETLGMCED---PG--LEW--E---AKF--CTTSLEALVEGA
Bradi3g39300           AAMATLGVAPDSAMARRMEATLSTCDDDA-PT--IAG--E---SKF--CAASLEALVEGA
Bradi3g39490           AALATLGVAPDSAMARRMEATLSTCDDEASPA--ITG--E---SKF--CAASLEALVEGA
LOC_Os08g38810         AVLALFGVAPDTAEAAGMRETLRTCEW---PT--LAG--E---SKF--CATSLEALVEGA
Si013763m              AVLALLGVAPGSAQAAAMARTLRACET---PP--LAG--D---PKF--CATSLEALVKGA
Sobic.007G219300       AVLALLGVPPGSSRAAAMAETLRTCER---TL--PAG--D-TEARF--CATSLEALVERA
GRMZM2G113229          AVLALFGVAPSSSRAAAMAETLRTCER---PP--PAG--E-AGARF--CATSLEALVERA
Potri.T012700          EILKYFALEVNSKEAQVIREEIGGCEE---PK--MEG--E---DKY--CATSLESLIDFT
Potri.T012500          EILKYFTLEVNSKEAQVIREEIGGCEE---PN--MEG--E---DKY--CATSLESLIDYS
Potri.004G136500       EILKYFSLQVNSKEAQIISDEIGNCES---PN--MEG--E---EKY--CATSLESLIDFN
Potri.004G136600       EILKYFSLQVNSKEAEIINDEIGYCES---PN--MEG--E---EKY--CATSLESLIDFN
Potri.004G136900       EILKYFSLQVNSEEAEIISDEIGYCES---PN--MEG--E---EKY--CATSLESLIDFN
Potri.004G136700       EILKYFSLQVNSEEAEIISDEIGYCES---PN--MEG--E---EKY--CATSLESLIDFN
Potri.004G136000       EILKYFSLQVNSEEAEIISDEIGYCES---PN--MEG--E---EKY--CATSLESLIDFN
Si026785m              EILSRLPVPAGSPAAAAVRSTLAACEA---AP--VPG-VE---ALR--CVTSPDSMADLA
LOC_Os05g12410         EILSQLSVPAGSPAADAMRSTLAECEA---AP--QAG--E---AKR--CATSLESMVEFA
LOC_Os05g13490         EILTQLSVPAGSRAAEDMRTTLAECEA---ALLGARD--Q---AKH--CVTSLESMVEFA
LOC_Os11g06980         EILDRFGVRPGSDDAAEMSATLQDCEL---PA--NKG--E---KKA--CATSLESIVDFV
LOC_Os04g14990         EILARFGVRPGSVDASVVKNTLLECEL---PA--NKG--E---KKA--CATSLESMVDFV
Bradi4g44496           EILSRFSLSPGSAEAAEVAETLRDCER---PA--AKG--E---RKA--CATSLESMVDFA
Si032251m              DILGRFSLSPGSVAAAEMARTLRDCEA---PA--AEG--E---RKA--CATSLESMVDFA
Bradi2g49000           EILSRFSVKPDSTEAAQMTQTLHDCEE---AA--AKG--E---KKS--CATSLESMVDFA
LOC_Os01g53240         EILSRFSVKPGSVEAAEMAQTLRDCEA---PP--AQG--E---RKA--CATSLESMVDFA
GRMZM5G800586          EILARLSVDPDSVEAAEMAQTLRDCEA---PA--AKG--E---KKA--CATSLESMVDFA
GRMZM2G446170          EILGRFSVDPDSVEAAEMAQTLHDCEA---PA--ARG--E---RKA--CATSLESMVDFA
Si001367m              EILSRFSVNPDSVEAAEMAQTLRDCEA---PA--ARG--E---KKA--CATSHESMVDFA
Sobic.003G287000       EILSRFSVDPDSVEAAEMAQTLRDCEA---PA--AKG--E---KKA--CATSLESMVDFA
Cucsa.311300           QILTHFSIPPTSLEAESIRNTIDQCEA---PG--IVS--E---DKF--CATSLESMVDFS
AT5G25610              ETLKRFSVEAGSEEAEMMKKTIEECEA---RK--VSG--E---EKY--CATSLESMVDFS
Brara.B03626           EILNTFSVKPGSEEAEMMKKTIEECEA---KR--VGG--E---EKY--CATSLESMVDFS
Brara.F02754           EILNTFSVKPGSGEAEMMKKTIEECEA---KR--VGG--E---EKY--CATSLESMVDFS
Brara.I00536           EILKTFSVKPGSGEAEMMKKTIEECEA---KR--VGG--E---EKY--CATSLESMVDFS
orange1.1g018131m      EIFNQFSVKPGSVEAEIMQNTIKECED---PG--IKG--E---QKY--CATSLESMIDFS
Potri.006G243700       EIYSEFSVKPGSMEAAEMENTIKECES---PG--IKG--E---EKY--CATSLESMIDFS
Potri.018G036700       EIYSEFSVKPGSTEAEVMKETIKECEN---PG--IEG--E---EKE--CATSLESMIDFS
Glyma.06G081100        VVFNKFSVKPGSEEAQIMKNTLSECEE---GG--IKG--E---EKY--CATSLESMIDFS
Glyma.04G079600        FIFNKFSVKPGSEEAQIMKNTISECEE---GG--IKG--E---EKY--CATSLESMVDFS
Glyma.14G141000        EVLNKFSIKEGSDEAQTVKNTISECEV---PG--IKG--E---EKR--CVTSLESMVDFA
Glyma.14G140900        DVLNKFSIKDGSDEAKTVKNTINECEG---PS--IKG--E---EKR--CVTSLESMVDFA
Glyma.12G044600        SVLQLFSISEDSPEANAMRDTLEQCEA---EP--ITG--E---TKI--CATSLESMLEFI
Glyma.11G119900        SVLQLFSISEDSPQANAMRDTLDQCEA---EP--ITG--E---TKI--CATSLESMLEFV
AT1G49320              FLLDHFSITKDSPQGKAIKETLGHCDA---KA--IEG--E---HKF--CGTSLESLIDLV
Brara.G00052           FLLNHFSISKDSPQGKAMKETLVRCNY---KE--IEG--E---YKF--CGTSLESMLDLA
Brara.H00310           FLLNHFSISKDSPQGKAMKETLKRCDF---KA--IEG--E---YKF--CGTSLESMLDLA
Brara.F00395           FLLNHFSISKESPQAKAMKETLVRCNY---KA--IEG--E---YKF--CGTSLESMLDLA
Cucsa.240440           QILSSFHFPSNSPQAQAVKETLQQCEL---KP--IKG--E---TKF--CATSMESMLDFV
Glyma.11G119100        NLLKIFSVSQNSPKAKAMEDTLRECET---KP--IKG--E---VKF--CATSLESMLDFT
Glyma.06G013400        SLLKFFSIPQHSPQAKAMKYTLKQCEF---EP--MEG--E---TKF--CATSLESLFDFA
Cucsa.109710           YLLQFFSISKDSPQAKAMKYTLTQCEL---EP--MEG--E---TKF--CATSLESLYFST
Potri.009G114600       YLLQFFSFSNGSPQAIAMEDTLRACEI---KP--IKG--E---VKF--CATSLESMLDFV
Potri.004G153100       YLLEFFSLSKESPQAKAMEYTLTQCEL---EL--MEG--E---TKF--CATSLESMLDFA
Potri.009G114300       YLLEFFSLSKESPQAKAMEYTLTQCEV---EP--MEG--E---TKL--CATSLESMLDFA
Cucsa.109700           YLLTLFSFPKDSPQAKAVEYTLKQCEL---ES--IKG--E---TKF--CATSLKSMLDFA
orange1.1g023233m      YLLEFFSFSKDSHQAEAMKYTLTQCEL---QP--LKG--E---TKF--CATSLESMLDFT
                                                                       *  :        

77483                  SVAL--------N-T-T-S--------------PVV--RGSKGTSHMDQLLANKQVQ--V
229071                 TSTL--------G-P-V-E--------------ITMVTGSKA-FAAEVGK---------T
229182                 TSTL--------G-P-V-E--------------ITMVTGSKA-FAAEVGK---------T
Phpat.016G060800       AKQM--------G-S-N----------------VQL--LATI-GAPKAPPTHKAPVTIVD
Phpat.004G083900       SSQL--------G-S-E----------------VEA--LSTS-GSPTEAPHLKAPVKIET
Phpat.012G021200       LSQL--------G-S-E----------------VES--LYTT-GAPNKAPTEKSPVKIEA
Phpat.003G077900       ASQL--------G-K-N----------------VKL--LETR-GAPANAPVEKKPVTVED
Phpat.013G054800       SSQL--------G-R-N----------------ATM--LKTR-GAPGNAPAQKKPLIVKD
Glyma.04G182300        VSVL--------G-P-N----------------VAV--RSTE-NLNGSGS---------S
Glyma.06G183400        VSVL--------G-P-N----------------VAV--RSTE-NVNGSGS---------S
Cucsa.196980           TTVL--------G-Q-R----------------VVV--RTTA-NVNGSKE---------K
Brara.I01567           TSVL--------G-H-G----------------VVV--RTTE-NVVGSKK---------K
AT1G60390              TSVL--------G-R-G----------------VVV--RTTE-NVVGSKK---------K
Glyma.02G034700        TSVL--------G-R-N----------------VAV--RTTQ-NVNGSKK---------S
Glyma.01G030900        TSVL--------G-R-N----------------VAV--RTTQ-NVNGSKK---------S
Glyma.18G138200        TSVL--------G-R-N----------------VAV--WTTE------------------
Glyma.18G138000        TSVL--------G-R-N----------------VAV--WTTE-NVKGSNK---------N
Glyma.08G287500        TSVL--------G-R-N----------------VAV--WTTE-NVNGSNK---------N
AT1G23760              TSVL--------G-R-S----------------VVL--RTTE-SVAGSKE---------K
Brara.G02440           TSVL--------G-R-S----------------VVL--RTTE-SVAGSKQ---------K
Brara.G02959           TSVL--------G-R-S----------------VVL--RTTE-NVAGSKQ---------K
AT1G70370              TSVL--------G-R-S----------------VVL--RTTE-NVAGSKE---------K
Potri.012G079200       VSVL--------G-H-N----------------VTV--RTTE-NVNGSKK---------R
orange1.1g037848m      TSVL--------G-R-N----------------VVA--RTTQ-NANGSKR---------R
Cucsa.394180           TSVL--------G-R-N----------------VVV--QTTE-NTKGSKG---------N
orange1.1g045773m      TSVL--------G-N-N----------------VAL--HTTE-NAKGSKQ---------D
orange1.1g044596m      TSVL--------G-N-S----------------VTL--RTTQ-NVQGSKQ---------N
orange1.1g036311m      TSIL--------G-R-N----------------VVV--RTTE-NVNGSKK---------K
Potri.008G190000       TSVL--------G-R-N----------------VAV--RTTD-NVNGSKK---------N
Potri.010G040800       ISVL--------G-R-N----------------VAV--RTTD-NVEGSKK---------N
Potri.010G040900       ISVL--------G-R-N----------------VAV--RTTD-NVEGSKK---------N
LOC_Os10g26940         VAML--------G-D-D----------------IVV--RSTV-LPNGPGE---------S
LOC_Os08g29200         VEML--------G-N-D----------------IVV--RSTA-STAGSGG---------Q
Bradi3g34950           VEML--------G-N-D----------------IVV--HSTA-SPAGSGG---------D
Si013394m              VEML--------G-N-D----------------VVV--RSTA-STAGSGG---------D
GRMZM2G147756          VEVL--------G-D-D----------------IVV--RSTA-STAGGGG---------R
Sobic.007G116800       VETL--------G-D-D----------------IVV--RSTA-STAGSGG---------D
Bradi4g28200           VEML--------G-D-N----------------IAV--RSTE-SPAGGGG---------D
Si033298m              VEML--------G-SSN----------------IAV--RSTE-STAGSGR---------D
GRMZM2G146665          VEML--------G-S-N----------------IAV--RSTE-STAGSGR---------D
Sobic.002G173300       VEML--------G-S-N----------------IAV--RSTE-STAGGGG---------D
LOC_Os06g13240         VSSL--------G-T-K-L--------------VRA--LTPG--APMEGV----PSL--R
LOC_Os02g18690         ASAL--------G-TSA----------------PRA--VTTL-VHGREPR---------R
Sobic.002G040200       AASL--------GVSASEL--------------VAV--VTVV-HGRKDAA---------R
GRMZM2G406170          ASSL--------GVRASDL--------------VSV--VTAV-HGGKDAT---------R
GRMZM2G032145          ASSL--------GVRASKL--------------VAL--VTTV-HGGKDAT---------R
Glyma.08G230600        ISKL--------G-K-N----------------IKA--ISSS-FAQDHD----------Q
Glyma.13G283900        ISKL--------G-K-N----------------IQV--LSSS-FVNKQEL----------
Glyma.12G217400        ISKL--------G-K-N----------------IQV--LSSS-FVNKQE----------Q
Glyma.12G217300        ISKL--------G-K-N----------------IQV--LSSS-FVNKQD----------Q
Si006050m              AALL--------GIR-N----------------VHA--FSGDMPIDPAGT----TARRGR
GRMZM2G106980          AVLL--------G-T-R-N--------------VRA--FSGDMPTDPAGT----SAKRGR
Bradi1g42970           ASLL--------G-TQD----------------IRA--FSAA-NLPVEAPGTSALRS--R
LOC_Os06g19800         ASLL--------G-TRD----------------VRA--FSAA-DLPTDAATTPARRG--R
Si006838m              ASAL--------R-T-N-D--------------LRA--LSTSLDVPEEGISSPSHM----
LOC_Os06g17000         MSVL--------G-T-R-D--------------LRA--F-SP-DVPPEGI-MPGNM----
Sobic.009G197300       ASML--------G-TSD----------------LRA--FSSP-SVPVEGRNASK-----V
Bradi1g50390           ASVL------TGGDTHG----------------LRA--FSSP-DVPAKGA-----MDGPR
Bradi1g50720           ASIL-----TTGG-D-TRN--------------LRS--FSSP-DVPMEGVVSSGRN---K
GRMZM2G108422          TRML-----GAAG-G-DGV--------------WAA--ATSA-RLRAG-L----PRG--R
Si022703m              MDML--------G-T-VVN--------DGGQQGVWA--ATSE-LPRGG-L----PRQ--P
Sobic.008G157800       MEML--------G-T-AASGQLMQGGGGGGGDYVWA--ATSA-LPRGGRL----PRR--Q
Sobic.008G157700       MRML--------G-TAGTDDDDSA---------TTL--WAAASALPSTGL----PLQ--P
Sobic.008G157500       THML------VGGGSVRHHG-------------VVL--WAAS-SSASAVPPAAHHQQQPS
Sobic.008G157600       THMLVVGSSVRHG-V------------------VYL--WAAS-SAAAVPPAAHHHQQ--Q
Glyma.04G180400        TSKL--------G-K-N----------------ARV--ISTEAEKESKSQ---------K
Glyma.07G176700        VSAL--------G-K---N--------------VGA--FSTE-KERETES------G--K
Bradi4g02110           MAAL--------G-T-H-N--------------IQP--MSSD-LP-RSGA----PKQ--P
Si014256m              QGVL--------G-T-R-S--------------ITE--MISR-VP-RVGS----PLQ--P
Si014258m              QGVL--------G-T-R-S--------------ITE--MISR-VP-RAGS----PLQ--P
Si014261m              QGVL--------G-T-R-S--------------ITE--MISR-VP-RAGS----PLQ--P
Si014260m              QGVL--------G-T-R-S--------------ITE--MISR--VPRAGS----PLQ--P
Bradi3g39300           MASL--------G-A-S-D--------------IRP--LTSR-VP-RAGA----PAQ--T
Bradi3g39490           MASL--------G-T-R-D--------------IRP--LTSR-VP-RAGA----PAQ--T
LOC_Os08g38810         MAAL--------G-T-R-D--------------IAA--LAST-LP-RGGA----PLQ--A
Si013763m              VAAL--------G-T-R-D--------------VRA--VTST-LP-RAGA----PLQ--P
Sobic.007G219300       VAAL--------G-T-R-D--------------VRA--VTSA-LP-RAGL----PPQ--V
GRMZM2G113229          VAAL--------G-T-R-D--------------IRA--VTSA-LP-RAGL----PPQ--A
Potri.T012700          VERL--------G-Q-N----------------VRV--LSTE---AGKKQ---------E
Potri.T012500          VERL--------G-Q-N----------------VRV--LSTG---AGKKQ---------E
Potri.004G136500       VARL--------G-Q-N----------------VQV--LSTE---PGKKQ---------E
Potri.004G136600       VARL--------G-Q-N----------------VQV--LSTE---PGKKQ---------E
Potri.004G136900       VARL--------G-Q-N----------------VQV--LSTE---PGKKQ---------E
Potri.004G136700       VARL--------G-Q-N----------------VQV--LSTE---PGKKQ---------E
Potri.004G136000       VARL--------G-Q-N----------------VQV--LSTE---PGKKQ---------E
Si026785m              ASIL--------G-TRN----------------IRA--AATK-LTSTEGATTRQ-----E
LOC_Os05g12410         ASSL--------G-TRD----------------VHA--VSTEVDRAGPTPRQ-------A
LOC_Os05g13490         AASL--------G-T-R-D--------------IRA--VSTE--VIGTGAAE-TPRQ--E
LOC_Os11g06980         TSSF--------G-A-S-D--------------VDA--ASTV-VL-SKAVESSSLAQ--D
LOC_Os04g14990         ASSL--------G-T-R-D--------------IKA--ASTF-LVGKDGDT---PAQ--E
Bradi4g44496           VSGL--------G-TSH----------------VRV--TSTAVVAGGKED----SFQKQE
Si032251m              TSSL--------G-T-S-D--------------VRA--VSTL-VA-LEGS----PRQ--E
Bradi2g49000           TSSL--------G-T-S-H--------------VRA--VSTV-VG-KEGS----PKQ--E
LOC_Os01g53240         TSSL--------G-T-S-H--------------VRA--ASTV-VG-KEGS----PEQ--E
GRMZM5G800586          TASL--------G-T-R-H--------------VRA--VSTV-VA-KEGS----PKQ--E
GRMZM2G446170          TASL--------G-T-S-H--------------VRA--ASTV-VG-REGS----PRQ--E
Si001367m              TSSL--------G-T-S-H--------------VRA--VSTV-VA-KPGS----PKQ--E
Sobic.003G287000       TTSL--------G-T-S-H--------------VRA--VST--VVAKEGS----PKQ--E
Cucsa.311300           TSKM--------G-K-K----------------VTL--VSTEVEKDTNLQ---------A
AT5G25610              VSKL--------G-KYH----------------VRA--VSTE-VAKKNAPMQ-------K
Brara.B03626           VSKL--------G-KYH----------------VRA--VSTE-VVEKNAPMQ-------K
Brara.F02754           VSKL--------G-KDH----------------VRA--VSTE-VAEKNAPMQ-------K
Brara.I00536           VSKL--------G-K-D-H--------------VRA--VSTE-VAQKNAPMQ-------K
orange1.1g018131m      TSKL--------G-K-S----------------VQA--ISTE-VKKGTKMQ--------T
Potri.006G243700       TSKL--------G-K-N----------------VQA--ISTEVDNQTKMQ---------K
Potri.018G036700       TSKL--------G-K-N----------------VQA--ISTE-VESTQMQ---------K
Glyma.06G081100        TSKL--------G-K-N----------------VEV--VSTE-VVEDKETGLQ------K
Glyma.04G079600        TSKL--------G-N-N----------------VEV--VSTE-VDKETGLQ--------K
Glyma.14G141000        TTKL--------G-S-N-D--------------VDA--VSTE-VT-KKDN----ELQ--Q
Glyma.14G140900        TTKL--------G-S-N-N--------------VDA--VSTE-VT-KKDN----ELQ--Q
Glyma.12G044600        GTII--------G-S-ETK--------------HNI--LTTT-LPTASGV----PLQ--K
Glyma.11G119900        GKII--------G-L-ETK--------------HNI--ITTT-LPTASGV----PLQ--K
AT1G49320              KKTM--------G-Y-NVD--------------LKV--MTTK-VMVPAQNSISYALH--N
Brara.G00052           KKTI--------A-S-NAD--------------IKV--MTTK-VIAQNTT----SYALHN
Brara.H00310           KKTI--------A-S-NAD--------------LKV--MTTK-VMVPDQNRISYALH--N
Brara.F00395           KKTI--------A-S-NAD--------------LKV--MTTK-VMVPSQHTINYALH--N
Cucsa.240440           RTSLIIPTK-SSP-L-SSS--------------FKL--LKTS-HL--TKSNV--HLQ--N
Glyma.11G119100        QSIL--------G-F-TSD--------------LKV--LSTS-HQ--TKSSV--TFQ--N
Glyma.06G013400        HYLF--------G-S-NAQ--------------FKV--LTTVHLTNSTALLQ-------N
Cucsa.109710           HDFF--------G-F-DGS--------------MKA--VATV-YPKNFKT----ELQ--K
Potri.009G114600       QGIL--------G-L-ESR--------------FKV--VSTT-YL--TESSI--LLQ--N
Potri.004G153100       QATF--------G-S-ETQ--------------VKA--LTTN-HLRKPVA----PIQ--N
Potri.009G114300       QATF--------G-I-DTQ--------------VKA--LTTN-HLRKSVA----PLQ--N
Cucsa.109700           TKML--------G-G-DTQ--------------LKV--LTTT-RL--SNSTI--LLQ--N
orange1.1g023233m      RGVF--------GLETN----------------FKI--LTTN---FITNPLIGNPLQ--N
                          :                                                        

77483                  RKLA----EIVPV----------------------SKPHVACHRMAY-PFMLHYCHMV-Q
229071                 IKLG----EVKPI-------TK------G------DTLMVVCHTTMF-PYKVYFCHKV-S
229182                 IKLG----EVKPI-------TK------G------DTLMVVCHTTMF-PYKVYFCHKV-S
Phpat.016G060800       FHTS----SIEQ-----------------------AAHIVVCHNIMF-PAQAYYCHAV-R
Phpat.004G083900       VTKR----SLTE-----------------------GDHIIICHTIMF-PSALYYCHHV-S
Phpat.012G021200       VTKR----SLAE-----------------------GEHIIICHTIMF-PSALYYCHHV-T
Phpat.003G077900       FTKL----SLEE-----------------------GKKIVICHNLMF-PSQVYYCHHV-K
Phpat.013G054800       FTKH----SVEE-----------------------GKKIVVCHNLMF-PSQLYYCHHV-T
Glyma.04G182300        VMIG----KVHSI-------DG------GK-----VTKSVSCHQSLY-PYLLYYCHSV-P
Glyma.06G183400        VMIG----KVYAI-------DG------GK-----VTKSVSCHQSLY-PYLLYYCHSV-P
Cucsa.196980           IEIG----RVKGI-------NG------GD-----LTRSVSCHQSLY-PYLLYYCHSV-P
Brara.I01567           IVIG----KVKGI-------NG------GD-----LTRAVSCHQSLY-PYLLYYCHSV-P
AT1G60390              VVIG----KVNGI-------NG------GD-----VTRAVSCHQSLY-PYLLYYCHSV-P
Glyma.02G034700        VVVG----PVRGI-------NG------GK-----VTQSVSCHQSLF-PYLLYYCHAV-P
Glyma.01G030900        VVVG----PVRGI-------NG------GK-----VTQSVSCHQSLF-PYLLYYCHAV-P
Glyma.18G138200        --------------------NG------GK-----VTKSVSCHQSLF-PYLLYYCHSV-P
Glyma.18G138000        VMVG----RVKGM-------NG------GK-----VTKSVSCHQSLF-PYLLYYCHSV-P
Glyma.08G287500        VMVG----RVKGM-------NG------GK-----VTQSVSCHQSLF-PYMLYYCHSV-P
AT1G23760              VMIG----KVNGI-------NG------GR-----VTKSVSCHQSLY-PYLLYYCHSV-P
Brara.G02440           VVIG----KVNGI-------NG------GK-----LTKAVSCHQSLY-PYLLYYCHSV-P
Brara.G02959           VVIG----KVNGI-------NG------GK-----VTKAVSCHQSLY-PYLMYYCHSV-P
AT1G70370              VVIG----KVNGI-------NG------GK-----LTKAVSCHQSLY-PYLLYYCHSV-P
Potri.012G079200       VMIG----SVEGI-------NG------GQ-----VTKSVSCHQSLY-PYLLYYCHSV-P
orange1.1g037848m      VTIS----SVSGI-------NG------GK-----VTKSVSCHQSLY-PYLLYYCHSV-P
Cucsa.394180           IMIG----KVKGM-------NG------GK-----VTESVSCHQSLF-PYLLYYCHSV-P
orange1.1g045773m      IMIG----TVKGI-------NG------GE-----VTKSVSCHQSLY-PYLLYYCHSV-P
orange1.1g044596m      IMIG----SVKGI-------NG------GK-----VTQSVSCHQSLF-PYLLYYCHSV-P
orange1.1g036311m      IMIG----SVKGI-------NG------GK-----VTKSVSCHQSLF-PYLLYYCHSV-P
Potri.008G190000       IMIG----SIKGI-------NG------GR-----VTRSVSCHQTLY-PYLLYYCHSV-P
Potri.010G040800       VTIG----TIKGI-------NG------GR-----VTKSVSCHQSLY-PYLLYYCHSV-P
Potri.010G040900       VTIG----TIKGI-------NG------GR-----VTKSVSCHQSLY-PYLLYYCHSV-P
LOC_Os10g26940         IMIG----KVKGI-------NG------GK-----ITSSVSCHEYLF-PYMVYYCHSV-P
LOC_Os08g29200         IRLG----NVTGV-------DG------GK-----VTRSVSCHQSLF-PYLVYYCHSV-P
Bradi3g34950           IRLG----SVTGV-------DG------GK-----VTRSVSCHQSLF-PYLVYYCHSV-P
Si013394m              IRLG----AVTGV-------DG------GK-----VTQSVSCHQSLF-PYLVYYCHSV-P
GRMZM2G147756          VQLG----AVAGV-------DG------GR-----VTRSVSCHQSLF-PYLVYYCHSV-P
Sobic.007G116800       VRLG----TVTGV-------DG------GK-----VTRSVSCHQSLF-PYLVYYCHSV-P
Bradi4g28200           VRLG----RVGGV-------AG------GG-----VTRSVSCHQSLF-PYLVYYCHSV-P
Si033298m              VRLG----KITGV-------AG------GG-----VTRSVSCHQSLF-PYLVYYCHSV-P
GRMZM2G146665          VRLG----KITGI-------AG------GS-----VTRSVSCHQSLF-PYLVYYCHSV-P
Sobic.002G173300       VRLG----KITGI-------AG------GS-----VTRSVSCHQSLF-PYLVYYCHSV-P
LOC_Os06g13240         YIVA----SATPV-------PN-------------SQSMLACHDMLY-PYKVFFCHTP-K
LOC_Os02g18690         YVVA--ADGVARI--------G-------------GDAVVACHPMPY-LYEVYYCHRP-A
Sobic.002G040200       YVVA--PDGVARI-----GKAG-------------AAAAVPCHPMAY-PYMVHYCHRP-A
GRMZM2G406170          YVVA--PDGVTRI----GKAAG-------------AATAVPCHPMPY-PYMVHYCHRP-T
GRMZM2G032145          YVVA--PNGITRI----GKAAG-------------AAAVVPCHPMPY-PYMVHYCHQP-A
Glyma.08G230600        YVVE----EVNKI----------------------GEKAVMCHRLNF-ENVVFYCHQI-N
Glyma.13G283900        YKVE----GVQNL----------------------GDKAVMCHRLNF-RTVAFYCHEV-R
Glyma.12G217400        YTVE----GVQNL----------------------GDKAVMCHGLNF-RTAVFYCHKV-R
Glyma.12G217300        YTVE----GVQNL----------------------GDKAVMCHRLNF-RTAVFYCHEV-R
Si006050m              YNVT----AVRKL-------SD-------------SPMVAACHDLTY-PYAVYYCHTT-N
GRMZM2G106980          YNVT----AVQKL-------SE-------------SLTAAACHDLTY-PYVVFYCHTT-N
Bradi1g42970           YNVT----ALRKV-------SG------------ESEEIVTCHDLTY-PYAVYYCHTA-N
LOC_Os06g19800         YNVT----SVREL-------SAMAGSGSSSSSEPAPAAVVACHDLTY-PYAVFYCHST-K
Si006838m              YRVA----AVRVV-------TA------G-GAKPAAVDTVTCHSMSF-PFALFYCHAV-N
LOC_Os06g17000         YKVV----AVRTV-------AG------LRG------DTVTCHTMRF-PFAVFYCHAI-N
Sobic.009G197300       YTVL----AVRAI-------TS-------------PGDTMTCHGIPF-PYKVFLCHAL-V
Bradi1g50390           YKVT----AARRA-------TE-------------SMETMTCHDLSF-PFPVFLCHSV-N
Bradi1g50720           YKVS----ASRRA-------TE-------------LSESATCHGMRF-PYPVFMCHAL-N
GRMZM2G108422          YVVG----AVAPL-------H--------------GDQLVACHRVPF-PYAVYQCHMTTR
Si022703m              YVVQ----GVAPL--------D-------------GERYVSCHKVPF-PYAVYQCHSAGT
Sobic.008G157800       YVVQ----AVTPL--------D-------------GDGYVSCHKVPF-PYAVYQCHVTYT
Sobic.008G157700       YVIQ----AVTTL--------D-------------GDRHVGCHIMPY-PYAVYFCHMTPA
Sobic.008G157500       FVVQ----AVASL--------D-------------GDRHVGCHAMPF-PYAVYYCHMT-G
Sobic.008G157600       YVVQ----AVTSL--------D-------------GDRHVGCHAMPF-PYAVYYCHMT-G
Glyma.04G180400        FSVK----DGVKL-------LA-------------EDKVIVCHPMDY-PYVVFMCHEI-S
Glyma.07G176700        FVVV--KNGVRKL--------G-------------DDKVIACHPMSY-PYVVFGCHLV-P
Bradi4g02110           YTVR----AVHPV--------D-------------GSSFVSCHDHNY-PYTVYMCHNT-P
Si014256m              YTIR----AVRPV--------R-------------GSSFVGCHQKEY-PYTVYMCHST-G
Si014258m              YTVR----TVRPV--------R-------------GSSFVGCHQKEY-PYTVYMCHST-G
Si014261m              YTIR----AVQPV--------R-------------GSSFVGCHQKEY-PYTVYMCHST-G
Si014260m              YTIR----AVQPV---------------------RGSSFVGCHQKEY-PYTVYMCHST-G
Bradi3g39300           YAVR----AVRAV-------EG-------------GPVFVACHDEPY-PYAVYRCHTT-G
Bradi3g39490           YAVR----AVRAV-------EG-------------GPVFVACHDEPY-PYAVYRCHTT-G
LOC_Os08g38810         YAVR----AVLPV--------E-------------GAGFVACHDQAY-PYTVYRCHTT-G
Si013763m              YTVR----AVRRV--------G-------------GAGFVACHDEAY-PYTVYRCHGT-G
Sobic.007G219300       YAVR----AVRRVVVGGDGGGG-------------ASSFVACHDEAY-PYTVYLCHGT-G
GRMZM2G113229          YAVR----AVRRV-------GG-------------GPSFVACHDEAY-PYTVYRCHDT-G
Potri.T012700          YTVS----AEVRM-------IG-------------DHKAAVCHKMRY-PYAVHYCHVI-A
Potri.T012500          YTVS----AEVRM-------IG-------------DHKAAVCHKMRY-PYAVHYCHVI-A
Potri.004G136500       YTVS----AKAEM-------RG-------------EHKAAVCHKIRY-PYAVHYCHVI-E
Potri.004G136600       YTVS----AKAEM-------RG-------------EHKAAVCHKIRY-PYAVHYCHVI-E
Potri.004G136900       YTVS----AKAEM-------RG-------------EHKAAVCHKIRY-PYAVHYCHVI-E
Potri.004G136700       YTVS----AKAEM-------RG-------------EHKAAVCHKIRY-PYAVHYCHVI-E
Potri.004G136000       YTVS----AKAEM-------RG-------------EHKAAVCHKIRY-PYAVHYCHVI-E
Si026785m              YTMV----SVRPL------PVA-------------GGDMVACHRMPY-PYAVFACHAT--
LOC_Os05g12410         YRVE----AVRPV------PVS-------------GGDMVACHGMAY-AYAVFGCHTT--
LOC_Os05g13490         YTVE----AVKPV-------VS------VS-----GGNMVTCHGMPY-AYAVFGCHTT--
LOC_Os11g06980         YTVS----GVRRM-------AG-------------TGQLIACHPESY-PYAVFMCHLT-E
LOC_Os04g14990         YTVT----GARRM-------AE-------------TGQLIACHPESY-PYAVFMCHLT-E
Bradi4g44496           YTVA----GVKRA----SAAAG-------------AQRLVVCHAEPY-AYAVFSCHLA-R
Si032251m              YTMT----GVERA-------AG------G------GGRLVACHAEPYAAHAVFACHLA-R
Bradi2g49000           YAMT----SVKRT-------AG------A-------DRLVACHAEPY-PYAVFACHLT-Q
LOC_Os01g53240         YTVT----AVKRA-------AA------G-G---DQDQLVACHAEPY-AYAVFACHLT-R
GRMZM5G800586          YTVT----GVERA-------AG------GTD---DDGRVVACHAEPY-AYAVFACHLT-P
GRMZM2G446170          YTVT----GVKR--------AG------G-------GRLVACHAEPY-AYAVFACHLT-Q
Si001367m              YTVA----GVKR--------AA------GTG---DDGRLVACHAEPY-AYAVFMCHLT-R
Sobic.003G287000       YTVT----GVKPA-------AG------TGH----DGRLVACHAEPY-AYAVFACHLT-Q
Cucsa.311300           FTVV----NLTKK-------SSV------------TDSAVACHKLSY-PYAVFYCHYA-Q
AT5G25610              YKIA--AAGVKKL--------S-------------DDKSVVCHKQKY-PFAVFYCHKA-M
Brara.B03626           YKIA--APGIKKL--------S-------------DDKSVVCHKQKY-PFAVFYCHKA-M
Brara.F02754           YRIA--AAGVKKL--------S-------------DDKSVVCHKQKY-PFAVFYCHKA-M
Brara.I00536           YKIA--GAGVKKL---------------------SDDKSVVCHKQKY-PFAVFYCHKA-M
orange1.1g018131m      YTIA---AGVKQM--------A-------------ADKSVVCHKQNY-PYAVFYCHAT-Q
Potri.006G243700       YTIK---TGVKKV--------A-------------GDKSVVCHKQNY-AYSVFYCHAT-Q
Potri.018G036700       YTIK---TGVKKM--------A-------------GDKSVVCHKQNY-AYAVFYCHAT-Q
Glyma.06G081100        YTVA---PGVNKL--------S-------------GDKAVVCHKQNY-PYAVFYCHKT-E
Glyma.04G079600        YTVA---PGVKKL--------S-------------GDKAVVCHKQNY-PYAVFYCHKT-E
Glyma.14G141000        YTMA---PGVKRL-------GE-------------DKASVVCHKENY-PYAVFYCHKS-E
Glyma.14G140900        YTMA---PGVKRL-------GE-------------DKASVVCHKENY-PYAVFYCHKS-E
Glyma.12G044600        FTIL----EVSED-------IN-------------AAKWVACHPLPY-PYAIYYCHFI-A
Glyma.11G119900        FTIL----EVSED-------IN-------------ASKWVACHPLPY-PYAIYYCHFI-A
AT1G49320              YTFV----EAPKE-------LV-------------GIKMLGCHRMPY-PYAVYYCHGH-K
Brara.G00052           YTFV----ETPKE-------LI-------------GIKMLGCHRMPY-PYVVYYCHGH-K
Brara.H00310           YTFA----EVPKE-------LD-------------GIKVLGCHRMPY-PYVVYYCHGH-K
Brara.F00395           YTFA----DTPKE-------LV-------------GIKMLGCHRMPY-PYVVYYCHGH-K
Cucsa.240440           YTIF----DTPEL-------IS-------------APKLVACHTMPY-PYAIYYCHYQ-E
Glyma.11G119100        YTML----ENIIE-------IP-------------ASKMVACHTMPY-PYTVFYCHSQ-E
Glyma.06G013400        YTIS----EVKVI--------S-------------VPNVIGCHPMPY-PYAVFYCHSQ-H
Cucsa.109710           YTIL--EEPIKIL----------------------AQRILSCHMMPY-PYLVLYCHSQ-V
Potri.009G114600       YTIL----EVPKE-------VP-------------APKMVACHTMTY-PYAVFYCHSQ-G
Potri.004G153100       YTIV----EEPRE-------IL-------------VPKVIGCHTMPY-PYVVYYCHSQ-E
Potri.009G114300       YTLLEEPKEIL------------------------APKMIGCHTMPY-PYVVYYCHIQ-E
Cucsa.109700           YTIL--EEPRETV----------------------SAKMVACHSMPY-PYAIFYCHCQ-E
orange1.1g023233m      YTIL----KLPEE-------IY-------------APKMVACHSMPY-PYAVFYCHYQ-E
                                                                **   :       **    

77483                  -GTHVFSVTIA--TH---------HDD--------------E--V-EYLLECHTITKYMK
229071                 -STSASKVNVK--TS----------SG--------------M--ELTPNVLCH-------
229182                 -STSASKVNVK--TS----------SG--------------M--ELTPNVLCH-------
Phpat.016G060800       -RTKVIEASLKVDAP----------SD--------------Y--TIHAVGICHLDTSLWA
Phpat.004G083900       -GTKVVQASLR--AQ----------DN--------------S--VIHAVGICHLDTSMWA
Phpat.012G021200       -GTKVVEASLR--AQ----------DN--------------S--IINAVGICHLDTSLWA
Phpat.003G077900       -GTKVVQASLA--AA----------DG--------------S--TISGVAVCHLDTTMWS
Phpat.013G054800       -GTKVVEASLA--AA----------DG--------------Y--IIRGVAVCHLNTTMWG
Glyma.04G182300        -KVRVYEAEIL--DV---------DTL-----------E--K--INHGVAICHLDTSAWG
Glyma.06G183400        -KVRVYEAEIL--DV---------DTK-----------E--M--INHGVAICHLDTSAWG
Cucsa.196980           -KVRIYEADIL--KM---------ETK-----------E--K--INRGVAICHIDTSSWG
Brara.I01567           -KVRVYEADLL--DP---------ESS-----------E--K--INHGIAICHIDTSAWS
AT1G60390              -RVRVYETDLL--DP---------KSL-----------E--K--INHGVAICHIDTSAWS
Glyma.02G034700        -KVRVYEADLL--DP---------KTK-----------A--K--INRGVAICHLDTSDWS
Glyma.01G030900        -KVRVYEADLL--DP---------KTK-----------V--K--INRGVAICHLDTSDWS
Glyma.18G138200        -KVRVYEADLL--NP---------ESK-----------A--K--INHGVAICHLDTTAWS
Glyma.18G138000        -KVRVYEADLL--DP---------ESK-----------A--K--INHGVAICHLDTTAWS
Glyma.08G287500        -KVRVYQADLL--DP---------ESK-----------A--K--INHGVAICHLDTTAWS
AT1G23760              -KVRVYESDLL--DP---------KSK-----------A--K--INHGIAICHMDTSAWG
Brara.G02440           -KVRVYEADLL--EL---------NSK-----------T--K--INHGIAICHIDTSSWS
Brara.G02959           -KVRVYEADLL--DL---------KSK-----------T--K--INHGIAICHMDTSSWG
AT1G70370              -KVRVYEADLL--EL---------NSK-----------K--K--INHGIAICHMDTSSWG
Potri.012G079200       -RVRVYEADIV--DV---------ESK-----------E--K--INVGVAICHVDTSAWG
orange1.1g037848m      -KVRVYEADVL--DV---------VSN-----------A--K--INHGVAICHIDTSSWS
Cucsa.394180           -KVRVYEVDLL--DP---------ATK-----------A--T--VNHGVAICHLDTSAWS
orange1.1g045773m      -EVRVYEADIL--EP---------KTM-----------A--K--INHGVAICHLDTSSWS
orange1.1g044596m      -KVRVYEADLL--DP---------KTK-----------A--K--INHGVAICHIDTSAWS
orange1.1g036311m      -KVRVYEADVL--DA---------NTK-----------A--K--INHGVAICHLDTSAWS
Potri.008G190000       -KVRVYEADLL--DP---------NSK-----------A--T--INHGVAICHLDTSSWS
Potri.010G040800       -KVRVYEADLL--DP---------NSK-----------T--K--INHGVAICHLDTSSWS
Potri.010G040900       -KVRVYEADLL--DP---------NSK-----------T--K--INHGVAICHLDTSSWS
LOC_Os10g26940         -KIRVYEAEIL--SV---------QTK-----------E--K--INSGVAICHIDTSAWN
LOC_Os08g29200         -KVRVYEADIM--AA---------DSD-----------Q--K--INHGVAICHLDTSDWS
Bradi3g34950           -KVRVYAAEIM--AV---------DSD-----------Q--K--INHGVAICHLDTSDWS
Si013394m              -KVRVYEADIM--SAAA----DG-GSG-----------E--K--INHGVAICHLDTSDWS
GRMZM2G147756          -KVRVYEADIL--AA------DGSGSG-----------E--K--INRGVAICHLDTSDWS
Sobic.007G116800       -KVRVYEADIMAAAA------AADDDG--------GSDAGEKEIINHGVAICHLDTSDWS
Bradi4g28200           -SVRVYEAEIM--AV---------DSG-----------Q--R--INRGVAICHLDTSDWS
Si033298m              -RVRLYEADIL--DV---------DSN-----------R--R--INHGVAICHLDTSDWS
GRMZM2G146665          -RVRLYEADIL--DV---------DSN-----------R--K--INHGVAICHLETSDWS
Sobic.002G173300       -RVRLYEADIL--DV---------DSN-----------R--K--INHGVAICHLETSDWS
LOC_Os06g13240         -QTRLYQVSLV--SG---------ESG--------------RPLIDGLLAVCHQNTSDWD
LOC_Os02g18690         -DAVALRVDLHAVAD-------VGLGG--------------A----TAVAVCHVNTTTWD
Sobic.002G040200       -DVEALRVELTGLGG----------DG-----------GHAEAGGATAIAMCHANTTSWD
GRMZM2G406170          -DVEALRVELTGLGD----------DG-----------------ATIAIAMCHANTMSWD
GRMZM2G032145          -DVEALRVELT--GL---------GDG--------------G--VTTAIAMCHANTMNWD
Glyma.08G230600        -ATTTYMVPLV--AS----------DG-----------T--K--A-KALTICHHDTRGMD
Glyma.13G283900        -GTTAFMVPLV--AG----------DG-----------T--K--T-QALAVCHSDTSGMN
Glyma.12G217400        -ETTAFMVPLV--AG----------DG-----------T--K--T-QALAVCHSDTSGMN
Glyma.12G217300        -ETTAFMVPLV--AG----------DG-----------T--K--T-QALAICHSNTSGMN
Si006050m              -PAAAYLVTLA--AE----------DG--------------GAPAMEALAVCHLDTSQWT
GRMZM2G106980          -PAATYLVKLA--AQ----------DG--------------GTPDMEALVVCHLDTSLWS
Bradi1g42970           -PTAAYMVTLQ--LE---------PSEEG---GAASQPA--E--M-EALAVCHLDTSQWS
LOC_Os06g19800         -PTAAYAVTLV--AA---------TTGDGDGEGEAASPA--K--M-EALAVCHLDTSRWR
Si006838m              -PTRIYEVTLQ--KE---------ETA--------AVPAPRRPAVVRALAVCHVNTSGFD
LOC_Os06g17000         -PTRVYAVVLE--SE---------EDG------SGSGSGTPE--KMEALAVCHLDTSRFD
Sobic.009G197300       -PTKVYSVTVE--SD---------DDDGV-E-----EKE--R--MEEALVVCHLNTAEFD
Bradi1g50390           -PTKVFEVTLEREEA--DQLAGAGDDG-----------A--E--RMEVLAICHLDTSAFE
Bradi1g50720           -PTRVYTVTLE--KK---------EVD-V-GG----GPE--R--M-EVLAVCHLDTSGFE
GRMZM2G108422          KTDRAYVVSLR--GR----------GG-----------P--V--LDDVLAFCHRDTSGWS
Si022703m              MGYRAYVVSLS--GL---------RGG----------GRPAA----SMLAFCHVDTSSWN
Sobic.008G157800       -GYGGYKVSLRGGGR-----HDDDEEG--------------P--TVSLLAFCHFDTSCWN
Sobic.008G157700       MPTKVYLVSLR--SS---------ISG--------GGPA-----V-TMAAICHLDTSNWQ
Sobic.008G157500       RPSKAYAVSLR--GL---------TAG----------GSPAV--T-TMAAICHLDTSNWD
Sobic.008G157600       RPSKAYAVLLR--SV---------TGG--------------SSAPVTKAAICHLDTSNWD
Glyma.04G180400        -NTTAHFMPLE--GE----------DG-----------T--R--V-KAAAVCHKDTSEWD
Glyma.07G176700        -RSSGYLVRLK--GE----------DG-----------V--R--V-KAVVACHRDTSKWD
Bradi4g02110           -STRAYMVEME--GA---------QTG--------------L--VVTVAAICHTDTSHWD
Si014256m              -PARAYKVEME--GA----------GG--------------D--KVTLFSVCHTNTSEWD
Si014258m              -PARAYMVEME--GA----------GG--------------D--KVTLFSVCHTDTSEWD
Si014261m              -PARAYKVEME--GA----------GG--------------D--KVTLFSVCHTDTSEWD
Si014260m              -PARAYKVEME--GA----------GG-----------D--K--V-TLFSVCHTDTSEWD
Bradi3g39300           -PARAYVVDMD--GD----------GG--------------D--KVTLATVCHTDTSLWN
Bradi3g39490           -PARAYVVDMD--GE---------DGG-----------D--K--V-TLAAVCHTDTSLWN
LOC_Os08g38810         -PARAYMVEME--GD---------GGG-----------DGGE--AVTVATVCHTNTSRWN
Si013763m              -PARAYMVEME--GT---------RGG-----------------AVTVATVCHTDTSRWN
Sobic.007G219300       -PARAYLVEME--GT---------RGG-------------GA--V-TVAFICHTDTSRWN
GRMZM2G113229          -PARAYLVEME--GA---------RGG--------------G--AITVATVCHTDTSRWN
Potri.T012700          -DTEVDEVPLV--GA----------DG-----------T--K--V-KAVTVCHLNTSAWS
Potri.T012500          -DTEVDEVPLV--GA----------DG-----------T--R--V-KAVTVCHLNTSAWS
Potri.004G136500       -GTEVYVVPLI--AA----------GG-----------A--E--V-KAVTVCHLNTSAWS
Potri.004G136600       -GTEVYVVPLI--AS----------DG-----------A--E--V-KEVTVCHLNTSAWS
Potri.004G136900       -GTEVYVVPLI--AA----------DG-----------A--E--V-KAVTVCHLNTSAWS
Potri.004G136700       -GTEVYVVPLI--AA----------DG-----------A--E--V-KAVTVCHLNTSAWS
Potri.004G136000       -GTEVYVVPLI--AA----------DG-----------A--E--V-KAVTVCHLNTSAWS
Si026785m              -TAAVYAVSLA--GA----------DG-----------TTAK--G-EALAACHADAFP-G
LOC_Os05g12410         -TAAAYTVTLA--GA----------DG-----------T--K--A-EALAACHTDAAPRV
LOC_Os05g13490         -TATAYAVTLA--GA----------DG-----------T--R--A-EALATCHGD--AFP
LOC_Os11g06980         ATTRAYKASLV--GK----------DG-----------T--A--V-EAVAVCHTDTSDWN
LOC_Os04g14990         -ATRAYKASLV--GK----------DG-----------A--A--V-EAVAVCHTDTAEWN
Bradi4g44496           -ATRAYTVSVV--GE----------DG-----------T--A--A-EAAAVCHTDTAGWN
Si032251m              -RARAYSVSML--GG----------DG-----------T--A--V-AAVAVCHADTSGWN
Bradi2g49000           -ATRAYTVSMV--GS---------TDG-----------T--A--V-EAVAVCHADTAGWN
LOC_Os01g53240         -ATRAYAVSMA--GR----------DG-----------T--G--V-EAVAVCHADTAGWN
GRMZM5G800586          -QTRAYSVSML--GR----------DG-----------T--A--V-DAVAVCHADTSGWN
GRMZM2G446170          -QTRAYSVSML--GR----------DG-----------T--A--V-DAVAVCHADTSGWN
Si001367m              -QTRAYSVSMV--GR----------DG-----------T--A--V-DAVAVCHADTSGWN
Sobic.003G287000       -QTRAYSVSML--GR----------DG-----------T--A--V-DAVAVCHADTSGWN
Cucsa.311300           -HTRVYKVSLL--GA----------DG-----------T--K--A-DVAAVCHTDTSDWN
AT5G25610              -MTTVYAVPLE--GE----------NG-----------M--R--A-KAVAVCHKNTSAWN
Brara.B03626           -MTSVYAVPLE--GE----------NG-----------L--R--A-KAVAVCHKNTSAWN
Brara.F02754           -MTSVYAVPLE--GE----------NG-----------L--R--A-KAVAVCHKNTSAWN
Brara.I00536           -MTSVYAVPLE--GE----------NG-----------L--R--A-KAVAVCHKNTSAWN
orange1.1g018131m      -TTRAYMVPLE--GA----------DG-----------T--K--A-KAAAVCHTDTSAWN
Potri.006G243700       -TTRAYTVPLE--GD----------DG-----------T--K--A-KAVAVCHTDTSAWN
Potri.018G036700       -TTRAYAVPLE--GA----------DG-----------T--N--A-KAVAVCHTDTSAWN
Glyma.06G081100        -TTRAYSVPLE--GA----------NG-----------V--R--V-KAVAVCHTHTSEWN
Glyma.04G079600        -TTRAYSVPLE--GT----------NG-----------V--R--V-KAVAVCHTDTSEWN
Glyma.14G141000        -TTKAYSVPLE--GA----------DG-----------S--R--V-KAVAVCHTDTSKWN
Glyma.14G140900        -TTKAYSVPLE--GA----------DG-----------S--R--V-KAVAVCHTDTSKWN
Glyma.12G044600        TGSKVFKVSLG--SE----------NG----------DD--K--I-EALGICHLDTSDWS
Glyma.11G119900        TGSKVFKVSLG--SE---------NNG-----------DDDK--I-EALGICHLDTSDWS
AT1G49320              GGSRVFEVNLV--TD----------DG----------RQ--R--V-VGPAVCHMDTSTWD
Brara.G00052           SGARVFEVSLV--TD----------DG----------RQ--R--V-VGPAACHMNTSMWN
Brara.H00310           SGTKVFEVNLM--SD----------DG-----------I--Q--LVVGPAVCHMDTSMWN
Brara.F00395           SGTKVFEVNLV--TD----------DG----------KH--R--V-VGPAVCHMNTSMWN
Cucsa.240440           GDNNVLKIALE--GE----------NG-----------D--R--V-DALAICHMDTSQWS
Glyma.11G119100        SENKIYRVPLA--GE----------NG-----------D--R--V-DAMVVCHMDTSQWG
Glyma.06G013400        SDTNLYEVMVE--GE----------NG-----------G--R--V-QAAAICHMDTSKWD
Cucsa.109710           SDNILYKVIVE--GE----------NG-----------D--R--V-ESLAICHVDTSEWD
Potri.009G114600       TKNKVFMVSLI--GE----------NG-----------D--R--V-EALAVCHLDTSQWS
Potri.004G153100       GGNRLFEISLG--GE----------NG-----------D--R--V-QAIGVCHMDTSRWD
Potri.009G114300       GGNRLFEISLG--GE----------HG-----------D--R--V-QATGVCHMDTSKWD
Cucsa.109700           SNNRLFEILLG--AD----------NG-----------D--R--V-KASAICHMDTSQWD
orange1.1g023233m      SENKLFQVSLT--GE----------NG-----------V--R--V-EAAAVCHMDTSQWN
                                :                                         **       

77483                  PGNAILNQLGLKPG-EGEFCHLVESSALI-FTN---------------------
229071                 -----------KMG-KTYVCHWFVETVIM-FVPTATVYA---------------
229182                 -----------KMG-KTYVCHWFVETVIM-FVPTASVYA---------------
Phpat.016G060800       SSHPAFAALNVPNG--AEACHWTVEGDLV-WVPATKPTSKV-------------
Phpat.004G083900       SEHPAFTALNIPRG--AEACHWSTQNDMV-WVSTATQ-----------------
Phpat.012G021200       SEHPAFTALRIHRG--AEACHWITQNDVV-WVSTSTQ-----------------
Phpat.003G077900       SEHPAFAALKIPRG--AEACHWTAQNDYI-WVPSQL------------------
Phpat.013G054800       SEHPAFAALKIPRG--AEACHWTSQNDLI-WVPVQQ------------------
Glyma.04G182300        PQHGAFLALGFGPG-KIEVCHWIFENDLT-WTTAS-------------------
Glyma.06G183400        PQHGAFLALGFGPG-KIEVCHWIFENDMT-WTTAN-------------------
Cucsa.196980           PEHGAFVALGSGPG-QIEVCHWIFENDMS-WNVAD-------------------
Brara.I01567           ASHGAFVALGSGPG-RIEVCHWIFENDMT-WTTVD-------------------
AT1G60390              PSHGAFLALGSGPG-QIEVCHWIFENDMT-WNIID-------------------
Glyma.02G034700        PTHGAFLSLGSVPG-RIEVCHWIFENDMA-WTIAD-------------------
Glyma.01G030900        PTHGAFISLGSGPG-RIEVCHWIFENDVA-WTIVK-------------------
Glyma.18G138200        PTHGAFVALGSGPG-RIEVCHWIFENDMT-WTIAD-------------------
Glyma.18G138000        PTHGAFLALGSGPG-RIEVCHWIFENDLT-WTIAD-------------------
Glyma.08G287500        PTHGAFMALGSGPG-RIEVCHWIFENDLT-WTIAD-------------------
AT1G23760              ANHGAFMLLGSRPG-QIEVCHWIFENDMN-WAIAD-------------------
Brara.G02440           PTHGAFLALGSKPG-RIEVCHWIFENDMN-WAIAD-------------------
Brara.G02959           PKHGAFLALGSKPG-LIEVCHWIFENDMN-WAFAD-------------------
AT1G70370              PSHGAFLALGSKPG-RIEVCHWIFENDMN-WAIAD-------------------
Potri.012G079200       PEHGAFVALGSSPG-KIEVCHWIFENDMT-WTIADRG-----------------
orange1.1g037848m      PGHGAFVALGSGPG-QIEVCHWIFENDMT-WTSAD-------------------
Cucsa.394180           PAHGAFIALGSAPG-RVEVCHWIFENDMT-WTVAD-------------------
orange1.1g045773m      ATHEAFLTLGSSPG-RIEVCHWIFENDLT-WTIADVRG----------------
orange1.1g044596m      QTHGAFLALGSGPG-RIEVCHWIFENDLT-WTIVDRMV----------------
orange1.1g036311m      PTHGAFLALGSGPG-KIEVCHWIFENDMT-WTTAD-------------------
Potri.008G190000       PTHGAFLALGSGPG-RIEVCHWIFENDMT-WTIAEA------------------
Potri.010G040800       PTHGAFLALGSGPG-RIEVCHWIFENDMT-WTLAEAS-----------------
Potri.010G040900       PTHGAFLALGSGPG-RIEVCHWIFENDMT-WTLAEAS-----------------
LOC_Os10g26940         AGHPAFVALGGKPG-QNKVCHWIFNGSMT-WVIADKS-----------------
LOC_Os08g29200         PTHGAFIALGGKPG-EVEVCHWIFEGDMT-WTVAD-------------------
Bradi3g34950           PAHGAFVALGGKPG-ETEVCHWIFEGDMT-WTVAD-------------------
Si013394m              PTHGAFVALGGKPG-EVEVCHWIFEGDMT-WTVAD-------------------
GRMZM2G147756          PAHGAFVALGGKPG-EVEVCHWIFEGDMT-WTVAD-------------------
Sobic.007G116800       PTHGAFVALGGKPG-EVEVCHWIFEGDMT-WTVAD-------------------
Bradi4g28200           PDHGAFVALGGKPG-EMEVCHWIFQGDMT-WTVADVI-----------------
Si033298m              PNHGAFVALGGKPG-EIEVCHWIFEGDMT-WTLVD-------------------
GRMZM2G146665          PNHGAFVALGGKPG-QIEVCHWIFEGDMA-WTLVD-------------------
Sobic.002G173300       PSHGAFVALGGKPG-QIEVCHWIFEGDMA-WTLVD-------------------
LOC_Os06g13240         TGHPFFHFMDVKPG-ETTACHFFGRGSII-WVPVPSVKEATQ------------
LOC_Os02g18690         SAY--FELLKASRG--DAICHYMPQGYVL-WLAN--------------------
Sobic.002G040200       ARY--FEMLNATRG--EEICHFMPRNYVL-WLPAADL-----------------
GRMZM2G406170          DRY--FQMLNATRG--EEICHFMPWNYVL-WLPAADLLANN-------------
GRMZM2G032145          DRY--FQMLNVTRG--EEICHFMPRNYVL-WLPAAELLGN--------------
Glyma.08G230600        PI-VVYEVLKVKTG-TVPVCHFVGNKAIA-WVPNLVTSESCVV-----------
Glyma.13G283900        -RHILHQTMGVDPG-TNTVCHFLGSKAIL-WVPNLAMDTAYQTNIVV-------
Glyma.12G217400        -HHMLHELMGVDPG-TNPVCHFLGSKAIL-WVPNLSMDTAYQTNVVV-------
Glyma.12G217300        -HQMLHQLMGVDPG-TNPVCHFLGSKAIL-WVPNLSVDTAYQTNIVA-------
Si006050m              PRHPFLVAHNLKPG-DAVVCHFLSKLSIV-WVPAGEQGGAREARKNAKYLRAFA
GRMZM2G106980          PRHPFLVAHSLKPGDDAVVCHFLSKLSIV-WVPAGEQGWRA-------------
Bradi1g42970           PKNPFFELHSVKPG-DVAVCHFLTKLSII-WVRAADQGSGTRASM---------
LOC_Os06g19800         ADNPFFVAHGVKPG-EVSVCHFLTKLSIV-WVPRHEQGGPRAAA----------
Si006838m              PTLKYWVKLGVKPG-EAPVCHFLTRGDVL-WAPASAA-----------------
LOC_Os06g17000         PKTPLFVEHNLRPG-DASVCHFVSRDSVI-WAPVAAVITHGDEQVSIAE-----
Sobic.009G197300       PMK---MPPRVKPG-DAPVCHFLNNDDVL-WAPAATTLGTQQGAAEDVVVAAQ-
Bradi1g50390           PEK---MPGGIKPG-EATVCHFIGKDTIL-WATAA-------------------
Bradi1g50720           PEE---MPAHVKPG-DAPVCHFIARDGII-WAPATPSVPAA-------------
GRMZM2G108422          PDHPAFRILRVRLG--TPVCHFVPYGNPV-FGRKASTT----------------
Si022703m              PAHPAFEILNTRPG-GSPVCHFMPYGDLA-FVKKAGRAY---------------
Sobic.008G157800       PMHPAFQILNTHPG-STPVCHFMSYGNLA-FVKKAGTA----------------
Sobic.008G157700       KAHPAFEMVHTQPG-GVPVCHFMSYGNLL-FGEKAVAATR--------------
Sobic.008G157500       PAHPAFEMLRTRPG-GAPVCHFMSYASLL-FGEKAANA----------------
Sobic.008G157600       PAHPAFEMLHTRPG-GEPVCHFMSYASLL-FGEKAAN-----------------
Glyma.04G180400        PNHVFLQMLKTKPG-AAPVCHIFPEGHLL-WFAK--------------------
Glyma.07G176700        HNHGAFKVLNLKPG-NGTVCHVFTEGNLL-WLPN--------------------
Bradi4g02110           AEHFSFKVLGSKPG-DGPICHYLPYGHNV-WVKKEANRPSS-------------
Si014256m              KDHVAFRFLGTKPG-GPPVCHVLPYGHIL-WAKKYAGLLSA-------------
Si014258m              KDHVAFRFLGTKPG-GPPVCHVLPYGHIL-WAKKYAGLSSA-------------
Si014261m              KDHVAFRFLDTKPG-GPPVCHVLPYGHIL-WAKKYAGLSSA-------------
Si014260m              KDHVAFRFLDTKPG-GPPVCHVLPYGHIL-WAKKYAGLSSA-------------
Bradi3g39300           PEHVSFQLLGTEPG-GAPVCHLMPYGHVL-WAKDVKRSPA--------------
Bradi3g39490           PDHVSFQLLATKPG-GAPVCHLMPYGHVL-WGKDVKRSPA--------------
LOC_Os08g38810         PEHVSFKLLGTKPG-GSPVCHLMPYGHIV-WAKNVKSSTA--------------
Si013763m              PEHVSFKLLGTKPG-GAPICHLMPYGHII-WANNEKRSPA--------------
Sobic.007G219300       PEHVSFKVLGTKPG-GAPVCHLMPYGHII-WAKNVKPSPA--------------
GRMZM2G113229          PEHVSFKLLGTKPG-GAPVCHLMPYGHII-WAKNVKPSPA--------------
Potri.T012700          PDHMAFQVLKIKPG--PAVCHFLDSDTLV-WVPKKDKKMTP-------------
Potri.T012500          PDHMAFEVLKIKPG--PAVCHFIDSDTLV-WVPNKDKEMTP-------------
Potri.004G136500       PDHMAFEVLKIKPG--PAVCHFLATDTLI-WVPKKDQDMTP-------------
Potri.004G136600       PDHMAFEVLKIKPG--PAVCHFLATDSTLIWVPKKDQDMTP-------------
Potri.004G136900       PDHMAFEVLKIKPG--PAVCHFLATDTLI-WVPKMDQDMTP-------------
Potri.004G136700       PDHMAFEVLKIKPG--PAVCHFLATDTLI-WVPKKDQDMTP-------------
Potri.004G136000       PDHMAFEVLKIKPG--PAVCHFLATDTLI-WVPKKDQDMTP-------------
Si026785m              ISQSAYEKLGVEPG-SVPVCHFLPQDSML-WMRN--------------------
LOC_Os05g12410         AE--AYKRLGVAPG-SVPVCHFLPQDDML-WVRN--------------------
LOC_Os05g13490         GVAEAYERVGVAAG-SVPVCHIMPLGDML-WVRN--------------------
LOC_Os11g06980         PEHAAFHVLGVKPG-TVPVCHFMQPDAVV-WTRRG-------------------
LOC_Os04g14990         PKHAAFQVLGVKPG-TVPVCHFVQPDVVV-WTRRG-------------------
Bradi4g44496           PKHLALQMLNVKPG-TVPVCHFLPQNDVV-WARS--------------------
Si032251m              PRHVAFRVLGVKPG-TAPVCHFLPQDHVV-WIP---------------------
Bradi2g49000           PRHVAFQVLKVKPG-TVPVCHFLPQDHVV-WTRSG-------------------
LOC_Os01g53240         PKHVAFQVLKVKPG-TVPVCHFLPQDHVV-WTRSG-------------------
GRMZM5G800586          PKHVAFQVLNVKPG-TVPVCHFLPQDHVV-WTRSG-------------------
GRMZM2G446170          PKHVAFQVLRVKPG-TVPICHFLPQDHVV-WTRGG-------------------
Si001367m              PKHVAFQVLDVKPG-TVPVCHFLPQDHVV-WTRSG-------------------
Sobic.003G287000       PKHIAFQVLKVKPG-TVPVCHFLPQDHVV-WTRSG-------------------
Cucsa.311300           PKHLAFQVLKVKPG-TVPVCHFLPEDHVV-WVSKY-------------------
AT5G25610              PNHLAFKVLKVKPG-TVPVCHFLPETHVV-WFSY--------------------
Brara.B03626           PNHLAFKVLKVKPG-TVPVCHFLPETHVV-WFSY--------------------
Brara.F02754           PNHLAFKVLKVKPG-SVPVCHFLPETHVV-WFSY--------------------
Brara.I00536           PNHLAFKVLKVKPG-TVPVCHFLPETHVV-WFSY--------------------
orange1.1g018131m      PKHLAFQVLKVKPG-TVPICHFLPEDHIV-WVPNKKTGE---------------
Potri.006G243700       PKHLAFQVLNVKPG-TVPVCHFLPQDHVV-WFSN--------------------
Potri.018G036700       PKHLAFQVLNVKPG-TVPVCHFLPQDHVV-WLPN--------------------
Glyma.06G081100        PKHLAFQVLKVKPG-TVPVCHFLPEDHVV-WVPK--------------------
Glyma.04G079600        PKHLAFQVLKVKPG-TIPVCHFLPEDHVV-WVPK--------------------
Glyma.14G141000        PKHLAFQVLKVHPG-TVPICHFLPQDHVV-FVPK--------------------
Glyma.14G140900        PKHLAFQVLKVQPG-TVPVCHFLPQDHVV-FVPK--------------------
Glyma.12G044600        PNHIIFRQLGIKPG-KDAVCHFFPIKHLM-WVPKPLQATM--------------
Glyma.11G119900        PNHIIFRQLGIKPG-KDSVCHFFTIKHLM-WVPQPLQATM--------------
AT1G49320              ADHVAFKVLKMEPR-SAPVCHFFPLDNIV-WVTK--------------------
Brara.G00052           ADHVAFKVLKIEPR-SAPVCHFFPLDNIV-WLAN--------------------
Brara.H00310           ADHVAFKVLKIEPR-SAPVCHFFPLDNIV-WVSK--------------------
Brara.F00395           VDHEAFKVLKIEPR-SAPVCHFFPLDNIV-WVAK--------------------
Cucsa.240440           PTHPSFQVLKLQPG-DMPICHFFPADDFV-WIPAP-------------------
Glyma.11G119100        HGHVSFQVLKVKPG-TTSVCHFFPADHLI-WVPKLQPQGFATM-----------
Glyma.06G013400        RDHVSFRVLKVQPG-TSPVCHFFPPDNLV-WVPLPLPP----------------
Cucsa.109710           SDHVVFRVLNVEPG-ESSVCHFYPEDNIV-FVSDA-------------------
Potri.009G114600       RNHVSFKVLGIEPG-SSDVCHFFPEDNLV-YVPMPTMSNNLINVM---------
Potri.004G153100       PDNPSFRVLKIKPG-TAPVCHIFPADNIV-WVPLLS------------------
Potri.009G114300       PDNPSFRVLKIKPG-TAPVCHIFPADNIV-WVPLIS------------------
Cucsa.109700           KDHASFKVLKTKPG-ASHVCHFVSTDSLV-WLAA--------------------
orange1.1g023233m      RDHASFRVLKIEPG-TSPVCHFLPVDNLV-WVPDQLPA----------------
                                          **         :                       
