# Supplementary material for: The divergence and positive selection of the plant‐specific BURP‐containing protein family
Source: Ecol Evol. 2015 Nov 2;5(22):5394–412. doi: 10.1002/ece3.1792 (PMC6102523; doi:10.1002/ece3.1792)
Supplement: Supplementary file 9 — Data S7. Promoter analysis performed on the BURP domain‐containing gene family. Locus names, cis‐acting element names, and mean number of different types of cis‐element copies are listed. [file ECE3-5-5394-s009.xlsm]

## Sheet: Sheet1
Catergory		light responsive elements																																						hormone responsive elements
Cis-element		3-AF1 binding site	4cl-CMA2b	AAAC-motif	ACE	AE-box	AT1-motif	ATCC-motif	ATC-motif	ATCT-motif	Box 4	Box I	Box II	CAG-motif	CATT-motif	CG-motif	chs-CMA1a	chs-CMA2a	chs-CMA2b	chs-Unit 1 m1	GAG-motif	GA-motif	MNF1	Gap-box	GATA-motif	GATT-motif	G-box	G-box	GT1-motif	H-box	I-box	LAMP-element	L-box	MRE	rbcS-CMA7a	Sp1	TCCC-motif	TCT-motif	ACA-motif	ABRE	TGACG-motif	AuxRR-core	GARE-motif	motif IIb	P-box	SARE	TATC-box	TCA-element	TGA-box
	Total	light responsive element	light responsive element	light responsive element	cis-acting element involved in light responsiveness	part of a module for light response	part of a light responsive module	part of a conserved DNA module involved in light responsiveness	part of a conserved DNA module involved in light responsiveness	part of a conserved DNA module involved in light responsiveness	part of a conserved DNA module involved in light responsiveness	part of a light responsive element	part of a light responsive element	part of a light response element	part of a light responsive element	part of a light responsive element	part of a light responsive element	part of a light responsive element	part of a light responsive element	part of a light responsive element	part of a light responsive element	part of a light responsive element	light responsive element	part of a light responsive element	part of a light responsive element	part of a light responsive element	cis-acting regulatory element involved in light responsiveness Antirrhinum majus Pisum sativum	cis-acting regulatory element involved in light responsiveness	light responsive element	part of a light responsive element	part of a light responsive element	part of a light responsive element	part of a light responsive element	MYB binding site involved in light responsiveness	part of a light responsive element	light responsive element	part of a light responsive element	part of a conserved DNA module involved in light responsiveness	part of gapA in (gapA-CMA1) involved with light responsiveness	cis-acting element involved in the abscisic acid responsiveness	cis-acting regulatory element involved in the MeJA-responsiveness	cis-acting regulatory element involved in auxin responsiveness	gibberellin-responsive element	abscisic acid responsive element	gibberellin-responsive element	cis-acting element involved in salicylic acid responsiveness	cis-acting element involved in gibberellin-responsiveness	cis-acting element involved in salicylic acid responsiveness	part of an auxin-responsive element
Brara.G02959	34			1	2					3	6	1			1		1				1				2						1					1		1							1
AT1G70370	24				1	2					2	2			1						2				2				1													1						2
AT1G23760	29				1							2			2						2						1	4	1		1			1	1			2		1	3		1
Brara.I01567	22						1				4	3									7	1					1	1									1					1						2
AT1G60390	31	1			1	2					1	3									2	1	1					1	1								1						1					3
Potri.012G079200	31										1	2					1					1			1		2	2			2		1								1		2
orange1.1g037848m	32						1				4	1									1	1			1		1	3			1					2	1	2		1			1
Cucsa.196980	25					1					3	2									1							1	4									3				1			1			2
Potri.008G190000	27	1			2						4	2									3		1				2	3	1							2	2	1		4							1
Potri.010G040900	39								2		5	4						1		1	1	1					3	5	1		1			1		2	1			3	1		1		1			1
Cucsa.394180	36	1								2	2	2	1		2						1						2	5	2				1	1		3				1			4					1
Glyma.02G034700	35			1		1				1	5	2			2				1		1	1			1			1			3			1		1	3	2			1		1
Glyma.01G030900	29				2	1					2				1						3		1		1		1	3	1		1					1	2	4		1			2
Glyma.18G138200	33				1	1					4	2										1	1		1		2	4			1						1	2		3	1		1		1		1
Glyma.18G138000	26										3	2										1					1	1	2							1		1			1							2
Glyma.08G287500	25				1	1					4	2										1					2	2								1				1								1
Glyma.04G182300	30						1		1		4	1			1			1				1					1	3			2					3		3		1			1					1
Glyma.06G183400	24				1		1		1		2																		2		1				1		1	2					1
LOC_Os08g29200	32				1						3	1									1	1					1	1	3							4	1	1				1		1				1
Bradi3g34950	29										4	2									1				3				1		1			1		4		3				1						1
GRMZM2G147756	33				1						2				1						2						3	4	2		3					1				2	1		1				1	1
Sobic.007G116800	38				1						1	1										2	1				1	7				1				3		1		2	2		1		1
Si013394m	36				1						2	3			1						2				2		2	2	1		2					5				1	2		1					1	1
Bradi4g28200	34			1						1					1						1						3	5								4	1	1		4	3		1	1
Si033298m	34					1				2	2				1						1						1	3	3		1		1			2	3			2								2
GRMZM2G146665	32				1	1			1	2		1	1		3						1						1	1								3	1			3	1							1
Sobic.002G173300	24				3																1		1				1	3			1					3					1
LOC_Os10g26940	31	1									4	2			1						1				1				1		1			1			3			1			2					3
Mean number of different types of cis-element copies in PG1β		0.148	0	0.111	0.741	0.407	0.148	0	0.185	0.407	2.741	1.59	0.074	0	0.667	0	0.074	0.074	0.037	0.037	1.33	0.481	0.222	0	0.556	0	0.185	2.407	1	0	0.852	0.037	0.111	0.222	0.074	1.704	0.815	1.074	0	1.148	0.667	0.185	0.815	0.074	0.185	0	0.111	0.926	0.037
Glyma.12G044600	33	1				1					4	1			2						1	2			2		2	2	3		3							2		2		1			1			3
Glyma.11G119900	37	1			2		1			1	3														2		2	2	1		3	1			1					2	3	1						2
Potri.009G114600	34				1	1				1	3				1						1		1				3	7	3		1					2				1	2		1
Cucsa.109710	29			1		1					1				1						3			1			1	2	2			1					1			2			2
Brara.F00395	29							1			2	4	1		1		1				2	1							1									1			2							2
Brara.G00052	23					1				1	3	1									2															11							1
AT1G49320	21					1					4							1									1	1												1	2
Cucsa.109700	26					2					2	2																	1		1	1		2									1					1
Glyma.11G119100	32					1	1		1	4	5	1											1		2		2	3			2		1	1	1			1		2	1		1						1
Glyma.06G013400	28				1						2	2	1								1	1					2	5								1		1			2		2					1
orange1.1g023233m	24	1			1					2	1	2									1				5				4		6					4									1			1
Potri.004G153100	31									1	3	2			1		1										1	2	2		1	1				2		1					1
Potri.009G114300	31	1		1						1	1										2	1							4		1			1		1	1	2									1	1
Mean number of different types of cis-element copies in BNM2		0.462	0	0.231	0.385	0.615	0.231	0.077	0.077	0.846	2.615	1.154	0.231	0	0.461	0	0.231	0.077	0	0	1	0.385	0.231	0.077	0.846	0	1.077	1.846	1.615	0	1.385	0.308	0.077	0.308	0.231	1.615	0.231	0.615	0	0.77	0.923	0.231	0.692	0	0.231	0	0.077	0.846	0.077
Potri.004G136900	35	1			1	1	1			1	4	5									1						1	1	3		1					3	1	1			1		1					1
Potri.004G136500	23				2					1	1												1				2	2	13					1		4				2	2		1		1
Potri.004G136700	32					1					2	2																			1			1		2		1			2				1			3
Potri.004G136000	39						2			1	4	4									1	1			1		1	2	6		1					2		1		2	1		1					1
Potri.004G136600	34	1				1					4	3															1	1	1		1			1		2				3	2							2
Potri.T012700	26			1						1	1	1					1	1									1	1												1			2
Potri.T012500	27										2	1			1												2	3	2		1					1			1	1	1
si022703m	28																					1	1				1	2			1			1		1		1		2			1		1			3
Sobic.008G157800	20									2		1					1											2						1				1			2		1					3
GRMZM2G108422	25					1							1		1												2	1	1							2		1			3				1	1		3
Sobic.008G157500	34								1	1	2		1								3				1		1	5	1		1					2				2	3		1
Sobic.008G157600	34				1			1		1	1	2			1										1											1					1		1					2
Bradi4g02110	35									4		1			1						1						2	5				1		1				1		3	2
Si014261m	38		1											1							1	2	1				1	4				1	1			10	1			1	1							1
Si014260m	35													1	1				1		1	2				1	2	4	1			2				2		1		2								1
Si014258m	34																				3	1	1				2	7								13	2			2	3		2					1
Si014256m	28		1																		2	1					3	5					1			11	1			3			1	1				1
Bradi3g39300	28									1		2	1		1										1		1	1			1					6	2			2	1		1					2
Bradi3g39490	34					1					1				2							1					1	4	3		2				1	2				1	1	1	1				1
Sobic.007G219300	32				2					1					1								1		1		2	5			2				1	5	1			4	7			2	1
Si013763m	27							1		1					1						1															7	1			2	4			4
LOC_Os08g38810	31				1					1	1	1									1							2			1					4				1	4		1	1				1
GRMZM2G113229	32									1					1												1	5								6	1			2	5			1
Glyma.04G180400	28				1		1				4	3					1					1							1		1					1		2			1		2
Glyma.07G176700	27				1		1			1	6				1										1						1						1	1			1	1
Bradi1g42970	42			1						3	2				1						1		1				2	2	1		1	1		2		1		1		1	3		3					2
LOC_Os06g19800	30					1	1			1	4	1			1									2			5	7	2		3						1	3		5	1							2
Si006050m	22				1										1												1	3								4				1	5
GRMZM2G106980	40						1	1			1										2		1	1	1			2			1						1	2			1						1	1
LOC_Os06g13240	20				3						4	3															2	2						1		4				2			1					1
Si006838m	28				1	1					1				1						1				1		6	11	1		1	1								18			1				1
LOC_Os06g17000	28									1	3	1									1	1					1	1	1		1					14					1						1
Bradi1g50390	35				1	2				3	3	2			1					1	1						2	4	1							2		1		2	1							1
Bradi1g50720	30				1	1				3	2							1							3		2	3	5		4					4				1	3		1	1				2
Sobic.009G197300	42				1	1				1		4	1														1	5			1		1	1		1				3	1		2				1
Glyma.12G217400	32				1					1	2				1	1					1						2	2										1		2	1	1						2
Glyma.12G217300	23									1	3																	1	4							1									1
Glyma.13G283900	24	1		2			2				3	3					1				1	1			1						1	1											1
LOC_Os02g18690	40	1			2					1	1	1				1		1			1						5	7	1						1	1	2	1		3	1		1					1
Sobic.002G040200	30					1	1			1											1						3	10			3							1		3	1		1
GRMZM2G406170	15																						1													2					1		1
GRMZM2G032145	33					1				1								1			2	1						1	1			1					3				1
LOC_Os05g12410	35				2						1	1			1							1			2		1	1	1		1		1					1		2	2							1	2
LOC_Os05g13490	39	1			2	1					2	1	1				1				1				2		2	9	2		1					2		2		3	2	1					1
Si026785m	31										1													1			2	2			1					3				3	2	2			1
GRMZM2G446170	31				1						1									1	1	1	1					2	1			1				6				2	6		1				1
Sobic.003G287000	27						2			1	1				1												3				1	1				2	1				1
GRMZM5G800586	24										2				2					2			1				1	2								3				3	1
Si001367m	25										1				2					1	1						1	3			1					5	1			2		1		2				1
Si032251m	24					1											1		1		1		1				5	4			1					1				1	1		1
Bradi2g49000	36				1						3				2					1	1				1		6	9			1					3				10	2	1		1
LOC_Os01g53240	30										1				2						2		1				1	1			1			1		1				1	2	1			1
Bradi4g44496	30					1		1			1	1			2	1					1								1		2		1					2					1		1			1
LOC_Os04g14990	26										3	1															3	3												2			1
LOC_Os11g06980	32				1	1				1						1					1							1								1		2		1			3		1
cucsa.311300	29									1	6	2									2	2	1		2		1	3	1		1									1
Brara.B03626	31				1					2	3										3						1	1			1			1		1						1						1
Brara.F02754	28				1							1		1			1				1	2	1					2	2							1		2										1
Brara.I00536	35										4	1			1						1	1					3	7	1		3					1	1	1		4	1	1						1
AT5G25610	29				1	2				1	2	1									1				1		3	5	1							1				2	2		1					1
orange1.1g018131m	28	1									1	1						1			1	1							1		2					2		1			3								1
Potri.006G243700	29									1	3	2			2						1	1					3	3	1	1	1			2						1	3		2
Potri.018G036700	35	1		1		1				2	2		1														1	3	3		1			1		1		1		1	3		1
Glyma.14G141000	28				1	1					5	2									1				2		3	4	2		2		1			1		1		2
Glyma.14G140900	25					1	1				5	2					1	1			1						1	1	1		1																	1
Glyma.06G081100	32				1	1	1			1	4	1									1				1		2	3									2	3		3	2	1
Glyma.04G079600	26				2					1	1																1	1	3		1			1
Mean number of different types of cis-element copies in BURPIII		0.104	0.03	0.075	0.507	0.343	0.209	0.06	0.015	0.687	1.716	0.866	0.089	0.045	0.492	0.06	0.119	0.089	0.03	0.089	0.731	0.328	0.209	0.06	0.343	0.015	1.537	2.881	1.045	0.015	0.806	0.15	0.089	0.239	0.045	2.329	0.343	0.552	0.015	1.806	1.522	0.179	0.597	0.194	0.15	0.015	0.104	0.672	0.045
Phpat.003G077900	27								1		1				3								1		1			2								2	1				1
Phpat.013G054800	34				1				1		1	1			2								1				2	3	2		3				1	2				1	3		1
Phpat.004G083900	30																				3			1	2				1		3		1			6		2		2		2			1			1
Phpat.012G021200	28	1							1	1					1						1						1	1								7		1			1		2
Phpat.016G060800	31									1					1										1		1	1	1							2	1	1		1	1
Sm229071	31									1	3	1			2							1									1				1	1		3		1	1						1
Sm229182	32									1	2	1			2							1					1	1			1				1	1		2		1	1						1
Sm77483	31	1				1			1	1	1	1			2						3						2					1					1	1					1		1			2
Mean number of different types of cis-element copies in BURPIV		0.25	0	0	0.125	0.125	0	0	0.5	0.625	1	0.5	0	0	1.625	0	0	0	0	0	0.875	0.25	0.25	0.125	0.5	0	0.875	1	0.5	0	1	0.125	0.125	0	0.375	2.625	0.375	1.25	0	0.75	1	0.25	0.5	0	0.25	0	0.25	0.375	0
Mean number of different types of cis-element copies in the whole BURP domain-containing gene family		0.147	0.017	0.086	0.517	0.371	0.172	0.043	0.095	0.629	1.991	1.034	0.086	0.026	0.602	0.035	0.105	0.078	0.026	0.06	0.91	0.364	0.208	0.052	0.457	0.008	1.344	2.5	1.052	0.008	0.888	0.138	0.088	0.208	0.08	1.952	0.4	0.672	0.008	1.344	1.12	0.168	0.6	0.12	0.157	0.008	0.104	0.672	0.04
[truncated: 69 more columns]
